# Supplementary material for: Quadruple 9-mer-based protein binding microarray with DsRed fusion protein
Source: BMC Mol Biol. 2009 Sep 18;10:91. doi: 10.1186/1471-2199-10-91 (PMC2754467; doi:10.1186/1471-2199-10-91)
Supplement: Additional file 2 — The raw data of DsRed-monomer PBM. The raw microarray data of DsRed-monomer used to verify non-binding characteristic on DNA in this work. [file 1471-2199-10-91-S2.ZIP › DsRed_010709.csv]

ATF	1
29	56
Type=GenePix Results 3
DateTime=2009/01/07 15:17:28
Settings=
GalFile=D:\Agilent\Gal\UPBM08508.gal
PixelSize=5
Wavelengths=635 532
ImageFiles=D:\Agilent\DsRed\DsRed_010709.tif 2 D:\Agilent\DsRed\DsRed_010709.tif 3
NormalizationMethod=None
NormalizationFactors=1 1
JpegImage=
StdDev=Type 1
RatioFormulations=W1/W2 (635/532)
FeatureType=Circular
Barcode=
BackgroundSubtraction=LocalFeature
ImageOrigin=760, 2440
JpegOrigin=770, 2545
Creator=GenePix Pro 5.1.0.19
Scanner=GenePix 4000B [83943]
FocusPosition=0
Temperature=27.27
LinesAveraged=1
Comment=
PMTGain=550 500
ScanPower=100 100
LaserPower=3.18 3.62
Filters=<Empty> <Empty>
ScanRegion=152,488,4112,12136
Supplier=
Block	Column	Row	Name	ID	X	Y	Dia.	F635 Median	F635 Mean	F635 SD	F635 CV	B635	B635 Median	B635 Mean	B635 SD	B635 CV	F532 Median	F532 Mean	F532 SD	F532 CV	B532	B532 Median	B532 Mean	B532 SD	B532 CV	Ratio of Medians (635/532)	Ratio of Means (635/532)	Median of Ratios (635/532)	Mean of Ratios (635/532)	Ratios SD (635/532)	Sum of Medians (635/532)	Sum of Means (635/532)	Log Ratio (635/532)	F635 Median - B635	F532 Median - B532	F635 Mean - B635	F532 Mean - B532	F635 Total Intensity	F532 Total Intensity	Flags	Normalize	Autoflag
1	1	1	DarkCorner	DarkCorner	900	2675	65	35	39	18	46	33	33	37	18	48	49	51	17	33	43	43	46	22	47	0.333	0.75	0.667	0.759	4.739	8	14	-1.585	2	6	6	8	4732	6100	-50	0	0
1	2	1	DarkCorner	DarkCorner	970	2665	35	34	38	19	50	32	32	35	14	40	58	54	17	31	44	44	46	15	32	0.143	0.6	0.746	0.643	2.651	16	16	-2.807	2	14	6	10	1225	1737	0	0	0
1	3	1	DarkCorner	DarkCorner	1045	2680	30	34	39	15	38	33	33	35	13	37	53	55	16	29	45	45	47	15	31	0.125	0.6	1.056	1.05	4.772	9	16	-3	1	8	6	10	1241	1752	0	0	0
1	4	1	DarkCorner	DarkCorner	1110	2685	55	35	41	19	46	34	34	37	14	37	51	53	17	32	45	45	47	15	31	0.167	0.875	0.923	1.206	4.503	7	15	-2.585	1	6	7	8	3244	4214	0	0	0
1	5	1	unmapped	UPB_013260	1200	2680	55	1480	1398	427	30	34	34	41	21	51	45	48	16	33	45	45	47	14	29	100000	454.667	116.789	121.315	2.557	1446	1367	16.61	1446	0	1364	3	111840	3877	0	0	0
1	6	1	unmapped	UPB_227728	1270	2680	50	522	510	192	37	34	34	41	23	56	63	67	25	37	43	43	46	16	34	24.4	19.833	18.069	18.032	3.987	508	500	4.609	488	20	476	24	40786	5372	0	0	0
1	7	1	unmapped	UPB_161763	1345	2680	50	1713	1618	442	27	35	35	43	25	58	47	49	17	34	43	43	98	802	818	419.5	263.833	156.3	133.141	2.557	1682	1589	8.713	1678	4	1583	6	129428	3936	0	0	0
1	8	1	unmapped	UPB_151273	1420	2680	50	3313	3106	744	23	36	36	49	36	73	57	59	22	37	44	44	53	72	135	252.077	204.667	142.808	162.047	2.431	3290	3085	7.978	3277	13	3070	15	248465	4750	0	0	0
1	9	1	unmapped	UPB_029461	1490	2680	50	3606	3361	948	28	38	38	58	55	94	55	58	19	32	45	45	50	53	106	356.8	255.615	181.8	178.033	2.479	3578	3336	8.479	3568	10	3323	13	268856	4633	0	0	0
1	10	1	unmapped	UPB_099611	1565	2680	50	722	710	210	29	36	36	51	48	94	51	53	18	33	44	44	86	577	670	98	74.889	43.033	51.8	2.814	693	683	6.615	686	7	674	9	56778	4236	0	0	0
1	11	1	unmapped	UPB_134447	1640	2680	50	1270	1204	348	28	36	36	45	26	57	56	55	18	32	45	45	48	15	31	112.182	116.8	71.071	70.222	2.493	1245	1178	6.81	1234	11	1168	10	96330	4361	0	0	0
1	12	1	unmapped	UPB_120795	1710	2680	50	1086	1019	318	31	34	34	42	24	57	55	58	18	31	44	44	46	14	30	95.636	70.357	51.91	65.667	2.902	1063	999	6.579	1052	11	985	14	81499	4642	0	0	0
1	13	1	unmapped	UPB_133530	1785	2680	50	2062	1978	531	26	35	35	44	29	65	52	54	18	33	45	45	49	38	77	289.571	215.889	117.611	159.325	3.053	2034	1952	8.178	2027	7	1943	9	158269	4347	0	0	0
1	14	1	unmapped	UPB_199102	1860	2680	50	1522	1439	430	29	35	35	44	29	65	55	56	22	39	45	45	49	39	79	148.7	127.636	84.825	88.38	2.536	1497	1415	7.216	1487	10	1404	11	115122	4516	0	0	0
1	15	1	unmapped	UPB_042758	1930	2680	50	1994	1916	530	27	34	34	42	25	59	53	57	19	33	45	45	47	15	31	245	156.833	95.674	112.281	2.655	1968	1894	7.937	1960	8	1882	12	153246	4587	0	0	0
1	16	1	unmapped	UPB_185067	2005	2680	50	1155	1113	293	26	34	34	39	22	56	48	52	20	38	46	46	47	15	31	560.5	179.833	73.667	88.343	2.904	1123	1085	9.131	1121	2	1079	6	89020	4150	0	0	0
1	17	1	unmapped	UPB_060685	2080	2680	50	1979	1868	559	29	35	35	44	28	63	55	57	22	38	44	44	46	16	34	176.727	141	89.875	94.896	2.214	1955	1846	7.465	1944	11	1833	13	149421	4541	0	0	0
1	18	1	unmapped	UPB_043186	2150	2680	50	1961	1917	477	24	35	35	46	33	71	52	57	23	40	44	44	46	14	30	240.75	144.769	121.143	134.487	2.54	1934	1895	7.911	1926	8	1882	13	153355	4535	0	0	0
1	19	1	unmapped	UPB_010077	2225	2680	50	1989	1925	517	26	36	36	47	31	65	50	57	29	50	45	45	46	14	30	390.6	157.417	88.682	108.744	2.627	1958	1901	8.61	1953	5	1889	12	153983	4572	0	0	0
1	20	1	unmapped	UPB_198299	2295	2680	50	905	849	275	32	34	34	45	30	66	55	56	21	37	45	45	69	342	495	87.1	74.091	39.4	46.733	3.001	881	826	6.445	871	10	815	11	67880	4506	0	0	0
1	21	1	unmapped	UPB_119859	2370	2680	50	1294	1266	384	30	36	36	45	29	64	56	59	19	32	43	43	65	333	512	96.769	76.875	70.16	81.099	2.678	1271	1246	6.596	1258	13	1230	16	101317	4730	0	0	0
1	22	1	unmapped	UPB_018472	2445	2680	50	1334	1264	358	28	36	36	46	29	63	50	57	20	35	43	43	45	15	33	185.429	87.714	76.846	91.861	3.17	1305	1242	7.535	1298	7	1228	14	101154	4526	0	0	0
1	23	1	unmapped	UPB_175098	2520	2680	50	1070	998	293	29	36	36	45	26	57	54	54	19	35	43	43	45	15	33	94	87.455	57.389	62.341	3.003	1045	973	6.555	1034	11	962	11	79814	4316	0	0	0
1	24	1	unmapped	UPB_063651	2590	2680	50	1885	1792	452	25	38	38	47	28	59	55	58	20	34	45	45	48	22	45	184.7	134.923	103.943	119.907	2.749	1857	1767	7.529	1847	10	1754	13	143384	4619	0	0	0
1	25	1	unmapped	UPB_006708	2665	2680	50	1418	1393	365	26	37	37	47	31	65	52	56	20	35	45	45	47	17	36	197.286	123.273	73.773	102.442	3.356	1388	1367	7.624	1381	7	1356	11	111405	4492	0	0	0
1	26	1	unmapped	UPB_065636	2740	2680	50	1700	1609	504	31	36	36	45	30	66	52	53	17	32	45	45	47	16	34	237.714	196.625	95.625	123.855	2.867	1671	1581	7.893	1664	7	1573	8	128739	4269	0	0	0
1	27	1	unmapped	UPB_132205	2810	2680	50	1459	1358	378	27	35	35	45	28	62	54	61	38	62	43	43	47	16	34	129.455	73.5	78.312	82.361	3.427	1435	1341	7.016	1424	11	1323	18	108612	4909	0	0	0
1	28	1	unmapped	UPB_197084	2885	2680	50	453	440	159	36	35	35	44	26	59	52	56	18	32	45	45	47	15	31	59.714	36.818	25.339	29.369	2.965	425	416	5.9	418	7	405	11	35194	4469	0	0	0
1	29	1	unmapped	UPB_226136	2960	2680	50	2032	1901	516	27	35	35	40	21	52	59	61	21	34	45	45	47	17	36	142.643	116.625	86.771	102.045	2.458	2011	1882	7.156	1997	14	1866	16	152058	4849	0	0	0
1	30	1	unmapped	UPB_178615	3030	2680	50	809	801	238	29	35	35	40	22	55	55	57	20	35	43	43	45	14	31	64.5	54.714	38.316	44.092	2.584	786	780	6.011	774	12	766	14	64099	4598	0	0	0
1	31	1	unmapped	UPB_126134	3105	2680	50	2015	1906	489	25	36	36	47	35	74	57	60	20	33	44	44	47	16	34	152.231	116.875	113.286	109.133	2.499	1992	1886	7.25	1979	13	1870	16	152443	4807	0	0	0
1	32	1	unmapped	UPB_028852	3175	2680	50	2876	2630	807	30	36	36	53	46	86	57	59	20	33	43	43	45	15	33	202.857	162.125	134.914	136.887	2.599	2854	2610	7.664	2840	14	2594	16	210430	4690	0	0	0
1	33	1	unmapped	UPB_226694	3250	2680	50	796	771	223	28	36	36	49	37	75	55	56	20	35	44	44	46	17	36	69.091	61.25	43.957	57.27	3.465	771	747	6.11	760	11	735	12	61651	4472	0	0	0
1	34	1	unmapped	UPB_189383	3325	2680	50	1714	1635	446	27	36	36	44	27	61	62	62	19	30	45	45	47	17	36	98.706	94.059	74.864	98.879	2.626	1695	1616	6.625	1678	17	1599	17	130768	4971	0	0	0
1	35	1	unmapped	UPB_190331	3400	2680	50	798	750	260	34	35	35	44	26	59	56	57	19	33	48	48	49	16	32	95.375	79.444	50.112	54.348	3.3	771	724	6.576	763	8	715	9	60002	4576	0	0	0
1	36	1	unmapped	UPB_186066	3470	2680	50	1411	1349	391	28	38	38	47	27	57	50	54	18	33	45	45	48	15	31	274.6	145.667	77.755	96.496	2.642	1378	1320	8.101	1373	5	1311	9	107931	4326	0	0	0
1	37	1	unmapped	UPB_202022	3545	2680	50	452	441	160	36	39	39	48	27	56	57	57	17	29	45	45	47	15	31	34.417	33.5	19.765	24.637	2.749	425	414	5.105	413	12	402	12	35282	4589	0	0	0
1	38	1	unmapped	UPB_213475	3620	2680	55	368	364	140	38	36	36	42	21	50	63	66	22	33	45	45	47	15	31	18.444	15.619	12.432	14.417	2.295	350	349	4.205	332	18	328	21	29129	5240	0	0	0
1	39	1	unmapped	UPB_018764	3690	2680	50	1807	1697	472	27	37	37	46	33	71	58	58	20	34	45	45	48	15	31	136.154	127.692	71.493	87.711	2.669	1783	1673	7.089	1770	13	1660	13	135770	4669	0	0	0
1	40	1	unmapped	UPB_168227	3765	2680	50	2049	1980	506	25	38	38	47	33	70	57	60	19	31	46	46	47	15	31	182.818	138.714	99	122.126	2.37	2022	1956	7.514	2011	11	1942	14	158431	4769	0	0	0
1	41	1		NA	3830	2675	65	36	40	17	42	36	36	43	24	55	44	47	14	29	45	45	47	15	31	0	2	0.7	0.735	3.572	-1	6	Error	0	-1	4	2	4836	5695	-50	0	0
1	42	1	unmapped	UPB_157097	3910	2680	50	2187	2054	578	28	37	37	48	32	66	52	56	21	37	45	45	47	14	29	307.143	183.364	130.929	151.87	2.794	2157	2028	8.263	2150	7	2017	11	164323	4463	0	0	0
1	43	1	unmapped	UPB_206877	3985	2680	50	869	842	257	30	38	38	47	30	63	59	61	21	34	46	46	49	16	32	63.923	53.6	41.5	43.535	2.559	844	819	5.998	831	13	804	15	67320	4867	0	0	0
1	44	1	unmapped	UPB_101182	4060	2680	50	865	820	267	32	37	37	45	25	55	57	58	20	34	45	45	48	15	31	69	60.231	48.281	46.512	2.286	840	796	6.109	828	12	783	13	65592	4676	0	0	0
1	45	1	unmapped	UPB_112849	4130	2680	50	2212	2169	557	25	39	39	51	32	62	60	63	23	36	46	46	51	26	50	155.214	125.294	92.793	103.779	2.529	2187	2147	7.278	2173	14	2130	17	173489	5047	0	0	0
1	46	1	unmapped	UPB_148176	4205	2680	50	2585	2496	603	24	39	39	53	37	69	58	59	18	30	49	49	52	25	48	282.889	245.7	196.071	164.947	2.188	2555	2467	8.144	2546	9	2457	10	199672	4748	0	0	0
1	47	1	unmapped	UPB_002355	4280	2680	50	1240	1228	364	29	39	39	47	25	53	56	59	20	33	46	46	48	17	35	120.1	91.462	68.186	77.266	3.126	1211	1202	6.908	1201	10	1189	13	98258	4732	0	0	0
1	48	1	unmapped	UPB_167072	4350	2680	50	2006	1912	518	27	37	37	45	23	51	58	60	23	38	44	44	48	17	35	140.643	117.188	72.638	105.706	3.133	1983	1891	7.136	1969	14	1875	16	152942	4815	0	0	0
1	49	1	unmapped	UPB_223456	4425	2680	50	453	456	164	35	36	36	42	20	47	51	53	18	33	45	45	48	16	33	69.5	52.5	30.308	32.188	2.689	423	428	6.119	417	6	420	8	36504	4249	0	0	0
1	50	1	unmapped	UPB_076807	4500	2680	50	1076	1007	322	31	38	38	46	23	50	55	58	23	39	46	46	47	15	31	115.333	80.75	61	58.465	2.713	1047	981	6.85	1038	9	969	12	80562	4610	0	0	0
1	51	1	unmapped	UPB_027648	4570	2680	50	2452	2359	592	25	39	39	48	28	58	58	59	19	32	47	47	50	16	32	219.364	193.333	152.875	161.323	2.82	2424	2332	7.777	2413	11	2320	12	188698	4713	0	0	0
1	52	1	unmapped	UPB_187601	4645	2680	50	2109	1987	574	28	40	40	46	26	56	59	60	18	30	51	51	51	16	31	258.625	216.333	112.411	123.998	2.17	2077	1956	8.015	2069	8	1947	9	158979	4788	0	0	0
1	53	1	unmapped	UPB_144370	4715	2680	50	3313	3020	921	30	37	37	42	23	54	58	59	20	33	49	49	51	17	33	364	298.3	174.737	183.623	2.678	3285	2993	8.508	3276	9	2983	10	241580	4725	0	0	0
1	54	1	unmapped	UPB_205404	4790	2680	50	455	454	173	38	39	39	44	21	47	52	56	19	33	48	48	50	16	32	104	51.875	25.688	31.892	3.262	420	423	6.7	416	4	415	8	36328	4514	0	0	0
1	55	1	unmapped	UPB_112292	4865	2680	50	2370	2292	568	24	37	37	45	25	55	55	57	19	33	47	47	57	122	214	291.625	225.5	203.182	204.91	2.788	2341	2265	8.188	2333	8	2255	10	183359	4538	0	0	0
1	56	1	unmapped	UPB_035980	4940	2680	50	2108	2032	598	29	41	41	49	30	61	54	58	21	36	48	48	59	124	210	344.5	199.1	143.444	150.639	2.873	2073	2001	8.428	2067	6	1991	10	162582	4678	0	0	0
1	57	1	unmapped	UPB_215968	5010	2680	50	2865	2650	737	27	39	39	49	29	59	64	66	24	36	48	48	51	20	39	176.625	145.056	102.615	129.428	2.705	2842	2629	7.465	2826	16	2611	18	211962	5284	0	0	0
1	58	1	unmapped	UPB_229117	5085	2680	50	850	855	276	32	36	36	42	20	47	58	59	19	32	51	51	51	15	29	116.286	102.375	40.585	51.282	2.656	821	827	6.862	814	7	819	8	68381	4737	0	0	0
1	59	1	unmapped	UPB_018151	5160	2680	50	1119	1046	321	30	40	40	45	22	48	62	60	20	33	47	47	49	15	30	71.933	77.385	45.184	54.664	2.695	1094	1019	6.169	1079	15	1006	13	83642	4806	0	0	0
1	60	1	unmapped	UPB_028605	5230	2680	50	2410	2297	621	27	42	42	54	36	66	57	59	19	32	47	47	49	16	32	236.8	187.917	134.455	168.109	3.098	2378	2267	7.888	2368	10	2255	12	183786	4686	0	0	0
1	61	1	unmapped	UPB_061145	5305	2680	50	2316	2212	541	24	40	40	50	32	64	63	62	17	27	48	48	50	16	32	151.733	155.143	119.813	149.128	2.893	2291	2186	7.245	2276	15	2172	14	176951	4925	0	0	0
1	62	1	unmapped	UPB_122711	5375	2680	50	2386	2243	686	30	39	39	52	38	73	58	61	22	36	48	48	50	15	30	234.7	169.538	117.638	120.847	2.65	2357	2217	7.875	2347	10	2204	13	179478	4867	0	0	0
1	63	1	unmapped	UPB_108920	5450	2680	50	2336	2199	598	27	41	41	54	40	74	58	61	19	31	50	50	53	36	67	286.875	196.182	106.815	138.832	2.818	2303	2169	8.164	2295	8	2158	11	175941	4915	0	0	0
1	64	1	unmapped	UPB_093588	5525	2680	50	785	789	241	30	39	39	47	31	65	57	58	19	32	51	51	59	89	150	124.333	107.143	51.861	56.354	2.53	752	757	6.958	746	6	750	7	63135	4610	0	0	0
1	65	1	unmapped	UPB_191058	5595	2680	50	1691	1566	524	33	37	37	47	28	59	58	60	19	31	48	48	54	84	155	165.4	127.417	88.088	106.322	3.526	1664	1541	7.37	1654	10	1529	12	125279	4825	0	0	0
1	66	1	unmapped	UPB_039124	5670	2680	50	1607	1554	405	26	38	38	50	31	62	62	65	20	30	48	48	49	15	30	112.071	89.176	72.416	81.512	2.947	1583	1533	6.808	1569	14	1516	17	124290	5235	0	0	0
1	67	1	unmapped	UPB_070340	5745	2680	50	1196	1182	340	28	41	41	50	27	54	55	62	24	38	48	48	50	15	30	165	81.5	56.474	68.912	2.923	1162	1155	7.366	1155	7	1141	14	94544	4925	0	0	0
1	68	1	unmapped	UPB_029860	5820	2680	50	1850	1751	497	28	40	40	49	31	63	66	64	18	28	48	48	50	17	34	100.556	106.938	77.92	92.317	2.335	1828	1727	6.652	1810	18	1711	16	140092	5125	0	0	0
1	69	1	unmapped	UPB_033750	5890	2680	50	3345	3195	822	25	41	41	53	46	86	58	63	23	36	49	49	50	16	32	367.111	225.286	140.897	178.34	2.63	3313	3168	8.52	3304	9	3154	14	255571	5056	0	0	0
1	70	1	unmapped	UPB_184635	5965	2680	50	1241	1192	317	26	37	37	47	39	82	54	58	20	34	49	49	51	16	31	240.8	128.333	63.937	71.173	2.571	1209	1164	7.912	1204	5	1155	9	95331	4674	0	0	0
1	71	1	unmapped	UPB_217956	6040	2680	50	360	370	144	38	37	37	43	20	46	54	56	17	30	48	48	53	19	35	53.833	41.625	20.952	24.398	2.38	329	341	5.75	323	6	333	8	29636	4485	0	0	0
1	72	1	unmapped	UPB_108060	6110	2680	50	2375	2127	635	29	37	37	47	30	63	60	64	21	32	49	49	52	18	34	212.545	139.333	119.4	156.273	3.269	2349	2105	7.732	2338	11	2090	15	170166	5099	0	0	0
1	73	1	unmapped	UPB_160276	6185	2680	50	2457	2294	663	28	39	39	50	32	64	58	61	24	39	51	51	52	16	30	345.429	225.5	107.01	115.775	2.405	2425	2265	8.432	2418	7	2255	10	183487	4908	0	0	0
1	74	1	unmapped	UPB_104887	6260	2680	55	1816	1701	546	32	40	40	46	25	54	58	64	22	34	50	50	51	17	33	222	118.643	77.143	100.114	2.943	1784	1675	7.794	1776	8	1661	14	136112	5113	0	0	0
1	75	1	unmapped	UPB_142559	6330	2680	50	2368	2331	632	27	41	41	48	25	52	61	64	25	39	48	48	50	16	32	179	143.125	103	122.131	3.094	2340	2306	7.484	2327	13	2290	16	186479	5080	0	0	0
1	76	1	unmapped	UPB_177952	6405	2680	50	1166	1144	331	28	39	39	48	26	54	54	56	18	32	49	49	52	19	36	225.4	157.857	72.5	76.502	2.892	1132	1112	7.816	1127	5	1105	7	91509	4448	0	0	0
1	77	1	unmapped	UPB_012652	6475	2680	55	1884	1737	592	34	38	38	48	32	66	60	62	20	32	49	49	52	16	30	167.818	130.692	72.348	93.799	3.029	1857	1712	7.391	1846	11	1699	13	138973	4923	0	0	0
1	78	1	unmapped	UPB_078037	6550	2680	50	1722	1643	420	25	42	42	51	31	60	60	60	17	28	48	48	49	15	30	140	133.417	79.723	100.485	2.668	1692	1613	7.129	1680	12	1601	12	131457	4801	0	0	0
1	79	1	unmapped	UPB_232943	6625	2680	50	1648	1579	455	28	38	38	46	27	58	58	58	19	32	48	48	50	15	30	161	154.1	99.667	115.659	2.734	1620	1551	7.331	1610	10	1541	10	126326	4636	0	0	0
1	80	1	unmapped	UPB_230926	6695	2675	45	666	688	147	21	40	40	50	35	70	51	54	16	29	49	49	66	225	340	313	129.6	34.944	48.418	2.501	628	653	8.29	626	2	648	5	35791	2827	0	0	0
1	81	1	unmapped	UPB_019787	6770	2680	50	1139	1154	347	30	41	41	51	34	66	57	60	21	35	50	50	64	206	321	156.857	111.3	62.613	74.977	2.873	1105	1123	7.293	1098	7	1113	10	92296	4801	0	0	0
1	82	1	unmapped	UPB_100958	6845	2680	50	1868	1741	475	27	41	41	47	27	57	62	64	21	32	49	49	52	16	30	140.538	113.333	84.25	94.163	2.601	1840	1715	7.135	1827	13	1700	15	139288	5101	0	0	0
1	83	1	unmapped	UPB_208623	6920	2680	50	1408	1326	394	29	39	39	46	24	52	58	59	24	40	51	51	53	17	32	195.571	160.875	78.595	84.675	2.656	1376	1295	7.612	1369	7	1287	8	106119	4748	0	0	0
1	84	1	unmapped	UPB_198346	6990	2680	50	979	929	316	34	40	40	45	21	46	59	61	16	26	51	51	53	17	32	117.375	88.9	56.3	67.427	3.008	947	899	6.875	939	8	889	10	74318	4845	0	0	0
1	85	1	unmapped	UPB_206302	7065	2680	50	489	479	160	33	37	37	43	20	46	60	59	18	30	50	50	52	16	30	45.2	49.111	32.967	38.036	2.695	462	451	5.498	452	10	442	9	38326	4746	0	0	0
1	86	1	unmapped	UPB_170835	7140	2680	50	1270	1214	379	31	37	37	44	22	50	60	62	19	30	50	50	52	16	30	123.3	98.083	60.962	77.028	2.976	1243	1189	6.946	1233	10	1177	12	97101	4947	0	0	0
1	87	1	unmapped	UPB_066738	7210	2680	50	1999	1881	500	26	36	36	42	20	47	56	58	17	29	51	51	53	17	32	392.6	263.571	129.39	166.534	2.898	1968	1852	8.617	1963	5	1845	7	150514	4634	0	0	0
1	88	1	unmapped	UPB_113925	7285	2680	50	2386	2236	645	28	36	36	44	22	50	57	62	21	33	53	53	54	16	29	587.5	244.444	125.78	150.352	2.847	2354	2209	9.198	2350	4	2200	9	178860	4947	0	0	0
1	89	1	unmapped	UPB_183950	7360	2680	50	2214	2092	598	28	37	37	46	28	60	65	66	25	37	52	52	53	17	32	167.462	146.786	88.583	104.43	2.478	2190	2069	7.388	2177	13	2055	14	167355	5269	0	0	0
1	90	1	unmapped	UPB_010786	7430	2680	50	1579	1520	467	30	39	39	47	29	61	63	64	22	34	51	51	52	17	32	128.333	113.923	70.632	75.815	2.165	1552	1494	7.004	1540	12	1481	13	121587	5116	0	0	0
1	91	1	unmapped	UPB_083646	7505	2680	50	751	750	253	33	37	37	46	26	56	59	60	19	31	51	51	52	16	30	89.25	79.222	43.212	52.359	2.933	722	722	6.48	714	8	713	9	60002	4821	0	0	0
1	92	1	unmapped	UPB_076186	7575	2680	55	2017	1867	585	31	37	37	49	32	65	65	67	32	47	50	50	52	17	32	132	107.647	73.966	78.033	2.726	1995	1847	7.044	1980	15	1830	17	149326	5385	0	0	0
1	93	1	unmapped	UPB_163534	7650	2680	50	1997	1833	551	30	39	39	49	32	65	65	65	20	30	51	51	54	21	38	139.857	128.143	90.5	102.394	2.581	1972	1808	7.128	1958	14	1794	14	146662	5221	0	0	0
1	94	1	unmapped	UPB_174008	7725	2680	50	2893	2729	727	26	39	39	49	33	67	65	74	64	86	53	53	55	21	38	237.833	128.095	118.637	130.139	2.795	2866	2711	7.894	2854	12	2690	21	218334	5906	0	0	0
1	95	1	unmapped	UPB_203239	7795	2680	55	2621	2439	788	32	40	40	52	38	73	64	66	19	28	52	52	54	17	31	215.083	171.357	140.12	142.916	3.111	2593	2413	7.749	2581	12	2399	14	195111	5291	0	0	0
1	96	1	unmapped	UPB_157756	7870	2680	50	2668	2592	684	26	40	40	55	42	76	66	66	24	36	48	48	51	18	35	146	141.778	88.839	119.19	2.706	2646	2570	7.19	2628	18	2552	18	207354	5311	0	0	0
1	97	1	unmapped	UPB_081420	7945	2680	50	2112	2005	520	25	41	41	53	38	71	65	64	19	29	50	50	53	18	33	138.067	140.286	130.353	117.321	2.607	2086	1978	7.109	2071	15	1964	14	160371	5137	0	0	0
1	98	1	unmapped	UPB_131129	8020	2680	55	3304	3137	988	31	40	40	49	31	63	64	69	28	40	52	52	55	18	32	272	182.176	131.458	166.294	2.883	3276	3114	8.087	3264	12	3097	17	250970	5546	0	0	0
1	99	1	unmapped	UPB_043428	8090	2680	50	1686	1588	468	29	40	40	47	27	57	64	68	21	30	55	55	55	17	30	182.889	119.077	75.08	89.108	2.762	1655	1561	7.515	1646	9	1548	13	127022	5463	0	0	0
1	100	1	unmapped	UPB_013372	8165	2680	50	1557	1508	474	31	39	39	45	22	48	61	65	23	35	52	52	54	17	31	168.667	113	54.973	75.595	2.745	1527	1482	7.398	1518	9	1469	13	120630	5196	0	0	0
1	101	1	unmapped	UPB_180277	8240	2680	50	1226	1130	348	30	37	37	44	21	47	61	65	20	30	51	51	53	16	30	118.9	78.071	65.483	76.13	3.193	1199	1107	6.894	1189	10	1093	14	90407	5228	0	0	0
1	102	1	unmapped	UPB_018684	8310	2680	50	1361	1326	432	32	37	37	46	26	56	69	68	24	35	53	53	54	17	31	82.75	85.933	55.037	64.329	2.518	1340	1304	6.371	1324	16	1289	15	106073	5457	0	0	0
1	103	1	unmapped	UPB_095751	8385	2675	50	1512	1407	463	32	41	41	50	33	66	59	64	22	34	54	54	55	17	30	294.2	136.6	67.783	75.6	3.25	1476	1376	8.201	1471	5	1366	10	112565	5081	0	0	0
1	104	1	unmapped	UPB_172040	8460	2680	50	1036	961	311	32	40	40	47	25	53	60	62	19	30	54	54	57	20	35	166	115.125	54.188	70.316	2.983	1002	929	7.375	996	6	921	8	76875	4999	0	0	0
1	105	1	unmapped	UPB_094706	8530	2680	50	696	696	218	31	38	38	45	23	51	61	61	21	34	54	54	56	20	35	94	94	45.7	48.608	2.317	665	665	6.555	658	7	658	7	55699	4870	0	0	0
1	106	1	unmapped	UPB_207307	8605	2680	50	1231	1210	350	28	38	38	47	24	51	58	60	19	31	53	53	55	17	30	238.6	167.429	69.758	77.936	2.41	1198	1179	7.898	1193	5	1172	7	96787	4797	0	0	0
1	107	1	unmapped	UPB_160828	8675	2680	50	1630	1507	514	34	39	39	47	22	46	64	67	20	29	54	54	59	40	67	159.1	112.923	88.262	88.736	3.523	1601	1481	7.314	1591	10	1468	13	120566	5360	0	0	0
1	108	1	unmapped	UPB_030963	8750	2680	50	1729	1609	491	30	43	43	48	23	47	65	65	23	35	55	55	60	40	66	168.6	156.6	84.087	82.775	2.745	1696	1576	7.397	1686	10	1566	10	128688	5203	0	0	0
1	109	1	unmapped	UPB_148937	8825	2680	50	2073	1969	565	28	42	42	49	26	53	67	69	19	27	54	54	56	18	32	156.231	128.467	103.94	114.286	2.941	2044	1942	7.288	2031	13	1927	15	157529	5499	0	0	0
1	110	1	unmapped	UPB_013445	8895	2680	55	1353	1269	440	34	43	43	50	26	52	64	66	21	31	55	55	56	18	32	145.556	111.455	61.134	59.62	3.56	1319	1237	7.185	1310	9	1226	11	101490	5315	0	0	0
1	111	1	unmapped	UPB_169634	8970	2680	50	2368	2255	659	29	41	41	49	28	57	69	73	23	31	55	55	57	20	35	166.214	123	94.967	117.176	2.855	2341	2232	7.377	2327	14	2214	18	180439	5879	0	0	0
1	112	1	unmapped	UPB_199625	9045	2680	50	546	545	177	32	40	40	48	26	54	61	62	23	37	55	55	56	19	33	84.333	72.143	29.154	27.471	3.557	512	512	6.398	506	6	505	7	43583	4949	0	0	0
1	113	1	unmapped	UPB_034124	9120	2680	55	2833	2603	785	30	39	39	49	31	63	68	71	25	35	55	55	57	18	31	214.923	160.25	105.067	134.546	3.093	2807	2580	7.748	2794	13	2564	16	208201	5651	0	0	0
1	114	1	unmapped	UPB_069953	9190	2680	50	1170	1121	312	27	41	41	50	32	64	63	71	49	69	55	55	57	17	29	141.125	67.5	51.364	59.338	3.277	1137	1096	7.141	1129	8	1080	16	89693	5674	0	0	0
1	115	1	unmapped	UPB_167324	9265	2680	50	1223	1162	381	32	42	42	51	27	52	69	73	24	32	54	54	57	19	33	78.733	58.947	39.5	53.546	3.135	1196	1139	6.299	1181	15	1120	19	92935	5847	0	0	0
1	116	1	unmapped	UPB_109372	9340	2675	50	1721	1555	535	34	41	41	52	31	59	64	67	21	31	52	52	56	19	33	140	100.933	107	91.178	3.546	1692	1529	7.129	1680	12	1514	15	124373	5347	0	0	0
1	117	1	unmapped	UPB_115642	9410	2680	55	2950	2743	798	29	41	41	55	41	74	70	70	19	27	53	53	57	18	31	171.118	158.941	116.792	146.186	2.863	2926	2719	7.419	2909	17	2702	17	219415	5610	0	0	0
1	118	1	unmapped	UPB_134066	9485	2680	50	1206	1159	349	30	40	40	51	37	72	62	64	19	29	53	53	56	17	30	129.556	101.727	54.939	71.946	3.123	1175	1130	7.017	1166	9	1119	11	92705	5129	0	0	0
1	119	1	unmapped	UPB_124423	9560	2680	50	1755	1595	478	29	39	39	46	22	47	69	71	23	32	56	56	59	19	32	132	103.733	73.115	81.509	2.563	1729	1571	7.044	1716	13	1556	15	127621	5653	0	0	0
1	120	1	unmapped	UPB_063889	9630	2675	50	1256	1197	388	32	41	41	49	26	53	70	73	25	34	57	57	59	17	28	93.462	72.25	59.12	66.201	3.42	1228	1172	6.546	1215	13	1156	16	95782	5822	0	0	0
1	121	1		NA	9695	2675	65	39	44	20	45	42	42	50	27	54	59	63	21	33	56	56	58	18	31	-1	0.286	0.722	0.707	4.029	0	9	Error	-3	3	2	7	5236	7524	-50	0	0
1	122	1	unmapped	UPB_073540	9775	2680	55	1488	1391	455	32	41	41	49	28	57	70	75	26	34	56	56	58	18	31	103.357	71.053	63.545	73.028	3.232	1461	1369	6.691	1447	14	1350	19	111265	5987	0	0	0
1	123	1	unmapped	UPB_156147	9850	2680	50	2399	2298	611	26	40	40	52	36	69	74	80	27	33	57	57	61	21	34	138.765	98.174	102.926	113.608	2.926	2376	2281	7.116	2359	17	2258	23	183831	6385	0	0	0
1	124	1	unmapped	UPB_161665	9925	2680	50	2730	2575	729	28	40	40	52	42	80	65	67	23	34	56	56	60	20	33	298.889	230.455	195.25	172.946	3.109	2699	2546	8.223	2690	9	2535	11	205999	5327	0	0	0
1	125	1	unmapped	UPB_160904	10000	2680	55	2353	2119	686	32	41	41	51	36	70	74	72	23	31	58	58	61	19	31	144.5	148.429	93.48	107.207	2.488	2328	2092	7.175	2312	16	2078	14	169512	5749	0	0	0
1	126	1	unmapped	UPB_157884	10070	2675	50	2633	2450	712	29	42	42	56	42	75	77	78	29	37	61	61	63	19	30	161.938	141.647	97.885	100.796	2.922	2607	2425	7.339	2591	16	2408	17	196005	6259	0	0	0
1	127	1	unmapped	UPB_121459	10145	2680	50	2549	2381	716	30	45	45	60	42	70	73	75	24	32	61	61	64	21	32	208.667	166.857	127.5	123.691	2.43	2516	2350	7.705	2504	12	2336	14	190510	6033	0	0	0
1	128	1	unmapped	UPB_128041	10215	2675	45	991	960	198	20	44	44	56	36	64	79	77	23	29	60	60	64	22	34	49.842	53.882	34.241	40.374	2.884	966	933	5.639	947	19	916	17	49939	4028	0	0	0
1	129	1	unmapped	UPB_095325	10290	2680	50	1926	1825	550	30	47	47	57	34	59	79	81	25	30	59	59	62	19	30	93.95	80.818	72.974	73.429	2.842	1899	1800	6.554	1879	20	1778	22	145964	6441	0	0	0
1	130	1	unmapped	UPB_134306	10365	2680	50	2029	1913	542	28	43	43	54	32	59	66	69	22	31	60	60	63	21	33	331	207.778	93.684	120.785	2.963	1992	1879	8.371	1986	6	1870	9	153006	5547	0	0	0
1	131	1	unmapped	UPB_027119	10440	2675	55	2377	2180	725	33	43	43	55	38	69	78	81	26	32	61	61	64	22	34	137.294	106.85	71.583	93.374	2.857	2351	2157	7.101	2334	17	2137	20	174399	6480	0	0	0
1	132	1	unmapped	UPB_168178	10510	2680	50	934	906	302	33	43	43	54	36	66	75	79	25	31	63	63	65	22	33	74.25	53.938	34.667	40.018	3.373	903	879	6.214	891	12	863	16	72462	6347	0	0	0
1	133	1	unmapped	UPB_067383	10585	2680	50	1683	1590	463	29	43	43	51	27	52	73	73	23	31	61	61	63	19	30	136.667	128.917	85.75	88.836	2.759	1652	1559	7.095	1640	12	1547	12	127161	5852	0	0	0
1	134	1	unmapped	UPB_148320	10660	2680	55	1727	1596	560	35	41	41	51	30	58	71	74	26	35	63	63	64	19	29	210.75	141.364	82.95	102.233	3.57	1694	1566	7.719	1686	8	1555	11	127699	5883	0	0	0
1	135	1	unmapped	UPB_066498	10730	2680	50	2562	2337	672	28	43	43	53	30	56	76	78	24	30	65	65	66	19	28	229	176.462	109.483	127.42	3.01	2530	2307	7.839	2519	11	2294	13	186981	6221	0	0	0
1	136	1	unmapped	UPB_095432	10805	2675	50	2727	2520	693	27	44	44	56	38	67	76	79	27	34	64	64	67	23	34	223.583	165.067	150.947	129.919	2.362	2695	2491	7.805	2683	12	2476	15	201572	6309	0	0	0
1	137	1	unmapped	UPB_030458	10875	2675	50	1283	1184	380	32	44	44	54	33	61	72	77	28	36	65	65	66	20	30	177	95	48.562	61.116	3.048	1246	1152	7.468	1239	7	1140	12	94713	6121	0	0	0
1	138	1		NA	10945	2675	65	39	42	15	35	42	42	47	22	46	64	67	22	32	63	63	64	20	31	-3	0	0.472	0.545	4.076	-2	4	Error	-3	1	0	4	5002	7981	-50	0	0
1	139	1		NA	11015	2675	65	42	48	22	45	41	41	46	21	45	61	62	19	30	61	61	63	20	31	100000	7	1.139	0.948	4.33	1	8	16.61	1	0	7	1	5766	7494	-50	0	0
1	140	1	unmapped	UPB_190965	11095	2675	50	1749	1617	512	31	42	42	51	28	54	77	78	25	32	64	64	66	22	33	131.308	112.5	88.35	87.82	2.984	1720	1589	7.037	1707	13	1575	14	129363	6261	0	0	0
1	141	1	unmapped	UPB_015066	11170	2675	50	1705	1597	489	30	42	42	54	36	66	77	81	42	51	67	67	69	24	34	166.3	111.071	59.741	57.892	2.309	1673	1569	7.378	1663	10	1555	14	127743	6516	0	0	0
1	142	1	unmapped	UPB_016914	11245	2675	55	1939	1792	594	33	42	42	54	38	70	74	79	29	36	67	67	67	22	32	271	145.833	66.121	86.735	3.905	1904	1762	8.082	1897	7	1750	12	143374	6315	0	0	0
1	143	1		NA	11310	2675	65	37	42	18	42	42	42	51	30	58	63	66	22	33	66	66	68	21	30	1.667	0	0.875	0.742	3.205	-8	0	0.737	-5	-3	0	0	5040	7949	-50	0	0
1	144	1	unmapped	UPB_181819	11390	2680	50	609	613	214	34	42	42	49	23	46	77	83	31	37	67	67	69	23	33	56.7	35.688	24.889	27.379	3.026	577	587	5.825	567	10	571	16	49070	6606	0	0	0
1	145	1	unmapped	UPB_114952	11465	2675	50	1418	1329	418	31	42	42	51	29	56	76	80	27	33	67	67	70	23	32	152.889	99	52.47	56.234	2.815	1385	1300	7.256	1376	9	1287	13	106294	6391	0	0	0
1	146	1	unmapped	UPB_111558	11535	2675	45	2451	2444	354	14	46	46	65	51	78	86	86	22	25	68	68	71	25	35	133.611	133.222	90.731	132.873	2.914	2423	2416	7.062	2405	18	2398	18	127107	4497	0	0	0
1	147	1	unmapped	UPB_082260	11610	2680	50	664	666	228	34	42	42	58	45	77	75	78	25	32	68	68	70	28	40	88.857	62.4	28.524	32.926	3.698	629	634	6.473	622	7	624	10	53248	6212	0	0	0
1	148	1	unmapped	UPB_134095	11685	2675	55	1057	1060	355	33	41	41	49	27	55	80	85	48	56	69	69	120	877	730	92.364	63.688	50.526	47.128	2.597	1027	1035	6.529	1016	11	1019	16	84779	6781	0	0	0
1	149	1	unmapped	UPB_109331	11755	2680	55	1309	1209	401	33	41	41	50	29	58	82	83	27	32	68	68	125	915	732	90.571	77.867	53.329	62.77	2.964	1282	1183	6.501	1268	14	1168	15	96759	6628	0	0	0
1	150	1	unmapped	UPB_198161	11830	2680	50	693	688	248	36	39	39	46	25	54	83	81	25	30	66	66	69	23	33	38.471	43.267	24.613	31.869	3.245	671	664	5.266	654	17	649	15	55059	6444	0	0	0
1	151	1		NA	11895	2675	65	42	48	21	43	40	40	46	23	50	64	66	22	33	68	68	70	23	32	-0.5	-4	0.5	0.572	3.641	-2	6	Error	2	-4	8	-2	5811	7978	-50	0	0
1	152	1	unmapped	UPB_148507	11975	2675	50	1250	1176	397	33	41	41	49	30	61	87	89	27	30	71	71	73	24	32	75.563	63.056	49.004	55.534	3.12	1225	1153	6.24	1209	16	1135	18	94092	7088	0	0	0
1	153	1	unmapped	UPB_113847	12050	2680	50	1518	1473	435	29	42	42	53	32	60	81	79	24	30	70	70	72	22	30	134.182	159	65.667	72.728	2.305	1487	1440	7.068	1476	11	1431	9	117871	6308	0	0	0
1	154	1	unmapped	UPB_007086	12125	2680	55	1897	1728	567	32	45	45	53	28	52	81	84	26	30	66	66	69	23	33	123.467	93.5	78.155	80.662	3.175	1867	1701	6.948	1852	15	1683	18	138270	6736	0	0	0
1	155	1	unmapped	UPB_164018	12195	2675	50	1978	1846	571	30	42	42	53	35	66	89	91	24	26	67	67	70	24	34	88	75.167	62.206	66.949	2.767	1958	1828	6.459	1936	22	1804	24	147666	7295	0	0	0
1	156	1	unmapped	UPB_199573	12270	2675	55	236	232	96	41	40	40	50	32	64	80	83	25	30	69	69	72	25	34	17.818	13.714	9.353	10.105	3.602	207	206	4.155	196	11	192	14	18583	6606	0	0	0
1	157	1	unmapped	UPB_136784	12345	2675	50	1049	1005	344	34	42	42	48	26	54	85	94	51	54	68	68	72	24	33	59.235	37.038	35.607	30.602	2.613	1024	989	5.888	1007	17	963	26	80383	7501	0	0	0
1	158	1	unmapped	UPB_135916	12415	2675	50	772	752	255	33	41	41	49	26	53	77	82	24	29	69	69	73	24	32	91.375	54.692	42.733	46.751	3.365	739	724	6.514	731	8	711	13	60126	6598	0	0	0
1	159	1	unmapped	UPB_051238	12490	2675	50	1176	1115	344	30	42	42	49	26	53	87	87	27	31	72	72	74	23	31	75.6	71.533	43.763	43.863	2.309	1149	1088	6.24	1134	15	1073	15	89206	6983	0	0	0
1	160	1	unmapped	UPB_118102	12565	2675	50	1107	1054	354	33	41	41	51	28	54	94	91	28	30	73	73	76	25	32	50.762	56.278	33.661	38.627	2.683	1087	1031	5.666	1066	21	1013	18	84347	7275	0	0	0
1	161	1	unmapped	UPB_048947	12635	2675	50	1339	1284	416	32	42	42	50	32	64	84	86	30	34	75	75	75	24	32	144.111	112.909	40.543	44.162	2.881	1306	1253	7.171	1297	9	1242	11	102732	6849	0	0	0
1	162	1	unmapped	UPB_164773	12710	2675	50	958	932	296	31	41	41	50	33	66	81	87	29	33	74	74	77	25	32	131	68.538	35.633	52.508	4.297	924	904	7.033	917	7	891	13	74567	6946	0	0	0
1	163	1	unmapped	UPB_197259	12785	2680	50	389	389	141	36	39	39	46	27	58	84	89	35	39	75	75	79	26	32	38.889	25	13.039	14.537	3.826	359	364	5.281	350	9	350	14	31097	7085	0	0	0
1	164	1	unmapped	UPB_047397	12855	2675	45	324	336	117	34	39	39	45	21	46	121	118	34	28	71	71	76	27	35	5.7	6.319	6.837	6.918	3.082	335	344	2.511	285	50	297	47	17497	6122	0	0	0
1	165	1	unmapped	UPB_194997	12930	2675	50	316	329	131	39	39	39	45	22	48	89	96	34	35	72	72	74	24	32	16.294	12.083	9.69	11.583	3.208	294	314	4.026	277	17	290	24	26283	7708	0	0	0
1	166	1	unmapped	UPB_022901	13005	2675	50	1129	1106	341	30	39	39	47	25	53	91	93	32	34	72	72	75	25	33	57.368	50.81	40.088	47.144	2.798	1109	1088	5.842	1090	19	1067	21	88495	7408	0	0	0
1	167	1	unmapped	UPB_011817	13075	2675	50	1640	1551	472	30	42	42	52	33	63	87	94	33	35	73	73	75	23	30	114.143	71.857	50.339	66.925	3.268	1612	1530	6.835	1598	14	1509	21	124104	7487	0	0	0
1	168	1	unmapped	UPB_061252	13150	2680	50	1680	1654	498	30	41	41	52	33	63	89	92	30	32	75	75	77	25	32	117.071	94.882	61.529	79.975	3.577	1653	1630	6.871	1639	14	1613	17	132290	7331	0	0	0
1	169	1	unmapped	UPB_122737	13225	2680	55	2219	2073	673	32	38	38	47	28	59	89	91	31	34	77	77	79	24	30	181.75	145.357	73.799	83.882	2.785	2193	2049	7.506	2181	12	2035	14	165828	7245	0	0	0
1	170	1	unmapped	UPB_019958	13295	2680	50	610	612	243	39	38	38	44	23	52	89	106	143	134	77	77	79	24	30	47.667	19.793	21.111	19.22	3.557	584	603	5.575	572	12	574	29	48928	8500	0	0	0
1	171	1	unmapped	UPB_099322	13370	2675	50	969	942	274	29	41	41	48	26	54	86	90	29	32	74	74	76	25	32	77.333	56.313	41.87	42.737	2.885	940	917	6.273	928	12	901	16	75348	7199	0	0	0
1	172	1	unmapped	UPB_098647	13445	2675	50	1298	1188	367	30	41	41	50	29	58	93	94	28	29	77	77	80	25	31	78.563	67.471	35.24	42.863	2.663	1273	1164	6.296	1257	16	1147	17	95045	7526	0	0	0
1	173	1	unmapped	UPB_112680	13515	2675	50	1770	1682	471	28	38	38	51	35	68	97	105	72	68	77	77	81	26	32	86.6	58.714	52.69	59.798	2.69	1752	1672	6.436	1732	20	1644	28	134585	8415	0	0	0
1	174	1	unmapped	UPB_126092	13590	2675	50	1853	1737	439	25	39	39	50	33	66	89	89	28	31	78	78	80	27	33	164.909	154.364	64.321	76.522	2.289	1825	1709	7.366	1814	11	1698	11	138920	7103	0	0	0
1	175	1	unmapped	UPB_006979	13665	2675	50	1939	1797	556	30	40	40	52	34	65	94	96	28	29	77	77	81	26	32	111.706	92.474	66	76.6	3.087	1916	1776	6.804	1899	17	1757	19	143730	7709	0	0	0
1	176	1	unmapped	UPB_034285	13735	2675	50	2021	1910	549	28	40	40	61	104	170	98	97	25	25	78	78	83	29	34	99.05	98.421	70.938	78.939	2.777	2001	1889	6.63	1981	20	1870	19	152772	7751	0	0	0
1	177	1	unmapped	UPB_138099	13810	2675	50	1744	1694	463	27	40	40	60	102	170	93	96	28	29	78	78	79	26	32	113.6	91.889	59.033	73.461	2.541	1719	1672	6.828	1704	15	1654	18	135521	7704	0	0	0
1	178	1	unmapped	UPB_032113	13885	2675	55	2104	2004	537	26	39	39	52	40	76	96	95	30	31	78	78	79	25	31	114.722	115.588	59.306	71.154	2.164	2083	1982	6.842	2065	18	1965	17	160329	7638	0	0	0
1	179	1	unmapped	UPB_191693	13955	2675	50	1136	1061	342	32	39	39	49	36	73	98	101	29	28	79	79	82	26	31	57.737	46.455	36.872	41.874	2.942	1116	1044	5.851	1097	19	1022	22	84885	8053	0	0	0
1	180	1	unmapped	UPB_118153	14030	2675	50	906	877	270	30	37	37	47	28	59	97	102	33	32	79	79	83	28	33	48.278	36.522	23.865	29.708	2.523	887	863	5.593	869	18	840	23	70150	8135	0	0	0
1	181	1	unmapped	UPB_061108	14105	2675	55	2095	1951	539	27	42	42	55	35	63	89	97	30	30	81	81	83	27	32	256.625	119.313	80.354	105.814	3.036	2061	1925	8.004	2053	8	1909	16	156053	7779	0	0	0
1	182	1	unmapped	UPB_057421	14175	2675	55	1586	1482	461	31	41	41	54	36	66	95	100	31	31	83	83	84	28	33	128.75	84.765	48.463	64.765	2.98	1557	1458	7.008	1545	12	1441	17	118575	8039	0	0	0
1	183	1	unmapped	UPB_173610	14250	2675	50	1549	1428	389	27	41	41	52	33	63	90	94	34	36	82	82	86	26	30	188.5	115.583	51.524	55.919	2.638	1516	1399	7.558	1508	8	1387	12	114216	7557	0	0	0
1	184	1	unmapped	UPB_225319	14325	2675	55	1694	1605	499	31	40	40	49	28	57	90	97	31	31	81	81	83	24	28	183.778	97.813	63.798	88.309	3.49	1663	1581	7.522	1654	9	1565	16	128384	7737	0	0	0
1	185	1	unmapped	UPB_036799	14395	2675	50	1717	1602	507	31	40	40	54	36	66	100	102	33	32	84	84	86	28	32	104.813	86.778	48.958	62.1	3.067	1693	1580	6.712	1677	16	1562	18	128128	8169	0	0	0
1	186	1	unmapped	UPB_132810	14470	2675	50	1674	1597	426	26	37	37	50	35	70	101	101	32	31	82	82	85	28	32	86.158	82.105	50.341	50.62	2.337	1656	1579	6.429	1637	19	1560	19	127782	8063	0	0	0
1	187	1	unmapped	UPB_138880	14545	2675	50	1635	1542	481	31	37	37	49	30	61	101	103	35	33	84	84	87	28	32	94	79.211	46.769	49.39	2.356	1615	1524	6.555	1598	17	1505	19	123341	8270	0	0	0
1	188	1	unmapped	UPB_080386	14615	2675	50	629	606	237	39	40	40	47	27	57	109	107	31	28	85	85	86	29	33	24.542	25.727	17	18.364	3.221	613	588	4.617	589	24	566	22	48458	8537	0	0	0
1	189	1		NA	14685	2675	65	41	44	17	38	39	39	46	26	56	83	87	28	32	82	82	85	28	32	2	1	0.476	0.469	3.623	3	10	1	2	1	5	5	5255	10450	-50	0	0
1	190	1	unmapped	UPB_133692	14765	2675	55	2091	1971	572	29	40	40	50	35	70	99	102	29	28	81	81	86	28	32	113.944	91.952	70.979	78.245	2.474	2069	1952	6.832	2051	18	1931	21	157646	8131	0	0	0
1	191	1	unmapped	UPB_205086	14835	2675	50	1225	1148	382	33	39	39	49	35	71	103	107	30	28	85	85	88	29	32	65.889	50.409	39.226	41.247	3.07	1204	1131	6.042	1186	18	1109	22	91871	8527	0	0	0
1	192	1	unmapped	UPB_038864	14910	2675	50	1536	1446	449	31	41	41	49	27	55	97	99	29	29	85	85	89	28	31	124.583	100.357	48.454	62.207	2.761	1507	1419	6.961	1495	12	1405	14	115686	7954	0	0	0
1	193	1	unmapped	UPB_230611	14985	2675	50	487	494	154	31	39	39	45	24	53	98	103	36	34	84	84	88	29	32	32	23.947	19.214	17.511	2.758	462	474	5	448	14	455	19	39487	8204	0	0	0
1	194	1	unmapped	UPB_052673	15055	2675	50	1865	1727	568	32	39	39	50	37	74	97	105	35	33	83	83	87	27	31	130.429	76.727	60.093	62.642	2.414	1840	1710	7.027	1826	14	1688	22	138187	8377	0	0	0
1	195	1	unmapped	UPB_072397	15130	2675	50	1518	1447	418	28	43	43	54	41	75	106	106	34	32	85	85	87	29	33	70.238	66.857	51.006	59.878	3.288	1496	1425	6.134	1475	21	1404	21	115753	8495	0	0	0
1	196	1	unmapped	UPB_134324	15205	2675	50	1619	1598	462	28	41	41	51	33	64	108	119	131	110	83	83	83	27	32	63.12	43.25	42.67	47.978	2.771	1603	1593	5.98	1578	25	1557	36	127864	9492	0	0	0
1	197	1	unmapped	UPB_184517	15275	2675	55	1111	1072	351	32	37	37	46	29	63	103	103	32	31	85	85	88	31	35	59.667	57.5	34.2	42.725	2.763	1092	1053	5.899	1074	18	1035	18	85751	8224	0	0	0
1	198	1	unmapped	UPB_179840	15350	2675	50	768	742	251	33	40	40	45	23	51	109	115	39	33	87	87	93	33	35	33.091	25.071	19.112	23.121	2.877	750	730	5.048	728	22	702	28	59393	9233	0	0	0
1	199	1	unmapped	UPB_098332	15420	2675	45	1074	1071	196	18	40	40	50	36	72	103	106	31	29	87	87	90	31	34	64.625	54.263	38.427	43.028	2.602	1050	1050	6.014	1034	16	1031	19	55682	5523	0	0	0
1	200	1	unmapped	UPB_205178	15495	2675	50	410	421	162	38	39	39	48	33	68	107	111	33	29	86	86	89	29	32	17.667	15.28	11.718	11.937	2.859	392	407	4.143	371	21	382	25	33660	8853	0	0	0
1	201	1	unmapped	UPB_099937	15570	2675	50	563	557	182	32	37	37	44	23	52	100	106	35	33	84	84	89	29	32	32.875	23.636	14.9	18.02	2.5	542	542	5.039	526	16	520	22	44530	8446	0	0	0
1	202	1	unmapped	UPB_158750	15645	2675	50	2265	2083	679	32	40	40	50	33	66	100	106	34	32	86	86	88	28	31	158.929	102.15	76.724	82.6	3.059	2239	2063	7.312	2225	14	2043	20	166676	8465	0	0	0
1	203	1	unmapped	UPB_026761	15715	2675	50	2444	2313	665	28	41	41	56	49	87	119	116	34	29	88	88	89	28	31	77.516	81.143	59.801	68.57	2.414	2434	2300	6.276	2403	31	2272	28	185018	9264	0	0	0
1	204	1		NA	15785	2675	65	39	46	23	50	39	39	50	37	74	93	95	30	31	88	88	91	31	34	0	1	0.519	0.606	4.13	5	14	Error	0	5	7	7	5502	11359	-50	0	0
1	205	1	unmapped	UPB_005329	15865	2675	50	2053	1956	560	28	41	41	51	33	64	114	115	37	32	86	86	91	30	32	71.857	66.034	43.888	55.465	2.649	2040	1944	6.167	2012	28	1915	29	156461	9199	0	0	0
1	206	1	unmapped	UPB_046966	15935	2675	50	1821	1738	508	29	43	43	56	42	75	113	114	35	30	85	85	89	27	30	63.5	58.448	46.6	51.985	3.011	1806	1724	5.989	1778	28	1695	29	139050	9096	0	0	0
1	207	1	unmapped	UPB_200943	16010	2675	50	1362	1307	428	32	38	38	47	33	70	112	116	44	37	85	85	88	26	29	49.037	40.935	30.31	37.892	3.027	1351	1300	5.616	1324	27	1269	31	104566	9308	0	0	0
1	208	1	unmapped	UPB_095539	16085	2675	50	2113	2029	599	29	37	37	48	34	70	105	109	35	32	91	91	93	28	30	148.286	110.667	73.519	83.532	2.863	2090	2010	7.212	2076	14	1992	18	162356	8705	0	0	0
1	209	1	unmapped	UPB_128369	16155	2675	50	1742	1675	501	29	40	40	50	34	68	110	111	34	30	87	87	92	31	33	74	68.125	49.824	55.755	2.689	1725	1659	6.209	1702	23	1635	24	133986	8914	0	0	0
1	210	1	unmapped	UPB_074686	16230	2675	50	901	889	258	29	38	38	48	28	58	107	105	35	33	87	87	91	30	32	43.15	47.278	26.077	33.258	3.052	883	869	5.431	863	20	851	18	71085	8403	0	0	0
1	211	1	unmapped	UPB_118236	16305	2675	50	1570	1491	416	27	41	41	51	32	62	114	119	37	31	90	90	91	29	31	63.708	50	44.031	48.299	2.665	1553	1479	5.993	1529	24	1450	29	119281	9494	0	0	0
1	212	1	unmapped	UPB_005142	16375	2675	50	1018	969	304	31	39	39	48	30	62	106	109	36	33	92	92	91	29	31	69.929	54.706	25.941	33.618	2.954	993	947	6.128	979	14	930	17	77496	8682	0	0	0
1	213	1	unmapped	UPB_091068	16450	2675	45	288	298	106	35	38	38	43	20	46	134	132	44	33	93	93	94	29	30	6.098	6.667	4.395	5.834	2.886	291	299	2.608	250	41	260	39	15516	6879	0	0	0
1	214	1	unmapped	UPB_115978	16520	2675	55	1827	1715	532	31	38	38	49	33	67	117	114	37	32	89	89	93	29	31	63.893	67.08	42.083	51.019	2.565	1817	1702	5.998	1789	28	1677	25	137231	9129	0	0	0
1	215	1	unmapped	UPB_009627	16595	2675	50	1537	1462	401	27	40	40	52	36	69	110	115	40	34	91	91	94	29	30	78.789	59.25	39.206	48.566	2.768	1516	1446	6.3	1497	19	1422	24	116995	9169	0	0	0
1	216	1	unmapped	UPB_098264	16670	2675	50	799	783	240	30	38	38	45	25	55	108	108	37	34	91	91	93	29	31	44.765	43.824	23.844	27.738	2.869	778	762	5.484	761	17	745	17	62648	8614	0	0	0
1	217	1		NA	16735	2675	65	36	42	18	42	39	39	44	21	47	89	91	31	34	87	87	89	30	33	-1.5	0.75	0.422	0.495	4.016	-1	7	Error	-3	2	3	4	5056	10894	-50	0	0
1	218	1	unmapped	UPB_031166	16815	2675	50	1274	1259	314	24	37	37	46	23	50	110	113	36	31	87	87	89	29	32	53.783	47	36.567	40.673	2.401	1260	1248	5.749	1237	23	1222	26	100685	9067	0	0	0
1	219	1	unmapped	UPB_182225	16890	2675	50	600	607	193	31	40	40	47	23	48	107	114	33	28	87	87	89	28	31	28	21	17.532	19.882	2.908	580	594	4.807	560	20	567	27	48592	9157	0	0	0
1	220	1	unmapped	UPB_230796	16965	2675	50	433	424	168	39	40	40	45	21	46	108	106	32	30	87	87	88	28	31	18.714	20.211	12.227	14.449	3.435	414	403	4.226	393	21	384	19	33924	8517	0	0	0
1	221	1	unmapped	UPB_183891	17035	2675	50	1655	1604	456	28	39	39	45	25	55	104	109	33	30	85	85	88	30	34	85.053	65.208	50.756	60.843	2.982	1635	1589	6.41	1616	19	1565	24	128352	8735	0	0	0
1	222	1	unmapped	UPB_036451	17110	2675	50	1105	1048	299	28	39	39	48	30	62	110	114	35	30	88	88	92	34	36	48.455	38.808	34.077	40.335	3.039	1088	1035	5.599	1066	22	1009	26	83851	9095	0	0	0
1	223	1	unmapped	UPB_018918	17185	2675	50	1223	1148	341	29	39	39	47	24	51	103	107	32	29	90	90	93	30	32	91.077	65.235	37.545	49.998	2.485	1197	1126	6.509	1184	13	1109	17	91824	8542	0	0	0
1	224	1	unmapped	UPB_176824	17255	2675	50	771	773	259	33	39	39	48	27	56	105	111	40	36	88	88	91	29	31	43.059	31.913	19.25	24.363	3.601	749	757	5.428	732	17	734	23	61866	8865	0	0	0
1	225	1	unmapped	UPB_147657	17330	2675	50	1670	1641	420	25	40	40	50	31	62	107	112	37	33	90	90	95	31	32	95.882	72.773	59.545	59.6	2.82	1647	1623	6.583	1630	17	1601	22	131275	8927	0	0	0
1	226	1	unmapped	UPB_204686	17405	2675	50	473	502	196	39	39	39	46	23	50	114	120	86	71	88	88	92	30	32	16.692	14.469	13.547	14.652	3.362	460	495	4.061	434	26	463	32	40146	9610	0	0	0
1	227	1	unmapped	UPB_049967	17475	2675	50	1221	1216	354	29	39	39	48	28	58	99	103	29	28	88	88	91	28	30	107.455	78.467	36.264	51.241	2.982	1193	1192	6.748	1182	11	1177	15	97305	8266	0	0	0
1	228	1	unmapped	UPB_148200	17550	2675	50	1575	1571	389	24	39	39	49	31	63	108	113	36	31	93	93	95	29	30	102.4	76.6	50.851	61.676	2.515	1551	1552	6.678	1536	15	1532	20	125669	9046	0	0	0
1	229	1		NA	17615	2675	65	37	43	21	48	37	37	44	23	52	92	91	31	34	89	89	90	28	31	0	3	0.65	0.595	4.723	3	8	Error	0	3	6	2	5207	10967	-50	0	0
1	230	1	unmapped	UPB_230914	17695	2675	50	633	608	191	31	39	39	45	20	44	100	106	32	30	88	88	88	29	32	49.5	31.611	20.538	26.106	3.291	606	587	5.629	594	12	569	18	48633	8501	0	0	0
1	231	1	unmapped	UPB_046440	17770	2675	50	1058	1036	344	33	40	40	49	27	55	109	113	33	29	91	91	93	28	30	56.556	45.273	32.282	41.879	3.138	1036	1018	5.822	1018	18	996	22	82896	9030	0	0	0
1	232	1	unmapped	UPB_099708	17845	2675	50	614	584	224	38	37	37	46	27	58	101	99	30	30	89	89	91	28	30	48.083	54.7	27.667	26.555	2.841	589	557	5.587	577	12	547	10	46684	7953	0	0	0
1	233	1	unmapped	UPB_022662	17915	2675	50	1013	994	294	29	37	37	43	21	48	111	110	32	29	89	89	91	29	31	44.364	45.571	27.367	34.209	2.534	998	978	5.471	976	22	957	21	79542	8781	0	0	0
1	234	1	unmapped	UPB_055135	17990	2675	50	1103	1103	284	25	36	36	44	24	54	97	102	31	30	89	89	91	28	30	133.375	82.077	50.583	59.395	2.976	1075	1080	7.059	1067	8	1067	13	88263	8190	0	0	0
1	235	1	unmapped	UPB_073804	18065	2675	50	1345	1285	363	28	40	40	48	30	62	106	107	36	33	90	90	91	28	30	81.563	73.235	39.194	42.69	2.486	1321	1262	6.35	1305	16	1245	17	102820	8597	0	0	0
1	236	1	unmapped	UPB_194260	18135	2675	50	1057	1034	295	28	39	39	48	32	66	101	106	35	33	86	86	88	28	31	67.867	49.75	29	34.049	2.742	1033	1015	6.085	1018	15	995	20	82683	8452	0	0	0
1	237	1	unmapped	UPB_122705	18210	2675	50	1623	1607	414	25	39	39	47	25	53	113	113	32	28	90	90	91	30	32	68.87	68.174	46.029	57.338	3.005	1607	1591	6.106	1584	23	1568	23	128578	9079	0	0	0
1	238	1	unmapped	UPB_020473	18285	2675	50	2405	2255	680	30	40	40	50	33	66	109	110	33	30	91	91	111	296	266	131.389	116.579	85.407	90.188	2.545	2383	2234	7.038	2365	18	2215	19	180427	8796	0	0	0
1	239	1	unmapped	UPB_200731	18355	2675	50	329	343	129	37	38	38	46	29	63	108	110	34	30	93	93	95	30	31	19.4	17.941	10.85	11.456	3.04	306	322	4.278	291	15	305	17	27427	8801	0	0	0
1	240	1	unmapped	UPB_112682	18430	2675	50	1619	1550	432	27	39	39	47	26	55	101	105	31	29	91	91	91	28	30	158	107.929	69.717	78.372	2.902	1590	1525	7.304	1580	10	1511	14	123991	8406	0	0	0
1	241	1	unmapped	UPB_139316	18505	2675	50	1150	1131	319	28	39	39	48	27	56	104	106	38	35	89	89	93	28	30	74.067	64.235	44.949	44.613	2.995	1126	1109	6.211	1111	15	1092	17	90443	8511	0	0	0
1	242	1	unmapped	UPB_034438	18575	2675	50	1440	1353	381	28	37	37	45	25	55	107	111	34	30	88	88	91	32	35	73.842	57.217	41.2	43.088	2.761	1422	1339	6.206	1403	19	1316	23	108213	8865	0	0	0
1	243	1	unmapped	UPB_038494	18650	2675	50	818	833	279	33	38	38	45	23	51	107	103	30	29	85	85	89	32	35	35.455	44.167	30.143	30.797	2.256	802	813	5.148	780	22	795	18	66632	8218	0	0	0
1	244	1	unmapped	UPB_114267	18720	2675	55	1531	1443	443	30	37	37	48	31	64	109	112	38	33	85	85	89	31	34	62.25	52.074	42.372	46.86	3.108	1518	1433	5.96	1494	24	1406	27	115445	8995	0	0	0
1	245	1	unmapped	UPB_018810	18795	2675	50	1221	1144	310	27	36	36	48	30	62	108	108	32	29	91	91	92	30	32	69.706	65.176	31.636	37.022	2.232	1202	1125	6.123	1185	17	1108	17	91480	8657	0	0	0
1	246	1	unmapped	UPB_076964	18870	2675	50	567	583	193	33	36	36	45	26	57	112	111	38	34	91	91	95	33	34	25.286	27.35	13.895	17.296	2.637	552	567	4.66	531	21	547	20	46669	8888	0	0	0
1	247	1	unmapped	UPB_100739	18945	2675	50	875	886	272	30	36	36	43	22	51	117	120	40	33	95	95	96	34	35	38.136	34	23.417	28.762	2.612	861	875	5.253	839	22	850	25	70849	9588	0	0	0
1	248	1	unmapped	UPB_063259	19015	2675	50	927	924	269	29	36	36	44	25	56	107	115	48	41	91	91	93	31	33	55.688	37	31.872	33.303	2.657	907	912	5.799	891	16	888	24	73944	9193	0	0	0
1	249	1	unmapped	UPB_141083	19090	2675	50	2532	2392	628	26	36	36	48	37	77	108	110	34	30	87	87	89	30	33	118.857	102.435	93.747	94.516	2.705	2517	2379	6.893	2496	21	2356	23	191393	8831	0	0	0
1	250	1		NA	19155	2675	65	35	39	18	46	36	36	47	34	72	90	95	31	32	92	92	95	30	31	0.5	1	0.625	0.633	3.921	-3	6	-1	-1	-2	3	3	4718	11383	-50	0	0
1	251	1	unmapped	UPB_106490	19235	2675	50	2451	2372	653	27	35	35	49	45	91	116	118	42	35	89	89	137	685	500	89.481	80.586	56.282	71.011	2.96	2443	2366	6.484	2416	27	2337	29	189755	9474	0	0	0
1	252	1	unmapped	UPB_006066	19310	2675	50	1430	1389	378	27	36	36	51	46	90	107	108	33	30	89	89	90	28	31	77.444	71.211	38.098	45.614	2.434	1412	1372	6.275	1394	18	1353	19	111113	8677	0	0	0
1	253	1	unmapped	UPB_190394	19385	2675	50	1307	1209	350	28	38	38	49	33	67	104	110	34	30	86	86	89	31	34	70.5	48.792	43.567	45.695	2.77	1287	1195	6.14	1269	18	1171	24	96743	8769	0	0	0
1	254	1	unmapped	UPB_156616	19455	2675	50	1162	1144	336	29	37	37	46	30	65	107	110	30	27	88	88	91	30	32	59.211	50.318	33.912	40.374	2.499	1144	1129	5.888	1125	19	1107	22	91502	8783	0	0	0
1	255	1	unmapped	UPB_033556	19530	2675	50	1667	1601	429	26	35	35	47	34	72	106	108	34	31	87	87	90	30	33	85.895	74.571	47.158	58.262	2.848	1651	1587	6.424	1632	19	1566	21	128108	8619	0	0	0
1	256	1	unmapped	UPB_096042	19605	2675	50	1295	1254	342	27	34	34	45	37	82	104	103	31	30	87	87	91	39	42	74.176	76.25	41.444	46.326	2.557	1278	1236	6.213	1261	17	1220	16	100338	8264	0	0	0
1	257	1	unmapped	UPB_201244	19675	2675	50	404	418	133	31	36	36	43	27	62	101	110	33	30	89	89	89	31	34	30.667	18.19	9.725	13.097	3.492	380	403	4.939	368	12	382	21	33407	8798	0	0	0
1	258	1	unmapped	UPB_201876	19750	2675	50	939	925	279	30	36	36	43	22	51	100	99	32	32	88	88	94	34	36	75.25	80.818	36.094	34.279	2.208	915	900	6.234	903	12	889	11	73990	7951	0	0	0
1	259	1	unmapped	UPB_020398	19820	2675	50	1925	1817	485	26	36	36	48	34	70	105	109	36	33	87	87	91	31	34	104.944	80.955	65.574	73.424	2.777	1907	1803	6.713	1889	18	1781	22	145387	8757	0	0	0
1	260	1	unmapped	UPB_018042	19895	2675	50	901	889	268	30	35	35	46	33	71	106	105	32	30	90	90	92	31	33	54.125	56.933	29.264	33.107	2.433	882	869	5.758	866	16	854	15	71121	8377	0	0	0
1	261	1	unmapped	UPB_232755	19970	2675	50	1319	1245	333	26	34	34	43	25	58	108	114	35	30	93	93	98	62	63	85.667	57.667	41.677	50.284	3.023	1300	1232	6.421	1285	15	1211	21	99620	9114	0	0	0
1	262	1	unmapped	UPB_178499	20040	2675	50	649	621	200	32	34	34	42	25	59	103	107	31	28	90	90	93	60	64	47.308	34.529	20.818	27.475	2.944	628	604	5.564	615	13	587	17	49701	8529	0	0	0
1	263	1	unmapped	UPB_113816	20115	2675	50	1408	1322	301	22	34	34	42	28	66	108	106	36	33	91	91	93	31	33	80.824	85.867	40.118	52.471	3.258	1391	1303	6.337	1374	17	1288	15	105721	8440	0	0	0
1	264	1	unmapped	UPB_026284	20190	2675	50	1130	1131	296	26	35	35	43	26	60	111	114	34	29	94	94	93	31	33	64.412	54.8	30.926	39.636	2.654	1112	1116	6.009	1095	17	1096	20	90481	9115	0	0	0
1	265	1	DarkCorner	DarkCorner	20255	2675	65	33	37	17	45	34	34	40	22	55	97	100	31	31	89	89	89	28	31	-0.125	0.273	0.367	0.358	4.391	7	14	Error	-1	8	3	11	4473	11995	-50	0	0
1	266	1	DarkCorner	DarkCorner	20330	2675	65	36	41	22	53	32	32	37	18	48	100	101	34	33	88	88	90	29	32	0.333	0.692	0.338	0.473	3.954	16	22	-1.585	4	12	9	13	4865	12157	-50	0	0
1	267	1	DarkCorner	DarkCorner	20405	2675	65	33	36	14	38	32	32	38	18	47	101	104	35	33	93	93	93	30	32	0.125	0.364	0.254	0.307	3.858	9	15	-3	1	8	4	11	4340	12519	-50	0	0
1	1	2	DarkCorner	DarkCorner	930	2740	55	35	44	23	52	33	33	38	17	44	50	52	19	36	42	42	48	33	68	0.25	1.1	0.59	0.614	3.271	10	21	-2	2	8	11	10	3485	4174	0	0	0
1	2	2	DarkCorner	DarkCorner	1000	2725	55	34	38	15	39	33	33	37	17	45	54	54	16	29	44	44	47	16	34	0.1	0.5	0.732	0.661	4.122	11	15	-3.322	1	10	5	10	3052	4345	0	0	0
1	3	2	DarkCorner	DarkCorner	1075	2735	25	35	42	20	47	33	33	36	16	44	56	62	25	40	48	48	49	17	34	0.25	0.643	0.571	0.695	9.108	10	23	-2	2	8	9	14	502	749	0	0	0
1	4	2	unmapped	UPB_196526	1160	2740	50	434	410	165	40	35	35	43	23	53	52	53	18	33	45	45	48	17	35	57	46.875	23.432	25.81	3.624	406	383	5.833	399	7	375	8	32833	4278	0	0	0
1	5	2	unmapped	UPB_149232	1235	2745	50	1956	1850	521	28	52	52	57	32	56	54	56	20	35	44	44	47	17	36	190.4	149.833	126.353	131.448	2.531	1914	1810	7.573	1904	10	1798	12	147989	4505	0	0	0
1	6	2	unmapped	UPB_202472	1310	2745	55	3390	3191	881	27	47	47	55	34	61	52	55	19	34	46	46	48	17	35	557.167	349.333	148.42	183.456	2.126	3349	3153	9.122	3343	6	3144	9	255288	4420	0	0	0
1	7	2	unmapped	UPB_198313	1380	2745	50	1099	1078	353	32	59	59	70	46	65	48	52	19	36	47	47	49	16	32	1040	203.8	65.401	72.406	3.452	1041	1024	10.022	1040	1	1019	5	86255	4195	0	0	0
1	8	2	unmapped	UPB_012170	1455	2745	50	2426	2326	640	27	69	69	91	71	78	58	58	24	41	47	47	50	17	34	214.273	205.182	138.023	143.241	2.732	2368	2268	7.743	2357	11	2257	11	186087	4678	0	0	0
1	9	2	unmapped	UPB_204338	1530	2745	50	1291	1211	365	30	58	58	92	85	92	54	53	15	28	45	45	49	17	34	137	144.125	92.231	88.527	2.706	1242	1161	7.098	1233	9	1153	8	96908	4263	0	0	0
1	10	2	unmapped	UPB_028952	1600	2740	45	2999	2942	444	15	63	63	95	87	91	56	62	22	35	46	46	49	15	30	293.6	179.938	182.383	183.585	2.768	2946	2895	8.198	2936	10	2879	16	152967	3237	0	0	0
1	11	2	unmapped	UPB_021361	1675	2745	50	3009	2858	694	24	69	69	97	81	83	54	54	17	31	44	44	46	14	30	294	278.9	181.026	215.005	2.529	2950	2799	8.2	2940	10	2789	10	228641	4349	0	0	0
1	12	2	unmapped	UPB_068830	1750	2745	55	1071	1047	327	31	60	60	70	42	60	55	55	18	32	44	44	46	14	30	91.909	89.727	56.976	62.999	2.409	1022	998	6.522	1011	11	987	11	83761	4392	0	0	0
1	13	2	unmapped	UPB_077285	1820	2740	55	1798	1664	559	33	66	66	78	44	56	53	676	5520	816	45	45	48	16	33	216.5	2.532	81.286	81.895	5.188	1740	2229	7.758	1732	8	1598	631	133138	54102	0	0	0
1	14	2	unmapped	UPB_146602	1895	2745	50	3820	3585	911	25	66	66	77	49	63	59	61	22	36	45	45	51	19	37	268.143	219.938	165.753	210.792	2.927	3768	3535	8.067	3754	14	3519	16	286813	4863	0	0	0
1	15	2	unmapped	UPB_230356	1970	2740	65	243	282	190	67	49	49	63	49	77	61	62	23	37	47	47	49	17	34	13.857	15.533	11.62	9.536	3.994	208	248	3.793	194	14	233	15	33887	7417	0	0	0
1	16	2	unmapped	UPB_092428	2040	2745	50	2009	1933	548	28	53	53	67	54	80	54	56	19	33	46	46	48	16	33	244.5	188	102.04	123.588	2.225	1964	1890	7.934	1956	8	1880	10	154656	4460	0	0	0
1	17	2	unmapped	UPB_065306	2115	2745	50	3289	3040	778	25	61	61	75	58	77	61	63	20	31	49	49	62	132	212	269	212.786	138.393	175.845	2.71	3240	2993	8.071	3228	12	2979	14	243209	5006	0	0	0
1	18	2	unmapped	UPB_222660	2190	2745	50	357	375	147	39	53	53	63	42	66	51	55	19	34	46	46	62	148	238	60.8	35.778	18.957	23.012	3.203	309	331	5.926	304	5	322	9	30015	4387	0	0	0
1	19	2	unmapped	UPB_092501	2260	2745	50	1624	1529	391	25	62	62	69	42	60	51	54	19	35	45	45	46	13	28	260.333	163	80.651	107.842	2.755	1568	1476	8.024	1562	6	1467	9	122306	4311	0	0	0
1	20	2	unmapped	UPB_188877	2335	2745	50	1431	1386	402	29	56	56	66	43	65	54	56	17	30	45	45	103	552	535	152.778	120.909	87.25	98.388	2.495	1384	1341	7.255	1375	9	1330	11	110903	4474	0	0	0
1	21	2	unmapped	UPB_080277	2410	2745	50	1211	1171	357	30	47	47	60	39	65	52	53	19	35	46	46	47	13	27	194	160.571	89.299	103.5	2.766	1170	1131	7.6	1164	6	1124	7	93658	4237	0	0	0
1	22	2	unmapped	UPB_209210	2480	2740	45	202	207	79	38	44	44	54	30	55	78	80	29	36	43	43	45	14	31	4.514	4.405	3.898	4.201	2.474	193	200	2.174	158	35	163	37	10777	4157	0	0	0
1	23	2	unmapped	UPB_122026	2555	2745	50	2361	2291	623	27	56	56	61	38	62	52	55	20	36	46	46	45	14	31	384.167	248.333	128.286	129.45	2.34	2311	2244	8.586	2305	6	2235	9	183299	4429	0	0	0
1	24	2	unmapped	UPB_210647	2625	2745	45	826	827	177	21	58	58	68	43	63	54	54	16	29	43	43	44	15	34	69.818	69.909	44.5	55.441	2.494	779	780	6.126	768	11	769	11	43008	2794	0	0	0
1	25	2	unmapped	UPB_160872	2700	2745	50	1763	1679	515	30	56	56	66	40	60	55	59	23	38	42	42	45	16	35	131.308	95.471	96.125	100.352	3.798	1720	1640	7.037	1707	13	1623	17	134356	4719	0	0	0
1	26	2	unmapped	UPB_213509	2775	2740	45	336	354	128	36	45	45	57	34	59	88	88	28	31	43	43	46	16	34	6.467	6.867	6.519	7.507	2.503	336	354	2.693	291	45	309	45	18389	4590	0	0	0
1	27	2	unmapped	UPB_030989	2850	2745	50	2726	2554	767	30	52	52	63	37	58	54	57	22	38	46	46	48	18	37	334.25	227.455	174.667	173.995	2.525	2682	2513	8.385	2674	8	2502	11	204315	4568	0	0	0
1	28	2	unmapped	UPB_057748	2920	2745	50	1321	1276	384	30	55	55	62	33	53	51	53	14	26	45	45	47	16	34	211	152.625	82.2	108.322	2.913	1272	1229	7.721	1266	6	1221	8	102086	4241	0	0	0
1	29	2	unmapped	UPB_206177	2990	2735	65	219	222	151	68	42	42	52	31	59	56	58	21	36	44	44	45	14	31	14.75	12.857	7.714	8.79	4.278	189	194	3.883	177	12	180	14	26665	6974	0	0	0
1	30	2	unmapped	UPB_142686	3070	2745	50	2265	2207	630	28	43	43	56	43	76	55	58	22	37	43	43	45	14	31	185.167	144.267	132.526	133.871	2.522	2234	2179	7.533	2222	12	2164	15	176594	4602	0	0	0
1	31	2	unmapped	UPB_160762	3140	2745	50	2500	2345	648	27	72	72	90	63	70	55	57	16	28	43	43	48	17	35	202.333	162.357	159.429	153.184	2.542	2440	2287	7.661	2428	12	2273	14	187597	4589	0	0	0
1	32	2	unmapped	UPB_013728	3215	2745	50	1861	1763	474	26	73	73	84	56	66	55	56	18	32	47	47	49	15	30	223.5	187.778	119.938	131.905	2.778	1796	1699	7.804	1788	8	1690	9	141072	4507	0	0	0
1	33	2	unmapped	UPB_051969	3290	2745	55	3513	3182	949	29	56	56	75	54	72	56	61	20	32	48	48	50	19	38	432.125	240.462	196.618	221.004	2.677	3465	3139	8.755	3457	8	3126	13	254529	4842	0	0	0
1	34	2	unmapped	UPB_026464	3360	2745	50	2369	2293	669	29	61	61	77	54	70	55	59	21	35	50	50	49	15	30	461.6	248	117.614	131.227	2.498	2313	2241	8.85	2308	5	2232	9	183465	4758	0	0	0
1	35	2	unmapped	UPB_076587	3435	2745	50	1655	1580	488	30	56	56	70	42	60	52	57	24	42	49	49	48	15	31	533	190.5	78.633	98.521	2.817	1602	1532	9.058	1599	3	1524	8	126401	4598	0	0	0
1	36	2	unmapped	UPB_036875	3510	2745	55	1929	1836	567	30	55	55	65	43	66	55	58	17	29	46	46	49	15	30	208.222	148.417	91.796	116.3	3.044	1883	1793	7.702	1874	9	1781	12	146902	4623	0	0	0
1	37	2	unmapped	UPB_003373	3580	2745	50	1619	1522	423	27	47	47	58	40	68	60	63	21	33	46	46	49	15	30	112.286	86.765	71.269	89.408	2.991	1586	1492	6.811	1572	14	1475	17	121739	5060	0	0	0
1	38	2	unmapped	UPB_230656	3655	2745	50	1456	1401	396	28	50	50	62	41	66	56	58	22	37	44	44	46	16	34	117.167	96.5	70.512	71.824	2.212	1418	1365	6.872	1406	12	1351	14	112104	4675	0	0	0
1	39	2	unmapped	UPB_150347	3730	2745	50	2041	1906	589	30	60	60	72	54	75	56	58	19	32	45	45	46	14	30	180.091	142	107.429	126.138	2.849	1992	1859	7.493	1981	11	1846	13	152483	4605	0	0	0
1	40	2	unmapped	UPB_209623	3800	2735	60	111	122	73	59	43	43	56	44	78	81	86	37	43	46	46	47	14	29	1.943	1.975	1.841	1.903	3.762	103	119	0.958	68	35	79	40	14613	10325	0	0	0
1	41	2		NA	3865	2735	65	35	41	17	41	41	41	54	37	68	44	48	17	35	45	45	48	15	31	6	0	1	1.331	3.604	-7	3	2.585	-6	-1	0	3	4864	5704	-50	0	0
1	42	2	unmapped	UPB_219525	3950	2745	50	453	450	185	41	48	48	63	43	68	51	54	17	31	45	45	49	17	34	67.5	44.667	33.844	34.735	3.24	411	411	6.077	405	6	402	9	35969	4293	0	0	0
1	43	2	unmapped	UPB_133992	4020	2745	50	1091	1035	331	31	48	48	58	35	60	57	59	18	30	45	45	49	18	36	86.917	70.5	59.636	57.948	3.086	1055	1001	6.442	1043	12	987	14	82788	4708	0	0	0
1	44	2	unmapped	UPB_054537	4095	2745	50	2078	2032	570	28	65	65	75	46	61	58	59	16	27	46	46	50	17	34	167.75	151.308	102.172	127.33	2.63	2025	1980	7.39	2013	12	1967	13	162539	4738	0	0	0
1	45	2	unmapped	UPB_183647	4165	2740	45	3320	3350	526	15	95	95	115	89	77	59	63	20	31	48	48	49	15	30	293.182	217	183.676	210.823	2.815	3236	3270	8.196	3225	11	3255	15	174193	3273	0	0	0
1	46	2	unmapped	UPB_159529	4240	2740	50	2346	2181	654	29	78	78	105	90	85	59	61	21	34	48	48	48	15	31	206.182	161.769	123.077	122.287	2.529	2279	2116	7.688	2268	11	2103	13	174481	4875	0	0	0
1	47	2	unmapped	UPB_110076	4315	2745	50	1874	1767	533	30	49	49	61	33	54	53	57	19	33	42	42	47	18	38	165.909	114.533	84.759	115.711	2.856	1836	1733	7.374	1825	11	1718	15	141372	4590	0	0	0
1	48	2	NegativeControl	(-)3xSLv1	4380	2735	65	42	57	43	75	43	43	53	29	54	52	54	21	38	45	45	48	16	33	-0.143	1.556	0.606	0.841	5.65	6	23	Error	-1	7	14	9	6833	6533	-50	0	0
1	49	2	unmapped	UPB_125311	4460	2745	50	1469	1421	454	31	47	47	56	32	57	62	62	17	27	47	47	50	16	32	94.8	91.6	83.853	81.908	2.275	1437	1389	6.567	1422	15	1374	15	113697	4999	0	0	0
1	50	2	unmapped	UPB_083255	4535	2745	50	826	804	262	32	58	58	67	40	59	55	56	18	32	50	50	62	77	124	153.6	124.333	56.692	60.876	3.015	773	752	7.263	768	5	746	6	64346	4464	0	0	0
1	51	2	unmapped	UPB_228956	4605	2745	50	1766	1624	533	32	54	54	65	36	55	57	61	20	32	48	48	49	16	32	190.222	120.769	82.917	108.486	3.661	1721	1583	7.572	1712	9	1570	13	129934	4860	0	0	0
1	52	2	unmapped	UPB_119874	4680	2740	50	1837	1732	531	30	67	67	74	46	62	55	58	22	37	46	46	48	16	33	196.667	138.75	90.154	90.651	2.622	1779	1677	7.62	1770	9	1665	12	138571	4624	0	0	0
1	53	2	unmapped	UPB_212325	4750	2735	65	248	254	169	66	45	45	63	45	71	51	54	16	29	45	45	48	16	33	33.833	23.222	11.577	13.35	5.85	209	218	5.08	203	6	209	9	30537	6524	0	0	0
1	54	2	unmapped	UPB_116237	4830	2740	50	1732	1603	565	35	47	47	62	41	66	61	62	20	32	45	45	47	15	31	105.313	91.529	75.04	88.977	3.028	1701	1573	6.719	1685	16	1556	17	128247	4990	0	0	0
1	55	2	unmapped	UPB_035844	4900	2740	50	2514	2283	725	31	64	64	82	58	70	62	66	22	33	47	47	48	15	31	163.333	116.789	115.889	117.222	3.124	2465	2238	7.352	2450	15	2219	19	182645	5252	0	0	0
1	56	2	unmapped	UPB_227570	4975	2740	50	1138	1111	332	29	68	68	81	55	67	60	59	18	30	47	47	52	30	57	82.308	86.917	48.091	55.666	2.549	1083	1055	6.363	1070	13	1043	12	88860	4695	0	0	0
1	57	2	unmapped	UPB_175488	5050	2740	50	1631	1518	514	33	67	67	75	45	60	64	65	23	35	48	48	50	28	56	97.75	85.353	66.572	70.743	3.042	1580	1468	6.611	1564	16	1451	17	121429	5225	0	0	0
1	58	2	unmapped	UPB_142244	5120	2745	50	2829	2688	731	27	56	56	72	47	65	61	65	22	33	49	49	50	15	30	231.083	164.5	122.562	143.826	2.941	2785	2648	7.852	2773	12	2632	16	215042	5215	0	0	0
1	59	2	unmapped	UPB_155569	5195	2745	50	2886	2687	778	28	77	77	86	54	62	55	59	20	33	48	48	49	15	30	401.286	237.273	162.267	174.142	2.571	2816	2621	8.648	2809	7	2610	11	214975	4694	0	0	0
1	60	2	unmapped	UPB_122979	5270	2745	55	3166	2866	887	30	75	75	85	53	62	58	61	21	34	47	47	50	16	32	281	199.357	168.322	193.916	2.784	3102	2805	8.134	3091	11	2791	14	229243	4916	0	0	0
1	61	2	unmapped	UPB_182136	5340	2740	50	906	884	303	34	78	78	84	46	54	55	58	21	36	46	46	47	13	27	92	67.167	42.842	51.098	3.232	837	818	6.524	828	9	806	12	70716	4658	0	0	0
1	62	2	unmapped	UPB_144102	5415	2745	50	2891	2688	696	25	83	83	96	59	61	56	59	23	38	46	46	47	13	27	280.8	200.385	112.619	144.161	2.55	2818	2618	8.133	2808	10	2605	13	215017	4702	0	0	0
1	63	2	unmapped	UPB_124751	5485	2745	50	2088	1908	664	34	57	57	70	47	67	57	59	20	33	44	44	57	69	121	156.231	123.4	92.487	100.41	4.178	2044	1866	7.288	2031	13	1851	15	152634	4687	0	0	0
1	64	2	unmapped	UPB_157658	5560	2745	50	2221	2089	611	29	47	47	65	48	73	55	60	25	41	49	49	55	56	101	362.333	185.636	113.248	120.291	3.069	2180	2053	8.501	2174	6	2042	11	167132	4830	0	0	0
1	65	2	unmapped	UPB_033706	5635	2740	50	2451	2311	696	30	64	64	78	50	64	63	64	19	29	48	48	48	15	31	159.133	140.438	108.391	119.373	2.58	2402	2263	7.314	2387	15	2247	16	184843	5115	0	0	0
1	66	2	unmapped	UPB_100511	5705	2740	45	1299	1302	227	17	66	66	76	45	59	56	55	19	34	49	49	50	15	30	176.143	206	104.337	95.083	2.607	1240	1242	7.461	1233	7	1236	6	67689	2848	0	0	0
1	67	2	unmapped	UPB_165868	5780	2745	50	2139	2004	621	30	67	67	78	51	65	61	63	21	33	45	45	47	13	27	129.5	107.611	102.575	109.71	3.052	2088	1955	7.017	2072	16	1937	18	160331	5013	0	0	0
1	68	2	unmapped	UPB_165122	5855	2745	50	2606	2410	639	26	72	72	92	68	73	58	61	23	37	46	46	48	15	31	211.167	155.867	128.587	155.045	2.866	2546	2353	7.722	2534	12	2338	15	192807	4893	0	0	0
1	69	2	unmapped	UPB_032621	5930	2740	55	2441	2338	712	30	64	64	88	69	78	63	64	16	25	44	44	47	16	34	125.105	113.7	114.747	114.795	2.085	2396	2294	6.967	2377	19	2274	20	187026	5153	0	0	0
1	70	2	unmapped	UPB_178774	6000	2740	50	1015	969	317	32	49	49	61	46	75	58	61	20	32	43	43	46	14	30	64.4	51.111	46.977	47.179	2.46	981	938	6.009	966	15	920	18	77530	4841	0	0	0
1	71	2	unmapped	UPB_223034	6075	2740	50	1335	1288	397	30	57	57	70	45	64	57	60	19	31	48	48	48	14	29	142	102.583	65.152	77.584	2.577	1287	1243	7.15	1278	9	1231	12	103077	4795	0	0	0
1	72	2	unmapped	UPB_230834	6150	2740	50	543	522	193	36	59	59	72	46	63	53	60	21	35	49	49	50	14	28	121	42.091	22.222	34.984	4.09	488	474	6.919	484	4	463	11	41771	4796	0	0	0
1	73	2	unmapped	UPB_165690	6220	2740	50	1894	1771	517	29	66	66	74	42	56	57	59	19	32	52	52	52	15	28	365.6	243.571	111.781	132.181	3.039	1833	1712	8.514	1828	5	1705	7	141645	4759	0	0	0
1	74	2	unmapped	UPB_096544	6295	2740	50	738	740	263	35	66	66	71	38	53	66	65	20	30	49	49	52	17	32	39.529	42.125	29.533	33.743	2.507	689	690	5.305	672	17	674	16	59166	5223	0	0	0
1	75	2	unmapped	UPB_109079	6365	2740	45	1889	1926	293	15	68	68	86	60	69	60	64	21	32	51	51	52	17	32	202.333	142.923	127.091	140.553	2.938	1830	1871	7.661	1821	9	1858	13	100128	3323	0	0	0
1	76	2	unmapped	UPB_176998	6440	2740	50	1161	1120	395	35	71	71	90	64	71	54	58	19	32	51	51	53	18	33	363.333	149.857	68.833	76.074	2.959	1093	1056	8.505	1090	3	1049	7	89598	4618	0	0	0
1	77	2	unmapped	UPB_138439	6515	2745	50	1428	1341	437	32	72	72	82	47	57	59	61	20	32	48	48	49	17	34	123.273	97.615	71.535	73.993	2.616	1367	1282	6.946	1356	11	1269	13	107318	4885	0	0	0
1	78	2	unmapped	UPB_199693	6585	2745	50	382	376	158	42	50	50	59	34	57	55	58	21	36	47	47	47	14	29	41.5	29.636	21.833	24.279	3.556	340	337	5.375	332	8	326	11	30087	4623	0	0	0
1	79	2	unmapped	UPB_175552	6660	2740	50	1569	1494	437	29	51	51	58	34	58	60	63	21	33	47	47	50	15	30	116.769	90.188	65.387	90.846	3.001	1531	1459	6.868	1518	13	1443	16	119481	5074	0	0	0
1	80	2	unmapped	UPB_087324	6735	2740	50	1977	1854	536	28	62	62	75	48	64	63	67	35	52	49	49	50	15	30	136.786	99.556	76	81.644	2.652	1929	1810	7.096	1915	14	1792	18	148341	5331	0	0	0
1	81	2	unmapped	UPB_082521	6805	2740	45	1777	1764	234	13	65	65	71	41	57	58	60	20	33	48	48	49	16	32	171.2	141.583	78.813	99.105	2.247	1722	1711	7.42	1712	10	1699	12	91738	3117	0	0	0
1	82	2	unmapped	UPB_000641	6880	2740	50	1834	1698	542	31	64	64	72	44	61	63	65	25	38	51	51	51	17	33	147.5	116.714	69.44	95.404	2.98	1782	1648	7.205	1770	12	1634	14	135801	5177	0	0	0
1	83	2	unmapped	UPB_161056	6955	2740	50	2310	2216	608	27	70	70	75	44	58	57	59	20	33	50	50	50	17	34	320	238.444	135.5	172.255	3.22	2247	2155	8.322	2240	7	2146	9	177253	4690	0	0	0
1	84	2	unmapped	UPB_201016	7030	2740	50	451	440	156	35	59	59	63	38	60	53	57	22	38	46	46	46	14	30	56	34.636	18.201	19.924	2.823	399	392	5.807	392	7	381	11	35238	4531	0	0	0
1	85	2		NA	7095	2735	65	39	45	23	51	44	44	55	35	63	50	52	18	34	50	50	50	14	28	100000	0.5	0.917	1.296	3.433	-5	3	16.61	-5	0	1	2	5420	6193	-50	0	0
1	86	2	unmapped	UPB_230751	7175	2740	50	449	448	172	38	53	53	57	28	49	58	59	19	32	46	46	47	14	29	33	30.385	18.81	19.265	2.764	408	408	5.044	396	12	395	13	35806	4729	0	0	0
1	87	2		NA	7240	2735	65	43	57	37	64	42	42	48	24	50	49	51	15	29	50	50	51	15	29	-1	15	1	1.108	5.037	0	16	Error	1	-1	15	1	6839	6096	-50	0	0
1	88	2		NA	7315	2735	65	42	66	55	83	42	42	52	33	63	46	49	17	34	51	51	52	15	28	0	-12	1.333	1.585	4.375	-5	22	Error	0	-5	24	-2	7877	5900	-50	0	0
1	89	2	unmapped	UPB_147162	7395	2745	50	2653	2517	730	29	56	56	68	44	64	59	63	19	30	50	50	50	15	30	288.556	189.308	119.354	155.061	2.919	2606	2474	8.173	2597	9	2461	13	201384	5070	0	0	0
1	90	2	unmapped	UPB_068621	7465	2745	50	1356	1261	450	35	55	55	67	41	61	59	60	20	33	49	49	51	17	33	130.1	109.636	74.021	68.834	4.064	1311	1217	7.023	1301	10	1206	11	100855	4808	0	0	0
1	91	2	unmapped	UPB_081376	7540	2740	50	2208	2052	633	30	68	68	82	54	65	63	66	22	33	49	49	52	17	32	152.857	116.706	91.077	108.365	2.924	2154	2001	7.256	2140	14	1984	17	164120	5253	0	0	0
1	92	2	unmapped	UPB_024000	7615	2740	50	1618	1539	460	29	69	69	85	57	67	65	64	22	34	47	47	51	18	35	86.056	86.471	56.179	81.205	2.901	1567	1487	6.427	1549	18	1470	17	123110	5102	0	0	0
1	93	2	unmapped	UPB_006619	7685	2740	50	2191	2009	675	33	65	65	89	60	67	61	64	20	31	48	48	49	14	28	163.538	121.5	78.447	91.897	2.327	2139	1960	7.353	2126	13	1944	16	160708	5134	0	0	0
1	94	2	unmapped	UPB_044453	7760	2740	50	2113	2057	562	27	84	84	103	66	64	64	65	17	26	47	47	52	18	34	119.353	109.611	91.206	99.553	2.32	2046	1991	6.899	2029	17	1973	18	164546	5197	0	0	0
1	95	2	unmapped	UPB_174060	7835	2740	50	2801	2628	736	28	74	74	90	66	73	63	64	23	35	54	54	53	18	33	303	255.4	184	192.672	3.53	2736	2564	8.243	2727	9	2554	10	210236	5107	0	0	0
1	96	2	unmapped	UPB_091190	7905	2740	45	365	392	128	32	60	60	74	51	68	94	95	28	29	48	48	51	18	35	6.63	7.064	7.65	7.96	2.749	351	379	2.729	305	46	332	47	20394	4963	0	0	0
1	97	2	unmapped	UPB_168621	7980	2740	50	1190	1156	347	30	60	60	73	44	60	56	56	20	35	49	49	51	15	29	161.429	156.571	62.821	70.494	2.867	1137	1103	7.335	1130	7	1096	7	92450	4452	0	0	0
1	98	2	unmapped	UPB_224101	8055	2740	50	2179	2077	595	28	79	79	92	51	55	68	68	23	33	52	52	54	16	29	131.25	124.875	104.596	108.872	2.469	2116	2014	7.036	2100	16	1998	16	166128	5476	0	0	0
1	99	2	unmapped	UPB_187745	8125	2740	50	1363	1297	402	30	55	55	73	50	68	63	66	23	34	52	52	52	18	34	118.909	88.714	53.404	66.118	3.015	1319	1256	6.894	1308	11	1242	14	103728	5255	0	0	0
1	100	2	unmapped	UPB_213544	8200	2740	50	377	358	137	38	44	44	55	34	61	72	74	27	36	46	46	57	76	133	12.808	11.214	9.917	8.993	3.135	359	342	3.679	333	26	314	28	28620	5917	0	0	0
1	101	2	unmapped	UPB_130288	8275	2740	50	2092	2049	560	27	61	61	72	49	68	66	67	23	34	50	50	52	18	34	126.938	116.941	72.778	108.671	3.154	2047	2005	6.988	2031	16	1988	17	163891	5394	0	0	0
1	102	2	unmapped	UPB_105859	8350	2740	50	2569	2374	734	30	74	74	91	60	65	65	68	24	35	53	53	54	17	31	207.917	153.333	137.114	128.101	2.708	2507	2315	7.7	2495	12	2300	15	189912	5452	0	0	0
1	103	2	unmapped	UPB_165106	8420	2740	50	2353	2237	593	26	75	75	88	53	60	65	67	19	28	51	51	54	20	37	162.714	135.125	90.258	111.167	2.688	2292	2178	7.346	2278	14	2162	16	178985	5389	0	0	0
1	104	2	unmapped	UPB_049665	8495	2740	50	2186	2120	627	29	58	58	75	50	66	69	72	26	36	52	52	53	18	33	125.176	103.1	106.845	101.968	2.876	2145	2082	6.968	2128	17	2062	20	169619	5785	0	0	0
1	105	2	unmapped	UPB_213635	8570	2740	50	640	606	242	39	56	56	68	44	64	67	68	20	29	50	50	53	17	32	34.353	30.556	23.927	26.549	2.832	601	568	5.102	584	17	550	18	48453	5474	0	0	0
1	106	2	unmapped	UPB_124284	8640	2740	50	2222	2146	605	28	64	64	81	53	65	59	61	18	29	53	53	54	15	27	359.667	260.25	141.236	151.094	2.935	2164	2090	8.491	2158	6	2082	8	171669	4847	0	0	0
1	107	2	unmapped	UPB_059724	8715	2740	50	2051	1935	551	28	62	62	81	56	69	67	65	21	32	53	53	54	18	33	142.071	156.083	103.636	106.076	2.45	2003	1885	7.15	1989	14	1873	12	154772	5216	0	0	0
1	108	2	unmapped	UPB_123300	8785	2740	50	2312	2180	665	30	61	61	68	35	51	68	66	18	27	51	51	52	17	32	132.412	141.267	107.944	114.866	2.388	2268	2134	7.049	2251	17	2119	15	174390	5287	0	0	0
1	109	2	unmapped	UPB_159615	8860	2740	50	1364	1271	375	29	72	72	78	46	58	73	74	26	35	54	54	56	21	37	68	59.95	42.606	58.498	3.359	1311	1219	6.087	1292	19	1199	20	101659	5890	0	0	0
1	110	2	unmapped	UPB_202166	8935	2740	50	598	581	195	33	54	54	68	42	61	59	65	33	50	57	57	59	22	37	272	65.875	36.389	35.835	3.311	546	535	8.087	544	2	527	8	46518	5212	0	0	0
1	111	2	unmapped	UPB_210634	9005	2740	50	294	308	123	39	49	49	58	33	56	77	80	27	33	52	52	53	21	39	9.8	9.25	8.298	10.223	3.245	270	287	3.293	245	25	259	28	24616	6390	0	0	0
1	112	2	unmapped	UPB_082808	9080	2740	50	675	683	203	29	48	48	60	39	65	66	67	24	35	52	52	53	15	28	44.786	42.333	24.73	30.821	2.923	641	650	5.485	627	14	635	15	54628	5399	0	0	0
1	113	2	unmapped	UPB_053965	9155	2740	50	2232	2067	555	26	61	61	79	53	67	62	65	23	35	49	49	52	16	30	167	125.375	95.728	106.037	2.993	2184	2022	7.384	2171	13	2006	16	165381	5208	0	0	0
1	114	2	unmapped	UPB_039792	9230	2740	50	3073	2821	814	28	78	78	90	51	56	66	71	24	33	50	50	53	18	33	187.188	130.619	125.654	132.784	2.689	3011	2764	7.548	2995	16	2743	21	225695	5706	0	0	0
1	115	2	unmapped	UPB_151453	9300	2740	50	2488	2363	610	25	70	70	87	53	60	68	70	24	34	53	53	56	19	33	161.2	134.882	104.387	108.317	2.375	2433	2310	7.333	2418	15	2293	17	189063	5578	0	0	0
1	116	2	unmapped	UPB_111729	9375	2740	50	2648	2488	616	24	69	69	95	67	70	70	71	21	29	55	55	56	19	33	171.933	151.188	106.556	136.96	2.507	2594	2435	7.426	2579	15	2419	16	199041	5691	0	0	0
1	117	2	unmapped	UPB_025209	9450	2740	50	1656	1578	471	29	67	67	91	66	72	63	66	27	40	54	54	56	17	30	176.556	125.917	70.364	90.25	3.018	1598	1523	7.464	1589	9	1511	12	126270	5263	0	0	0
1	118	2	unmapped	UPB_027938	9520	2740	50	3149	2935	838	28	60	60	71	46	64	71	74	24	32	52	52	55	19	34	162.579	130.682	117.864	114.822	2.384	3108	2897	7.345	3089	19	2875	22	234776	5943	0	0	0
1	119	2	unmapped	UPB_148744	9595	2740	50	3407	3163	782	24	79	79	88	55	62	70	75	23	30	50	50	55	20	36	166.4	123.36	126.588	128.55	2.481	3348	3109	7.379	3328	20	3084	25	253027	6002	0	0	0
1	120	2	unmapped	UPB_192698	9670	2740	50	2213	2037	652	32	84	84	93	59	63	67	71	22	30	54	54	56	18	32	163.769	114.882	97.955	102.328	2.644	2142	1970	7.356	2129	13	1953	17	162994	5694	0	0	0
1	121	2	unmapped	UPB_060187	9740	2740	50	917	882	269	30	62	62	75	50	66	70	71	20	28	57	57	59	19	32	65.769	58.571	40.146	50.172	2.906	868	834	6.039	855	13	820	14	70568	5710	0	0	0
1	122	2	unmapped	UPB_224476	9815	2740	50	2120	2020	570	28	73	73	81	47	58	71	77	26	33	57	57	60	21	35	146.214	97.35	83.417	105.557	3.23	2061	1967	7.192	2047	14	1947	20	161588	6151	0	0	0
1	123	2	unmapped	UPB_157614	9885	2740	50	1903	1760	545	30	72	72	91	60	65	77	80	25	31	57	57	57	18	31	91.55	73.391	80.6	74.351	3.02	1851	1711	6.516	1831	20	1688	23	140788	6418	0	0	0
1	124	2	unmapped	UPB_123373	9960	2740	50	3997	3743	956	25	81	81	101	73	72	76	77	25	32	54	54	56	14	25	178	159.217	134.207	164.456	2.564	3938	3685	7.476	3916	22	3662	23	299460	6176	0	0	0
1	125	2	unmapped	UPB_103452	10035	2740	50	1458	1390	387	27	88	88	98	67	68	75	77	24	31	55	55	57	19	33	68.5	59.182	46.75	53.198	2.138	1390	1324	6.098	1370	20	1302	22	111219	6160	0	0	0
1	126	2	unmapped	UPB_046134	10105	2740	45	2162	2145	308	14	88	88	100	67	67	78	84	28	33	57	57	58	19	32	98.762	76.185	82.211	91.209	3.168	2095	2084	6.626	2074	21	2057	27	111524	4354	0	0	0
1	127	2	unmapped	UPB_183537	10180	2740	50	1530	1474	387	26	78	78	89	56	62	72	72	21	29	55	55	58	19	32	85.412	82.118	64.257	81.623	3.227	1469	1413	6.416	1452	17	1396	17	117888	5756	0	0	0
1	128	2	unmapped	UPB_021990	10255	2740	50	2331	2172	594	27	76	76	90	57	63	75	78	25	32	55	55	58	18	31	112.75	91.13	92.957	96.332	2.446	2275	2119	6.817	2255	20	2096	23	173723	6225	0	0	0
1	129	2	unmapped	UPB_050252	10330	2740	50	2130	2031	602	29	74	74	88	58	65	75	75	23	30	57	57	60	20	33	114.222	108.722	78.72	89.371	2.443	2074	1975	6.836	2056	18	1957	18	162481	5986	0	0	0
1	130	2	unmapped	UPB_199484	10400	2740	45	450	473	157	33	68	68	79	53	67	71	74	28	37	56	56	60	22	36	25.467	22.5	18.5	24.685	3.642	397	423	4.671	382	15	405	18	24599	3834	0	0	0
1	131	2	unmapped	UPB_125078	10475	2740	50	1956	1867	467	25	67	67	80	55	68	71	76	27	35	56	56	60	22	36	125.933	90	63.279	79.947	3.027	1904	1820	6.977	1889	15	1800	20	149365	6072	0	0	0
1	132	2	unmapped	UPB_209865	10550	2740	50	459	459	149	32	58	58	68	42	61	69	69	22	31	55	55	57	19	33	28.643	28.643	19.448	20.228	2.898	415	415	4.84	401	14	401	14	36681	5552	0	0	0
1	133	2	unmapped	UPB_088488	10620	2740	50	944	916	258	28	57	57	66	38	57	75	75	21	28	56	56	59	18	30	46.684	45.211	35.418	45.434	2.725	906	878	5.545	887	19	859	19	73276	5972	0	0	0
1	134	2	unmapped	UPB_225894	10695	2740	50	1414	1379	391	28	73	73	78	40	51	69	71	22	30	59	59	59	16	27	134.1	108.833	54.909	73.284	2.504	1351	1318	7.067	1341	10	1306	12	110353	5673	0	0	0
1	135	2	unmapped	UPB_029964	10765	2740	50	2136	2029	553	27	76	76	90	55	61	80	79	23	29	62	62	63	18	28	114.444	114.882	76.047	80.308	2.571	2078	1970	6.839	2060	18	1953	17	162328	6302	0	0	0
1	136	2	unmapped	UPB_110674	10840	2740	50	1859	1767	471	26	74	74	91	60	65	71	74	25	33	60	60	61	20	32	162.273	120.929	63.867	95.349	3.143	1796	1707	7.342	1785	11	1693	14	141351	5912	0	0	0
1	137	2	unmapped	UPB_097090	10915	2740	50	1317	1262	387	30	64	64	75	47	62	70	75	26	34	63	63	60	19	31	179	99.833	52.034	54.566	3.365	1260	1210	7.484	1253	7	1198	12	100958	5963	0	0	0
1	138	2	unmapped	UPB_227785	10985	2740	50	223	216	92	42	45	45	52	26	50	96	101	33	32	64	64	64	19	29	5.563	4.622	4.2	4.554	2.798	210	208	2.476	178	32	171	37	17314	8046	0	0	0
1	139	2	unmapped	UPB_029255	11060	2740	50	2453	2325	661	28	52	52	69	47	68	77	78	23	29	60	60	63	20	31	141.235	126.278	89	99.493	2.712	2418	2291	7.142	2401	17	2273	18	186026	6266	0	0	0
1	140	2	unmapped	UPB_157080	11135	2740	50	1919	1809	477	26	80	80	85	50	58	77	83	30	36	61	61	64	25	39	114.938	78.591	65.286	76.648	3.176	1855	1751	6.845	1839	16	1729	22	144717	6630	0	0	0
1	141	2	unmapped	UPB_060196	11205	2740	50	712	675	224	33	69	69	78	51	65	78	78	27	34	66	66	67	25	37	53.583	50.5	25.6	27.942	2.845	655	618	5.744	643	12	606	12	54007	6233	0	0	0
1	142	2	unmapped	UPB_167023	11280	2740	50	1991	1922	489	25	69	69	75	47	62	78	79	26	32	67	67	68	20	29	174.727	154.417	75.917	83.993	2.766	1933	1865	7.449	1922	11	1853	12	153797	6307	0	0	0
1	143	2	unmapped	UPB_189497	11355	2740	50	935	910	279	30	54	54	65	43	66	72	76	28	36	65	65	66	19	28	125.857	77.818	38.813	44.092	2.679	888	867	6.976	881	7	856	11	72760	6102	0	0	0
1	144	2	unmapped	UPB_005897	11425	2740	50	1303	1236	381	30	50	50	67	43	64	77	81	30	37	66	66	66	22	33	113.909	79.067	68.545	62.219	3.013	1264	1201	6.832	1253	11	1186	15	98871	6476	0	0	0
1	145	2	unmapped	UPB_226874	11500	2740	50	1248	1199	324	27	67	67	86	57	66	73	77	26	33	66	66	66	22	33	168.714	102.909	49.871	62.064	3.058	1188	1143	7.398	1181	7	1132	11	95887	6154	0	0	0
1	146	2	unmapped	UPB_233016	11575	2740	50	1341	1296	401	30	78	78	91	61	67	82	84	26	30	68	68	67	23	34	90.214	76.125	54.475	64.035	2.711	1277	1234	6.495	1263	14	1218	16	103662	6683	0	0	0
1	147	2	unmapped	UPB_101500	11645	2740	50	1943	1821	578	31	62	62	71	41	57	83	85	23	27	64	64	66	20	30	99	83.762	78.808	73.394	2.351	1900	1780	6.629	1881	19	1759	21	145662	6760	0	0	0
1	148	2	unmapped	UPB_070863	11720	2740	50	1647	1587	409	25	65	65	76	46	60	77	80	24	30	66	66	207	1457	703	143.818	108.714	72.778	89.669	2.998	1593	1536	7.168	1582	11	1522	14	126958	6434	0	0	0
1	149	2	unmapped	UPB_019720	11795	2740	50	1556	1499	445	29	73	73	79	50	63	82	83	25	30	67	67	68	22	32	98.867	89.125	61.023	68.832	2.802	1498	1442	6.627	1483	15	1426	16	119912	6602	0	0	0
1	150	2	unmapped	UPB_103885	11865	2740	50	1557	1453	399	27	60	60	76	48	63	84	87	23	26	63	63	64	18	28	71.286	58.042	42.776	58.239	2.439	1518	1417	6.156	1497	21	1393	24	116242	6960	0	0	0
1	151	2	unmapped	UPB_030661	11940	2740	50	1435	1416	376	26	56	56	70	43	61	76	82	28	34	61	61	65	21	32	91.933	64.762	39.361	55.487	2.826	1394	1381	6.523	1379	15	1360	21	113315	6572	0	0	0
1	152	2	unmapped	UPB_060051	12015	2740	50	828	831	254	30	66	66	74	44	59	82	85	27	31	64	64	66	23	34	42.333	36.429	25.588	32.841	3.018	780	786	5.404	762	18	765	21	66471	6778	0	0	0
1	153	2	unmapped	UPB_143660	12085	2740	50	1968	1840	496	26	67	67	79	51	64	84	84	27	32	65	65	68	24	35	100.053	93.316	66.039	78.871	2.729	1920	1792	6.645	1901	19	1773	19	147216	6737	0	0	0
1	154	2	unmapped	UPB_079863	12160	2740	50	1159	1102	264	23	69	69	81	54	66	82	85	26	30	62	62	64	21	32	54.5	44.913	45.048	48.296	2.934	1110	1056	5.768	1090	20	1033	23	88199	6839	0	0	0
1	155	2	unmapped	UPB_225806	12235	2740	50	1606	1493	443	29	67	67	78	48	61	81	83	26	31	64	64	67	22	32	90.529	75.053	49.545	66.599	3.141	1556	1445	6.5	1539	17	1426	19	119415	6675	0	0	0
1	156	2	unmapped	UPB_081516	12305	2740	50	1830	1794	480	26	63	63	71	41	57	81	84	26	30	69	69	107	367	342	147.25	115.4	66.688	93.537	3.147	1779	1746	7.202	1767	12	1731	15	143537	6737	0	0	0
1	157	2	unmapped	UPB_191038	12380	2740	50	1284	1230	351	28	68	68	78	47	60	79	81	27	33	69	69	74	24	32	121.6	96.833	47.864	51.79	2.434	1226	1174	6.926	1216	10	1162	12	98394	6463	0	0	0
1	158	2	unmapped	UPB_027348	12450	2740	50	1539	1460	493	33	69	69	74	44	59	91	93	29	31	69	69	72	24	33	66.818	57.958	44.385	50.997	2.715	1492	1415	6.062	1470	22	1391	24	116835	7477	0	0	0
1	159	2	unmapped	UPB_140228	12525	2740	50	3102	2949	755	25	74	74	87	59	67	81	89	32	35	69	69	72	26	36	252.333	143.75	115.567	132.619	2.917	3040	2895	7.979	3028	12	2875	20	235884	7095	0	0	0
1	160	2	unmapped	UPB_019496	12600	2740	50	915	909	234	25	67	67	84	58	69	94	94	30	31	72	72	76	25	32	38.545	38.273	28.414	33.975	3.228	870	864	5.268	848	22	842	22	72716	7537	0	0	0
1	161	2	unmapped	UPB_189560	12675	2740	50	1566	1460	419	28	61	61	76	51	67	88	90	24	26	69	69	73	23	31	79.211	66.619	60.021	67.673	2.811	1524	1420	6.308	1505	19	1399	21	116776	7168	0	0	0
1	162	2	unmapped	UPB_149390	12745	2740	50	1547	1421	417	29	61	61	70	44	62	87	89	27	30	69	69	71	23	32	82.556	68	57.933	61.164	2.629	1504	1380	6.367	1486	18	1360	20	113691	7085	0	0	0
1	163	2	unmapped	UPB_051323	12820	2740	50	1229	1171	295	25	53	53	63	36	57	83	92	30	32	69	69	73	26	35	84	48.609	40.567	50.757	2.803	1190	1141	6.392	1176	14	1118	23	93689	7329	0	0	0
1	164	2	unmapped	UPB_078753	12895	2740	50	1669	1583	446	28	54	54	64	40	62	91	91	29	31	73	73	73	22	30	89.722	84.944	62.407	71.45	2.897	1633	1547	6.487	1615	18	1529	18	126614	7285	0	0	0
1	165	2	unmapped	UPB_227466	12965	2740	50	979	982	296	30	58	58	68	41	60	92	97	31	31	78	78	78	29	37	65.786	48.632	33.885	39.188	2.819	935	943	6.04	921	14	924	19	78584	7769	0	0	0
1	166	2	unmapped	UPB_013915	13040	2740	50	1720	1706	447	26	71	71	79	40	50	86	91	31	34	76	76	76	23	30	164.9	109	61.32	79.622	3.027	1659	1650	7.365	1649	10	1635	15	136452	7255	0	0	0
1	167	2	unmapped	UPB_035010	13110	2740	45	1606	1615	263	16	72	72	83	46	55	94	93	27	29	72	72	74	24	32	69.727	73.476	55.727	61.537	2.254	1556	1564	6.124	1534	22	1543	21	83970	4812	0	0	0
1	168	2	unmapped	UPB_042092	13185	2740	50	1779	1716	456	26	69	69	81	45	55	95	94	28	29	77	77	94	157	167	95	96.882	61.968	66.934	2.931	1728	1664	6.57	1710	18	1647	17	137244	7539	0	0	0
1	169	2	unmapped	UPB_203412	13260	2740	50	1296	1246	317	25	58	58	70	37	52	96	98	31	31	76	76	96	168	175	61.9	54	37.25	44.338	2.281	1258	1210	5.952	1238	20	1188	22	99668	7875	0	0	0
1	170	2	unmapped	UPB_014002	13335	2740	50	2218	2058	586	28	66	66	80	50	62	92	98	34	34	75	75	77	26	33	126.588	86.609	60.533	82.062	3.449	2169	2015	6.984	2152	17	1992	23	164668	7829	0	0	0
1	171	2	unmapped	UPB_200847	13405	2740	50	352	346	110	31	59	59	73	45	61	91	93	26	27	71	71	78	26	33	14.65	13.045	9.167	11.004	2.508	313	309	3.873	293	20	287	22	27646	7439	0	0	0
1	172	2	unmapped	UPB_169018	13480	2740	50	672	659	205	31	57	57	65	37	56	88	96	30	31	77	77	79	26	32	55.909	31.684	20.615	27.223	3.092	626	621	5.805	615	11	602	19	52747	7654	0	0	0
1	173	2	unmapped	UPB_027457	13555	2740	50	2917	2706	752	27	62	62	78	48	61	94	97	35	36	77	77	77	26	33	167.941	132.2	97.76	114.898	3.089	2872	2664	7.392	2855	17	2644	20	216453	7738	0	0	0
1	174	2	unmapped	UPB_077992	13625	2740	50	681	654	225	34	73	73	86	53	61	94	97	33	34	77	77	76	27	35	35.765	29.05	17.852	19.503	2.72	625	601	5.16	608	17	581	20	52340	7762	0	0	0
1	175	2	unmapped	UPB_112313	13700	2740	50	2016	1898	517	27	74	74	91	60	65	88	92	30	32	75	75	75	25	33	149.385	107.294	67.147	84.812	2.696	1955	1841	7.223	1942	13	1824	17	151821	7394	0	0	0
1	176	2	unmapped	UPB_167981	13775	2740	50	908	885	262	29	72	72	87	59	67	93	93	27	29	71	71	77	29	37	38	36.955	31.333	34.038	2.609	858	835	5.248	836	22	813	22	70788	7475	0	0	0
1	177	2	unmapped	UPB_223643	13850	2740	50	402	409	142	34	65	65	79	55	69	84	88	28	31	75	75	76	24	31	37.444	26.462	11.591	14.025	3.135	346	357	5.227	337	9	344	13	32717	7009	0	0	0
1	178	2	unmapped	UPB_109693	13920	2740	50	1205	1201	338	28	64	64	75	50	66	96	96	27	28	81	81	81	21	25	76.067	75.8	39.705	49.659	2.812	1156	1152	6.249	1141	15	1137	15	96077	7689	0	0	0
1	179	2	unmapped	UPB_029040	13995	2740	50	1695	1612	454	28	64	64	71	41	57	92	97	32	32	81	81	82	23	28	148.273	96.75	52.742	73.334	3.083	1642	1564	7.212	1631	11	1548	16	128996	7721	0	0	0
1	180	2	unmapped	UPB_032649	14065	2740	50	2243	2182	605	27	83	83	92	59	64	104	105	35	33	76	76	80	25	31	77.143	72.379	62.163	69.234	3.015	2188	2128	6.269	2160	28	2099	29	174522	8423	0	0	0
1	181	2	unmapped	UPB_091372	14140	2740	50	884	863	260	30	84	84	95	58	61	99	103	26	25	75	75	81	27	33	33.333	27.821	28.28	29.59	2.789	824	807	5.059	800	24	779	28	69033	8212	0	0	0
1	182	2	unmapped	UPB_024756	14210	2740	45	1254	1260	231	18	65	65	76	46	60	88	92	26	28	83	83	84	28	33	237.8	132.778	59.957	64.064	2.894	1194	1204	7.894	1189	5	1195	9	65505	4773	0	0	0
1	183	2	unmapped	UPB_028238	14285	2740	50	2525	2360	674	28	68	68	79	53	67	103	155	456	294	83	83	86	30	34	122.85	31.833	82.5	84.466	3.02	2477	2364	6.941	2457	20	2292	72	188762	12412	0	0	0
1	184	2	unmapped	UPB_054469	14360	2740	50	1703	1579	473	29	75	75	86	49	56	100	101	33	32	84	84	84	29	34	101.75	88.471	45.566	52.96	2.272	1644	1521	6.669	1628	16	1504	17	126289	8040	0	0	0
1	185	2	unmapped	UPB_066060	14435	2740	50	2899	2711	758	27	76	76	97	64	65	107	105	30	28	80	80	81	27	33	104.556	105.4	83.456	100.684	2.608	2850	2660	6.708	2823	27	2635	25	216865	8432	0	0	0
1	186	2	unmapped	UPB_161447	14505	2740	50	1779	1718	451	26	75	75	88	58	65	98	103	26	25	78	78	80	26	32	85.2	65.72	64.77	70.698	2.95	1724	1668	6.413	1704	20	1643	25	137474	8262	0	0	0
1	187	2	unmapped	UPB_106360	14580	2740	50	2606	2450	629	25	81	81	87	49	56	109	111	33	29	76	76	80	27	33	76.515	67.686	63.05	63.564	2.16	2558	2404	6.258	2525	33	2369	35	195983	8866	0	0	0
1	188	2	unmapped	UPB_108906	14655	2740	50	1792	1689	489	28	56	56	70	50	71	100	102	33	32	82	82	83	26	31	96.444	81.65	54.237	61.03	2.53	1754	1653	6.592	1736	18	1633	20	135156	8156	0	0	0
1	189	2	unmapped	UPB_038384	14725	2740	45	482	483	122	25	46	46	61	41	67	117	120	31	25	78	78	82	29	35	11.179	10.405	10.424	12.191	2.527	475	479	3.483	436	39	437	42	25103	6231	0	0	0
1	190	2	unmapped	UPB_139552	14800	2740	50	1839	1805	494	27	63	63	79	52	65	111	111	31	27	82	82	85	28	32	61.241	60.069	49.61	58.631	2.575	1805	1771	5.936	1776	29	1742	29	144433	8912	0	0	0
1	191	2	unmapped	UPB_023031	14875	2740	50	1246	1181	332	28	59	59	71	43	60	103	106	30	28	83	83	87	29	33	59.35	48.783	42.344	46.127	2.514	1207	1145	5.891	1187	20	1122	23	94511	8475	0	0	0
1	192	2	unmapped	UPB_005084	14950	2740	50	1568	1487	500	33	62	62	73	40	54	109	111	28	25	83	83	94	81	86	57.923	50.893	41.55	50.048	2.77	1532	1453	5.856	1506	26	1425	28	118984	8882	0	0	0
1	193	2	unmapped	UPB_002725	15020	2740	50	1512	1487	399	26	60	60	72	44	61	113	114	33	28	80	80	93	86	92	44	41.971	40.5	44.936	2.701	1485	1461	5.459	1452	33	1427	34	118942	9122	0	0	0
1	194	2	unmapped	UPB_006491	15095	2740	50	2072	1955	545	27	73	73	86	57	66	104	113	39	34	85	85	87	28	32	105.211	67.214	57.971	65.76	2.695	2018	1910	6.717	1999	19	1882	28	156406	9075	0	0	0
1	195	2	unmapped	UPB_076557	15165	2740	50	2255	2158	593	27	77	77	88	52	59	114	115	34	29	82	82	82	24	29	68.063	63.061	59.209	67.789	2.664	2210	2114	6.089	2178	32	2081	33	172605	9161	0	0	0
1	196	2	unmapped	UPB_066199	15240	2740	50	1560	1496	387	25	77	77	86	50	58	108	107	33	30	81	81	81	28	34	54.926	54.577	37.629	51.003	2.98	1510	1445	5.779	1483	27	1419	26	119701	8520	0	0	0
1	197	2	unmapped	UPB_208030	15315	2740	50	589	593	198	33	58	58	69	41	59	102	104	31	29	90	90	88	29	32	44.25	38.214	18.419	24.113	3.176	543	549	5.468	531	12	535	14	47403	8358	0	0	0
1	198	2	unmapped	UPB_049289	15385	2740	50	1871	1757	470	26	58	58	76	56	73	114	113	37	32	86	86	86	30	34	64.75	62.926	42.463	52.943	2.841	1841	1726	6.017	1813	28	1699	27	140567	9020	0	0	0
1	199	2	unmapped	UPB_041618	15460	2740	50	2707	2598	629	24	67	67	83	57	68	106	109	38	34	82	82	84	29	34	110	93.741	85.13	92.007	2.756	2664	2558	6.781	2640	24	2531	27	207822	8734	0	0	0
1	200	2	unmapped	UPB_217327	15530	2740	50	319	331	133	40	46	46	56	33	58	102	101	34	33	83	83	88	32	36	14.368	15.833	9.105	11.071	3.69	292	303	3.845	273	19	285	18	26499	8064	0	0	0
1	201	2	unmapped	UPB_103926	15605	2740	50	1474	1411	378	26	55	55	68	44	64	107	105	30	28	86	86	90	33	36	67.571	71.368	47.393	47.229	3.294	1440	1375	6.078	1419	21	1356	19	112848	8439	0	0	0
1	202	2	unmapped	UPB_149940	15680	2740	50	1056	1082	304	28	79	79	92	58	63	105	109	34	31	90	90	93	33	35	65.133	52.789	29.643	39.056	2.477	992	1022	6.025	977	15	1003	19	86575	8751	0	0	0
1	203	2	unmapped	UPB_150115	15755	2740	50	971	936	268	28	65	65	85	65	76	105	103	31	30	86	86	90	29	32	47.684	51.235	36.536	35.36	2.551	925	888	5.575	906	19	871	17	74881	8243	0	0	0
1	204	2	unmapped	UPB_042458	15825	2740	50	1761	1761	480	27	62	62	77	57	74	106	113	38	33	86	86	91	30	32	84.95	62.926	55.357	63.347	3.064	1719	1726	6.409	1699	20	1699	27	140908	9047	0	0	0
1	205	2	unmapped	UPB_082665	15900	2740	50	1592	1522	434	28	77	77	90	59	65	115	117	31	26	86	86	89	29	32	52.241	46.613	37.086	42.131	2.39	1544	1476	5.707	1515	29	1445	31	121722	9377	0	0	0
1	206	2	unmapped	UPB_042392	15975	2740	50	2054	1964	548	27	73	73	84	52	61	108	109	30	27	86	86	90	27	30	90.045	82.217	63.609	75.682	2.72	2003	1914	6.493	1981	22	1891	23	157105	8716	0	0	0
1	207	2		NA	16040	2735	65	43	56	31	55	52	52	71	52	73	82	86	27	31	89	89	91	26	28	1.286	-1.333	0.895	1.027	2.712	-16	1	0.363	-9	-7	4	-3	6737	10301	-50	0	0
1	208	2	unmapped	UPB_001113	16120	2740	50	937	894	251	28	52	52	72	47	65	104	111	36	32	86	86	89	29	32	49.167	33.68	24.857	32.256	3.38	903	867	5.62	885	18	842	25	71480	8874	0	0	0
1	209	2	unmapped	UPB_002561	16195	2740	50	1083	1043	335	32	62	62	70	39	55	109	110	34	30	85	85	88	27	30	42.542	39.24	30.216	36.148	3.077	1045	1006	5.411	1021	24	981	25	83429	8797	0	0	0
1	210	2	unmapped	UPB_108327	16265	2740	50	1616	1598	471	29	62	62	75	45	60	122	121	35	28	83	83	88	28	31	39.846	40.421	35.566	43.541	2.665	1593	1574	5.316	1554	39	1536	38	127813	9710	0	0	0
1	211	2	unmapped	UPB_031856	16340	2740	50	2932	2791	640	22	73	73	90	54	60	110	116	35	30	85	85	91	29	31	114.36	87.677	79.418	91.972	2.265	2884	2749	6.837	2859	25	2718	31	223318	9247	0	0	0
1	212	2		NA	16405	2735	65	42	50	28	56	54	54	66	47	71	86	90	28	31	92	92	94	31	32	2	2	1.421	1.33	3.472	-18	-6	1	-12	-6	-4	-2	6001	10828	-50	0	0
1	213	2	unmapped	UPB_219884	16485	2740	50	305	304	114	37	44	44	58	42	72	108	110	31	28	90	90	93	28	30	14.5	13	6.446	7.468	2.62	279	280	3.858	261	18	260	20	24292	8799	0	0	0
1	214	2	unmapped	UPB_197562	16560	2740	50	780	764	247	32	61	61	76	58	76	107	109	31	28	90	90	95	30	31	42.294	37	20.522	23.102	2.402	736	722	5.402	719	17	703	19	61112	8697	0	0	0
1	215	2	unmapped	UPB_047710	16630	2740	50	880	837	285	34	51	51	66	44	66	102	108	35	32	95	95	98	31	31	118.429	60.462	25.397	31.628	3.237	836	799	6.888	829	7	786	13	66993	8641	0	0	0
1	216	2	unmapped	UPB_126038	16705	2740	50	2529	2347	634	27	51	51	63	35	55	113	116	36	31	92	92	94	30	31	118	95.667	73.042	85.804	3.332	2499	2320	6.883	2478	21	2296	24	187772	9305	0	0	0
1	217	2	unmapped	UPB_064035	16780	2740	50	1067	1033	312	30	58	58	67	40	59	109	114	40	35	89	89	92	29	31	50.45	39	23.842	27.459	2.511	1029	1000	5.657	1009	20	975	25	82637	9139	0	0	0
1	218	2	unmapped	UPB_085300	16850	2740	50	982	975	316	32	65	65	71	38	53	113	113	32	28	93	93	92	29	31	45.85	45.5	27.317	32.645	2.507	937	930	5.519	917	20	910	20	77964	9042	0	0	0
1	219	2	unmapped	UPB_118881	16925	2740	50	1369	1344	338	25	49	49	61	37	60	113	115	35	30	88	88	89	24	26	52.8	47.963	33.201	45.716	2.814	1345	1322	5.722	1320	25	1295	27	107538	9179	0	0	0
1	220	2	unmapped	UPB_100785	17000	2740	50	805	781	242	30	55	55	63	38	60	110	109	33	30	87	87	91	28	30	32.609	33	24.169	28.476	3.061	773	748	5.027	750	23	726	22	62461	8721	0	0	0
1	221	2	unmapped	UPB_028131	17070	2740	50	2511	2332	696	29	71	71	84	53	63	107	113	35	30	86	86	89	27	30	116.19	83.741	55.702	66.175	2.47	2461	2288	6.86	2440	21	2261	27	186548	9006	0	0	0
1	222	2	unmapped	UPB_162984	17145	2740	50	1555	1453	430	29	65	65	79	51	64	110	113	36	31	95	95	96	28	29	99.333	77.111	41.528	47.573	2.99	1505	1406	6.634	1490	15	1388	18	116250	9011	0	0	0
1	223	2	unmapped	UPB_139534	17220	2740	50	922	931	263	28	61	61	70	40	57	112	121	37	30	89	89	91	28	30	37.435	27.188	31.783	32.569	3.189	884	902	5.226	861	23	870	32	74453	9660	0	0	0
1	224	2	unmapped	UPB_145032	17295	2740	50	2254	2082	581	27	64	64	77	51	66	104	108	31	28	92	92	94	32	34	182.5	126.125	71.475	90.985	2.804	2202	2034	7.512	2190	12	2018	16	166580	8629	0	0	0
1	225	2	unmapped	UPB_065690	17365	2740	50	2165	2099	514	24	63	63	76	51	67	104	107	30	28	89	89	96	34	35	140.133	113.111	77.293	95.501	2.924	2117	2054	7.131	2102	15	2036	18	167922	8520	0	0	0
1	226	2	unmapped	UPB_189316	17440	2740	50	735	715	212	29	49	49	61	37	60	105	106	35	33	86	86	92	29	31	36.105	33.3	22.378	23.785	2.65	705	686	5.174	686	19	666	20	57234	8475	0	0	0
1	227	2	unmapped	UPB_146057	17515	2740	50	1710	1599	462	28	65	65	74	38	51	110	108	32	29	90	90	93	26	27	82.25	85.222	49.243	52.557	2.347	1665	1552	6.362	1645	20	1534	18	127913	8633	0	0	0
1	228	2	unmapped	UPB_034516	17585	2740	50	1368	1351	318	23	62	62	69	36	52	113	117	36	30	90	90	95	31	32	56.783	47.741	43.655	44.154	2.826	1329	1316	5.827	1306	23	1289	27	108081	9393	0	0	0
1	229	2	unmapped	UPB_133040	17660	2740	50	1879	1819	450	24	53	53	61	37	60	103	106	34	32	84	84	88	29	32	96.105	80.273	61.377	69.547	2.802	1845	1788	6.587	1826	19	1766	22	145493	8508	0	0	0
1	230	2	unmapped	UPB_211107	17730	2740	50	282	284	121	42	58	58	62	35	56	116	121	36	29	89	89	91	31	34	8.296	7.063	6.86	6.705	3.988	251	258	3.052	224	27	226	32	22729	9643	0	0	0
1	231	2	unmapped	UPB_105572	17805	2740	50	592	581	182	31	54	54	62	36	58	98	105	31	29	83	83	89	31	34	35.867	23.955	21.385	22.708	2.836	553	549	5.165	538	15	527	22	46443	8433	0	0	0
1	232	2	unmapped	UPB_083749	17880	2740	50	569	564	161	28	54	54	58	31	53	109	112	35	31	86	86	89	28	31	22.391	19.615	13.4	17.777	3.428	538	536	4.485	515	23	510	26	45104	8985	0	0	0
1	233	2	unmapped	UPB_099835	17950	2740	50	558	564	183	32	45	45	56	30	53	109	111	32	28	90	90	90	29	32	27	24.714	20.571	18.787	2.314	532	540	4.755	513	19	519	21	45084	8840	0	0	0
1	234	2	unmapped	UPB_196959	18025	2740	50	1002	976	278	28	53	53	62	39	62	98	105	34	32	90	90	89	27	30	118.625	61.533	27.88	40.906	3.229	957	938	6.89	949	8	923	15	78071	8436	0	0	0
1	235	2	unmapped	UPB_223745	18100	2740	50	2214	2125	505	23	64	64	74	48	64	119	117	41	35	87	87	88	26	29	67.188	68.7	47.174	55.283	2.352	2182	2091	6.07	2150	32	2061	30	169967	9374	0	0	0
1	236	2	unmapped	UPB_072308	18170	2740	50	1959	1826	556	30	71	71	79	50	63	108	110	33	30	89	89	91	29	31	99.368	83.571	57.577	57.163	2.648	1907	1776	6.635	1888	19	1755	21	146059	8832	0	0	0
1	237	2	unmapped	UPB_120806	18245	2740	50	974	958	266	27	67	67	80	51	63	108	109	31	28	91	91	91	27	29	53.353	49.5	33.032	37.838	2.733	924	909	5.737	907	17	891	18	76661	8730	0	0	0
1	238	2	unmapped	UPB_175271	18320	2740	50	549	600	211	35	57	57	68	44	64	104	103	33	32	94	94	96	29	30	49.2	60.333	18.49	22.855	2.721	502	552	5.621	492	10	543	9	47961	8268	0	0	0
1	239	2	unmapped	UPB_165737	18395	2740	50	1334	1295	402	31	57	57	67	39	58	117	116	30	25	90	90	94	31	32	47.296	47.615	37.66	42.939	2.697	1304	1264	5.564	1277	27	1238	26	103614	9315	0	0	0
1	240	2	unmapped	UPB_113498	18465	2740	50	1673	1596	432	27	65	65	76	41	53	106	108	33	30	85	85	90	30	33	76.571	66.565	50.599	57.123	3.042	1629	1554	6.259	1608	21	1531	23	127714	8669	0	0	0
1	241	2	unmapped	UPB_087355	18540	2740	50	975	953	254	26	61	61	69	37	53	103	107	34	31	90	90	90	28	31	70.308	52.471	33.198	42.545	3.087	927	909	6.136	914	13	892	17	76212	8565	0	0	0
1	242	2	unmapped	UPB_169220	18615	2740	50	1253	1180	361	30	57	57	63	35	55	96	97	30	30	96	96	96	29	30	100000	1123	49.875	63.641	3.003	1196	1124	16.61	1196	0	1123	1	94371	7795	0	0	0
1	243	2	unmapped	UPB_027595	18685	2740	50	1955	1873	480	25	60	60	74	46	62	100	103	32	31	86	86	89	23	25	135.357	106.647	64	81.098	3.212	1909	1830	7.081	1895	14	1813	17	149835	8267	0	0	0
1	244	2	unmapped	UPB_065304	18760	2740	50	2353	2256	553	24	63	63	76	48	63	109	109	31	28	82	82	91	35	38	84.815	81.222	64.966	72.808	2.271	2317	2220	6.406	2290	27	2193	27	180447	8687	0	0	0
1	245	2	unmapped	UPB_123838	18830	2740	50	1684	1577	478	30	66	66	76	51	67	107	111	30	27	83	83	89	33	37	67.417	53.964	43.668	51.287	3.537	1642	1539	6.075	1618	24	1511	28	126152	8843	0	0	0
1	246	2	unmapped	UPB_102721	18905	2740	50	1028	1027	355	34	49	49	65	46	70	113	117	36	30	87	87	89	30	33	37.654	32.6	25	33.021	3.349	1005	1008	5.235	979	26	978	30	82188	9340	0	0	0
1	247	2	unmapped	UPB_035556	18980	2740	50	2173	2035	619	30	57	57	67	44	65	110	115	38	33	90	90	94	28	29	105.8	79.12	54.429	60.527	3.25	2136	2003	6.725	2116	20	1978	25	162807	9181	0	0	0
1	248	2	unmapped	UPB_194122	19055	2740	50	595	568	233	41	59	59	77	54	70	98	99	32	32	90	90	93	30	32	67	56.556	19	16.471	3.285	544	518	6.066	536	8	509	9	45474	7905	0	0	0
1	249	2	unmapped	UPB_029522	19125	2740	50	1590	1525	399	26	62	62	84	56	66	117	115	30	26	91	91	95	32	33	58.769	60.958	43.636	45.281	2.799	1554	1487	5.877	1528	26	1463	24	122038	9212	0	0	0
1	250	2	unmapped	UPB_208319	19200	2740	50	465	489	162	33	46	46	67	56	83	109	113	48	42	97	97	100	32	32	34.917	27.688	13.432	16.237	3.042	431	459	5.126	419	12	443	16	39115	9046	0	0	0
1	251	2	unmapped	UPB_215480	19270	2740	50	580	552	200	36	54	54	80	71	88	109	111	35	31	87	87	89	32	35	23.909	20.75	16.351	19.805	3.69	548	522	4.579	526	22	498	24	44162	8860	0	0	0
1	252	2	unmapped	UPB_180308	19345	2740	50	903	876	243	27	55	55	71	50	70	101	102	35	34	82	82	89	33	37	44.632	41.05	24.408	27.612	2.381	867	841	5.48	848	19	821	20	70067	8146	0	0	0
1	253	2	unmapped	UPB_224705	19420	2740	50	1423	1356	399	29	58	58	74	50	67	97	658	4957	753	90	90	94	29	30	195	2.285	55.688	56.153	5.346	1372	1866	7.607	1365	7	1298	568	108450	52605	0	0	0
1	254	2	unmapped	UPB_229363	19490	2735	45	606	621	157	25	58	58	71	50	70	107	113	38	33	91	91	94	30	31	34.25	25.591	12.813	19.396	2.696	564	585	5.098	548	16	563	22	32314	5885	0	0	0
1	255	2	unmapped	UPB_191369	19565	2740	50	1102	1049	308	29	61	61	76	53	69	106	107	37	34	83	83	86	28	32	45.261	41.167	25.524	29.413	2.249	1064	1012	5.5	1041	23	988	24	83901	8578	0	0	0
1	256	2	unmapped	UPB_083203	19640	2740	50	558	541	177	32	55	55	65	42	64	111	115	38	33	77	77	82	26	31	14.794	12.789	10.078	12.588	2.561	537	524	3.887	503	34	486	38	43306	9192	0	0	0
1	257	2	unmapped	UPB_087789	19715	2740	50	1279	1183	372	31	48	48	57	32	56	104	103	31	30	85	85	88	26	29	64.789	63.056	36.343	46.124	2.765	1250	1153	6.018	1231	19	1135	18	94607	8268	0	0	0
1	258	2	unmapped	UPB_172576	19785	2740	50	1047	1012	299	29	56	56	68	42	61	108	107	27	25	86	86	93	31	33	45.045	45.524	35.667	36.364	2.064	1013	977	5.493	991	22	956	21	80942	8556	0	0	0
1	259	2	unmapped	UPB_068589	19860	2740	50	791	774	268	34	61	61	69	44	63	102	104	31	29	90	90	93	31	33	60.833	50.929	26.8	32.938	2.992	742	727	5.927	730	12	713	14	61931	8342	0	0	0
1	260	2	unmapped	UPB_145007	19930	2740	50	1530	1458	422	28	51	51	61	35	57	113	110	33	30	88	88	91	31	34	59.16	63.955	40.393	45.586	2.678	1504	1429	5.887	1479	25	1407	22	116625	8787	0	0	0
1	261	2	unmapped	UPB_083145	20005	2740	50	523	532	192	36	49	49	59	35	59	109	112	32	28	91	91	94	29	30	26.333	23	16.641	16.985	2.511	492	504	4.719	474	18	483	21	42585	8937	0	0	0
1	262	2	unmapped	UPB_049116	20080	2740	50	2460	2289	629	27	49	49	61	41	67	101	107	34	31	89	89	89	29	32	200.917	124.444	87.789	104.644	3.15	2423	2258	7.65	2411	12	2240	18	183159	8539	0	0	0
1	263	2	unmapped	UPB_192653	20150	2740	50	1166	1071	313	29	61	61	73	45	61	97	104	35	33	89	89	90	34	37	138.125	67.333	37.208	38.253	3.248	1113	1025	7.11	1105	8	1010	15	85695	8310	0	0	0
1	264	2	unmapped	UPB_138919	20225	2740	50	813	824	282	34	42	42	54	35	64	96	101	30	29	92	92	92	32	34	192.75	86.889	36.971	47.125	3.625	775	791	7.591	771	4	782	9	65946	8104	0	0	0
1	265	2	DarkCorner	DarkCorner	20300	2750	30	35	39	16	41	35	35	42	20	47	107	109	34	31	89	89	90	29	32	0	0.2	0.667	0.553	4.676	18	24	Error	0	18	4	20	1260	3472	0	0	0
1	266	2	DarkCorner	DarkCorner	20365	2735	65	34	40	19	47	34	34	40	19	47	100	102	31	30	90	90	92	28	30	0	0.5	0.523	0.557	4.319	10	18	Error	0	10	6	12	4789	12217	-50	0	0
1	267	2	DarkCorner	DarkCorner	20440	2735	65	33	37	15	40	33	33	37	17	45	103	105	30	28	87	87	90	29	32	0	0.222	0.429	0.474	3.552	16	22	Error	0	16	4	18	4406	12613	-50	0	0
1	1	3	DarkCorner	DarkCorner	900	2800	65	33	38	19	50	33	33	37	17	45	47	49	17	34	42	42	46	23	50	0	0.714	0.732	0.844	4.592	5	12	Error	0	5	5	7	4591	5840	-50	0	0
1	2	3	DarkCorner	DarkCorner	975	2795	45	35	41	21	51	31	31	35	16	45	58	59	22	37	44	44	48	18	37	0.286	0.667	0.576	0.714	4.506	18	25	-1.807	4	14	10	15	2133	3086	0	0	0
1	3	3	DarkCorner	DarkCorner	1045	2800	65	35	40	18	45	33	33	36	17	47	48	51	17	33	46	46	48	17	35	1	1.4	0.438	0.462	3.174	4	12	0	2	2	7	5	4751	6120	-50	0	0
1	4	3	unmapped	UPB_129932	1125	2805	50	1342	1310	369	28	35	35	42	25	59	55	56	19	33	48	48	50	17	34	186.714	159.375	82.1	89.576	2.6	1314	1283	7.545	1307	7	1275	8	104828	4447	0	0	0
1	5	3	unmapped	UPB_203902	1195	2805	50	2504	2242	706	31	51	51	66	50	75	54	57	17	29	44	44	49	18	36	245.3	168.538	128	153.685	2.95	2463	2204	7.938	2453	10	2191	13	179357	4541	0	0	0
1	6	3	unmapped	UPB_218785	1270	2805	50	1179	1137	333	29	61	61	73	52	71	53	53	17	32	43	43	46	16	34	111.8	107.6	70.215	65.405	2.119	1128	1086	6.805	1118	10	1076	10	90990	4229	0	0	0
1	7	3	unmapped	UPB_195119	1335	2800	65	261	273	186	68	56	56	63	42	66	52	57	28	49	45	45	47	15	31	29.286	18.083	10.605	8.602	5.187	212	229	4.872	205	7	217	12	32792	6836	-50	0	0
1	8	3	unmapped	UPB_037635	1420	2805	50	2114	1979	574	29	47	47	61	37	60	55	55	19	34	46	46	49	15	30	229.667	214.667	128.353	131.666	2.459	2076	1941	7.843	2067	9	1932	9	158286	4412	0	0	0
1	9	3	unmapped	UPB_229798	1490	2805	50	1183	1128	350	31	54	54	66	44	66	52	55	21	38	45	45	48	16	33	161.286	107.4	70.267	72.154	3.269	1136	1084	7.333	1129	7	1074	10	90226	4382	0	0	0
1	10	3		NA	1555	2800	65	36	44	25	56	48	48	80	77	96	45	45	22	48	44	44	47	16	34	-12	-4	1.582	1.556	3.852	-11	-3	Error	-12	1	-4	1	5246	5447	-50	0	0
1	11	3	unmapped	UPB_074496	1640	2805	50	2250	2109	580	27	71	71	96	84	87	63	63	18	28	44	44	46	16	34	114.684	107.263	90.81	99.368	2.519	2198	2057	6.842	2179	19	2038	19	168737	5059	0	0	0
1	12	3	unmapped	UPB_159735	1710	2805	50	1635	1537	449	29	73	73	83	52	62	51	58	25	43	42	42	46	14	30	173.556	91.5	79.92	81.59	2.902	1571	1480	7.439	1562	9	1464	16	122950	4644	0	0	0
1	13	3	unmapped	UPB_204811	1785	2810	50	1088	1099	354	32	71	71	76	42	55	57	59	19	32	45	45	48	16	33	84.75	73.429	58.735	63.251	3.131	1029	1042	6.405	1017	12	1028	14	87946	4683	0	0	0
1	14	3	unmapped	UPB_178867	1860	2810	50	1842	1736	547	31	75	75	81	47	58	51	57	22	38	45	45	49	18	36	294.5	138.417	99.472	111.013	2.912	1773	1673	8.202	1767	6	1661	12	138857	4595	0	0	0
1	15	3	unmapped	UPB_051104	1930	2805	50	2336	2199	640	29	66	66	79	58	73	59	59	18	30	48	48	50	18	36	206.364	193.909	130	130.1	2.459	2281	2144	7.689	2270	11	2133	11	175913	4728	0	0	0
1	16	3	unmapped	UPB_077531	2005	2805	50	1746	1648	489	29	70	70	86	68	79	52	56	17	30	42	42	45	16	35	167.6	112.714	84.98	110.951	3.003	1686	1592	7.389	1676	10	1578	14	131836	4472	0	0	0
1	17	3	unmapped	UPB_135171	2075	2805	45	1261	1267	241	19	68	68	78	54	69	50	51	14	27	45	45	47	16	34	238.6	199.833	127.408	133.086	3.043	1198	1205	7.898	1193	5	1199	6	65864	2669	0	0	0
1	18	3	unmapped	UPB_052560	2150	2805	50	2495	2421	644	26	63	63	75	51	68	55	57	18	31	49	49	60	129	215	405.333	294.75	152.268	194.589	3.139	2438	2366	8.663	2432	6	2358	8	193704	4599	0	0	0
1	19	3	unmapped	UPB_082990	2225	2805	50	605	621	185	29	54	54	69	55	79	55	56	16	28	47	47	46	14	30	68.875	63	37.424	44.282	3.004	559	576	6.106	551	8	567	9	49651	4515	0	0	0
1	20	3	unmapped	UPB_172225	2300	2805	50	1161	1100	374	34	42	42	56	36	64	55	56	20	35	45	45	45	15	33	111.9	96.182	61.623	71.414	3.643	1129	1069	6.806	1119	10	1058	11	88029	4477	0	0	0
1	21	3	unmapped	UPB_079475	2370	2805	50	2174	2090	570	27	61	61	73	49	67	56	58	22	37	46	46	50	39	78	211.3	169.083	115.511	110.85	2.612	2123	2041	7.723	2113	10	2029	12	167221	4656	0	0	0
1	22	3	unmapped	UPB_000721	2445	2805	50	2056	1947	505	25	49	49	67	49	73	54	57	21	36	45	45	49	35	71	223	158.167	79.583	111.835	3.125	2016	1910	7.801	2007	9	1898	12	155729	4557	0	0	0
1	23	3	unmapped	UPB_105018	2520	2805	55	1999	1887	575	30	50	50	63	42	66	54	57	23	40	43	43	46	15	32	177.182	131.214	86.16	101.388	2.901	1960	1851	7.469	1949	11	1837	14	150965	4594	0	0	0
1	24	3	unmapped	UPB_101318	2590	2805	50	804	773	236	30	61	61	68	41	60	56	58	23	39	44	44	47	16	34	61.917	50.857	34.235	41.599	2.891	755	726	5.952	743	12	712	14	61827	4659	0	0	0
1	25	3	unmapped	UPB_131442	2665	2805	50	2115	1957	555	28	59	59	67	41	61	59	59	21	35	42	42	43	13	30	120.941	111.647	87.313	96.882	2.52	2073	1915	6.918	2056	17	1898	17	156549	4705	0	0	0
1	26	3	unmapped	UPB_148723	2740	2805	50	1576	1487	413	27	53	53	62	41	66	52	56	19	33	43	43	46	14	30	169.222	110.308	76.083	99.445	2.622	1532	1447	7.403	1523	9	1434	13	118954	4463	0	0	0
1	27	3	unmapped	UPB_123198	2810	2805	50	3188	3012	826	27	54	54	77	71	92	62	63	22	34	46	46	50	24	48	195.875	174	119.25	147.702	2.638	3150	2975	7.614	3134	16	2958	17	240994	5071	0	0	0
1	28	3	unmapped	UPB_196966	2885	2805	50	532	536	160	29	69	69	87	75	86	50	54	22	40	48	48	49	16	32	231.5	77.833	28.727	35.199	2.984	465	473	7.855	463	2	467	6	42894	4307	0	0	0
1	29	3	unmapped	UPB_013937	2960	2805	50	1680	1625	483	29	52	52	65	44	67	57	59	21	35	45	45	48	15	31	135.667	112.357	96.05	97.392	2.42	1640	1587	7.084	1628	12	1573	14	130019	4744	0	0	0
1	30	3	unmapped	UPB_153883	3030	2805	50	2748	2582	676	26	53	53	70	48	68	55	55	16	29	43	43	45	14	31	224.583	210.75	152.158	199.811	3.004	2707	2541	7.811	2695	12	2529	12	206557	4394	0	0	0
1	31	3	unmapped	UPB_068790	3105	2805	50	1115	1124	301	26	67	67	80	51	63	55	58	22	37	42	42	45	14	31	80.615	66.063	49	57.312	2.413	1061	1073	6.333	1048	13	1057	16	89947	4609	0	0	0
1	32	3	unmapped	UPB_097455	3175	2805	45	1582	1580	272	17	67	67	79	49	62	52	55	17	30	46	46	47	16	34	252.5	168.111	94.802	122.386	2.919	1521	1522	7.98	1515	6	1513	9	82160	2844	0	0	0
1	33	3	unmapped	UPB_228891	3250	2805	50	1104	1098	320	29	64	64	79	55	69	55	56	18	32	47	47	49	16	32	130	114.889	72.381	82.196	2.865	1048	1043	7.022	1040	8	1034	9	87872	4445	0	0	0
1	34	3	unmapped	UPB_208230	3320	2805	45	660	654	149	22	51	51	69	50	72	53	55	21	38	45	45	48	14	29	76.125	60.3	42.384	45.91	2.955	617	613	6.25	609	8	603	10	34013	2871	0	0	0
1	35	3	unmapped	UPB_191413	3400	2805	55	1702	1583	459	28	50	50	63	42	66	54	54	18	33	46	46	48	13	27	206.5	191.625	81.125	98.28	2.58	1660	1541	7.69	1652	8	1533	8	126631	4303	0	0	0
1	36	3	unmapped	UPB_223825	3470	2805	50	3267	3150	791	25	57	57	65	42	64	56	59	19	32	46	46	48	16	33	321	237.923	208.667	222.372	2.987	3220	3106	8.326	3210	10	3093	13	252032	4705	0	0	0
1	37	3	unmapped	UPB_088562	3545	2805	50	2023	1935	539	27	71	71	77	52	67	55	58	19	32	48	48	51	18	35	278.857	186.4	86.583	135.737	3.05	1959	1874	8.123	1952	7	1864	10	154816	4656	0	0	0
1	38	3	unmapped	UPB_091165	3615	2810	45	244	278	119	42	48	48	63	41	65	76	82	26	31	46	46	49	16	32	6.533	6.389	6.108	6.387	2.927	226	266	2.708	196	30	230	36	14469	4248	0	0	0
1	39	3	unmapped	UPB_000287	3690	2810	50	1215	1123	367	32	57	57	63	35	55	55	58	21	36	44	44	46	15	32	105.273	76.143	50.64	61.73	3.003	1169	1080	6.718	1158	11	1066	14	89819	4658	0	0	0
1	40	3		NA	3755	2800	65	43	58	44	75	43	43	55	33	60	49	49	15	30	46	46	49	19	38	0	5	2.293	2.1	3.899	3	18	Error	0	3	15	3	6919	5855	-50	0	0
1	41	3	unmapped	UPB_223224	3840	2805	55	299	314	135	42	43	43	58	45	77	52	55	19	34	47	47	50	15	30	51.2	33.875	17.583	18.433	2.884	261	279	5.678	256	5	271	8	25104	4431	0	0	0
1	42	3	unmapped	UPB_181431	3910	2805	50	2298	2115	619	29	50	50	63	42	66	59	62	20	32	45	45	49	20	40	160.571	121.471	107.333	116.629	2.407	2262	2082	7.327	2248	14	2065	17	169215	4938	0	0	0
1	43	3	unmapped	UPB_054575	3985	2805	50	3484	3311	933	28	61	61	77	47	61	59	117	499	426	46	46	52	25	48	263.308	45.775	151.846	148.523	3.135	3436	3321	8.041	3423	13	3250	71	264871	9322	0	0	0
1	44	3	unmapped	UPB_115917	4060	2805	50	1832	1755	518	29	59	59	78	49	62	60	60	21	35	49	49	50	15	30	161.182	154.182	93.043	97.149	2.232	1784	1707	7.333	1773	11	1696	11	140380	4777	0	0	0
1	45	3	unmapped	UPB_231968	4125	2800	65	74	80	47	58	74	74	98	82	83	49	54	19	35	48	48	49	16	32	0	1	2.512	2.233	5.499	1	12	Error	0	1	6	6	9614	6433	-50	0	0
1	46	3	unmapped	UPB_049244	4205	2805	50	2495	2330	605	25	77	77	109	95	87	57	60	19	31	48	48	48	15	31	268.667	187.75	147.3	161.173	3.154	2427	2265	8.07	2418	9	2253	12	186387	4811	0	0	0
1	47	3		NA	4270	2800	65	43	58	41	70	67	67	89	76	85	44	46	13	28	47	47	49	16	32	8	9	2.636	3.231	2.768	-27	-10	3	-24	-3	-9	-1	6996	5532	-50	0	0
1	48	3	unmapped	UPB_044572	4350	2805	50	2544	2483	608	24	50	50	68	50	73	59	62	22	35	48	48	50	16	32	226.727	173.786	108.516	129.35	2.372	2505	2447	7.825	2494	11	2433	14	198631	4999	0	0	0
1	49	3	unmapped	UPB_090127	4425	2805	50	2385	2270	592	26	52	52	73	54	73	57	60	23	38	48	48	48	14	29	259.222	184.833	143.79	146.411	3.022	2342	2230	8.018	2333	9	2218	12	181586	4801	0	0	0
1	50	3	unmapped	UPB_026310	4500	2805	50	1661	1578	489	30	67	67	74	41	55	58	59	20	33	48	48	59	71	120	159.4	137.364	82.211	76.459	3.059	1604	1522	7.317	1594	10	1511	11	126214	4694	0	0	0
1	51	3	unmapped	UPB_068410	4570	2805	50	1138	1122	313	27	62	62	65	33	50	59	62	22	35	50	50	64	75	117	119.556	88.333	55.545	62.912	2.382	1085	1072	6.902	1076	9	1060	12	89795	4956	0	0	0
1	52	3	unmapped	UPB_092201	4645	2805	50	339	344	133	38	61	61	68	40	58	54	55	19	34	49	49	50	16	32	55.6	47.167	18.067	17.889	2.804	283	289	5.797	278	5	283	6	27529	4378	0	0	0
1	53	3	unmapped	UPB_037444	4720	2805	50	2358	2153	683	31	68	68	80	52	65	60	63	21	33	44	44	47	15	31	143.125	109.737	81.117	106.528	2.728	2306	2104	7.161	2290	16	2085	19	172278	5055	0	0	0
1	54	3	unmapped	UPB_022682	4790	2805	50	1314	1262	380	30	58	58	70	41	58	61	62	24	38	45	45	48	15	31	78.5	70.824	61.333	70.091	3.096	1272	1221	6.295	1256	16	1204	17	100934	4948	0	0	0
1	55	3	unmapped	UPB_129243	4865	2805	50	1517	1450	417	28	71	71	80	48	60	59	58	16	27	47	47	49	14	28	120.5	125.364	77.357	91.263	2.68	1458	1390	6.913	1446	12	1379	11	116011	4657	0	0	0
1	56	3	unmapped	UPB_152554	4940	2805	50	3287	3040	859	28	68	68	87	60	68	57	61	21	34	46	46	49	15	30	292.636	198.133	185.139	193.443	2.64	3230	2987	8.193	3219	11	2972	15	243210	4853	0	0	0
1	57	3	unmapped	UPB_150655	5010	2805	50	2761	2598	743	28	68	68	91	63	69	58	59	20	33	48	48	53	26	49	269.3	230	149.16	175.149	3.085	2703	2541	8.073	2693	10	2530	11	207851	4711	0	0	0
1	58	3	unmapped	UPB_156103	5085	2805	50	2259	2147	550	25	79	79	94	63	67	60	63	20	31	47	47	50	17	34	167.692	129.25	95.24	135.434	3.299	2193	2084	7.39	2180	13	2068	16	171740	5034	0	0	0
1	59	3	unmapped	UPB_150401	5160	2805	50	1703	1628	432	26	77	77	89	54	60	56	58	18	31	46	46	49	16	32	162.6	129.25	95.056	111.044	2.875	1636	1563	7.345	1626	10	1551	12	130229	4678	0	0	0
1	60	3	unmapped	UPB_068414	5230	2805	50	1195	1138	336	29	64	64	79	51	64	56	57	19	33	49	49	51	16	31	161.571	134.25	57.413	67.446	2.332	1138	1082	7.336	1131	7	1074	8	91079	4549	0	0	0
1	61	3	unmapped	UPB_000751	5305	2805	50	2123	2045	561	27	68	68	80	53	66	52	55	17	30	48	48	49	16	32	513.75	282.429	139.667	156.384	2.5	2059	1984	9.005	2055	4	1977	7	163618	4411	0	0	0
1	62	3	unmapped	UPB_107228	5380	2805	50	2807	2621	725	27	60	60	80	59	73	59	63	22	34	45	45	48	15	31	196.214	142.278	121.452	128.145	2.187	2761	2579	7.616	2747	14	2561	18	209712	5048	0	0	0
1	63	3		NA	5445	2800	65	43	58	43	74	59	59	73	51	69	49	50	16	32	45	45	48	14	29	-4	-0.2	2.75	2.379	3.643	-12	4	Error	-16	4	-1	5	7004	6033	-50	0	0
1	64	3	unmapped	UPB_200641	5515	2800	65	280	266	190	71	53	53	62	42	67	52	54	19	35	46	46	52	47	90	37.833	26.625	14.115	13.597	4.39	233	221	5.242	227	6	213	8	31954	6437	-50	0	0
1	65	3	unmapped	UPB_233206	5600	2805	50	2183	2060	638	30	65	65	78	51	65	62	65	23	35	47	47	47	13	27	141.2	110.833	83.995	89.463	2.503	2133	2013	7.142	2118	15	1995	18	164760	5203	0	0	0
1	66	3	unmapped	UPB_054515	5670	2805	50	2288	2152	587	27	68	68	84	56	66	64	64	21	32	48	48	49	16	32	138.75	130.25	111.857	118.615	2.551	2236	2100	7.116	2220	16	2084	16	172144	5117	0	0	0
1	67	3	unmapped	UPB_163834	5745	2805	50	1854	1760	472	26	68	68	80	53	66	59	61	19	31	48	48	49	13	26	162.364	130.154	91.955	114.929	3.027	1797	1705	7.343	1786	11	1692	13	140769	4859	0	0	0
1	68	3	unmapped	UPB_086952	5820	2805	50	1305	1276	425	33	77	77	88	54	61	55	56	18	32	47	47	54	45	83	153.5	133.222	82.121	79.387	2.669	1236	1208	7.262	1228	8	1199	9	102113	4483	0	0	0
1	69	3	unmapped	UPB_028079	5890	2805	50	3935	3774	970	25	90	90	99	57	57	63	65	25	38	46	46	48	17	35	226.176	193.895	172.115	228.171	2.882	3862	3703	7.821	3845	17	3684	19	301918	5189	0	0	0
1	70	3	unmapped	UPB_009790	5965	2805	50	1365	1340	336	25	63	63	82	56	68	57	59	22	37	45	45	48	17	35	108.5	91.214	55.828	67.32	2.842	1314	1291	6.762	1302	12	1277	14	107215	4743	0	0	0
1	71	3	unmapped	UPB_182074	6040	2805	50	949	883	301	34	50	50	62	36	58	55	56	21	37	47	47	50	16	32	112.375	92.556	59.933	63.978	3.686	907	842	6.812	899	8	833	9	70670	4502	0	0	0
1	72	3	unmapped	UPB_003149	6110	2805	50	1605	1573	402	25	61	61	70	39	55	67	65	21	32	48	48	49	15	30	81.263	88.941	56.824	73.986	2.513	1563	1529	6.345	1544	19	1512	17	125800	5231	0	0	0
1	73	3	unmapped	UPB_016551	6185	2805	50	1092	1087	281	25	58	58	65	38	58	58	62	20	32	51	51	52	16	30	147.714	93.545	62.259	77.027	3.042	1041	1040	7.207	1034	7	1029	11	86982	4985	0	0	0
1	74	3	unmapped	UPB_207517	6255	2805	45	1586	1564	310	19	66	66	78	47	60	61	64	26	40	48	48	50	16	32	116.923	93.625	81.542	80.867	2.539	1533	1514	6.869	1520	13	1498	16	81334	3353	0	0	0
1	75	3	unmapped	UPB_064244	6330	2805	50	1262	1214	386	31	68	68	82	58	70	61	65	20	30	49	49	52	18	34	99.5	71.625	66.8	67.666	2.808	1206	1162	6.637	1194	12	1146	16	97082	5183	0	0	0
1	76	3	unmapped	UPB_001553	6405	2805	50	1960	1912	517	27	67	67	84	58	69	58	62	19	30	51	51	53	17	32	270.429	167.727	100.963	122.954	2.715	1900	1856	8.079	1893	7	1845	11	152980	4954	0	0	0
1	77	3	unmapped	UPB_221112	6480	2805	50	327	330	116	35	52	52	67	42	62	56	60	21	35	54	54	54	17	31	137.5	46.333	21.097	21.6	3.61	277	284	7.103	275	2	278	6	26379	4830	0	0	0
1	78	3	unmapped	UPB_211154	6550	2805	50	508	496	163	32	49	49	57	28	49	58	59	21	35	49	49	50	15	30	51	44.7	27.683	29.71	2.596	468	457	5.672	459	9	447	10	39688	4723	0	0	0
1	79	3	unmapped	UPB_231799	6620	2805	35	60	62	37	59	44	44	49	23	46	76	79	26	32	48	48	50	17	34	0.571	0.581	1.061	0.981	2.596	44	49	-0.807	16	28	18	31	1998	2522	0	0	0
1	80	3	unmapped	UPB_123053	6695	2805	50	2206	2059	639	31	54	54	65	42	64	58	63	23	36	49	49	51	18	35	239.111	143.214	84.08	98.153	3.651	2161	2019	7.902	2152	9	2005	14	164716	5002	0	0	0
1	81	3	unmapped	UPB_093635	6770	2805	50	2104	2004	547	27	72	72	83	48	57	59	61	21	34	50	50	50	14	28	225.778	175.636	97.283	129.386	2.824	2041	1943	7.819	2032	9	1932	11	160334	4896	0	0	0
1	82	3	unmapped	UPB_173234	6845	2805	50	1703	1608	426	26	67	67	77	46	59	59	58	19	32	50	50	51	16	31	181.778	192.625	71.231	89.409	2.469	1645	1549	7.506	1636	9	1541	8	128668	4673	0	0	0
1	83	3	unmapped	UPB_097525	6920	2805	50	1906	1771	505	28	73	73	80	44	55	62	63	20	31	51	51	51	17	33	166.636	141.5	97.064	108.655	2.661	1844	1710	7.381	1833	11	1698	12	141697	5002	0	0	0
1	84	3	unmapped	UPB_140744	6990	2805	50	2593	2509	685	27	75	75	81	55	67	62	65	20	30	50	50	51	17	33	209.833	162.267	143.773	141.384	2.559	2530	2449	7.713	2518	12	2434	15	200695	5187	0	0	0
1	85	3	unmapped	UPB_152562	7065	2805	50	3570	3434	816	23	65	65	87	71	81	68	67	20	29	49	49	50	15	30	184.474	187.167	146.75	199.592	2.906	3524	3387	7.527	3505	19	3369	18	274703	5384	0	0	0
1	86	3	unmapped	UPB_162428	7140	2805	50	2352	2161	613	28	60	60	75	58	77	62	64	24	37	48	48	50	15	30	163.714	131.313	99.4	116.949	2.915	2306	2117	7.355	2292	14	2101	16	172877	5144	0	0	0
1	87	3	unmapped	UPB_198938	7210	2805	55	425	415	146	35	48	48	59	36	61	56	58	23	39	48	48	50	15	30	47.125	36.7	21.115	23.718	3.137	385	377	5.558	377	8	367	10	33184	4650	0	0	0
1	88	3	unmapped	UPB_190031	7285	2805	50	883	863	256	29	43	43	50	26	52	58	60	19	31	49	49	51	14	27	93.333	74.545	41.828	54.691	2.73	849	831	6.544	840	9	820	11	69021	4801	0	0	0
1	89	3	unmapped	UPB_025646	7360	2805	50	1374	1310	379	28	48	48	59	35	59	57	61	19	31	46	46	49	15	30	120.545	84.133	62.188	79.907	2.871	1337	1277	6.913	1326	11	1262	15	104827	4840	0	0	0
1	90	3	unmapped	UPB_004841	7430	2805	50	1938	1841	510	27	68	68	75	45	60	61	71	63	88	46	46	49	15	30	124.667	70.92	82.871	82.438	2.682	1885	1798	6.962	1870	15	1773	25	147263	5718	0	0	0
1	91	3	unmapped	UPB_172430	7505	2805	50	2120	2060	587	28	70	70	84	52	61	65	69	20	28	49	49	50	16	32	128.125	99.5	73.786	95.276	2.566	2066	2010	7.001	2050	16	1990	20	164808	5531	0	0	0
1	92	3	unmapped	UPB_126310	7575	2805	50	2264	2142	572	26	75	75	87	56	64	64	66	19	28	50	50	51	17	33	156.357	129.188	118.618	135.378	2.974	2203	2083	7.289	2189	14	2067	16	171321	5269	0	0	0
1	93	3	unmapped	UPB_077764	7650	2805	50	1006	972	270	27	64	64	77	54	70	59	64	29	45	49	49	49	16	32	94.2	60.533	42.636	53.357	3.414	952	923	6.558	942	10	908	15	77752	5134	0	0	0
1	94	3	unmapped	UPB_057055	7725	2805	50	1636	1610	361	22	67	67	90	62	68	61	63	23	36	49	49	50	15	30	130.75	110.214	80	93.246	2.708	1581	1557	7.031	1569	12	1543	14	128763	5010	0	0	0
1	95	3	unmapped	UPB_008593	7795	2800	45	2238	2157	460	21	74	74	100	82	82	64	65	21	32	51	51	52	17	32	166.462	148.786	83.214	117.888	2.912	2177	2097	7.379	2164	13	2083	14	112187	3356	0	0	0
1	96	3	unmapped	UPB_017205	7870	2805	50	1962	1907	453	23	60	60	82	72	87	57	59	18	30	51	51	53	18	33	317	230.875	135.575	135.583	2.675	1908	1855	8.308	1902	6	1847	8	152588	4730	0	0	0
1	97	3	unmapped	UPB_081342	7945	2805	50	1988	1917	497	25	55	55	68	46	67	61	63	21	33	50	50	52	17	32	175.727	143.231	95.89	111.572	2.824	1944	1875	7.457	1933	11	1862	13	153326	5031	0	0	0
1	98	3	unmapped	UPB_004053	8020	2805	50	1333	1327	420	31	58	58	75	49	65	57	63	25	39	50	50	50	14	28	182.143	97.615	70.62	80.458	3.488	1282	1282	7.509	1275	7	1269	13	106138	5014	0	0	0
1	99	3	unmapped	UPB_117242	8090	2805	50	1733	1674	452	27	76	76	91	60	65	64	66	19	28	50	50	53	18	33	118.357	99.875	77.951	91.774	2.913	1671	1614	6.887	1657	14	1598	16	133913	5266	0	0	0
1	100	3	unmapped	UPB_049689	8165	2805	50	1911	1885	486	25	53	53	75	61	81	64	68	23	33	45	45	58	82	141	97.789	79.652	73.769	84.582	2.449	1877	1855	6.612	1858	19	1832	23	150814	5400	0	0	0
1	101	3	unmapped	UPB_189312	8235	2805	50	984	939	326	34	47	47	64	50	78	57	60	22	36	49	49	57	77	135	117.125	81.091	47.864	50.561	2.478	945	903	6.872	937	8	892	11	75141	4814	0	0	0
1	102	3	unmapped	UPB_167761	8310	2805	50	2328	2139	595	27	70	70	88	63	71	66	66	19	28	52	52	53	18	33	161.286	147.786	112.016	113.712	2.662	2272	2083	7.333	2258	14	2069	14	171116	5264	0	0	0
1	103	3	unmapped	UPB_089889	8385	2805	50	1604	1522	390	25	74	74	92	62	67	57	59	23	38	48	48	52	18	34	170	131.636	86.524	85.536	2.6	1539	1459	7.409	1530	9	1448	11	121789	4756	0	0	0
1	104	3	unmapped	UPB_209523	8455	2800	45	623	621	140	22	58	58	74	50	67	76	76	23	30	51	51	52	17	32	22.6	22.52	21.875	27.344	2.977	590	588	4.498	565	25	563	25	32291	3977	0	0	0
1	105	3	unmapped	UPB_221204	8530	2805	50	394	407	135	33	50	50	61	41	67	59	62	18	29	51	51	53	16	30	43	32.455	17.031	20.08	2.562	352	368	5.426	344	8	357	11	32561	4942	0	0	0
1	106	3	unmapped	UPB_188062	8605	2805	50	1260	1189	345	29	52	52	68	47	69	62	64	19	29	52	52	54	15	27	120.8	94.75	67.1	75.263	2.887	1218	1149	6.916	1208	10	1137	12	95114	5107	0	0	0
1	107	3	unmapped	UPB_122243	8675	2805	50	2247	2104	618	29	73	73	89	55	61	63	64	17	26	53	53	53	16	30	217.4	184.636	121.636	143.999	2.627	2184	2042	7.764	2174	10	2031	11	168345	5129	0	0	0
1	108	3	unmapped	UPB_203639	8750	2805	50	1110	1089	319	29	68	68	79	50	63	68	70	22	31	53	53	53	15	28	69.467	60.059	48.625	56.426	2.775	1057	1038	6.118	1042	15	1021	17	87154	5632	0	0	0
1	109	3	NC2_00089003	NC2_00089003	8815	2800	65	45	60	40	66	53	53	68	43	63	59	64	22	34	53	53	54	19	35	-1.333	0.636	2.301	1.541	4.067	-2	18	Error	-8	6	7	11	7186	7653	-50	0	0
1	110	3	unmapped	UPB_043861	8895	2805	50	2036	1965	535	27	55	55	74	55	74	67	70	24	34	54	54	56	20	35	152.385	119.375	96.115	100.404	2.876	1994	1926	7.252	1981	13	1910	16	157179	5614	0	0	0
1	111	3	unmapped	UPB_165677	8970	2805	50	2468	2336	573	24	62	62	77	51	66	67	69	23	33	53	53	54	17	31	171.857	142.125	109.737	117.386	2.495	2420	2290	7.425	2406	14	2274	16	186910	5510	0	0	0
1	112	3	unmapped	UPB_125538	9045	2805	50	1341	1323	361	27	55	55	68	49	72	65	66	21	31	54	54	55	17	30	116.909	105.667	61.5	75.697	2.59	1297	1280	6.869	1286	11	1268	12	105823	5259	0	0	0
1	113	3	unmapped	UPB_079208	9115	2800	45	766	801	206	25	51	51	69	53	76	66	70	24	34	55	55	56	17	30	65	50	34.048	53.708	4.273	726	765	6.022	715	11	750	15	41664	3614	0	0	0
1	114	3	unmapped	UPB_226029	9190	2805	50	1795	1746	392	22	70	70	83	54	65	64	68	25	36	52	52	54	17	31	143.75	104.75	82.947	93.455	2.811	1737	1692	7.167	1725	12	1676	16	139706	5405	0	0	0
1	115	3	unmapped	UPB_059255	9265	2805	50	2195	2150	467	21	88	88	101	58	57	72	75	20	26	51	51	53	17	32	100.333	85.917	89.192	94	2.149	2128	2086	6.649	2107	21	2062	24	171995	5961	0	0	0
1	116	3	unmapped	UPB_008440	9335	2800	45	2326	2408	456	18	96	96	124	114	91	68	67	21	31	53	53	56	19	33	148.667	165.143	132.8	147.031	2.766	2245	2326	7.216	2230	15	2312	14	125225	3469	0	0	0
1	117	3	unmapped	UPB_201658	9410	2805	50	1087	1034	303	29	71	71	107	109	101	67	69	24	34	54	54	57	19	33	78.154	64.2	38.964	47.486	3.189	1029	978	6.288	1016	13	963	15	82759	5531	0	0	0
1	118	3	unmapped	UPB_233063	9485	2805	50	1796	1715	419	24	68	68	81	49	60	65	69	25	36	55	55	56	17	30	172.8	117.643	96.045	87.43	2.407	1738	1661	7.433	1728	10	1647	14	137190	5481	0	0	0
1	119	3	NegativeControl	(-)3xSLv1	9550	2800	65	45	63	47	74	64	64	78	54	69	67	68	22	32	49	49	53	19	35	-1.056	-0.053	1.692	1.638	3.613	-1	18	Error	-19	18	-1	19	7592	8106	-50	0	0
1	120	3	unmapped	UPB_081740	9630	2805	50	2776	2629	652	24	80	80	94	62	65	77	79	23	29	50	50	52	17	32	99.852	87.897	81.636	111.519	2.843	2723	2578	6.642	2696	27	2549	29	210323	6282	0	0	0
1	121	3	unmapped	UPB_013821	9705	2805	50	2195	2130	527	24	85	85	95	56	58	69	74	26	35	51	51	54	18	33	117.222	88.913	87.547	88.931	2.477	2128	2068	6.873	2110	18	2045	23	170387	5903	0	0	0
1	122	3	unmapped	UPB_019501	9775	2800	45	946	944	211	22	65	65	76	46	60	69	69	22	31	53	53	56	20	35	55.063	54.938	38.9	54.265	2.954	897	895	5.783	881	16	879	16	49083	3600	0	0	0
1	123	3		NA	9845	2800	65	44	59	43	72	61	61	73	46	63	58	127	755	594	56	56	58	19	32	-8.5	-0.028	1.667	1.86	4.562	-15	69	Error	-17	2	-2	71	7037	15299	-50	0	0
1	124	3	unmapped	UPB_010438	9925	2805	50	2511	2425	599	24	70	70	91	67	73	77	81	30	37	57	57	59	16	27	122.05	98.125	90.161	104.854	2.852	2461	2379	6.931	2441	20	2355	24	194016	6457	0	0	0
1	125	3	unmapped	UPB_121118	9995	2805	50	917	873	287	32	94	94	105	70	66	72	76	23	30	52	52	55	14	25	41.15	32.458	30.724	36.226	3.183	843	803	5.363	823	20	779	24	69804	6097	0	0	0
1	126	3	unmapped	UPB_176801	10070	2805	50	1369	1321	333	25	69	69	83	58	69	72	74	22	29	56	56	57	18	31	81.25	69.556	50.013	62.582	2.621	1316	1270	6.344	1300	16	1252	18	105671	5924	0	0	0
1	127	3	unmapped	UPB_027583	10145	2805	50	2974	2815	672	23	80	80	98	67	68	76	76	26	34	57	57	58	19	32	152.316	143.947	101.903	130.837	2.966	2913	2754	7.251	2894	19	2735	19	225228	6118	0	0	0
1	128	3	unmapped	UPB_053897	10215	2805	50	1800	1712	503	29	79	79	98	65	66	73	76	24	31	56	56	61	19	31	101.235	81.65	60.898	73.204	2.547	1738	1653	6.662	1721	17	1633	20	136989	6074	0	0	0
1	129	3	unmapped	UPB_154523	10290	2805	50	2848	2710	630	23	83	83	100	69	69	76	80	28	35	55	55	57	19	33	131.667	105.08	89.333	111.059	2.595	2786	2652	7.041	2765	21	2627	25	216794	6374	0	0	0
1	130	3	unmapped	UPB_161174	10365	2805	50	1986	1932	460	23	62	62	77	51	66	70	72	23	31	55	55	58	18	31	128.267	110	80.706	101.478	2.837	1939	1887	7.003	1924	15	1870	17	154537	5733	0	0	0
1	131	3	unmapped	UPB_218579	10435	2805	50	458	456	160	35	61	61	69	37	53	70	73	25	34	57	57	59	17	28	30.538	24.688	17.429	17.163	3.34	410	411	4.933	397	13	395	16	36451	5878	0	0	0
1	132	3	unmapped	UPB_108498	10510	2805	50	3469	3252	773	23	72	72	87	63	72	79	83	27	32	55	55	61	30	49	141.542	113.571	127.957	136.973	2.818	3421	3208	7.145	3397	24	3180	28	260153	6619	0	0	0
1	133	3	unmapped	UPB_077878	10585	2805	50	649	645	183	28	55	55	77	61	79	73	74	20	27	59	59	77	157	203	42.429	39.333	31.2	34.818	2.53	608	605	5.407	594	14	590	15	51582	5883	0	0	0
1	134	3	unmapped	UPB_187421	10655	2800	45	1924	1901	325	17	74	74	96	76	79	76	78	24	30	59	59	82	175	213	108.824	96.158	78.37	77.396	2.14	1867	1846	6.766	1850	17	1827	19	98858	4049	0	0	0
1	135	3	unmapped	UPB_219492	10730	2805	50	465	464	140	30	67	67	90	75	83	74	75	24	32	56	56	59	17	28	22.111	20.895	18.429	18.295	2.847	416	416	4.467	398	18	397	19	37118	6002	0	0	0
1	136	3	unmapped	UPB_080557	10805	2805	50	1065	1054	292	27	64	64	80	53	66	69	70	24	34	61	61	64	19	29	125.125	110	66.867	62.299	2.913	1009	999	6.967	1001	8	990	9	84304	5633	0	0	0
1	137	3	unmapped	UPB_016070	10875	2805	50	802	791	240	30	73	73	81	48	59	73	73	26	35	61	61	62	21	33	60.75	59.833	34.737	35.002	3.332	741	730	5.925	729	12	718	12	63263	5839	0	0	0
1	138	3	unmapped	UPB_206055	10950	2805	50	435	447	134	29	52	52	65	38	58	74	74	26	35	59	59	60	18	30	25.533	26.333	15.323	16.178	2.106	398	410	4.674	383	15	395	15	35721	5957	0	0	0
1	139	3	unmapped	UPB_092223	11025	2805	50	660	656	210	32	46	46	60	40	66	77	82	28	34	62	62	64	17	26	40.933	30.5	23.207	29.138	3.002	629	630	5.355	614	15	610	20	52455	6541	0	0	0
1	140	3	unmapped	UPB_174970	11095	2805	50	1049	996	326	32	64	64	78	48	61	71	74	23	31	61	61	61	19	31	98.5	71.692	49.516	48.876	2.864	995	945	6.622	985	10	932	13	79653	5920	0	0	0
1	141	3	unmapped	UPB_184650	11170	2805	50	1071	1027	283	27	67	67	76	47	61	75	77	24	31	62	62	97	372	383	77.231	64	47.676	54.706	2.866	1017	975	6.271	1004	13	960	15	82129	6167	0	0	0
1	142	3	unmapped	UPB_085617	11245	2805	50	1003	962	281	29	65	65	70	41	58	78	80	27	33	61	61	100	372	372	55.176	47.211	31.686	35.161	2.465	955	916	5.786	938	17	897	19	76956	6366	0	0	0
1	143	3	unmapped	UPB_022623	11315	2805	50	1849	1773	512	28	74	74	83	50	60	83	82	24	29	64	64	67	19	28	93.421	94.389	56.294	77.668	2.876	1794	1717	6.546	1775	19	1699	18	141843	6562	0	0	0
1	144	3	unmapped	UPB_165843	11390	2805	50	1623	1592	384	24	64	64	73	46	63	72	75	25	33	61	61	63	19	30	141.727	109.143	58.929	78.599	2.994	1570	1542	7.147	1559	11	1528	14	127359	6035	0	0	0
1	145	3	unmapped	UPB_004428	11465	2805	50	1426	1374	365	26	67	67	76	46	60	75	80	31	38	61	61	64	19	29	97.071	68.789	56	60.248	2.638	1373	1326	6.601	1359	14	1307	19	109959	6409	0	0	0
1	146	3	unmapped	UPB_013827	11535	2805	50	2232	2127	651	30	70	70	81	52	64	82	86	27	31	62	62	63	20	31	108.1	85.708	81.708	87.617	2.605	2182	2081	6.756	2162	20	2057	24	170157	6870	0	0	0
1	147	3	unmapped	UPB_045501	11610	2805	50	3193	3022	709	23	76	76	87	57	65	78	85	27	31	65	65	66	22	33	239.769	147.3	122.8	136.365	2.683	3130	2966	7.906	3117	13	2946	20	241778	6797	0	0	0
1	148	3	unmapped	UPB_230394	11685	2805	50	473	481	157	32	61	61	79	56	70	68	75	26	34	62	62	65	19	29	68.667	32.308	16	20.497	3.298	418	433	6.102	412	6	420	13	38463	5977	0	0	0
1	149	3	unmapped	UPB_054500	11755	2800	45	1972	1968	375	19	80	80	99	71	71	79	84	26	30	62	62	65	21	32	111.294	85.818	89.526	82.263	2.394	1909	1910	6.798	1892	17	1888	22	102354	4346	0	0	0
1	150	3	unmapped	UPB_036750	11830	2805	50	2187	2094	485	23	81	81	98	68	69	89	90	31	34	63	63	65	21	32	81	74.556	63.059	71.832	2.347	2132	2040	6.34	2106	26	2013	27	167489	7218	0	0	0
1	151	3	unmapped	UPB_008805	11905	2805	50	1639	1594	386	24	77	77	83	45	54	85	90	29	32	65	65	67	20	29	78.1	60.68	51.4	61.086	2.643	1582	1542	6.287	1562	20	1517	25	127530	7231	0	0	0
1	152	3	unmapped	UPB_100428	11975	2805	50	2176	2058	559	27	70	70	82	50	60	88	89	32	35	65	65	67	20	29	91.565	82.833	59.22	68.436	2.707	2129	2012	6.517	2106	23	1988	24	164641	7116	0	0	0
1	153	3	unmapped	UPB_150722	12050	2805	50	1567	1490	351	23	70	70	79	48	60	77	84	31	36	68	68	71	21	29	166.333	88.75	53.455	65.493	2.945	1506	1436	7.378	1497	9	1420	16	119217	6724	0	0	0
1	154	3	unmapped	UPB_072078	12125	2805	50	2083	1985	507	25	68	68	80	49	61	88	90	24	26	66	66	69	21	30	91.591	79.875	70.113	81.978	2.72	2037	1941	6.517	2015	22	1917	24	158792	7197	0	0	0
1	155	3	unmapped	UPB_167399	12195	2805	50	1166	1149	343	29	61	61	74	44	59	79	81	24	29	65	65	69	22	31	78.929	68	56.982	55.564	2.636	1119	1104	6.302	1105	14	1088	16	91936	6468	0	0	0
1	156	3	unmapped	UPB_223334	12270	2805	50	355	359	136	37	62	62	69	38	55	81	84	32	38	66	66	100	350	350	19.533	16.5	12.896	12.974	2.811	308	315	4.288	293	15	297	18	28711	6712	0	0	0
1	157	3	unmapped	UPB_107353	12345	2805	50	1781	1707	494	28	73	73	82	51	62	88	88	25	28	68	68	105	367	349	85.4	81.7	56.077	73.176	2.802	1728	1654	6.416	1708	20	1634	20	136527	7047	0	0	0
1	158	3	unmapped	UPB_032956	12415	2805	50	2766	2612	663	25	77	77	91	57	62	89	92	25	27	68	68	70	24	34	128.048	105.625	82.581	100.496	2.584	2710	2559	7.001	2689	21	2535	24	208935	7387	0	0	0
1	159	3	unmapped	UPB_221928	12490	2805	50	393	406	169	41	73	73	91	63	69	81	87	30	34	71	71	71	24	33	32	20.813	11.571	13.935	4.25	330	349	5	320	10	333	16	32490	6998	0	0	0
1	160	3	unmapped	UPB_191144	12565	2805	50	1367	1325	383	28	69	69	89	59	66	89	95	31	32	70	70	72	23	31	68.316	50.24	32.504	48.514	3.113	1317	1281	6.094	1298	19	1256	25	106031	7624	0	0	0
1	161	3	unmapped	UPB_156517	12635	2805	50	1691	1603	432	26	64	64	77	49	63	99	104	66	63	68	68	70	21	30	52.484	42.75	45.333	52.464	2.922	1658	1575	5.714	1627	31	1539	36	128244	8343	0	0	0
1	162	3	unmapped	UPB_016073	12710	2805	50	890	900	237	26	64	64	74	46	62	94	94	30	31	68	68	69	22	31	31.769	32.154	25.844	30.839	2.76	852	862	4.99	826	26	836	26	71995	7498	0	0	0
1	163	3	unmapped	UPB_096383	12785	2805	50	1178	1127	314	27	67	67	71	38	53	88	93	35	37	69	69	71	23	32	58.474	44.167	38.864	40.306	2.588	1130	1084	5.87	1111	19	1060	24	90170	7464	0	0	0
1	164	3	unmapped	UPB_140313	12855	2805	50	2942	2704	736	27	77	77	91	63	69	90	97	32	32	74	74	74	23	31	179.063	114.217	97.667	124.28	3.397	2881	2650	7.484	2865	16	2627	23	216358	7794	0	0	0
1	165	3	unmapped	UPB_232334	12930	2805	50	915	873	250	28	76	76	86	61	70	93	94	27	28	77	77	79	28	35	52.438	46.882	29.219	38.699	2.843	855	814	5.713	839	16	797	17	69866	7537	0	0	0
1	166	3	unmapped	UPB_154976	13005	2805	50	1491	1420	421	29	67	67	74	38	51	82	91	32	35	76	76	77	26	33	237.333	90.2	36.238	49.507	2.771	1430	1368	7.891	1424	6	1353	15	113569	7289	0	0	0
1	167	3	unmapped	UPB_051763	13075	2805	50	2402	2281	654	28	77	77	85	47	55	91	93	27	29	75	75	75	21	28	145.313	122.444	88.068	114.778	3.279	2341	2222	7.183	2325	16	2204	18	182501	7443	0	0	0
1	168	3	unmapped	UPB_017729	13150	2805	50	1116	1120	306	27	71	71	82	47	57	89	94	31	32	75	75	74	24	32	74.643	55.211	34.526	43.806	2.672	1059	1068	6.222	1045	14	1049	19	89638	7549	0	0	0
1	169	3	unmapped	UPB_133993	13220	2805	45	1038	1051	206	19	64	64	69	32	46	92	95	25	26	80	80	94	152	161	81.167	65.8	46.955	50.031	2.658	986	1002	6.343	974	12	987	15	54627	4962	0	0	0
1	170	3	unmapped	UPB_106812	13295	2805	50	2710	2577	733	28	69	69	82	51	62	97	97	28	28	75	75	92	149	161	120.045	114	92.571	102.21	2.555	2663	2530	6.907	2641	22	2508	22	206129	7721	0	0	0
1	171	3	unmapped	UPB_194753	13370	2805	50	1039	1023	283	27	70	70	84	56	66	89	91	29	31	75	75	80	25	31	69.214	59.563	41.588	43.116	2.568	983	969	6.113	969	14	953	16	81856	7292	0	0	0
1	172	3	unmapped	UPB_185206	13445	2805	50	1857	1751	525	29	55	55	63	38	60	101	102	33	32	72	72	76	25	32	62.138	56.533	45.736	56.29	2.799	1831	1726	5.957	1802	29	1696	30	140074	8155	0	0	0
1	173	3	unmapped	UPB_222268	13515	2805	45	305	322	96	29	52	52	60	32	53	97	95	25	26	71	71	74	27	36	9.731	11.25	7.962	8.108	2.233	279	294	3.283	253	26	270	24	16742	4920	0	0	0
1	174	3	unmapped	UPB_056361	13590	2805	50	1157	1131	312	27	61	61	76	45	59	92	96	30	31	76	76	76	26	34	68.5	53.5	33.769	39.068	2.368	1112	1090	6.098	1096	16	1070	20	90463	7656	0	0	0
1	175	3	NC2_00093385	NC2_00093385	13655	2800	65	42	49	25	51	62	62	76	50	65	86	90	31	34	76	76	78	27	34	-2	-0.929	1.061	1.397	3.919	-10	1	Error	-20	10	-13	14	5833	10779	-50	0	0
1	176	3	unmapped	UPB_016979	13735	2805	50	1375	1328	417	31	62	62	72	48	66	91	95	26	27	75	75	78	25	32	82.063	63.3	68.458	71.088	3.118	1329	1286	6.359	1313	16	1266	20	106228	7621	0	0	0
1	177	3	unmapped	UPB_231771	13805	2800	65	47	56	32	57	52	52	63	38	60	90	94	32	34	75	75	77	26	33	-0.333	0.211	0.672	0.869	4.917	10	23	Error	-5	15	4	19	6707	11300	-50	0	0
1	178	3	unmapped	UPB_038966	13885	2805	50	1764	1785	485	27	56	56	63	37	58	104	106	34	32	82	82	83	27	32	77.636	72.042	52.469	60.145	2.335	1730	1753	6.279	1708	22	1729	24	142795	8514	0	0	0
1	179	3	unmapped	UPB_123077	13955	2805	50	2102	1902	585	30	75	75	84	49	58	96	97	28	28	78	78	80	26	32	112.611	96.158	81.04	87.189	3.475	2045	1846	6.815	2027	18	1827	19	152126	7767	0	0	0
1	180	3	unmapped	UPB_011216	14030	2805	50	1544	1494	379	25	84	84	93	60	64	99	101	31	30	78	78	80	29	36	69.524	61.304	46.167	58.087	2.933	1481	1433	6.119	1460	21	1410	23	119490	8059	0	0	0
1	181	3	unmapped	UPB_038618	14105	2805	50	1669	1571	422	26	72	72	86	59	68	104	109	40	36	72	72	79	31	39	49.906	40.514	41.49	44.633	2.571	1629	1536	5.641	1597	32	1499	37	125717	8710	0	0	0
1	182	3	unmapped	UPB_197255	14175	2805	50	445	432	149	34	61	61	68	38	55	94	101	35	34	74	74	78	25	32	19.2	13.741	10.143	11.953	3	404	398	4.263	384	20	371	27	34572	8089	0	0	0
1	183	3	unmapped	UPB_034888	14250	2805	50	1611	1637	476	29	62	62	76	54	71	102	104	32	30	79	79	81	28	34	67.348	63	44.51	51.847	2.594	1572	1600	6.074	1549	23	1575	25	130980	8342	0	0	0
1	184	3	unmapped	UPB_080561	14320	2800	45	966	977	238	24	69	69	86	60	69	99	104	33	31	78	78	84	30	35	42.714	34.923	39.429	42.04	3.597	918	934	5.417	897	21	908	26	50784	5421	0	0	0
1	185	3		NA	14390	2800	65	41	54	36	66	68	68	82	57	69	78	81	27	33	81	81	84	30	35	9	100000	1.684	1.66	3.525	-30	-14	3.17	-27	-3	-14	0	6463	9779	-50	0	0
1	186	3	unmapped	UPB_204458	14470	2805	50	1414	1318	373	28	66	66	85	61	71	90	99	31	31	84	84	88	31	35	224.667	83.467	44.795	52.796	2.942	1354	1267	7.812	1348	6	1252	15	105478	7954	0	0	0
1	187	3	unmapped	UPB_024526	14545	2805	50	2208	2085	638	30	69	69	85	58	68	99	103	37	35	77	77	81	30	37	97.227	77.538	63.194	76.995	3.243	2161	2042	6.603	2139	22	2016	26	166761	8271	0	0	0
1	188	3	unmapped	UPB_069687	14615	2805	50	962	931	269	28	65	65	80	52	65	104	105	31	29	78	78	81	27	33	34.5	32.074	28.696	30.257	2.805	923	893	5.109	897	26	866	27	74501	8436	0	0	0
1	189	3	unmapped	UPB_014368	14690	2805	50	1059	1063	315	29	55	55	64	41	64	111	111	33	29	82	82	85	29	34	34.621	34.759	27.429	33.897	2.646	1033	1037	5.114	1004	29	1008	29	85064	8859	0	0	0
1	190	3	unmapped	UPB_182233	14760	2800	45	744	740	192	25	57	57	68	44	64	114	119	39	32	77	77	81	28	34	18.568	16.262	13.983	19.706	2.883	724	725	4.215	687	37	683	42	38476	6162	0	0	0
1	191	3	unmapped	UPB_072049	14835	2805	50	2024	1905	551	28	59	59	76	49	64	114	111	33	29	82	82	101	237	234	61.406	63.655	52.375	52.84	2.668	1997	1875	5.94	1965	32	1846	29	152369	8886	0	0	0
1	192	3	unmapped	UPB_178199	14910	2805	50	1266	1250	342	27	73	73	80	41	51	106	107	33	30	83	83	115	267	232	51.87	49.042	36.919	37.59	2.307	1216	1201	5.697	1193	23	1177	24	99981	8585	0	0	0
1	193	3	unmapped	UPB_225316	14985	2805	50	1688	1565	452	28	77	77	79	41	51	108	111	33	29	84	84	95	82	86	67.125	55.111	41.792	50.648	2.919	1635	1515	6.069	1611	24	1488	27	125178	8867	0	0	0
1	194	3	unmapped	UPB_177839	15055	2805	50	1379	1327	417	31	73	73	79	45	56	117	116	38	32	82	82	82	27	32	37.314	36.882	28.161	29.779	2.245	1341	1288	5.222	1306	35	1254	34	106183	9282	0	0	0
1	195	3	unmapped	UPB_153865	15130	2805	50	2218	2111	571	27	78	78	89	52	58	108	111	36	32	83	83	84	26	30	85.6	72.607	65.417	80.566	3.429	2165	2061	6.42	2140	25	2033	28	168851	8889	0	0	0
1	196	3	unmapped	UPB_184367	15205	2805	50	1731	1675	436	26	80	80	89	51	57	107	110	34	30	81	81	83	24	28	63.5	55	46.892	54.04	2.943	1677	1624	5.989	1651	26	1595	29	133980	8810	0	0	0
1	197	3	unmapped	UPB_119428	15275	2805	50	1918	1782	494	27	66	66	77	53	68	114	120	56	46	82	82	84	27	32	57.875	45.158	46.415	48.618	2.514	1884	1754	5.855	1852	32	1716	38	142551	9566	0	0	0
1	198	3	unmapped	UPB_069284	15350	2805	50	2257	2052	540	26	68	68	87	68	78	108	110	32	29	89	89	89	29	32	115.211	94.476	60.263	66.529	2.581	2208	2005	6.848	2189	19	1984	21	164167	8834	0	0	0
1	199	3	unmapped	UPB_184284	15420	2800	45	2170	2119	339	15	81	81	103	73	70	113	119	35	29	83	83	86	28	32	69.633	56.611	55.778	60.1	2.338	2119	2074	6.122	2089	30	2038	36	110170	6169	0	0	0
1	200	3	unmapped	UPB_120359	15495	2800	50	1358	1281	391	30	67	67	87	63	72	106	112	34	30	84	84	88	32	36	58.682	43.357	43.066	44.587	2.467	1313	1242	5.875	1291	22	1214	28	102481	8923	0	0	0
1	201	3	unmapped	UPB_046734	15570	2805	50	1165	1117	321	28	64	64	73	46	63	108	112	32	28	92	92	95	33	34	68.813	52.65	33.286	43.691	2.93	1117	1073	6.105	1101	16	1053	20	89370	8941	0	0	0
1	202	3	unmapped	UPB_153695	15645	2805	50	1949	1824	531	29	84	84	89	47	52	108	109	33	30	89	89	94	35	37	98.158	87	58.159	66.354	2.716	1884	1760	6.617	1865	19	1740	20	145958	8727	0	0	0
1	203	3	unmapped	UPB_082024	15715	2805	50	1028	994	304	30	68	68	75	42	56	101	104	35	33	88	88	90	26	28	73.846	57.875	26.995	34.761	3.622	973	942	6.206	960	13	926	16	79511	8299	0	0	0
1	204	3	unmapped	UPB_190390	15790	2805	50	1579	1489	437	29	66	66	78	53	67	106	111	39	35	91	91	91	31	34	100.867	71.15	48.706	50.683	2.748	1528	1443	6.656	1513	15	1423	20	119087	8862	0	0	0
1	205	3	unmapped	UPB_006237	15865	2805	55	1663	1569	436	27	71	71	84	55	65	105	111	36	32	95	95	92	27	29	159.2	93.625	57.431	71.342	3.346	1602	1514	7.315	1592	10	1498	16	125532	8883	0	0	0
1	206	3	unmapped	UPB_177385	15935	2805	50	1908	1813	530	29	70	70	79	46	58	114	115	34	29	95	95	94	29	30	96.737	87.15	61.548	61.409	3.162	1857	1763	6.596	1838	19	1743	20	145078	9169	0	0	0
1	207	3	unmapped	UPB_079326	16010	2805	50	779	759	230	30	62	62	73	45	61	111	114	34	29	90	90	91	27	29	34.143	29.042	21.568	24.241	2.629	738	721	5.094	717	21	697	24	60700	9148	0	0	0
1	208	3	unmapped	UPB_084182	16085	2805	50	1221	1188	355	29	45	45	56	35	62	109	115	40	34	95	95	91	26	28	84	57.15	32.235	37.3	2.33	1190	1163	6.392	1176	14	1143	20	95003	9188	0	0	0
1	209	3	unmapped	UPB_115466	16155	2805	55	2011	1883	567	30	60	60	73	48	65	107	112	37	33	95	95	91	32	35	162.583	107.235	53.278	58.753	2.767	1963	1840	7.345	1951	12	1823	17	150636	8925	0	0	0
1	210	3		NA	16225	2800	65	41	49	24	48	57	57	70	43	61	89	90	26	28	90	90	92	28	30	16	100000	0.872	1.049	3.554	-17	-8	4	-16	-1	-8	0	5835	10763	-50	0	0
1	211	3	unmapped	UPB_101809	16300	2800	45	488	486	161	33	56	56	70	47	67	122	123	26	21	89	89	93	28	30	13.091	12.647	12.209	13.992	2.807	465	464	3.71	432	33	430	34	25264	6403	0	0	0
1	212	3	unmapped	UPB_143679	16375	2805	50	1935	1812	529	29	66	66	81	53	65	114	118	36	30	91	91	93	29	31	81.261	64.667	46.812	61.281	2.777	1892	1773	6.344	1869	23	1746	27	144957	9410	0	0	0
1	213	3	unmapped	UPB_111733	16450	2805	50	2419	2329	630	27	50	50	67	51	76	111	111	32	28	96	96	95	33	34	157.933	151.933	83.549	95.751	2.484	2384	2294	7.303	2369	15	2279	15	186333	8911	0	0	0
1	214	3	unmapped	UPB_127543	16525	2805	50	1100	1034	340	32	49	49	58	36	62	117	120	34	28	89	89	93	32	34	37.536	31.774	27.365	29.212	2.538	1079	1016	5.23	1051	28	985	31	82712	9570	0	0	0
1	215	3	unmapped	UPB_074913	16595	2805	50	1051	1029	299	29	54	54	64	43	67	112	114	33	28	93	93	98	33	33	52.474	46.429	35.899	37.352	2.966	1016	996	5.714	997	19	975	21	82338	9139	0	0	0
1	216	3	unmapped	UPB_090649	16670	2805	50	780	776	221	28	55	55	67	45	67	106	111	33	29	100	100	101	31	30	120.833	65.545	29.106	41.936	3.538	731	732	6.917	725	6	721	11	62080	8913	0	0	0
1	217	3	unmapped	UPB_205533	16740	2805	50	451	440	176	40	59	59	67	38	56	113	119	35	29	94	94	95	30	31	20.632	15.24	9.679	10.574	3.499	411	406	4.367	392	19	381	25	35199	9494	0	0	0
1	218	3	unmapped	UPB_213059	16815	2805	50	551	530	198	37	55	55	65	38	58	118	118	34	28	93	93	91	29	31	19.84	19	15.387	15.602	3.514	521	500	4.31	496	25	475	25	42407	9414	0	0	0
1	219	3	unmapped	UPB_171953	16890	2805	50	535	550	184	33	53	53	65	39	60	99	105	33	31	90	90	94	27	28	53.556	33.133	13.793	19.733	2.896	491	512	5.743	482	9	497	15	44018	8436	0	0	0
1	220	3	unmapped	UPB_145937	16960	2800	45	1540	1526	264	17	61	61	80	57	71	122	169	368	217	95	95	99	27	27	54.778	19.797	38.742	42.562	2.936	1506	1539	5.776	1479	27	1465	74	79344	8784	0	0	0
1	221	3	unmapped	UPB_016082	17035	2800	50	829	830	276	33	59	59	77	53	68	114	117	31	26	92	92	95	29	30	35	30.84	26.414	27.75	2.935	792	796	5.129	770	22	771	25	66379	9373	0	0	0
1	222	3	unmapped	UPB_129144	17110	2800	50	1042	986	291	29	62	62	81	50	61	109	112	34	30	89	89	91	28	30	49	40.174	32.831	41.905	3.066	1000	947	5.615	980	20	924	23	78897	8928	0	0	0
1	223	3	unmapped	UPB_161268	17185	2805	50	1281	1222	373	30	59	59	74	45	60	112	114	32	28	90	90	92	27	29	55.545	48.458	40.447	39.952	2.513	1244	1187	5.796	1222	22	1163	24	97742	9097	0	0	0
1	224	3	unmapped	UPB_148646	17255	2800	50	1174	1068	359	33	65	65	73	43	58	107	109	32	29	91	91	92	29	31	69.313	55.722	41.699	45.999	2.83	1125	1021	6.115	1109	16	1003	18	85473	8743	0	0	0
1	225	3	unmapped	UPB_146543	17330	2805	50	1290	1240	363	29	74	74	83	45	54	110	113	37	32	98	98	97	34	35	101.333	77.733	35.586	44.086	3.143	1228	1181	6.663	1216	12	1166	15	99189	9065	0	0	0
1	226	3		NA	17395	2800	65	46	54	34	62	63	63	73	46	63	82	84	26	30	87	87	91	31	34	3.4	3	1.4	1.539	3.093	-22	-12	1.766	-17	-5	-9	-3	6429	10059	-50	0	0
1	227	3	unmapped	UPB_025699	17475	2800	50	1043	996	325	32	49	49	58	29	50	116	116	31	26	89	89	90	29	32	36.815	35.074	26.435	31.433	2.768	1021	974	5.202	994	27	947	27	79712	9242	0	0	0
1	228	3	unmapped	UPB_172177	17550	2800	50	747	731	234	32	61	61	67	34	50	98	102	32	31	89	89	96	33	34	76.222	51.538	31.591	32.259	3.158	695	683	6.252	686	9	670	13	58511	8150	0	0	0
1	229	3	unmapped	UPB_029095	17625	2805	50	1771	1690	542	32	65	65	76	49	64	105	107	35	32	94	94	97	30	30	155.091	125	54.273	72.335	3.158	1717	1638	7.277	1706	11	1625	13	135202	8594	0	0	0
1	230	3	unmapped	UPB_160264	17695	2805	50	1990	1876	548	29	58	58	75	54	72	104	107	36	33	84	84	92	31	33	96.6	79.043	56.602	62.115	2.657	1952	1841	6.594	1932	20	1818	23	150115	8555	0	0	0
1	231	3	unmapped	UPB_168864	17770	2805	50	943	894	289	32	51	51	62	43	69	102	105	32	30	83	83	90	30	33	46.947	38.318	24.01	28.793	2.536	911	865	5.553	892	19	843	22	71555	8411	0	0	0
1	232	3	unmapped	UPB_174179	17845	2805	50	1351	1292	412	31	57	57	60	32	53	102	109	35	32	84	84	88	29	32	71.889	49.4	40.812	46.43	2.986	1312	1260	6.168	1294	18	1235	25	103376	8697	0	0	0
1	233	3	unmapped	UPB_092649	17915	2805	50	936	918	296	32	56	56	61	31	50	113	121	83	68	93	93	95	30	31	44	30.786	25.981	30.536	2.882	900	890	5.459	880	20	862	28	73421	9666	0	0	0
1	234	3	unmapped	UPB_092397	17990	2805	50	1428	1350	367	27	47	47	61	36	59	113	116	33	28	88	88	94	50	53	55.24	46.536	35.65	50.306	3.354	1406	1331	5.788	1381	25	1303	28	107972	9276	0	0	0
1	235	3	unmapped	UPB_210191	18060	2805	50	279	272	116	42	46	46	61	36	59	127	136	39	28	83	83	85	26	30	5.295	4.264	4.025	4.026	2.366	277	279	2.405	233	44	226	53	21749	10843	0	0	0
1	236	3	unmapped	UPB_213952	18135	2805	50	790	754	260	34	64	64	77	56	72	107	104	30	28	83	83	83	22	26	30.25	32.857	21.882	19.872	3.302	750	711	4.919	726	24	690	21	60289	8320	0	0	0
1	237	3	unmapped	UPB_199869	18210	2805	50	745	729	228	31	55	55	69	52	75	109	110	34	30	89	89	92	28	30	34.5	32.095	21.3	23.07	2.644	710	695	5.109	690	20	674	21	58313	8818	0	0	0
1	238	3	unmapped	UPB_199057	18285	2805	50	376	367	135	36	49	49	61	38	62	106	112	34	30	88	88	90	28	31	18.167	13.25	12.931	13.669	3.498	345	342	4.183	327	18	318	24	29351	8998	0	0	0
1	239	3	unmapped	UPB_158571	18355	2800	45	1619	1668	279	16	64	64	73	45	61	108	111	31	27	88	88	93	29	31	77.75	69.739	57.385	64.546	2.334	1575	1627	6.281	1555	20	1604	23	86747	5758	0	0	0
1	240	3	unmapped	UPB_160910	18430	2800	50	1911	1835	508	27	75	75	86	52	60	101	110	40	36	88	88	92	31	33	141.231	80	49.6	72.065	4.048	1849	1782	7.142	1836	13	1760	22	146815	8825	0	0	0
1	241	3	unmapped	UPB_088343	18505	2800	50	1024	948	269	28	69	69	76	41	53	105	110	38	34	82	82	86	30	34	41.522	31.393	24.315	27.174	3.123	978	907	5.376	955	23	879	28	75875	8797	0	0	0
1	242	3	unmapped	UPB_137537	18575	2805	50	1802	1718	480	27	59	59	68	40	58	117	117	38	32	95	95	95	34	35	79.227	75.409	48.034	51.607	2.61	1765	1681	6.308	1743	22	1659	22	137436	9324	0	0	0
1	243	3	unmapped	UPB_049677	18650	2800	50	1697	1656	502	30	66	66	79	52	65	112	116	37	31	95	95	99	31	31	95.941	75.714	42.026	49.782	2.494	1648	1611	6.584	1631	17	1590	21	132511	9284	0	0	0
1	244	3	unmapped	UPB_196694	18720	2800	45	384	397	121	30	55	55	67	45	67	106	111	35	31	94	94	98	32	32	27.417	20.118	12.25	15.687	3.566	341	359	4.777	329	12	342	17	20627	5747	0	0	0
1	245	3	unmapped	UPB_104078	18795	2800	50	708	689	223	32	55	55	67	44	65	111	112	30	26	94	94	97	33	34	38.412	35.222	23.519	23.641	2.133	670	652	5.263	653	17	634	18	55118	8967	0	0	0
1	246	3	unmapped	UPB_202625	18870	2800	50	1662	1585	415	26	60	60	73	48	65	118	120	35	29	93	93	92	31	33	64.08	56.481	57.12	56.565	2.624	1627	1552	6.002	1602	25	1525	27	126796	9624	0	0	0
1	247	3	unmapped	UPB_211404	18945	2805	50	593	579	231	39	59	59	72	45	62	109	111	33	29	88	88	94	32	34	25.429	22.609	16.126	15.384	2.835	555	543	4.668	534	21	520	23	46336	8867	0	0	0
1	248	3	unmapped	UPB_016376	19015	2805	50	979	954	314	32	53	53	62	42	67	114	118	32	27	89	89	98	34	34	37.04	31.069	30.8	32.824	2.889	951	930	5.211	926	25	901	29	76328	9454	0	0	0
1	249	3	unmapped	UPB_148967	19090	2800	50	1212	1213	317	26	54	54	69	46	66	103	110	32	29	90	90	97	34	35	89.077	57.95	53.172	55.286	2.91	1171	1179	6.477	1158	13	1159	20	97072	8772	0	0	0
1	250	3	unmapped	UPB_217891	19160	2800	45	162	189	81	42	44	44	61	43	70	107	113	32	28	96	96	97	34	35	10.727	8.529	7.056	6.786	3.749	129	162	3.423	118	11	145	17	9853	5879	0	0	0
1	251	3	unmapped	UPB_155345	19235	2800	50	1516	1407	436	30	48	48	61	44	72	116	118	34	28	91	91	95	34	35	58.72	50.333	37.353	44.765	2.435	1493	1386	5.876	1468	25	1359	27	112582	9473	0	0	0
1	252	3	unmapped	UPB_055505	19310	2800	50	915	907	290	31	52	52	64	47	73	113	116	37	31	84	84	90	32	35	29.759	26.719	19.04	24.75	2.891	892	887	4.895	863	29	855	32	72577	9257	0	0	0
1	253	3	unmapped	UPB_006629	19385	2800	50	1228	1167	339	29	63	63	71	41	57	101	104	33	31	84	84	88	30	34	68.529	55.2	35.576	38.854	2.754	1182	1124	6.099	1165	17	1104	20	93353	8326	0	0	0
1	254	3	unmapped	UPB_190943	19455	2800	50	1695	1546	487	31	69	69	78	53	67	107	108	37	34	94	94	94	31	32	125.077	105.5	46.05	55.608	3.35	1639	1491	6.967	1626	13	1477	14	123673	8658	0	0	0
1	255	3	unmapped	UPB_153692	19530	2800	50	1558	1470	401	27	63	63	74	49	66	103	104	37	35	88	88	89	30	33	99.667	87.938	55.759	54.571	2.744	1510	1423	6.639	1495	15	1407	16	117629	8307	0	0	0
1	256	3	unmapped	UPB_076157	19605	2800	50	1549	1494	459	30	57	57	69	44	63	102	106	32	30	86	86	86	29	33	93.25	71.85	50.856	61.557	3.159	1508	1457	6.543	1492	16	1437	20	119545	8500	0	0	0
1	257	3	unmapped	UPB_222110	19675	2800	50	309	319	123	38	44	44	56	38	67	107	112	32	28	86	86	88	24	27	12.619	10.577	7.769	9.762	3.013	286	301	3.658	265	21	275	26	25488	8950	0	0	0
1	258	3	unmapped	UPB_079802	19750	2805	50	987	994	315	31	49	49	61	40	65	106	103	31	30	89	89	91	27	29	55.176	67.5	36.409	42.312	2.82	955	959	5.786	938	17	945	14	79546	8214	0	0	0
1	259	3	unmapped	UPB_002914	19825	2805	55	1386	1305	416	31	49	49	58	33	56	101	103	32	31	91	91	92	30	32	133.7	104.667	48.956	61.122	2.899	1347	1268	7.063	1337	10	1256	12	104411	8274	0	0	0
1	260	3	unmapped	UPB_043162	19895	2805	50	1782	1655	502	30	60	60	63	35	55	103	109	39	35	91	91	93	29	31	143.5	88.611	61.857	59.169	3.221	1734	1613	7.165	1722	12	1595	18	132403	8693	0	0	0
1	261	3		NA	19965	2800	65	40	50	32	64	48	48	61	39	63	89	88	27	30	87	87	94	32	34	-4	2	1.164	1.243	4.276	-6	3	Error	-8	2	2	1	6035	10587	-50	0	0
1	262	3	unmapped	UPB_038078	20040	2800	50	885	827	250	30	45	45	61	41	67	99	107	33	30	88	88	92	29	31	76.364	41.158	32.412	32.584	3.001	851	801	6.255	840	11	782	19	66160	8583	0	0	0
1	263	3		NA	20110	2800	65	37	57	47	82	49	49	62	45	72	77	80	26	32	88	88	92	36	39	1.091	-1	1	1.09	3.065	-23	0	0.126	-12	-11	8	-8	6836	9598	-50	0	0
1	264	3	unmapped	UPB_081560	20190	2800	50	1366	1311	366	27	50	50	66	48	72	106	107	35	32	89	89	91	36	39	77.412	70.056	37.783	37.388	2.339	1333	1279	6.274	1316	17	1261	18	104863	8581	0	0	0
1	265	3	unmapped	UPB_050685	20260	2800	45	1277	1308	229	17	59	59	78	61	78	120	119	35	29	90	90	89	26	29	40.6	43.069	29.44	38.274	2.438	1248	1278	5.343	1218	30	1249	29	68014	6163	0	0	0
1	266	3	DarkCorner	DarkCorner	20330	2800	65	33	38	19	50	43	43	64	54	84	100	102	31	30	89	89	91	27	29	-0.909	-0.385	1.025	0.871	3.728	1	8	Error	-10	11	-5	13	4615	12183	-50	0	0
1	267	3	DarkCorner	DarkCorner	20405	2800	65	34	38	17	44	34	34	39	18	46	101	104	37	35	87	87	87	29	33	0	0.235	0.277	0.376	4.015	14	21	Error	0	14	4	17	4555	12503	-50	0	0
1	1	4	DarkCorner	DarkCorner	935	2870	45	34	36	14	38	31	31	35	15	42	57	59	25	42	44	44	47	21	44	0.231	0.333	0.417	0.478	3.477	16	20	-2.115	3	13	5	15	1876	3063	0	0	0
1	2	4	DarkCorner	DarkCorner	1010	2870	50	36	41	19	46	31	31	36	16	44	55	57	16	28	45	45	48	18	37	0.5	0.833	1.151	1.123	3.807	15	22	-1	5	10	10	12	3294	4557	0	0	0
1	3	4	unmapped	UPB_187317	1090	2870	50	1636	1655	461	27	36	36	46	29	63	55	58	20	34	46	46	49	17	34	177.778	134.917	92.5	110.431	2.579	1609	1631	7.474	1600	9	1619	12	132365	4642	0	0	0
1	4	4	unmapped	UPB_057104	1160	2870	50	1345	1322	346	26	48	48	65	49	75	53	54	16	29	46	46	47	16	34	185.286	159.25	112.139	111.512	2.347	1304	1282	7.534	1297	7	1274	8	105720	4298	0	0	0
1	5	4	unmapped	UPB_071054	1235	2870	50	2423	2382	554	23	61	61	74	52	70	52	55	20	36	45	45	48	17	35	337.429	232.1	150.471	167.375	2.985	2369	2331	8.398	2362	7	2321	10	190549	4403	0	0	0
1	6	4	unmapped	UPB_010649	1310	2870	50	2467	2339	622	26	61	61	75	50	66	56	60	22	36	45	45	47	17	36	218.727	151.867	106.391	144.897	3.201	2417	2293	7.773	2406	11	2278	15	187123	4781	0	0	0
1	7	4	unmapped	UPB_211040	1380	2870	50	1179	1147	341	29	53	53	63	40	63	52	57	22	38	43	43	46	16	34	125.111	78.143	54.469	70.824	3.502	1135	1108	6.967	1126	9	1094	14	91746	4594	0	0	0
1	8	4	unmapped	UPB_172626	1455	2870	50	2661	2558	604	23	58	58	72	48	66	58	58	19	32	45	45	47	16	34	200.231	192.308	108.3	163.981	2.93	2616	2513	7.646	2603	13	2500	13	204648	4667	0	0	0
1	9	4	unmapped	UPB_039088	1530	2870	50	1875	1805	491	27	51	51	69	53	76	54	57	19	33	44	44	46	16	34	182.4	134.923	104.842	116.87	2.476	1834	1767	7.511	1824	10	1754	13	144360	4520	0	0	0
1	10	4	unmapped	UPB_184660	1600	2870	50	1541	1475	421	28	46	46	58	36	62	55	58	20	34	44	44	46	15	32	135.909	102.071	76.273	88.253	3.132	1506	1443	7.086	1495	11	1429	14	117972	4608	0	0	0
1	11	4	unmapped	UPB_191551	1675	2870	50	1179	1155	353	30	71	71	76	44	57	54	57	19	33	44	44	47	15	31	110.8	83.385	63.41	74.615	2.985	1118	1097	6.792	1108	10	1084	13	92415	4524	0	0	0
1	12	4	unmapped	UPB_001178	1750	2870	50	1290	1284	367	28	64	64	77	50	64	52	54	17	31	47	47	49	16	32	245.2	174.286	103.455	105.519	2.603	1231	1227	7.938	1226	5	1220	7	102699	4290	0	0	0
1	13	4	unmapped	UPB_095933	1820	2870	50	1460	1367	412	30	65	65	79	55	69	52	57	20	35	49	49	51	17	33	465	162.75	68.476	83.815	2.664	1398	1310	8.861	1395	3	1302	8	109370	4530	0	0	0
1	14	4	unmapped	UPB_093407	1895	2870	50	1045	1009	300	29	77	77	87	62	71	53	56	18	32	43	43	46	15	32	96.8	71.692	50.476	60.083	3.323	978	945	6.597	968	10	932	13	80696	4445	0	0	0
1	15	4	unmapped	UPB_016494	1970	2870	50	1040	987	314	31	61	61	79	59	74	56	56	21	37	43	43	46	16	34	75.308	71.231	40.821	47.338	2.574	992	939	6.235	979	13	926	13	78946	4518	0	0	0
1	16	4	unmapped	UPB_183319	2040	2870	50	1732	1699	425	25	66	66	76	49	64	57	59	23	38	43	43	45	16	35	119	102.063	65.81	88.2	2.971	1680	1649	6.895	1666	14	1633	16	135936	4707	0	0	0
1	17	4	unmapped	UPB_140095	2115	2870	50	4193	4045	985	24	72	72	88	67	76	56	57	18	31	44	44	46	15	32	343.417	305.615	201.85	262.961	2.526	4133	3986	8.424	4121	12	3973	13	323586	4527	0	0	0
1	18	4	unmapped	UPB_165984	2190	2870	50	1831	1723	486	28	61	61	88	73	82	57	62	20	32	45	45	48	25	52	147.5	97.765	79.705	99.491	2.72	1782	1679	7.205	1770	12	1662	17	137821	4965	0	0	0
1	19	4		NA	2255	2865	65	35	40	21	52	47	47	58	44	75	45	47	16	34	46	46	47	22	46	12	-7	1.445	1.917	3.473	-13	-6	3.585	-12	-1	-7	1	4827	5618	-50	0	0
1	20	4	unmapped	UPB_053402	2335	2870	50	1599	1525	448	29	49	49	59	38	64	53	55	18	32	46	46	50	37	74	221.429	164	93.652	102.452	2.668	1557	1485	7.791	1550	7	1476	9	122020	4416	0	0	0
1	21	4	unmapped	UPB_033865	2410	2870	50	2021	1894	544	28	68	68	80	49	61	50	52	17	32	44	44	48	35	72	325.5	228.25	113.133	139.232	2.878	1959	1834	8.347	1953	6	1826	8	151490	4197	0	0	0
1	22	4	unmapped	UPB_031731	2480	2870	50	3590	3429	791	23	73	73	83	53	63	57	58	19	32	45	45	47	15	31	293.083	258.154	174.515	199.662	2.326	3529	3369	8.195	3517	12	3356	13	274285	4653	0	0	0
1	23	4	unmapped	UPB_094062	2555	2870	50	856	824	254	30	64	64	75	46	61	55	54	17	31	43	43	46	16	34	66	69.091	50.4	53.955	3.146	804	771	6.044	792	12	760	11	65889	4332	0	0	0
1	24	4	unmapped	UPB_087670	2630	2870	50	918	880	241	27	58	58	65	38	58	57	58	21	36	46	46	47	14	29	78.182	68.5	42.467	50.574	2.76	871	834	6.289	860	11	822	12	70374	4605	0	0	0
1	25	4	unmapped	UPB_159599	2700	2870	50	1485	1461	427	29	57	57	69	41	59	56	57	19	33	45	45	46	13	28	129.818	117	78.792	87.818	2.917	1439	1416	7.02	1428	11	1404	12	116857	4530	0	0	0
1	26	4		NA	2765	2865	65	39	53	34	64	53	53	71	60	84	45	46	13	28	46	46	48	20	41	14	0	2.237	2.013	3.186	-15	0	3.807	-14	-1	0	0	6326	5463	-50	0	0
1	27	4	unmapped	UPB_157642	2850	2870	50	2260	2171	554	25	56	56	80	69	86	61	63	24	38	43	43	48	22	45	122.444	105.75	79.808	106.247	2.931	2222	2135	6.936	2204	18	2115	20	173711	5022	0	0	0
1	28	4	unmapped	UPB_157668	2920	2870	50	1760	1654	524	31	60	60	70	44	62	55	57	18	31	46	46	49	17	34	188.889	144.909	118.889	126.361	3.027	1709	1605	7.561	1700	9	1594	11	132340	4597	0	0	0
1	29	4	unmapped	UPB_008701	2995	2870	50	2037	1985	530	26	67	67	80	47	58	58	59	19	32	47	47	49	16	32	179.091	159.833	88.471	116.217	2.793	1981	1930	7.485	1970	11	1918	12	158796	4696	0	0	0
1	30	4	unmapped	UPB_217116	3070	2870	50	1204	1143	346	30	62	62	75	48	64	52	59	44	74	44	44	46	15	32	142.75	72.067	64.122	75	3.564	1150	1096	7.157	1142	8	1081	15	91459	4751	0	0	0
1	31	4		NA	3135	2865	65	37	46	24	52	61	61	72	46	63	44	46	15	32	45	45	46	15	32	24	-15	2.571	3.033	2.99	-25	-14	4.585	-24	-1	-15	1	5506	5507	-50	0	0
1	32	4	unmapped	UPB_048725	3215	2870	50	2155	2067	525	25	51	51	71	48	67	56	59	19	32	47	47	48	15	31	233.778	168	104.538	141.135	2.863	2113	2028	7.869	2104	9	2016	12	165390	4709	0	0	0
1	33	4	unmapped	UPB_199643	3285	2870	50	557	551	171	31	51	51	62	35	56	57	58	18	31	45	45	48	14	29	42.167	38.462	26.842	27.525	2.88	518	513	5.398	506	12	500	13	44065	4653	0	0	0
1	34	4	unmapped	UPB_150564	3360	2870	50	1329	1263	400	31	48	48	60	41	68	55	56	20	35	48	48	49	14	28	183	151.875	77.089	86.827	2.851	1288	1223	7.516	1281	7	1215	8	101004	4509	0	0	0
1	35	4	unmapped	UPB_154505	3435	2870	50	3231	3058	762	24	68	68	87	66	75	61	62	21	33	46	46	48	16	33	210.867	186.875	154.333	192.895	2.917	3178	3006	7.72	3163	15	2990	16	244613	4982	0	0	0
1	36	4	unmapped	UPB_206033	3505	2865	60	434	403	249	61	65	65	82	60	73	51	54	20	37	45	45	49	19	38	61.5	37.556	21.955	17.708	4.708	375	347	5.943	369	6	338	9	48391	6420	0	0	0
1	37	4	unmapped	UPB_193220	3580	2870	50	580	565	183	32	43	43	63	45	71	52	55	18	32	45	45	49	17	34	76.714	52.2	32.783	37.573	3.135	544	532	6.261	537	7	522	10	45194	4369	0	0	0
1	38	4	unmapped	UPB_003190	3655	2870	50	1722	1664	426	25	54	54	64	35	54	56	59	19	32	46	46	48	16	33	166.8	123.846	93.507	113.486	2.423	1678	1623	7.382	1668	10	1610	13	133093	4689	0	0	0
1	39	4	unmapped	UPB_153714	3730	2870	50	3309	3164	798	25	67	67	76	49	64	54	57	19	33	48	48	49	21	42	540.333	344.111	236.5	261.729	2.823	3248	3106	9.078	3242	6	3097	9	253081	4587	0	0	0
1	40	4	unmapped	UPB_049477	3800	2870	50	3311	3107	927	29	58	58	85	74	87	63	61	21	34	46	46	50	18	36	191.353	203.267	164.282	162.285	2.908	3270	3064	7.58	3253	17	3049	15	248525	4918	0	0	0
1	41	4	unmapped	UPB_082334	3875	2870	50	1394	1332	373	28	74	74	91	68	74	56	58	17	29	48	48	51	20	39	165	125.8	83.375	91.607	2.486	1328	1268	7.366	1320	8	1258	10	106542	4675	0	0	0
1	42	4	unmapped	UPB_090533	3950	2870	50	1061	1056	321	30	60	60	70	41	58	54	57	19	33	46	46	50	21	42	125.125	90.545	50.798	72.597	2.792	1009	1007	6.967	1001	8	996	11	84500	4591	0	0	0
1	43	4	unmapped	UPB_220021	4015	2865	60	338	342	219	64	58	58	71	45	63	52	55	18	32	45	45	48	18	37	40	28.4	16.56	13.832	3.328	287	294	5.322	280	7	284	10	41066	6576	0	0	0
1	44	4	unmapped	UPB_005920	4095	2870	50	2377	2264	579	25	59	59	75	50	66	57	59	19	32	45	45	48	16	33	193.167	157.5	114.909	139.457	2.453	2330	2219	7.594	2318	12	2205	14	181080	4685	0	0	0
1	45	4	unmapped	UPB_073342	4165	2870	50	2742	2518	759	30	60	60	82	66	80	58	61	18	29	48	48	49	16	32	268.2	189.077	120.286	161.409	2.8	2692	2471	8.067	2682	10	2458	13	201463	4894	0	0	0
1	46	4	unmapped	UPB_030717	4240	2870	50	1576	1548	436	28	60	60	83	66	79	54	56	17	30	47	47	48	15	31	216.571	165.333	138.357	129.648	2.74	1523	1497	7.759	1516	7	1488	9	123841	4482	0	0	0
1	47	4	unmapped	UPB_171084	4315	2870	50	795	794	212	26	47	47	66	52	78	58	58	19	32	48	48	50	16	32	74.8	74.7	49.33	50.7	2.427	758	757	6.225	748	10	747	10	63557	4675	0	0	0
1	48	4	unmapped	UPB_133568	4390	2870	50	1866	1775	510	28	61	61	75	54	72	52	56	24	42	48	48	49	16	32	451.25	214.25	104.5	114.5	2.751	1809	1722	8.818	1805	4	1714	8	142030	4448	0	0	0
1	49	4	unmapped	UPB_136297	4460	2870	50	888	871	259	29	54	54	72	47	65	58	62	28	45	46	46	47	14	29	69.5	51.063	45.147	44.762	2.883	846	833	6.119	834	12	817	16	69663	4987	0	0	0
1	50	4	unmapped	UPB_034580	4535	2870	50	3420	3285	816	24	67	67	78	48	61	61	61	20	32	47	47	48	14	29	239.5	229.857	165.318	220.582	2.982	3367	3232	7.904	3353	14	3218	14	262822	4915	0	0	0
1	51	4	unmapped	UPB_083802	4605	2865	45	725	713	179	25	56	56	66	38	57	60	59	18	30	49	49	50	16	32	60.818	65.7	40.25	43.119	2.211	680	667	5.926	669	11	657	10	37053	3074	0	0	0
1	52	4	unmapped	UPB_000912	4680	2870	50	2074	1971	482	24	60	60	73	45	61	61	62	21	33	48	48	50	17	34	154.923	136.5	100.708	118.542	2.75	2027	1925	7.275	2014	13	1911	14	157652	4947	0	0	0
1	53	4	unmapped	UPB_101446	4755	2870	50	1817	1677	413	24	74	74	83	50	60	59	62	20	32	48	48	50	20	40	158.455	114.5	89.579	105.659	2.593	1754	1617	7.308	1743	11	1603	14	134182	4941	0	0	0
1	54	4	unmapped	UPB_111686	4830	2870	50	3560	3365	902	26	63	63	76	44	57	65	67	24	35	50	50	52	19	36	233.133	194.235	148.048	166.456	2.82	3512	3319	7.865	3497	15	3302	17	269228	5377	0	0	0
1	55	4	unmapped	UPB_060114	4900	2870	50	2027	1886	548	29	68	68	85	54	63	63	64	20	31	45	45	47	16	34	108.833	95.684	75.333	84.239	2.282	1977	1837	6.766	1959	18	1818	19	150912	5122	0	0	0
1	56	4	unmapped	UPB_181314	4975	2870	50	1306	1265	386	30	69	69	92	65	70	57	60	23	38	45	45	48	14	29	103.083	79.733	65.598	74.691	3.169	1249	1211	6.688	1237	12	1196	15	101163	4769	0	0	0
1	57	4	unmapped	UPB_157754	5050	2870	50	2570	2366	584	24	72	72	92	60	65	57	58	19	32	49	49	51	17	33	312.25	254.889	174.2	173.626	2.74	2506	2303	8.287	2498	8	2294	9	189309	4673	0	0	0
1	58	4	unmapped	UPB_062848	5120	2870	50	2553	2431	583	23	68	68	90	55	61	60	61	17	27	45	45	49	17	34	165.667	147.688	110.963	137.499	2.617	2500	2379	7.372	2485	15	2363	16	194476	4866	0	0	0
1	59	4	unmapped	UPB_110938	5195	2870	50	1645	1600	419	26	66	66	78	46	58	60	60	19	31	47	47	49	15	30	121.462	118	82.5	93.268	2.336	1592	1547	6.924	1579	13	1534	13	127994	4765	0	0	0
1	60	4	unmapped	UPB_196983	5265	2870	50	443	447	148	33	56	56	68	44	64	58	58	19	32	49	49	52	16	30	43	43.444	20	25.019	2.69	396	400	5.426	387	9	391	9	35771	4627	0	0	0
1	61	4	unmapped	UPB_188763	5340	2870	50	1466	1425	358	25	59	59	73	52	71	60	64	21	32	48	48	49	16	32	117.25	85.375	76.096	78.341	2.491	1419	1382	6.873	1407	12	1366	16	113964	5106	0	0	0
1	62	4	unmapped	UPB_132821	5415	2870	50	1986	1899	508	26	61	61	76	55	72	61	62	18	29	45	45	48	15	31	120.313	108.118	90.772	107.079	2.124	1941	1855	6.911	1925	16	1838	17	151888	4923	0	0	0
1	63	4	unmapped	UPB_171344	5485	2870	50	1112	1069	337	31	50	50	61	38	62	57	62	20	32	46	46	48	15	31	96.545	63.688	60	60.337	2.888	1073	1035	6.593	1062	11	1019	16	85531	4926	0	0	0
1	64	4	unmapped	UPB_105974	5560	2870	50	2973	2795	717	25	64	64	79	55	69	58	63	27	42	46	46	48	14	29	242.417	160.647	126.335	145.712	2.946	2921	2748	7.921	2909	12	2731	17	223630	5066	0	0	0
1	65	4	unmapped	UPB_106303	5635	2870	50	2676	2576	578	22	83	83	95	57	60	58	61	23	37	44	44	47	15	31	185.214	146.647	111.231	129.29	2.658	2607	2510	7.533	2593	14	2493	17	206084	4911	0	0	0
1	66	4	unmapped	UPB_218256	5705	2865	45	1379	1351	242	17	70	70	85	63	74	58	62	18	29	48	48	50	16	32	130.9	91.5	78.208	90.956	2.506	1319	1295	7.032	1309	10	1281	14	70251	3211	0	0	0
1	67	4	unmapped	UPB_130622	5780	2870	50	1082	1032	295	28	68	68	77	56	72	54	56	20	35	48	48	52	37	71	169	120.5	55.353	66.252	2.554	1020	972	7.401	1014	6	964	8	82521	4458	0	0	0
1	68	4	unmapped	UPB_115339	5855	2870	50	2708	2519	607	24	84	84	94	59	62	57	60	21	35	47	47	52	40	76	262.4	187.308	111.974	151.494	3.004	2634	2448	8.036	2624	10	2435	13	201524	4779	0	0	0
1	69	4	unmapped	UPB_177487	5925	2870	45	1934	1890	323	17	85	85	98	61	62	67	66	16	24	48	48	50	17	34	97.316	100.278	87.2	98.711	2.515	1868	1823	6.605	1849	19	1805	18	98274	3443	0	0	0
1	70	4	unmapped	UPB_216187	6000	2870	50	1300	1214	355	29	63	63	74	44	59	61	61	18	29	49	49	51	18	35	103.083	95.917	58.311	70.325	2.695	1249	1163	6.688	1237	12	1151	12	97140	4909	0	0	0
1	71	4	unmapped	UPB_049292	6075	2870	50	2466	2369	575	24	68	68	78	50	64	62	63	19	30	51	51	51	15	29	218	191.75	124.667	141.804	2.668	2409	2313	7.768	2398	11	2301	12	189493	5047	0	0	0
1	72	4	unmapped	UPB_006256	6150	2870	50	2014	1903	548	28	75	75	79	46	58	60	60	21	35	48	48	51	16	31	161.583	152.333	91.667	111.623	2.617	1951	1840	7.336	1939	12	1828	12	152275	4805	0	0	0
1	73	4	unmapped	UPB_042729	6220	2870	50	2866	2817	696	24	72	72	84	52	61	58	62	27	43	44	44	48	16	33	199.571	152.5	152.193	165.212	2.806	2808	2763	7.641	2794	14	2745	18	225334	4956	0	0	0
1	74	4	unmapped	UPB_062732	6295	2870	50	1229	1214	342	28	76	76	85	50	58	57	58	20	34	44	44	48	16	33	88.692	81.286	62.067	62.154	2.849	1166	1152	6.471	1153	13	1138	14	97091	4601	0	0	0
1	75	4	unmapped	UPB_214937	6365	2870	45	496	483	147	30	60	60	65	36	55	62	65	21	32	46	46	50	16	32	27.25	22.263	19.586	20.645	2.757	452	442	4.768	436	16	423	19	25108	3357	0	0	0
1	76	4	unmapped	UPB_137034	6440	2870	50	958	938	258	27	54	54	64	37	57	55	60	17	28	51	51	52	15	28	226	98.222	61.104	81.459	3.206	908	893	7.82	904	4	884	9	75005	4772	0	0	0
1	77	4	unmapped	UPB_054040	6515	2870	50	3119	2993	714	23	60	60	67	37	55	58	61	22	36	51	51	51	15	29	437	293.3	203.333	229.499	3.085	3066	2943	8.771	3059	7	2933	10	239458	4910	0	0	0
1	78	4	unmapped	UPB_043924	6585	2870	50	3269	3069	909	29	56	56	72	51	70	65	66	18	27	47	47	50	18	36	178.5	158.579	144.94	158.761	3.121	3231	3032	7.48	3213	18	3013	19	245489	5263	0	0	0
1	79	4	unmapped	UPB_129448	6660	2870	50	1616	1548	409	26	50	50	66	47	71	55	59	21	35	48	48	52	19	36	223.714	136.182	74.143	98.951	3.084	1573	1509	7.806	1566	7	1498	11	123837	4750	0	0	0
1	80	4	unmapped	UPB_026211	6735	2870	50	2070	1948	493	25	67	67	81	48	59	64	66	24	36	52	52	53	20	37	166.917	134.357	90.35	94.692	2.525	2015	1895	7.383	2003	12	1881	14	155834	5257	0	0	0
1	81	4	unmapped	UPB_128587	6805	2870	50	2672	2520	717	28	82	82	93	59	63	58	61	20	32	48	48	50	20	40	259	187.538	112.179	152.231	3.376	2600	2451	8.017	2590	10	2438	13	201567	4913	0	0	0
1	82	4	unmapped	UPB_191900	6880	2870	50	1438	1370	373	27	72	72	83	49	59	59	62	23	37	49	49	133	943	709	136.6	99.846	76.227	87.722	3.518	1376	1311	7.094	1366	10	1298	13	109616	4950	0	0	0
1	83	4	unmapped	UPB_126466	6955	2870	50	944	952	269	28	66	66	79	55	69	56	57	18	31	51	51	144	998	693	175.6	147.667	65.861	74.727	3.138	883	892	7.456	878	5	886	6	76145	4597	0	0	0
1	84	4	unmapped	UPB_224566	7030	2870	50	1976	1897	494	26	91	91	96	66	68	59	61	20	32	50	50	52	16	30	209.444	164.182	93.852	124.563	2.952	1894	1817	7.71	1885	9	1806	11	151746	4853	0	0	0
1	85	4	unmapped	UPB_039863	7100	2870	50	2738	2541	664	26	86	86	97	67	69	61	65	20	30	50	50	52	15	28	241.091	163.667	133.652	147.522	2.866	2663	2470	7.913	2652	11	2455	15	203307	5161	0	0	0
1	86	4	unmapped	UPB_154808	7175	2870	50	2125	2050	513	25	66	66	77	47	61	67	70	28	40	50	50	50	15	30	121.118	99.2	76.998	98.694	3.228	2076	2004	6.92	2059	17	1984	20	163982	5600	0	0	0
1	87	4	unmapped	UPB_104447	7245	2870	50	1746	1651	536	32	56	56	65	37	56	58	61	19	31	49	49	51	13	25	187.778	132.917	109.169	123.941	2.856	1699	1607	7.553	1690	9	1595	12	132117	4845	0	0	0
1	88	4	unmapped	UPB_225651	7320	2870	50	2283	2177	575	26	67	67	74	42	56	63	66	22	33	49	49	50	14	28	158.286	124.118	103.097	126.475	2.823	2230	2127	7.306	2216	14	2110	17	174185	5297	0	0	0
1	89	4	unmapped	UPB_070719	7395	2870	50	2838	2714	633	23	72	72	80	49	61	64	64	22	34	45	45	49	16	32	145.579	139.053	105.105	123.69	2.656	2785	2661	7.186	2766	19	2642	19	217120	5142	0	0	0
1	90	4	unmapped	UPB_017778	7470	2870	50	1349	1253	334	26	64	64	78	49	62	58	63	22	34	46	46	49	16	32	107.083	69.941	51.769	71.136	2.8	1297	1206	6.743	1285	12	1189	17	100238	5026	0	0	0
1	91	4	unmapped	UPB_158212	7540	2870	50	2535	2429	582	23	73	73	87	57	65	65	67	22	32	49	49	49	16	32	153.875	130.889	97.659	113.565	2.458	2478	2374	7.266	2462	16	2356	18	194307	5338	0	0	0
1	92	4	unmapped	UPB_149178	7615	2870	50	2634	2475	623	25	63	63	78	54	69	61	65	23	35	47	47	49	18	36	183.643	134	121.098	121.923	2.432	2585	2430	7.521	2571	14	2412	18	198016	5160	0	0	0
1	93	4	unmapped	UPB_231619	7690	2870	50	882	866	292	33	57	57	69	45	65	61	62	20	32	50	50	52	17	32	75	67.417	41.2	50.678	2.578	836	821	6.229	825	11	809	12	69286	4970	0	0	0
1	94	4	unmapped	UPB_167182	7760	2870	50	2207	2134	526	24	68	68	91	76	83	68	72	25	34	54	54	54	17	31	152.786	114.778	101.727	114.558	2.921	2153	2084	7.255	2139	14	2066	18	170729	5726	0	0	0
1	95	4	unmapped	UPB_039997	7835	2870	50	4409	4195	1009	24	81	81	104	83	79	61	66	24	36	51	51	53	18	33	432.8	274.267	182.72	232.454	2.925	4338	4129	8.758	4328	10	4114	15	335581	5247	0	0	0
1	96	4	unmapped	UPB_208591	7905	2865	45	1442	1380	264	19	73	73	85	55	64	63	63	21	33	51	51	54	19	35	114.083	108.917	78.944	82.161	2.483	1381	1319	6.834	1369	12	1307	12	71738	3284	0	0	0
1	97	4	unmapped	UPB_085370	7980	2870	50	2742	2653	653	24	68	68	82	56	68	63	66	19	28	46	46	51	19	37	157.294	129.25	118.115	132.618	2.343	2691	2605	7.297	2674	17	2585	20	212230	5271	0	0	0
1	98	4	unmapped	UPB_092781	8055	2870	50	2401	2247	571	25	71	71	87	59	67	61	63	23	36	50	50	54	19	35	211.818	167.385	102.829	125.89	2.718	2341	2189	7.727	2330	11	2176	13	179740	5063	0	0	0
1	99	4	unmapped	UPB_196017	8125	2865	45	1023	984	206	20	76	76	88	59	67	64	65	19	29	51	51	52	18	34	72.846	64.857	39.12	54.316	2.604	960	922	6.187	947	13	908	14	51168	3403	0	0	0
1	100	4		NA	8195	2865	65	40	54	38	70	43	43	64	51	79	48	50	16	32	51	51	55	54	98	1	-11	1.222	1.444	4.128	-6	10	0	-3	-3	11	-1	6488	6032	-50	0	0
1	101	4	unmapped	UPB_149084	8275	2870	50	2678	2674	645	24	47	47	71	56	78	65	68	25	36	49	49	52	19	36	164.438	138.263	129.087	135.095	2.874	2647	2646	7.361	2631	16	2627	19	213910	5443	0	0	0
1	102	4	unmapped	UPB_085067	8350	2870	50	1860	1736	488	28	72	72	89	60	67	66	69	23	33	49	49	53	19	35	105.176	83.2	68.893	84.127	2.713	1805	1684	6.717	1788	17	1664	20	138868	5511	0	0	0
1	103	4	unmapped	UPB_090306	8420	2870	50	1332	1271	356	28	55	55	70	47	67	65	65	24	36	49	49	53	18	33	79.813	76	50.558	58.032	2.594	1293	1232	6.319	1277	16	1216	16	101645	5176	0	0	0
1	104	4	unmapped	UPB_049435	8495	2870	50	2971	2749	674	24	50	50	66	49	74	66	67	25	37	49	49	52	16	30	171.824	149.944	93.414	114.095	2.304	2938	2717	7.425	2921	17	2699	18	219882	5390	0	0	0
1	105	4	unmapped	UPB_000867	8565	2870	50	1965	1848	593	32	58	58	74	53	71	59	65	22	33	49	49	51	16	31	190.7	111.875	91.059	110.856	3.359	1917	1806	7.575	1907	10	1790	16	147874	5210	0	0	0
1	106	4	unmapped	UPB_086811	8640	2870	50	1528	1469	421	28	67	67	81	45	55	64	67	23	34	51	51	52	17	32	112.385	87.625	72.444	88.646	3.416	1474	1418	6.812	1461	13	1402	16	117540	5346	0	0	0
1	107	4	unmapped	UPB_138572	8715	2870	50	2277	2142	531	24	66	66	80	53	66	67	67	21	31	53	53	54	17	31	157.929	148.286	82.806	105.072	2.475	2225	2090	7.303	2211	14	2076	14	171367	5365	0	0	0
1	108	4	unmapped	UPB_190026	8785	2865	45	953	910	202	22	50	50	64	44	68	67	67	23	34	54	54	55	17	30	69.462	66.154	47.45	49.83	2.698	916	873	6.118	903	13	860	13	47316	3466	0	0	0
1	109	4	unmapped	UPB_040765	8860	2870	50	3049	2873	720	25	55	55	72	55	76	73	76	21	27	51	51	53	16	30	136.091	112.72	118.318	138.238	2.68	3016	2843	7.088	2994	22	2818	25	229826	6065	0	0	0
1	110	4	unmapped	UPB_023709	8935	2870	50	1987	1900	521	27	78	78	92	62	67	63	66	21	31	51	51	53	17	32	159.083	121.467	106.117	114.29	2.683	1921	1837	7.314	1909	12	1822	15	152027	5244	0	0	0
1	111	4	unmapped	UPB_018510	9005	2870	50	3382	3099	933	30	72	72	93	57	61	72	74	21	28	54	54	55	17	30	183.889	151.35	128.277	153.065	3.12	3328	3047	7.523	3310	18	3027	20	247904	5908	0	0	0
1	112	4	unmapped	UPB_162328	9080	2870	50	2800	2663	707	26	69	69	91	66	72	71	70	21	30	55	55	57	17	29	170.688	172.933	114.851	134.869	2.611	2747	2609	7.415	2731	16	2594	15	213042	5597	0	0	0
1	113	4	unmapped	UPB_160764	9155	2870	50	2278	2185	603	27	65	65	81	60	74	61	69	27	39	54	54	55	17	30	316.143	141.333	126.412	148.693	3.657	2220	2135	8.304	2213	7	2120	15	174826	5505	0	0	0
1	114	4	unmapped	UPB_130910	9230	2870	50	1085	1077	334	31	73	73	81	51	62	67	69	25	36	52	52	54	18	33	67.467	59.059	42.425	49.895	3.005	1027	1021	6.076	1012	15	1004	17	86145	5521	0	0	0
1	115	4	unmapped	UPB_084202	9300	2870	50	3015	2839	763	26	92	92	119	114	95	70	72	24	33	55	55	57	18	31	194.867	161.588	145.952	130.272	2.494	2938	2764	7.606	2923	15	2747	17	227085	5724	0	0	0
1	116	4	unmapped	UPB_154890	9375	2870	50	2265	2150	518	24	78	78	119	122	102	68	70	24	34	54	54	59	20	33	156.214	129.5	101.321	106.236	2.835	2201	2088	7.287	2187	14	2072	16	172037	5593	0	0	0
1	117	4	unmapped	UPB_043491	9450	2870	50	1219	1169	334	28	59	59	71	42	59	69	83	72	86	55	55	56	20	35	82.857	39.643	51.368	53.36	3.012	1174	1138	6.373	1160	14	1110	28	93525	6638	0	0	0
1	118	4	unmapped	UPB_213422	9520	2870	50	484	482	158	32	49	49	67	46	68	63	66	21	31	54	54	53	19	35	48.333	36.083	20.5	23.884	2.7	444	445	5.595	435	9	433	12	38561	5311	0	0	0
1	119	4	unmapped	UPB_144672	9595	2870	50	2749	2635	617	23	57	57	73	51	69	68	74	24	32	52	52	53	18	33	168.25	117.182	111.941	116.741	2.312	2708	2600	7.394	2692	16	2578	22	210766	5886	0	0	0
1	120	4	unmapped	UPB_179682	9670	2870	50	1174	1092	368	33	71	71	89	55	61	64	66	24	36	50	50	52	15	28	78.786	63.813	46.388	48.352	2.645	1117	1037	6.3	1103	14	1021	16	87331	5311	0	0	0
1	121	4	unmapped	UPB_217693	9740	2870	50	396	387	135	34	54	54	66	44	66	64	64	22	34	52	52	54	17	31	28.5	27.75	14.742	16.11	2.483	354	345	4.833	342	12	333	12	30943	5135	0	0	0
1	122	4	unmapped	UPB_003982	9815	2870	50	1580	1511	393	26	50	50	61	38	62	71	77	26	33	54	54	55	17	30	90	63.522	56.917	64.849	2.627	1547	1484	6.492	1530	17	1461	23	120842	6125	0	0	0
1	123	4	unmapped	UPB_023505	9885	2870	50	1696	1646	492	29	61	61	76	52	68	75	75	19	25	56	56	66	75	113	86.053	83.421	67.292	76.238	2.736	1654	1604	6.427	1635	19	1585	19	131710	6006	0	0	0
1	124	4	unmapped	UPB_145095	9960	2870	50	1984	1933	478	24	82	82	97	62	63	72	76	27	35	57	57	69	84	121	126.8	97.421	88.593	104.943	3.568	1917	1870	6.986	1902	15	1851	19	154674	6086	0	0	0
1	125	4		NA	10025	2865	65	42	53	30	56	62	62	73	46	63	58	60	20	33	56	56	58	16	27	-10	-2.25	1.909	1.923	3.738	-18	-5	Error	-20	2	-9	4	6327	7233	-50	0	0
1	126	4	unmapped	UPB_153563	10105	2870	50	2390	2213	644	29	54	54	73	55	75	77	80	27	33	58	58	58	17	29	122.947	98.136	67.925	85.242	2.451	2355	2181	6.942	2336	19	2159	22	177057	6415	0	0	0
1	127	4	unmapped	UPB_111156	10180	2870	50	1404	1365	361	26	65	65	90	64	71	74	74	23	31	56	56	58	20	34	74.389	72.222	52.864	60.005	2.707	1357	1318	6.217	1339	18	1300	18	109221	5924	0	0	0
1	128	4	unmapped	UPB_093870	10255	2870	50	835	809	237	29	67	67	89	59	66	66	69	21	30	56	56	60	22	36	76.8	57.077	44.429	46.551	2.421	778	755	6.263	768	10	742	13	64731	5483	0	0	0
1	129	4	unmapped	UPB_022574	10325	2870	50	1454	1344	396	29	67	67	83	51	61	71	73	26	35	53	53	58	22	37	77.056	63.85	55.708	57.605	2.629	1405	1297	6.268	1387	18	1277	20	107549	5836	0	0	0
1	130	4	unmapped	UPB_058988	10400	2870	50	1413	1360	347	25	61	61	70	39	55	78	81	27	33	55	55	61	21	34	58.783	49.962	45.765	55.678	2.756	1375	1325	5.877	1352	23	1299	26	108794	6470	0	0	0
1	131	4	unmapped	UPB_166951	10475	2870	50	659	652	218	33	59	59	78	59	75	91	93	30	32	58	58	62	31	50	18.182	16.943	16.52	17.912	2.564	633	628	4.184	600	33	593	35	52163	7467	0	0	0
1	132	4	unmapped	UPB_166403	10545	2870	50	1101	1004	331	32	71	71	87	63	72	74	79	31	39	57	57	63	33	52	60.588	42.409	32.199	41.296	3.351	1047	955	5.921	1030	17	933	22	80337	6303	0	0	0
1	133	4	unmapped	UPB_064400	10620	2870	50	2635	2531	655	25	72	72	95	78	82	77	80	24	30	57	57	84	185	220	128.15	106.913	94.333	110.215	2.702	2583	2482	7.002	2563	20	2459	23	202499	6372	0	0	0
1	134	4	unmapped	UPB_127904	10695	2870	50	969	966	256	26	77	77	104	84	80	75	78	25	32	59	59	88	198	225	55.75	46.789	43.44	43.592	2.774	908	908	5.801	892	16	889	19	77309	6256	0	0	0
1	135	4	unmapped	UPB_136004	10765	2870	50	1682	1591	476	29	57	57	65	35	53	68	69	19	27	57	57	61	17	27	147.727	127.833	89.579	98.745	2.989	1636	1546	7.207	1625	11	1534	12	127287	5535	0	0	0
1	136	4	unmapped	UPB_049157	10840	2870	50	2113	2004	499	24	74	74	80	41	51	74	78	22	28	61	61	63	18	28	156.846	113.529	94.215	107.029	2.631	2052	1947	7.293	2039	13	1930	17	160284	6241	0	0	0
1	137	4	unmapped	UPB_087085	10915	2870	50	1620	1545	440	28	69	69	76	42	55	73	76	26	34	61	61	61	19	31	129.25	98.4	74.504	76.315	2.794	1563	1491	7.014	1551	12	1476	15	123628	6086	0	0	0
1	138	4	unmapped	UPB_065628	10985	2870	50	2001	1892	516	27	51	51	71	44	61	72	78	26	33	63	63	64	19	29	216.667	122.733	65.6	89.909	2.788	1959	1856	7.759	1950	9	1841	15	151383	6250	0	0	0
1	139	4	unmapped	UPB_129048	11060	2870	50	2081	1973	494	25	62	62	76	47	61	79	80	26	32	66	66	66	17	25	155.308	136.5	73.663	86.071	2.575	2032	1925	7.279	2019	13	1911	14	157840	6360	0	0	0
1	140	4	unmapped	UPB_025268	11135	2870	50	2157	2066	568	27	65	65	77	50	64	73	76	22	28	62	62	107	417	389	190.182	142.929	107.636	131.836	3.131	2103	2015	7.571	2092	11	2001	14	165248	6056	0	0	0
1	141	4	unmapped	UPB_027480	11205	2870	50	2956	2730	725	26	68	68	78	50	64	79	81	28	34	60	60	110	418	380	152	126.762	83.391	105.872	2.838	2907	2683	7.248	2888	19	2662	21	218425	6510	0	0	0
1	142	4	unmapped	UPB_052539	11280	2870	50	2456	2361	549	23	68	68	82	49	59	78	79	23	29	60	60	67	27	40	132.667	120.684	97.409	111.571	2.708	2406	2312	7.052	2388	18	2293	19	188862	6298	0	0	0
1	143	4	unmapped	UPB_193979	11350	2870	45	546	548	149	27	53	53	67	45	67	73	76	22	28	61	61	64	21	32	41.083	33	26.824	31.599	2.839	505	510	5.36	493	12	495	15	28485	3934	0	0	0
1	144	4	unmapped	UPB_213427	11425	2865	45	448	470	162	34	51	51	59	35	59	80	82	27	32	63	63	65	20	30	23.353	22.053	13.921	20.052	2.532	414	438	4.546	397	17	419	19	24416	4246	0	0	0
1	145	4	unmapped	UPB_168739	11500	2870	45	411	430	119	27	56	56	69	48	69	70	72	20	27	64	64	64	22	34	59.167	46.75	30.941	35.416	3.292	361	382	5.887	355	6	374	8	22350	3755	0	0	0
1	146	4	unmapped	UPB_033626	11575	2870	50	2049	1950	507	26	64	64	87	63	72	72	78	23	29	64	64	65	23	35	248.125	134.714	127.484	127.664	3.207	1993	1900	7.955	1985	8	1886	14	155967	6247	0	0	0
1	147	4	unmapped	UPB_068061	11645	2865	45	2158	2179	270	12	81	81	99	68	68	82	84	29	34	64	64	66	22	33	115.389	104.9	72.162	83.385	2.275	2095	2118	6.85	2077	18	2098	20	113319	4369	0	0	0
1	148	4	unmapped	UPB_001501	11720	2870	50	1228	1186	314	26	70	70	96	77	80	80	81	24	29	62	62	66	20	30	64.333	58.737	40.405	51.197	2.848	1176	1135	6.007	1158	18	1116	19	94882	6457	0	0	0
1	149	4	unmapped	UPB_229048	11795	2870	50	889	885	235	26	77	77	94	67	71	78	82	26	31	64	64	67	21	31	58	44.889	38.81	41.392	2.679	826	826	5.858	812	14	808	18	70808	6571	0	0	0
1	150	4	unmapped	UPB_167196	11865	2865	45	1344	1368	264	19	72	72	85	55	64	96	92	22	23	67	67	70	23	32	43.862	51.84	40.526	57.085	2.704	1301	1321	5.455	1272	29	1296	25	71113	4809	0	0	0
1	151	4	unmapped	UPB_090408	11940	2865	50	1004	933	315	33	72	72	94	65	69	79	86	29	33	69	69	71	22	30	93.2	50.647	34.887	41.137	3.223	942	878	6.542	932	10	861	17	74659	6883	0	0	0
1	152	4	unmapped	UPB_130004	12015	2870	50	1029	997	311	31	73	73	88	57	64	82	83	25	30	70	70	72	18	25	79.667	71.077	40.206	48.252	2.815	968	937	6.316	956	12	924	13	79759	6622	0	0	0
1	153	4	unmapped	UPB_037577	12085	2870	50	1866	1777	523	29	70	70	79	44	55	83	83	30	36	71	71	71	19	26	149.667	142.25	53.813	72.411	3.367	1808	1719	7.226	1796	12	1707	12	142145	6647	0	0	0
1	154	4	unmapped	UPB_231568	12160	2870	50	777	759	233	30	62	62	76	47	61	85	635	4893	770	75	75	770	6680	867	71.5	1.245	27.143	24.058	5.918	725	1257	6.16	715	10	697	560	60698	50803	0	0	0
1	155	4	unmapped	UPB_194070	12230	2865	45	824	810	177	21	60	60	71	42	59	99	102	37	36	71	71	629	5975	949	27.286	24.194	18.92	22.6	2.83	792	781	4.77	764	28	750	31	42128	5316	0	0	0
1	156	4	unmapped	UPB_232981	12305	2870	50	1694	1608	440	27	58	58	71	45	63	83	87	29	33	68	68	69	21	30	109.067	81.579	57.32	69.791	2.844	1651	1569	6.769	1636	15	1550	19	128651	6993	0	0	0
1	157	4	unmapped	UPB_063510	12380	2870	50	1122	1086	318	29	66	66	78	54	69	84	89	32	35	63	63	68	24	35	50.286	39.231	36.341	41.114	2.748	1077	1046	5.652	1056	21	1020	26	86909	7159	0	0	0
1	158	4	unmapped	UPB_135804	12455	2870	50	1842	1764	508	28	72	72	84	56	66	87	90	29	32	70	70	69	24	34	104.118	84.6	52.396	64.962	2.826	1787	1712	6.702	1770	17	1692	20	141080	7188	0	0	0
1	159	4	unmapped	UPB_031704	12525	2870	50	2860	2673	763	28	65	65	79	53	67	89	92	26	28	70	70	73	23	31	147.105	118.545	106.708	119.996	3.321	2814	2630	7.201	2795	19	2608	22	213870	7380	0	0	0
1	160	4	unmapped	UPB_010500	12600	2870	50	1790	1716	461	26	76	76	85	53	62	87	88	28	31	72	72	72	22	30	114.267	102.5	85.966	82.79	2.793	1729	1656	6.836	1714	15	1640	16	137310	7053	0	0	0
1	161	4	unmapped	UPB_157928	12675	2870	50	2851	2683	777	28	68	68	77	50	64	83	87	28	32	66	66	69	24	34	163.706	124.524	100.413	115.481	2.826	2800	2636	7.355	2783	17	2615	21	214660	6941	0	0	0
1	162	4	unmapped	UPB_049970	12745	2865	45	1226	1228	229	18	65	65	79	55	69	84	90	31	34	65	65	70	24	34	61.105	46.52	39.97	48.542	2.617	1180	1188	5.933	1161	19	1163	25	63854	4682	0	0	0
1	163	4	unmapped	UPB_060020	12820	2870	50	940	911	257	28	61	61	89	70	78	82	145	475	327	70	70	71	23	32	73.25	11.333	42.733	40.443	4.213	891	925	6.195	879	12	850	75	72873	11572	0	0	0
1	164	4	unmapped	UPB_194791	12895	2870	50	425	398	163	40	58	58	81	66	81	95	98	30	30	73	73	72	24	33	16.682	13.6	10.374	8.994	3.467	389	365	4.06	367	22	340	25	31837	7835	0	0	0
1	165	4	unmapped	UPB_093462	12965	2870	50	1539	1413	448	31	65	65	70	39	55	94	98	29	29	74	74	74	20	27	73.7	56.167	49.061	56.685	2.827	1494	1372	6.204	1474	20	1348	24	113039	7808	0	0	0
1	166	4	unmapped	UPB_020269	13040	2870	50	1991	1832	526	28	76	76	84	50	59	95	95	33	34	73	73	73	19	26	87.045	79.818	58.491	64.219	2.282	1937	1778	6.444	1915	22	1756	22	146528	7568	0	0	0
1	167	4	unmapped	UPB_008290	13115	2870	50	2598	2399	710	29	69	69	88	53	60	92	95	34	35	74	74	73	23	31	140.5	110.952	72.2	91.015	2.605	2547	2351	7.134	2529	18	2330	21	191907	7625	0	0	0
1	168	4	unmapped	UPB_186148	13185	2870	50	2101	2011	508	25	61	61	69	35	50	94	97	30	30	69	69	72	24	33	81.6	69.643	64.135	71.533	2.899	2065	1978	6.35	2040	25	1950	28	160854	7779	0	0	0
1	169	4	unmapped	UPB_181113	13260	2870	50	686	697	220	31	62	62	72	48	66	85	91	27	29	78	78	79	22	27	89.143	48.846	22	25.942	2.914	631	648	6.478	624	7	635	13	55755	7273	0	0	0
1	170	4	unmapped	UPB_221431	13335	2870	50	404	411	147	35	66	66	78	57	73	85	85	27	31	77	77	78	21	26	42.25	43.125	14.571	17.634	2.866	346	353	5.401	338	8	345	8	32844	6799	0	0	0
1	171	4	unmapped	UPB_160937	13405	2870	50	2078	1965	561	28	68	68	77	50	64	92	95	33	34	78	78	79	23	29	143.571	111.588	60.916	69.232	2.652	2024	1914	7.166	2010	14	1897	17	157223	7587	0	0	0
1	172	4	unmapped	UPB_134501	13480	2870	50	1059	1017	329	32	59	59	74	50	67	105	102	30	29	73	73	73	24	32	31.25	33.034	26.41	36.113	3.339	1032	987	4.966	1000	32	958	29	81355	8162	0	0	0
1	173	4	unmapped	UPB_063175	13555	2870	55	2281	2109	708	33	60	60	67	36	53	103	100	36	36	75	75	76	26	34	79.321	81.96	46.979	60.685	2.742	2249	2074	6.31	2221	28	2049	25	168707	8032	0	0	0
1	174	4	unmapped	UPB_102590	13625	2865	45	631	635	115	18	56	56	63	37	58	102	100	32	32	76	76	79	24	30	22.115	24.125	14.465	20.157	2.593	601	603	4.467	575	26	579	24	33021	5186	0	0	0
1	175	4	unmapped	UPB_033572	13700	2870	50	2826	2587	745	28	52	52	62	39	62	94	101	35	34	76	76	79	24	30	154.111	101.4	73.738	93.655	3.262	2792	2560	7.268	2774	18	2535	25	206996	8076	0	0	0
1	176	4	unmapped	UPB_204984	13770	2865	45	414	412	99	24	53	53	63	39	61	110	117	31	26	77	77	77	23	29	10.939	8.975	9.625	11.57	2.861	394	399	3.451	361	33	359	40	21410	6104	0	0	0
1	177	4	unmapped	UPB_137675	13845	2865	55	1579	1487	460	30	51	51	68	47	69	91	98	36	36	76	76	77	24	31	101.867	65.273	44.469	50.223	2.626	1543	1458	6.671	1528	15	1436	22	118951	7854	0	0	0
1	178	4	unmapped	UPB_113124	13920	2870	50	1953	1872	513	27	72	72	90	56	62	100	104	32	30	77	77	79	28	35	81.783	66.667	52.513	64.139	2.569	1904	1827	6.354	1881	23	1800	27	149792	8350	0	0	0
1	179	4	unmapped	UPB_162186	13995	2870	50	2348	2183	634	29	68	68	87	57	65	95	98	26	26	80	80	82	30	36	152	117.5	82.299	100.444	3.038	2295	2133	7.248	2280	15	2115	18	174666	7835	0	0	0
1	180	4	unmapped	UPB_103551	14065	2870	50	1642	1522	515	33	67	67	75	46	61	106	105	32	30	73	73	79	30	37	47.727	45.469	42.676	41.259	2.426	1608	1487	5.577	1575	33	1455	32	121786	8428	0	0	0
1	181	4	unmapped	UPB_025723	14140	2865	50	1336	1286	364	28	73	73	79	44	55	103	102	27	26	78	78	78	29	37	50.52	50.542	39.075	47.471	2.738	1288	1237	5.659	1263	25	1213	24	102895	8164	0	0	0
1	182	4	unmapped	UPB_201467	14210	2870	50	601	576	231	40	55	55	65	39	60	109	115	54	46	84	84	83	25	30	21.84	16.806	14.943	14.09	3.527	571	552	4.449	546	25	521	31	46114	9170	0	0	0
1	183	4	unmapped	UPB_013300	14285	2865	50	1131	1106	355	32	61	61	72	45	62	100	101	31	30	76	76	81	29	35	44.583	41.8	25.654	32.314	2.446	1094	1070	5.478	1070	24	1045	25	88474	8108	0	0	0
1	184	4	unmapped	UPB_221281	14360	2870	50	316	331	139	41	54	54	67	42	62	99	101	34	33	76	76	81	27	33	11.391	11.08	8.111	8.415	2.423	285	302	3.51	262	23	277	25	26443	8070	0	0	0
1	185	4	unmapped	UPB_020686	14435	2870	50	2191	2051	615	29	48	48	62	39	62	104	104	33	31	75	75	81	31	38	73.897	69.069	51.643	57.957	2.417	2172	2032	6.207	2143	29	2003	29	164092	8323	0	0	0
1	186	4	unmapped	UPB_198570	14505	2870	50	440	449	150	33	57	57	66	48	72	101	105	37	35	80	80	83	30	36	18.238	15.68	12.767	13.919	2.591	404	417	4.189	383	21	392	25	35899	8433	0	0	0
1	187	4	unmapped	UPB_065812	14580	2865	50	2493	2394	695	29	64	64	82	60	73	107	110	35	31	83	83	86	27	31	101.208	86.296	66.403	91.785	3.077	2453	2357	6.661	2429	24	2330	27	191492	8764	0	0	0
1	188	4	unmapped	UPB_075549	14655	2870	50	1190	1157	413	35	67	67	76	47	61	102	105	32	30	82	82	84	27	32	56.15	47.391	31.569	35.67	3.097	1143	1113	5.811	1123	20	1090	23	92561	8362	0	0	0
1	189	4	unmapped	UPB_123596	14725	2870	50	1393	1342	419	31	65	65	71	42	59	108	110	33	30	80	80	80	25	31	47.429	42.567	34.628	42.394	2.738	1356	1307	5.568	1328	28	1277	30	107352	8836	0	0	0
1	190	4	unmapped	UPB_087445	14800	2865	45	956	911	219	24	56	56	69	43	62	105	105	37	35	80	80	82	27	32	36	34.2	23.102	26.956	2.389	925	880	5.17	900	25	855	25	47356	5470	0	0	0
1	191	4	unmapped	UPB_200084	14875	2870	50	1387	1291	405	31	58	58	70	42	60	107	121	61	50	79	79	106	259	244	47.464	29.357	31.339	35.403	3.178	1357	1275	5.569	1329	28	1233	42	103267	9662	0	0	0
1	192	4	unmapped	UPB_071849	14945	2865	45	1394	1404	302	21	76	76	86	55	63	124	123	36	29	88	88	88	25	28	36.611	37.943	29.746	37.871	2.853	1354	1363	5.194	1318	36	1328	35	73010	6376	0	0	0
1	193	4	unmapped	UPB_183923	15020	2870	50	2703	2461	689	27	75	75	86	59	68	112	114	31	27	88	88	89	28	31	109.5	91.769	76.171	86.644	3.09	2652	2412	6.775	2628	24	2386	26	196847	9142	0	0	0
1	194	4	unmapped	UPB_205661	15095	2865	50	619	585	193	32	65	65	78	48	61	109	111	35	31	84	84	85	30	35	22.16	19.259	13.18	14.058	2.312	579	547	4.47	554	25	520	27	46762	8885	0	0	0
1	195	4	unmapped	UPB_188759	15165	2870	50	1227	1108	390	35	64	64	75	41	54	104	106	30	28	90	90	91	28	30	83.071	65.25	38.029	43.885	2.612	1177	1060	6.376	1163	14	1044	16	88649	8470	0	0	0
1	196	4	unmapped	UPB_214014	15240	2865	50	340	360	138	38	49	49	63	45	71	110	110	34	30	89	89	88	26	29	13.857	14.81	7.52	10.858	3.478	312	332	3.793	291	21	311	21	28774	8826	0	0	0
1	197	4	unmapped	UPB_170314	15315	2865	50	1328	1225	391	31	59	59	73	52	71	114	115	30	26	90	90	88	29	32	52.875	46.64	37.161	42.512	2.529	1293	1191	5.725	1269	24	1166	25	97976	9190	0	0	0
1	198	4	unmapped	UPB_010768	15385	2865	50	2004	1874	577	30	82	82	103	70	67	108	111	30	27	82	82	85	28	32	73.923	61.793	50.72	53.835	2.34	1948	1821	6.208	1922	26	1792	29	149916	8850	0	0	0
1	199	4	unmapped	UPB_163159	15460	2865	50	393	392	140	35	70	70	93	67	72	140	273	1143	418	83	83	88	32	36	5.667	1.695	5.32	4.838	2.99	380	512	2.503	323	57	322	190	31369	21815	0	0	0
1	200	4	unmapped	UPB_104113	15535	2865	50	1372	1301	424	32	58	58	69	40	57	113	112	33	29	90	90	94	34	36	57.13	56.5	42.143	46.163	2.734	1337	1265	5.836	1314	23	1243	22	104052	8981	0	0	0
1	201	4		NA	15600	2865	65	43	52	25	48	64	64	76	51	67	84	86	24	27	91	91	92	28	30	3	2.4	1.173	1.197	3.994	-28	-17	1.585	-21	-7	-12	-5	6248	10340	-50	0	0
1	202	4	unmapped	UPB_179806	15680	2865	50	827	791	246	31	52	52	69	44	63	109	112	32	28	88	88	93	28	30	36.905	30.792	23.537	29.988	2.621	796	763	5.206	775	21	739	24	63290	8975	0	0	0
1	203	4	unmapped	UPB_054466	15755	2865	50	1806	1677	545	32	70	70	80	48	60	106	112	38	33	86	86	89	30	33	86.8	61.808	39.086	49.083	2.772	1756	1633	6.44	1736	20	1607	26	134146	8927	0	0	0
1	204	4	unmapped	UPB_151133	15825	2865	50	2793	2612	714	27	77	77	96	59	61	110	113	37	32	79	79	83	32	38	87.613	74.559	72.714	79.05	2.833	2747	2569	6.453	2716	31	2535	34	208950	9024	0	0	0
1	205	4	unmapped	UPB_206294	15900	2865	50	408	410	129	31	70	70	86	56	65	108	112	37	33	85	85	86	25	29	14.696	12.593	7.13	10.311	3.092	361	367	3.877	338	23	340	27	32763	8946	0	0	0
1	206	4	unmapped	UPB_140115	15975	2865	50	3099	2844	855	30	66	66	88	64	72	102	110	31	28	89	89	92	28	30	233.308	132.286	97.656	129.958	3.184	3046	2799	7.866	3033	13	2778	21	227555	8792	0	0	0
1	207	4	unmapped	UPB_094093	16045	2865	50	670	635	223	35	62	62	75	58	77	127	124	35	28	94	94	92	28	30	18.424	19.1	14.791	15.047	2.566	641	603	4.204	608	33	573	30	50766	9885	0	0	0
1	208	4	unmapped	UPB_150877	16120	2865	50	3072	2834	802	28	79	79	92	68	73	115	117	33	28	93	93	89	24	26	136.045	114.792	79.66	109.526	2.856	3015	2779	7.088	2993	22	2755	24	226715	9392	0	0	0
1	209	4	unmapped	UPB_173508	16195	2865	50	1502	1396	469	33	77	77	94	70	74	109	111	36	32	89	89	91	27	29	71.25	59.955	41.485	48.113	2.63	1445	1341	6.155	1425	20	1319	22	111673	8872	0	0	0
1	210	4	unmapped	UPB_057068	16265	2865	50	960	918	316	34	49	49	62	38	61	111	114	40	35	93	93	95	28	29	50.611	41.381	25.333	28.991	2.888	929	890	5.661	911	18	869	21	73415	9142	0	0	0
1	211	4	unmapped	UPB_093298	16340	2870	50	811	776	280	36	58	58	70	44	62	103	110	37	33	90	90	92	27	29	57.923	35.9	23.721	26.582	3.679	766	738	5.856	753	13	718	20	62048	8831	0	0	0
1	212	4	unmapped	UPB_090138	16415	2865	50	937	888	266	29	64	64	76	51	67	106	113	39	34	89	89	91	29	31	51.353	34.333	17.703	24.837	3.365	890	848	5.682	873	17	824	24	71037	9076	0	0	0
1	213	4	unmapped	UPB_073893	16485	2865	50	1633	1586	445	28	82	82	84	53	63	117	118	33	27	94	94	93	30	32	67.435	62.667	45.441	47.102	2.111	1574	1528	6.075	1551	23	1504	24	126888	9445	0	0	0
1	214	4	unmapped	UPB_134010	16560	2870	50	1950	1850	541	29	71	71	76	43	56	114	120	36	30	95	95	94	31	32	98.895	71.16	51.157	65.604	3.356	1898	1804	6.628	1879	19	1779	25	148037	9615	0	0	0
1	215	4	unmapped	UPB_146257	16630	2865	50	1619	1509	524	34	54	54	60	31	51	112	115	33	28	97	97	98	27	27	104.333	80.833	49.789	52.47	2.689	1580	1473	6.705	1565	15	1455	18	120723	9189	0	0	0
1	216	4	unmapped	UPB_037554	16705	2865	50	1063	1041	335	32	58	58	64	36	56	110	114	35	30	93	93	94	28	29	59.118	46.81	28.696	39.38	3.103	1022	1004	5.886	1005	17	983	21	83240	9136	0	0	0
1	217	4	unmapped	UPB_056702	16780	2865	50	1665	1565	476	30	55	55	61	36	59	116	117	36	30	91	91	90	28	31	64.4	58.077	38.599	48.67	2.707	1635	1536	6.009	1610	25	1510	26	125179	9397	0	0	0
1	218	4	unmapped	UPB_171208	16855	2870	50	1004	924	353	38	52	52	64	39	60	114	116	33	28	88	88	90	29	32	36.615	31.143	22.196	26.819	3.195	978	900	5.194	952	26	872	28	73890	9316	0	0	0
1	219	4	unmapped	UPB_011470	16925	2865	50	1203	1157	342	29	61	61	78	51	65	109	112	36	32	93	93	95	27	28	71.375	57.684	33.118	39.384	2.686	1158	1115	6.157	1142	16	1096	19	92593	8987	0	0	0
1	220	4	unmapped	UPB_194600	17000	2865	45	377	396	114	28	55	55	74	51	68	108	114	30	26	93	93	97	29	29	21.467	16.238	12.962	13.754	2.849	337	362	4.424	322	15	341	21	20593	5907	0	0	0
1	221	4	unmapped	UPB_200454	17075	2865	45	376	374	134	35	52	52	60	31	51	106	105	31	29	91	91	104	132	126	21.6	23	8.778	10.414	2.853	339	336	4.433	324	15	322	14	19430	5478	0	0	0
1	222	4	unmapped	UPB_063067	17145	2865	50	1255	1201	337	28	57	57	70	42	60	113	115	35	30	88	88	104	146	140	47.92	42.37	39.005	43.07	3.323	1223	1171	5.583	1198	25	1144	27	96081	9181	0	0	0
1	223	4	unmapped	UPB_208011	17220	2865	50	506	483	152	31	62	62	73	43	58	115	116	33	28	89	89	89	23	25	17.077	15.593	12.031	15.409	3.451	470	448	4.094	444	26	421	27	38675	9311	0	0	0
1	224	4	unmapped	UPB_046333	17295	2865	50	1904	1804	507	28	68	68	77	42	54	110	111	35	31	89	89	91	29	31	87.429	78.909	48.944	58.442	2.816	1857	1758	6.45	1836	21	1736	22	144332	8873	0	0	0
1	225	4	unmapped	UPB_125428	17365	2865	50	2123	2043	591	28	73	73	83	48	57	113	115	42	36	89	89	89	28	31	85.417	75.769	75.304	61.725	2.412	2074	1996	6.416	2050	24	1970	26	163437	9205	0	0	0
1	226	4	unmapped	UPB_008411	17440	2865	50	1953	1824	502	27	72	72	77	45	58	112	114	33	28	84	84	89	28	31	67.179	58.4	46.353	55.727	2.587	1909	1782	6.07	1881	28	1752	30	145913	9151	0	0	0
1	227	4	unmapped	UPB_065250	17510	2865	55	1914	1796	579	32	76	76	83	48	57	112	113	33	29	87	87	92	33	35	73.52	66.154	51.964	60.529	3.038	1863	1746	6.2	1838	25	1720	26	143716	9023	0	0	0
1	228	4	unmapped	UPB_214879	17585	2865	50	938	928	288	31	64	64	77	52	67	114	116	36	31	94	94	97	31	31	43.7	39.273	25.455	29.51	2.408	894	886	5.45	874	20	864	22	74230	9312	0	0	0
1	229	4	unmapped	UPB_044598	17660	2865	50	1920	1878	516	27	71	71	87	64	73	103	107	33	30	85	85	93	27	29	102.722	82.136	66.421	71.335	2.514	1867	1829	6.683	1849	18	1807	22	150266	8588	0	0	0
1	230	4	unmapped	UPB_206047	17730	2865	45	448	438	124	28	51	51	66	51	77	99	107	39	36	84	84	90	29	32	26.467	16.826	11.042	14.174	3.172	412	410	4.726	397	15	387	23	22772	5540	0	0	0
1	231	4	unmapped	UPB_022239	17805	2865	50	1193	1141	320	28	48	48	54	32	59	106	287	1170	407	88	88	91	28	30	63.611	5.492	44.433	34.95	3.933	1163	1292	5.991	1145	18	1093	199	91291	22973	0	0	0
1	232	4	unmapped	UPB_136209	17880	2865	50	679	668	213	31	51	51	59	33	55	100	104	31	29	93	93	93	25	26	89.714	56.091	32.2	32.577	3.017	635	628	6.487	628	7	617	11	53433	8342	0	0	0
1	233	4	unmapped	UPB_105725	17950	2865	50	2344	2258	678	30	61	61	79	63	79	110	116	33	28	87	87	92	49	53	99.261	75.759	72.378	80.864	3.066	2306	2226	6.633	2283	23	2197	29	180642	9287	0	0	0
1	234	4	unmapped	UPB_134431	18025	2865	50	1152	1111	322	28	61	61	84	64	76	113	118	36	30	80	80	89	54	60	33.061	27.632	25.929	31.387	2.614	1124	1088	5.047	1091	33	1050	38	88865	9421	0	0	0
1	235	4	unmapped	UPB_090380	18100	2865	50	316	334	147	44	43	43	49	23	46	120	121	35	28	82	82	85	24	28	7.184	7.462	6.24	6.922	2.725	311	330	2.845	273	38	291	39	26694	9659	0	0	0
1	236	4		NA	18165	2865	65	39	50	31	62	45	45	58	42	72	83	88	29	32	89	89	91	30	32	1	-5	0.785	0.901	4.07	-12	4	0	-6	-6	5	-1	6003	10590	-50	0	0
1	237	4	unmapped	UPB_162439	18245	2865	50	1597	1518	438	28	45	45	62	44	70	121	118	37	31	89	89	90	30	33	48.5	50.793	33.801	39.424	2.713	1584	1502	5.6	1552	32	1473	29	121442	9402	0	0	0
1	238	4	unmapped	UPB_172726	18320	2870	50	332	333	150	45	54	54	69	48	69	132	130	36	27	89	89	92	28	30	6.465	6.805	5.714	6.175	3.348	321	320	2.693	278	43	279	41	26664	10362	0	0	0
1	239	4	unmapped	UPB_224105	18395	2865	50	1455	1402	397	28	70	70	80	53	66	108	109	34	31	89	89	92	31	33	72.895	66.6	43.514	53.587	3.07	1404	1352	6.188	1385	19	1332	20	112197	8755	0	0	0
1	240	4	unmapped	UPB_171980	18465	2865	50	1148	1087	307	28	61	61	73	52	71	110	110	35	31	87	87	89	31	34	47.261	44.609	31.024	40.214	2.872	1110	1049	5.563	1087	23	1026	23	86991	8800	0	0	0
1	241	4	unmapped	UPB_008878	18540	2865	50	2186	2130	613	28	63	63	74	47	63	107	111	27	24	87	87	88	27	30	106.15	86.125	59.889	77.642	2.381	2143	2091	6.73	2123	20	2067	24	170427	8847	0	0	0
1	242	4	unmapped	UPB_218907	18615	2865	50	966	938	270	28	65	65	84	54	64	109	112	35	31	93	93	96	31	32	56.313	45.947	32.829	36.264	3.08	917	892	5.815	901	16	873	19	75001	8920	0	0	0
1	243	4	unmapped	UPB_077931	18685	2865	50	599	600	186	31	54	54	64	41	64	116	113	35	30	94	94	96	29	30	24.773	28.737	15.731	17.918	2.257	567	565	4.631	545	22	546	19	48039	9071	0	0	0
1	244	4	unmapped	UPB_169211	18760	2865	50	1727	1612	442	27	53	53	64	45	70	110	114	36	31	99	99	101	33	32	152.182	103.933	49.373	67.508	3.584	1685	1574	7.25	1674	11	1559	15	128959	9094	0	0	0
1	245	4	unmapped	UPB_150058	18830	2865	50	1274	1225	379	30	62	62	74	50	67	101	105	32	30	95	95	95	28	29	202	116.3	39.543	52.108	3.149	1218	1173	7.658	1212	6	1163	10	98004	8425	0	0	0
1	246	4	unmapped	UPB_066910	18905	2865	50	1252	1219	337	27	62	62	69	40	57	105	108	34	31	90	90	93	29	31	79.333	64.278	28.625	38.133	2.522	1205	1175	6.31	1190	15	1157	18	97543	8650	0	0	0
1	247	4	unmapped	UPB_076525	18980	2865	50	1528	1431	395	27	48	48	58	36	62	117	117	39	33	91	91	97	33	34	56.923	53.192	40.024	39.614	2.303	1506	1409	5.831	1480	26	1383	26	114443	9383	0	0	0
1	248	4	unmapped	UPB_174190	19055	2865	50	1331	1282	384	29	52	52	66	45	68	104	109	34	31	95	95	100	34	34	142.111	87.857	38.839	57.347	3.178	1288	1244	7.151	1279	9	1230	14	102528	8752	0	0	0
1	249	4	unmapped	UPB_226727	19125	2865	50	611	627	182	29	48	48	59	39	66	108	111	36	32	98	98	99	34	34	56.3	44.538	21.086	24.007	2.78	573	592	5.815	563	10	579	13	50170	8910	0	0	0
1	250	4	unmapped	UPB_088100	19200	2865	50	1410	1388	410	29	51	51	64	46	71	113	115	41	35	96	96	99	31	31	79.941	70.368	46.261	43.688	2.321	1376	1356	6.321	1359	17	1337	19	111061	9238	0	0	0
1	251	4	unmapped	UPB_096633	19270	2865	45	648	643	197	30	62	62	69	50	72	112	115	34	29	90	90	95	32	33	26.636	23.24	16.394	22.754	3.466	608	606	4.735	586	22	581	25	33443	6001	0	0	0
1	252	4	NegativeControl	(-)3xSLv1	19340	2865	65	36	42	22	52	54	54	66	43	65	101	103	34	33	91	91	94	34	36	-1.8	-1	1.25	1.176	3.498	-8	0	Error	-18	10	-12	12	5004	12315	-50	0	0
1	253	4	unmapped	UPB_124063	19420	2865	50	1423	1371	389	28	68	68	79	50	63	107	113	36	31	92	92	91	33	36	90.333	62.048	38.556	48.983	3.107	1370	1324	6.497	1355	15	1303	21	109652	9008	0	0	0
1	254	4	unmapped	UPB_134334	19490	2865	45	1449	1449	214	14	73	73	80	51	63	111	113	37	32	90	90	92	30	32	65.524	59.826	38.688	48.227	2.571	1397	1399	6.034	1376	21	1376	23	75349	5889	0	0	0
1	255	4	unmapped	UPB_228804	19565	2865	50	1541	1515	398	26	72	72	78	49	62	120	118	36	30	90	90	91	29	31	48.967	51.536	42.184	40.144	2.523	1499	1471	5.614	1469	30	1443	28	121225	9450	0	0	0
1	256	4	unmapped	UPB_126196	19640	2865	50	1626	1586	430	27	58	58	68	47	69	109	109	33	30	94	94	96	28	29	104.533	101.867	46.465	57.576	2.345	1583	1543	6.708	1568	15	1528	15	126902	8699	0	0	0
1	257	4	unmapped	UPB_069539	19715	2865	50	978	955	300	31	41	41	54	39	72	102	106	32	30	94	94	96	29	30	117.125	76.167	34.265	44.367	2.943	945	926	6.872	937	8	914	12	76360	8470	0	0	0
1	258	4	unmapped	UPB_208875	19785	2865	50	460	451	151	33	47	47	60	38	63	101	107	38	35	95	95	96	36	37	68.833	33.667	14.192	15.811	3.488	419	416	6.105	413	6	404	12	36072	8522	0	0	0
1	259	4	unmapped	UPB_144052	19860	2865	50	1375	1301	379	29	59	59	70	44	62	114	115	34	29	94	94	94	34	36	65.8	59.143	47.464	56.035	3.048	1336	1263	6.04	1316	20	1242	21	104044	9218	0	0	0
1	260	4	unmapped	UPB_096678	19930	2865	50	801	769	237	30	58	58	65	38	58	103	110	34	30	90	90	96	33	34	57.154	35.55	19.109	23.595	3.005	756	731	5.837	743	13	711	20	61500	8778	0	0	0
1	261	4	unmapped	UPB_164818	20005	2865	50	921	908	283	31	55	55	65	37	56	101	103	32	31	88	88	92	29	31	66.615	56.867	24.265	34.523	2.773	879	868	6.058	866	13	853	15	72655	8255	0	0	0
1	262	4	unmapped	UPB_063938	20080	2865	50	1079	1014	311	30	48	48	62	42	67	113	111	29	26	90	90	91	28	30	44.826	46	25.688	36.672	2.837	1054	987	5.486	1031	23	966	21	81130	8912	0	0	0
1	263	4	unmapped	UPB_228637	20150	2865	45	615	604	143	23	37	37	52	44	84	107	107	29	27	88	88	92	37	40	30.421	29.842	19.206	21.609	2.17	597	586	4.927	578	19	567	19	31392	5562	0	0	0
1	264	4	unmapped	UPB_036573	20225	2865	50	1254	1224	306	25	54	54	74	63	85	109	109	37	33	90	90	91	34	37	63.158	61.579	38.486	39.768	2.253	1219	1189	5.981	1200	19	1170	19	97931	8726	0	0	0
1	265	4	unmapped	UPB_203021	20300	2865	50	1309	1243	331	26	59	59	78	62	79	102	108	32	29	88	88	91	27	29	89.286	59.2	42.205	50.168	2.619	1264	1204	6.48	1250	14	1184	20	99470	8604	0	0	0
1	266	4	DarkCorner	DarkCorner	20365	2865	65	33	37	19	51	51	51	74	64	86	102	103	33	32	88	88	93	30	32	-1.286	-0.933	1.257	1.17	2.602	-4	1	Error	-18	14	-14	15	4495	12340	-50	0	0
1	267	4	DarkCorner	DarkCorner	20440	2865	65	34	38	15	39	34	34	38	17	44	107	108	35	32	86	86	89	30	33	0	0.182	0.4	0.337	4.465	21	26	Error	0	21	4	22	4517	12919	-50	0	0
1	1	5	DarkCorner	DarkCorner	900	2935	40	36	39	16	41	32	32	35	15	42	54	56	19	33	44	44	46	20	43	0.4	0.583	0.656	0.703	4.143	14	19	-1.322	4	10	7	12	2034	2899	0	0	0
1	2	5	DarkCorner	DarkCorner	960	2925	30	31	36	13	36	32	32	36	15	41	56	63	21	33	47	47	52	25	48	-0.111	0.25	0.556	1.009	5.884	8	20	Error	-1	9	4	16	1139	2028	0	0	0
1	3	5	unmapped	UPB_230729	1050	2935	50	433	427	144	33	36	36	45	25	55	53	56	19	33	45	45	47	16	34	49.625	35.545	20.927	23.145	2.773	405	402	5.633	397	8	391	11	34143	4469	0	0	0
1	4	5	unmapped	UPB_040930	1125	2935	50	3477	3373	828	24	49	49	70	51	72	61	59	18	30	44	44	46	16	34	201.647	221.6	158.884	210.631	2.597	3445	3339	7.656	3428	17	3324	15	269835	4729	0	0	0
1	5	5	unmapped	UPB_187012	1200	2935	50	1478	1394	416	29	48	48	68	53	77	53	55	20	36	46	46	45	15	33	204.286	149.556	67.409	87.591	2.289	1437	1355	7.674	1430	7	1346	9	111519	4428	0	0	0
1	6	5	unmapped	UPB_156513	1270	2935	50	1938	1859	430	23	68	68	79	49	62	55	56	19	33	49	49	49	16	32	311.667	255.857	141.536	148.939	2.822	1876	1798	8.284	1870	6	1791	7	148680	4479	0	0	0
1	7	5	unmapped	UPB_172340	1345	2935	50	2133	1996	500	25	58	58	78	56	71	55	58	19	32	42	42	45	15	33	159.615	121.125	108.739	150.959	3.455	2088	1954	7.318	2075	13	1938	16	159714	4638	0	0	0
1	8	5	unmapped	UPB_073963	1420	2935	50	2271	2215	569	25	55	55	71	52	73	57	58	17	29	44	44	46	17	36	170.462	154.286	108.962	139.168	2.53	2229	2174	7.413	2216	13	2160	14	177222	4654	0	0	0
1	9	5	unmapped	UPB_079332	1490	2935	45	1079	1034	204	19	59	59	72	53	73	55	58	21	36	45	45	47	16	34	102	75	59.087	57.452	2.395	1030	988	6.672	1020	10	975	13	53772	3012	0	0	0
1	10	5	unmapped	UPB_011252	1565	2935	50	1599	1577	376	23	51	51	66	44	66	52	55	16	29	46	46	48	16	33	258	169.556	118.714	131.588	2.826	1554	1535	8.011	1548	6	1526	9	126150	4373	0	0	0
1	11	5	unmapped	UPB_190161	1640	2935	50	892	880	260	29	52	52	64	40	62	56	57	21	36	47	47	48	15	31	93.333	82.8	42.95	44.379	2.444	849	838	6.544	840	9	828	10	70408	4549	0	0	0
1	12	5	unmapped	UPB_133414	1710	2935	50	2114	2028	619	30	62	62	75	56	74	56	55	19	34	43	43	47	14	29	157.846	163.833	110.202	123.581	2.716	2065	1978	7.302	2052	13	1966	12	162211	4423	0	0	0
1	13	5	unmapped	UPB_014759	1785	2935	50	2789	2701	657	24	67	67	89	66	74	56	60	21	35	45	45	50	17	34	247.455	175.6	133.24	177.167	2.864	2733	2649	7.951	2722	11	2634	15	216060	4774	0	0	0
1	14	5	unmapped	UPB_046555	1860	2935	50	1303	1264	335	26	63	63	78	58	74	55	55	18	32	47	47	50	16	32	155	150.125	81.313	83.046	2.387	1248	1209	7.276	1240	8	1201	8	101114	4429	0	0	0
1	15	5	NegativeControl	(-)3xSLv1	1925	2925	65	36	45	25	55	50	50	65	49	75	51	56	25	44	46	46	49	15	30	-2.8	-0.5	1.623	1.277	3.607	-9	5	Error	-14	5	-5	10	5429	6741	-50	0	0
1	16	5	unmapped	UPB_157935	2005	2935	50	2547	2493	568	22	50	50	69	49	71	51	56	19	33	45	45	48	17	35	416.167	222.091	124.833	163.753	3.008	2503	2454	8.701	2497	6	2443	11	199477	4457	0	0	0
1	17	5	unmapped	UPB_089401	2075	2935	50	2505	2336	641	27	78	78	92	68	73	57	57	19	33	45	45	47	15	31	202.25	188.167	99.116	125.114	2.809	2439	2270	7.66	2427	12	2258	12	186858	4595	0	0	0
1	18	5	unmapped	UPB_055692	2150	2935	50	1457	1440	416	28	62	62	86	70	81	49	55	21	38	47	47	50	24	48	697.5	172.25	75.658	85.229	2.881	1397	1386	9.446	1395	2	1378	8	115212	4416	0	0	0
1	19	5	unmapped	UPB_023425	2225	2935	50	2221	2104	506	24	49	49	63	44	69	59	61	22	36	44	44	49	25	51	144.8	120.882	104.211	107.806	2.528	2187	2072	7.178	2172	15	2055	17	168307	4845	0	0	0
1	20	5	unmapped	UPB_204414	2300	2935	50	987	943	325	34	45	45	53	31	58	53	57	17	29	44	44	46	16	34	104.667	69.077	67.4	78.093	2.786	951	911	6.71	942	9	898	13	75469	4527	0	0	0
1	21	5	unmapped	UPB_163677	2370	2935	50	1230	1214	323	26	55	55	61	32	52	53	55	22	40	44	44	46	15	32	130.556	105.364	59.412	74.126	2.583	1184	1170	7.029	1175	9	1159	11	97116	4391	0	0	0
1	22	5	unmapped	UPB_069963	2445	2935	50	1240	1196	305	25	62	62	71	46	64	54	56	19	33	47	47	48	15	31	168.286	126	61.241	72.845	2.478	1185	1143	7.395	1178	7	1134	9	95686	4491	0	0	0
1	23	5	unmapped	UPB_066763	2520	2935	50	2072	2008	542	26	67	67	80	56	70	57	57	19	33	45	45	46	15	32	167.083	161.75	113.579	127.841	2.472	2017	1953	7.384	2005	12	1941	12	160632	4550	0	0	0
1	24	5	unmapped	UPB_189796	2590	2935	50	1069	988	313	31	49	49	62	37	59	55	56	17	30	43	43	45	14	31	85	72.231	50.536	57.539	2.696	1032	952	6.409	1020	12	939	13	79074	4470	0	0	0
1	25	5	unmapped	UPB_169158	2665	2935	50	1823	1753	443	25	51	51	61	34	55	49	54	23	42	47	47	49	21	42	886	243.143	127.429	163.254	3.361	1774	1709	9.791	1772	2	1702	7	140220	4307	0	0	0
1	26	5	unmapped	UPB_217710	2740	2935	45	360	367	105	28	48	48	58	34	58	52	56	20	35	46	46	47	15	31	52	31.9	22.073	21.714	3.195	318	329	5.7	312	6	319	10	19072	2905	0	0	0
1	27	5	unmapped	UPB_040313	2810	2935	50	4457	4074	1102	27	47	47	75	79	105	56	62	22	35	46	46	48	15	31	441	251.688	147.935	188.131	2.394	4420	4043	8.785	4410	10	4027	16	325913	4929	0	0	0
1	28	5	unmapped	UPB_125960	2885	2935	50	1114	1103	288	26	66	66	90	82	91	55	54	19	35	45	45	48	17	35	104.8	115.222	60.909	67.387	2.378	1058	1046	6.711	1048	10	1037	9	88267	4315	0	0	0
1	29	5	unmapped	UPB_138240	2960	2935	50	1314	1269	378	29	54	54	65	40	61	56	58	19	32	46	46	50	19	38	126	101.25	61.444	69.222	2.595	1270	1227	6.977	1260	10	1215	12	101531	4607	0	0	0
1	30	5	unmapped	UPB_167552	3025	2925	65	98	102	57	55	48	48	62	38	61	82	82	36	43	46	46	48	16	33	1.389	1.5	1.314	1.218	3.091	86	90	0.474	50	36	54	36	12274	9798	-50	0	0
1	31	5	unmapped	UPB_078715	3105	2935	50	1269	1203	343	28	43	43	54	30	55	55	56	20	35	45	45	47	13	27	122.6	105.455	70	89.569	2.983	1236	1171	6.938	1226	10	1160	11	96221	4484	0	0	0
1	32	5	unmapped	UPB_171438	3175	2935	50	1171	1126	375	33	44	44	56	34	60	50	53	18	33	47	47	48	14	29	375.667	180.333	79.099	98.666	2.817	1130	1088	8.553	1127	3	1082	6	90103	4219	0	0	0
1	33	5	unmapped	UPB_025199	3250	2935	50	1718	1669	419	25	58	58	66	42	63	54	54	18	33	46	46	48	15	31	207.5	201.375	97.099	114.876	2.329	1668	1619	7.697	1660	8	1611	8	133512	4331	0	0	0
1	34	5	unmapped	UPB_129857	3325	2935	50	2153	2084	504	24	52	52	66	46	69	58	61	21	34	49	49	50	15	30	233.444	169.333	108.986	138.962	3.021	2110	2044	7.867	2101	9	2032	12	166741	4874	0	0	0
1	35	5	unmapped	UPB_170675	3400	2935	50	2133	2013	626	31	60	60	82	61	74	55	58	21	36	47	47	49	16	32	259.125	177.545	123.75	139.482	2.779	2081	1964	8.018	2073	8	1953	11	161004	4636	0	0	0
1	36	5	unmapped	UPB_025165	3470	2935	50	1892	1780	453	25	82	82	91	57	62	54	56	18	32	47	47	50	18	36	258.571	188.667	109.294	122.529	2.841	1817	1707	8.014	1810	7	1698	9	142422	4505	0	0	0
1	37	5	unmapped	UPB_097011	3545	2935	50	1457	1408	388	27	57	57	65	41	63	51	54	17	31	46	46	49	17	34	280	168.875	81.538	107.661	2.854	1405	1359	8.129	1400	5	1351	8	112616	4336	0	0	0
1	38	5	unmapped	UPB_181473	3620	2935	50	1875	1759	496	28	55	55	62	38	61	56	59	17	28	45	45	48	15	31	165.455	121.714	99.03	109.276	2.307	1831	1718	7.37	1820	11	1704	14	140723	4688	0	0	0
1	39	5	unmapped	UPB_057622	3690	2935	50	1471	1456	421	28	62	62	74	50	67	60	61	23	37	46	46	48	15	31	100.643	92.933	66.5	71.941	2.476	1423	1409	6.653	1409	14	1394	15	116501	4906	0	0	0
1	40	5	unmapped	UPB_014216	3765	2935	50	2141	2022	548	27	71	71	87	65	74	57	56	18	32	45	45	47	16	34	172.5	177.364	105.209	114.255	2.181	2082	1962	7.43	2070	12	1951	11	161735	4504	0	0	0
1	41	5	unmapped	UPB_014086	3840	2935	50	2256	2143	563	26	68	68	90	72	80	59	58	20	34	46	46	48	15	31	168.308	172.917	118.36	111.325	2.256	2201	2087	7.395	2188	13	2075	12	171459	4657	0	0	0
1	42	5	unmapped	UPB_201728	3910	2935	50	1037	1019	299	29	59	59	67	36	53	53	57	19	33	46	46	47	13	27	139.714	87.273	53.212	59.954	2.454	985	971	7.126	978	7	960	11	81557	4526	0	0	0
1	43	5	unmapped	UPB_160317	3985	2935	50	3250	3077	732	23	50	50	65	44	67	63	62	22	35	47	47	49	16	32	200	201.8	135.356	159.489	2.702	3216	3042	7.644	3200	16	3027	15	246167	4996	0	0	0
1	44	5	unmapped	UPB_183174	4060	2935	50	1529	1452	454	31	52	52	69	47	68	51	57	20	35	46	46	49	16	32	295.4	127.273	111.583	110.717	3.139	1482	1411	8.207	1477	5	1400	11	116157	4525	0	0	0
1	45	5	unmapped	UPB_135210	4130	2935	50	1407	1365	408	29	74	74	83	55	66	56	56	19	33	49	49	50	14	28	190.429	184.429	86.8	91.008	2.649	1340	1298	7.573	1333	7	1291	7	109170	4477	0	0	0
1	46	5	unmapped	UPB_121454	4205	2935	50	2608	2531	626	24	62	62	79	58	73	64	64	19	29	47	47	48	13	27	149.765	145.235	112.208	132.002	2.408	2563	2486	7.227	2546	17	2469	17	202471	5107	0	0	0
1	47	5	unmapped	UPB_157400	4280	2935	50	3591	3369	929	27	65	65	76	50	65	58	64	22	34	43	43	47	15	31	235.067	157.333	160.455	186.353	2.775	3541	3325	7.877	3526	15	3304	21	269524	5114	0	0	0
1	48	5	unmapped	UPB_113208	4350	2935	50	2524	2419	594	24	55	55	70	46	65	55	57	18	31	48	48	49	15	30	352.714	262.667	136.182	169.92	3.033	2476	2373	8.462	2469	7	2364	9	193528	4541	0	0	0
1	49	5	unmapped	UPB_098452	4425	2935	50	1820	1729	444	25	52	52	67	43	64	58	60	21	35	46	46	47	14	29	147.333	119.786	100.063	119.738	3.071	1780	1691	7.203	1768	12	1677	14	138321	4797	0	0	0
1	50	5	unmapped	UPB_101730	4500	2935	50	1705	1611	502	31	54	54	73	50	68	55	58	20	34	47	47	50	30	60	206.375	141.545	87.778	100.49	2.607	1659	1568	7.689	1651	8	1557	11	128886	4658	0	0	0
1	51	5	unmapped	UPB_124432	4570	2935	50	1595	1492	428	28	63	63	78	49	62	59	62	20	32	46	46	50	30	60	117.846	89.313	67.4	75.224	2.494	1545	1445	6.881	1532	13	1429	16	119364	4975	0	0	0
1	52	5	unmapped	UPB_116855	4645	2935	50	981	967	260	26	55	55	66	40	60	57	62	23	37	45	45	47	16	34	77.167	53.647	36.784	47.387	2.891	938	929	6.27	926	12	912	17	77366	4962	0	0	0
1	53	5	unmapped	UPB_197861	4720	2935	50	1603	1498	427	28	70	70	78	45	57	62	63	20	31	49	49	52	22	42	117.923	102	82.632	87.1	2.294	1546	1442	6.882	1533	13	1428	14	119853	5071	0	0	0
1	54	5	unmapped	UPB_031744	4790	2935	50	4308	4053	1068	26	77	77	92	61	66	61	61	19	31	51	51	53	21	39	423.1	397.6	240	285.688	2.678	4241	3986	8.725	4231	10	3976	10	324206	4905	0	0	0
1	55	5	unmapped	UPB_086686	4865	2935	50	2189	2086	531	25	71	71	86	54	62	58	59	18	30	48	48	51	18	35	211.8	183.182	104.029	128.856	2.306	2128	2026	7.727	2118	10	2015	11	166916	4694	0	0	0
1	56	5	unmapped	UPB_233104	4940	2935	50	1654	1598	451	28	63	63	75	50	66	55	58	22	37	45	45	49	16	32	159.1	118.077	87.415	90.949	2.492	1601	1548	7.314	1591	10	1535	13	127824	4603	0	0	0
1	57	5	unmapped	UPB_222916	5010	2935	50	1290	1238	359	28	58	58	68	45	66	56	57	19	33	48	48	50	14	28	154	131.111	71.389	82.81	3.021	1240	1189	7.267	1232	8	1180	9	99045	4584	0	0	0
1	58	5	unmapped	UPB_165360	5085	2935	50	1506	1463	401	27	66	66	83	50	60	57	58	19	32	49	49	50	16	32	180	155.222	85.219	101.338	2.264	1448	1406	7.492	1440	8	1397	9	117045	4602	0	0	0
1	59	5	unmapped	UPB_000974	5160	2935	50	1983	1873	549	29	65	65	80	49	61	61	65	23	35	49	49	52	17	32	159.833	113	88.045	98.688	2.603	1930	1824	7.32	1918	12	1808	16	149859	5164	0	0	0
1	60	5	unmapped	UPB_147245	5230	2935	50	2050	1965	543	27	58	58	72	49	68	55	57	18	31	49	49	50	16	32	332	238.375	135.857	152.31	3.176	1998	1915	8.375	1992	6	1907	8	157205	4598	0	0	0
1	61	5	unmapped	UPB_021663	5305	2935	50	2144	2043	540	26	59	59	73	48	65	63	64	20	31	47	47	49	16	32	130.313	116.706	89.346	111.108	2.538	2101	2001	7.026	2085	16	1984	17	163444	5132	0	0	0
1	62	5	unmapped	UPB_036611	5380	2935	50	3456	3283	939	28	73	73	84	53	63	58	60	20	33	46	46	48	15	31	281.917	229.286	198.048	211.548	2.574	3395	3224	8.139	3383	12	3210	14	262677	4819	0	0	0
1	63	5	unmapped	UPB_011200	5450	2935	50	2230	2119	513	24	68	68	83	52	62	61	65	24	36	48	48	50	17	34	166.308	120.647	89.364	103.06	2.728	2175	2068	7.378	2162	13	2051	17	169496	5199	0	0	0
1	64	5	unmapped	UPB_041312	5525	2935	50	1645	1617	453	28	61	61	79	55	69	56	60	19	31	46	46	49	17	34	158.4	111.143	78	93.398	2.523	1594	1570	7.307	1584	10	1556	14	129342	4762	0	0	0
1	65	5	unmapped	UPB_224315	5600	2935	50	1873	1731	556	32	73	73	93	58	62	61	58	17	29	44	44	47	16	34	105.882	118.429	82.259	86.634	2.555	1817	1672	6.726	1800	17	1658	14	138449	4663	0	0	0
1	66	5	unmapped	UPB_039865	5670	2935	50	2899	2705	760	28	74	74	90	63	70	57	61	20	32	47	47	49	16	32	282.5	187.929	161.275	173.888	2.634	2835	2645	8.142	2825	10	2631	14	216420	4890	0	0	0
1	67	5	unmapped	UPB_160832	5745	2935	50	1741	1648	436	26	69	69	82	60	73	62	64	18	28	48	48	50	14	28	119.429	98.688	93.148	100.702	2.304	1686	1595	6.9	1672	14	1579	16	131837	5105	0	0	0
1	68	5	unmapped	UPB_203104	5820	2935	50	2232	2075	610	29	67	67	78	50	64	59	61	18	29	49	49	49	13	26	216.5	167.333	106.434	142.257	2.819	2175	2020	7.758	2165	10	2008	12	166037	4887	0	0	0
1	69	5	unmapped	UPB_128594	5890	2935	50	3011	2873	773	26	82	82	98	64	65	64	66	26	39	48	48	51	17	33	183.063	155.056	138.857	142.831	2.884	2945	2809	7.516	2929	16	2791	18	229840	5263	0	0	0
1	70	5	unmapped	UPB_223846	5965	2935	50	2896	2689	696	25	71	71	93	60	64	59	62	22	35	47	47	49	16	32	235.417	174.533	131.599	148.29	2.902	2837	2633	7.879	2825	12	2618	15	215138	4986	0	0	0
1	71	5	unmapped	UPB_033478	6040	2935	50	3407	3095	926	29	75	75	92	59	64	63	63	24	38	47	47	53	42	79	208.25	188.75	140.417	144.246	2.506	3348	3036	7.702	3332	16	3020	16	247638	5042	0	0	0
1	72	5	unmapped	UPB_172331	6110	2935	50	2263	2164	630	29	82	82	92	56	60	57	63	35	55	47	47	50	15	30	218.1	130.125	121.2	125.407	2.767	2191	2098	7.769	2181	10	2082	16	173087	5042	0	0	0
1	73	5	unmapped	UPB_010532	6185	2935	50	2705	2552	653	25	79	79	91	52	57	58	61	22	36	44	44	47	14	29	187.571	145.471	107.743	124.466	2.285	2640	2490	7.551	2626	14	2473	17	204163	4876	0	0	0
1	74	5	unmapped	UPB_160309	6260	2935	50	3355	3025	944	31	88	88	99	63	63	60	62	23	37	45	45	49	16	32	217.8	172.765	131.512	148.123	2.339	3282	2954	7.767	3267	15	2937	17	241982	4998	0	0	0
1	75	5	unmapped	UPB_003530	6330	2935	50	2231	2112	627	29	57	57	77	58	75	54	59	24	40	48	48	51	16	31	362.333	186.818	166	159.153	3.243	2180	2066	8.501	2174	6	2055	11	168926	4708	0	0	0
1	76	5	unmapped	UPB_028457	6405	2935	50	3485	3349	871	26	56	56	73	55	75	63	62	23	37	49	49	51	14	27	244.929	253.308	141.058	187.558	2.725	3443	3306	7.936	3429	14	3293	13	267932	4986	0	0	0
1	77	5	unmapped	UPB_105761	6480	2935	50	2870	2710	763	28	75	75	81	47	58	59	63	21	33	49	49	48	14	29	279.5	188.214	127.375	136.752	2.214	2805	2649	8.127	2795	10	2635	14	216818	5016	0	0	0
1	78	5	unmapped	UPB_147924	6550	2935	50	1919	1794	519	28	82	82	94	54	57	57	61	22	36	48	48	50	17	34	204.111	131.692	111.867	106.814	2.835	1846	1725	7.673	1837	9	1712	13	143510	4847	0	0	0
1	79	5	unmapped	UPB_098221	6625	2935	50	1043	996	297	29	67	67	81	56	69	60	62	20	32	45	45	49	18	36	65.067	54.647	39.182	45.958	2.552	991	946	6.024	976	15	929	17	79715	4929	0	0	0
1	80	5	unmapped	UPB_131022	6695	2935	50	2586	2394	734	30	61	61	75	48	64	60	63	21	33	50	50	50	18	36	252.5	179.462	115.238	146.532	2.6	2535	2346	7.98	2525	10	2333	13	191514	5016	0	0	0
1	81	5	unmapped	UPB_115218	6770	2935	50	1689	1611	429	26	80	80	90	60	66	62	66	24	36	49	49	50	20	40	123.769	90.059	61.283	83.25	2.979	1622	1548	6.952	1609	13	1531	17	128902	5271	0	0	0
1	82	5	unmapped	UPB_107604	6845	2935	50	2371	2239	585	26	75	75	86	55	63	61	65	22	33	47	47	50	20	40	164	120.222	106.25	138.238	3.111	2310	2182	7.358	2296	14	2164	18	179091	5229	0	0	0
1	83	5	unmapped	UPB_118082	6920	2935	50	2622	2390	719	30	72	72	83	47	56	56	64	31	48	46	46	164	1122	684	255	128.778	121.28	139.183	3.082	2560	2336	7.994	2550	10	2318	18	191188	5132	0	0	0
1	84	5	unmapped	UPB_101695	6990	2935	50	1958	1872	517	27	73	73	76	49	64	59	63	20	31	48	48	49	14	28	171.364	119.933	98.046	118.128	3.055	1896	1814	7.421	1885	11	1799	15	149734	5065	0	0	0
1	85	5	unmapped	UPB_012887	7065	2935	50	2425	2330	555	23	68	68	77	47	61	64	67	23	34	51	51	52	16	30	181.308	141.375	107	132.399	2.917	2370	2278	7.502	2357	13	2262	16	186395	5364	0	0	0
1	86	5	unmapped	UPB_213680	7135	2930	45	546	545	167	30	60	60	72	47	65	57	57	17	29	50	50	51	16	31	69.429	69.286	23.143	30.626	2.561	493	492	6.117	486	7	485	7	28340	2974	0	0	0
1	87	5	unmapped	UPB_097295	7210	2935	55	1793	1673	514	30	59	59	72	40	55	57	71	89	125	48	48	50	14	28	192.667	70.174	86.477	95.923	3.172	1743	1637	7.59	1734	9	1614	23	133800	5640	0	0	0
1	88	5	unmapped	UPB_004500	7285	2935	50	1592	1484	403	27	67	67	80	44	55	58	60	21	35	49	49	51	14	27	169.444	128.818	81.3	79.335	2.708	1534	1428	7.405	1525	9	1417	11	118759	4779	0	0	0
1	89	5	unmapped	UPB_001413	7360	2935	50	2520	2377	717	30	72	72	84	51	60	63	64	20	31	49	49	51	15	29	174.857	153.667	107.553	129.794	2.386	2462	2320	7.45	2448	14	2305	15	190187	5138	0	0	0
1	90	5	unmapped	UPB_096104	7430	2935	50	1504	1470	427	29	70	70	79	49	62	60	62	18	29	49	49	50	15	30	130.364	107.692	66.003	74.352	2.24	1445	1413	7.026	1434	11	1400	13	117584	4969	0	0	0
1	91	5	unmapped	UPB_139392	7505	2935	50	3041	2907	773	26	69	69	86	57	66	64	66	20	30	48	48	49	14	28	185.75	157.667	125.742	144.82	2.481	2988	2856	7.537	2972	16	2838	18	232541	5265	0	0	0
1	92	5	unmapped	UPB_127819	7575	2935	50	1798	1682	511	30	62	62	79	55	69	62	63	22	34	45	45	49	17	34	102.118	90	77.727	78.122	2.694	1753	1638	6.674	1736	17	1620	18	134593	5077	0	0	0
1	93	5	unmapped	UPB_136105	7650	2935	50	1857	1707	502	29	61	61	72	44	61	65	64	21	32	46	46	49	19	38	94.526	91.444	70.737	86.486	2.849	1815	1664	6.563	1796	19	1646	18	136553	5145	0	0	0
1	94	5	unmapped	UPB_225383	7725	2935	50	1845	1770	523	29	59	59	72	46	63	56	62	26	41	51	51	55	20	36	357.2	155.545	90.258	95.737	2.817	1791	1722	8.481	1786	5	1711	11	141566	4980	0	0	0
1	95	5	unmapped	UPB_223603	7800	2935	45	506	506	122	24	68	68	84	66	78	63	64	21	32	52	52	53	17	32	39.818	36.5	22.25	26.328	2.32	449	450	5.315	438	11	438	12	26302	3332	0	0	0
1	96	5	unmapped	UPB_026161	7870	2935	50	2102	1998	548	27	68	68	87	65	74	60	64	19	29	52	52	54	18	33	254.25	160.833	129.85	153.633	2.968	2042	1942	7.99	2034	8	1930	12	159839	5123	0	0	0
1	97	5	unmapped	UPB_048192	7945	2935	50	1274	1244	310	24	69	69	83	50	60	57	60	22	36	51	51	53	19	35	200.833	130.556	63.68	79.646	2.943	1211	1184	7.65	1205	6	1175	9	99492	4811	0	0	0
1	98	5	unmapped	UPB_032346	8015	2930	45	3721	3711	486	13	86	86	124	95	76	70	69	20	28	51	51	56	21	37	191.316	201.389	151.12	161.641	1.961	3654	3643	7.58	3635	19	3625	18	192961	3588	0	0	0
1	99	5	unmapped	UPB_215513	8090	2935	50	896	870	259	29	77	77	102	89	87	54	58	20	34	51	51	53	18	33	273	113.286	45.174	59.564	3.753	822	800	8.093	819	3	793	7	69584	4666	0	0	0
1	100	5	unmapped	UPB_232223	8165	2935	50	1845	1803	529	29	41	41	61	43	70	63	65	20	30	53	53	53	17	32	180.4	146.833	93.825	105.705	2.799	1814	1774	7.495	1804	10	1762	12	144240	5172	0	0	0
1	101	5	unmapped	UPB_231963	8240	2935	40	69	73	36	49	39	39	47	30	63	60	64	22	34	48	48	51	17	33	2.5	2.125	1.364	1.558	3.16	42	50	1.322	30	12	34	16	3795	3316	0	0	0
1	102	5	unmapped	UPB_212531	8310	2935	50	1488	1380	441	31	52	52	75	54	72	66	66	23	34	48	48	50	18	36	79.778	73.778	52	66.598	2.691	1454	1346	6.318	1436	18	1328	18	110369	5293	0	0	0
1	103	5	unmapped	UPB_197601	8385	2935	50	620	599	191	31	51	51	71	49	69	62	65	23	35	52	52	52	19	36	56.9	42.154	27.75	30.601	2.54	579	561	5.83	569	10	548	13	47914	5224	0	0	0
1	104	5		NA	8450	2925	65	42	55	36	65	45	45	63	50	79	55	56	17	30	53	53	55	19	34	-1.5	3.333	1.317	1.532	3.641	-1	13	Error	-3	2	10	3	6649	6675	-50	0	0
1	105	5	unmapped	UPB_195912	8530	2930	45	809	808	161	19	56	56	76	56	73	64	63	21	33	49	49	53	17	32	50.2	53.714	44.533	45.889	2.194	768	766	5.65	753	15	752	14	42010	3298	0	0	0
1	106	5	unmapped	UPB_020777	8605	2935	50	2154	2084	598	28	63	63	76	46	60	62	65	23	35	49	49	51	16	31	160.846	126.313	105.609	123.893	2.695	2104	2037	7.33	2091	13	2021	16	166751	5239	0	0	0
1	107	5	unmapped	UPB_220329	8675	2930	45	464	477	134	28	58	58	76	56	73	65	66	23	34	54	54	55	18	32	36.909	34.917	22.625	25.381	2.916	417	431	5.206	406	11	419	12	24799	3416	0	0	0
1	108	5	unmapped	UPB_033685	8750	2935	50	2105	2006	573	28	55	55	71	54	76	56	62	22	35	55	55	57	17	29	2050	278.714	116.4	118.276	2.721	2051	1958	11.001	2050	1	1951	7	160519	4951	0	0	0
1	109	5	unmapped	UPB_097503	8825	2935	50	1704	1624	450	27	59	59	70	42	60	64	66	23	34	52	52	54	17	31	137.083	111.786	74.762	79.296	2.475	1657	1579	7.099	1645	12	1565	14	129921	5292	0	0	0
1	110	5	unmapped	UPB_053165	8895	2930	45	1743	1698	277	16	76	76	88	56	63	67	65	19	29	49	49	53	16	30	92.611	101.375	67.696	85.748	2.366	1685	1638	6.533	1667	18	1622	16	88313	3384	0	0	0
1	111	5	unmapped	UPB_213629	8970	2935	50	1456	1385	451	32	83	83	93	55	59	56	61	21	34	54	54	55	17	30	686.5	186	74.081	78.336	3.009	1375	1309	9.423	1373	2	1302	7	110803	4909	0	0	0
1	112	5	unmapped	UPB_163119	9045	2935	50	2568	2470	723	29	76	76	94	60	63	68	65	20	30	53	53	57	26	45	166.133	199.5	123.931	128.346	2.419	2507	2406	7.376	2492	15	2394	12	197594	5229	0	0	0
1	113	5	unmapped	UPB_082306	9115	2930	45	2204	2166	328	15	90	90	105	68	64	71	73	22	30	52	52	55	27	49	111.263	98.857	77.565	100.906	2.435	2133	2097	6.798	2114	19	2076	21	112613	3770	0	0	0
1	114	5	unmapped	UPB_201870	9190	2935	50	1361	1278	403	31	71	71	84	57	67	65	69	23	33	53	53	55	17	30	107.5	75.438	55.467	61.175	3.124	1302	1223	6.748	1290	12	1207	16	102214	5505	0	0	0
1	115	5	unmapped	UPB_152816	9265	2935	50	2136	2028	581	28	77	77	84	51	60	69	72	30	41	53	53	54	16	29	128.688	102.684	106.655	100.291	2.865	2075	1970	7.008	2059	16	1951	19	162267	5750	0	0	0
1	116	5	unmapped	UPB_110162	9335	2930	45	1827	1808	329	18	79	79	96	63	65	72	72	20	27	56	56	57	16	28	109.25	108.063	80.162	89.969	2.172	1764	1745	6.771	1748	16	1729	16	94005	3723	0	0	0
1	117	5		NA	9405	2925	65	47	61	46	75	57	57	74	53	71	52	52	16	30	54	54	56	17	30	5	-2	1.694	2	3.609	-12	2	2.322	-10	-2	4	-2	7297	6285	-50	0	0
1	118	5	unmapped	UPB_036601	9485	2935	50	3117	2948	808	27	52	52	69	50	72	70	74	24	32	53	53	54	18	33	180.294	137.905	114.402	142.22	2.701	3082	2917	7.494	3065	17	2896	21	235809	5886	0	0	0
1	119	5	unmapped	UPB_082562	9560	2930	50	1037	984	318	32	64	64	80	52	65	65	67	22	32	56	56	55	20	36	108.111	83.636	53.994	56.791	3.402	982	931	6.756	973	9	920	11	78759	5386	0	0	0
1	120	5	unmapped	UPB_109545	9630	2930	50	1281	1252	364	29	66	66	78	47	60	63	67	20	29	58	58	59	18	30	243	131.778	58.05	71.811	2.566	1220	1195	7.925	1215	5	1186	9	100186	5324	0	0	0
1	121	5	unmapped	UPB_082485	9705	2930	50	715	677	232	34	53	53	58	35	60	69	72	22	30	55	55	56	16	28	47.286	36.706	29.185	31.61	2.828	676	641	5.563	662	14	624	17	54186	5744	0	0	0
1	122	5	unmapped	UPB_120228	9775	2935	50	1099	1035	342	33	53	53	61	36	59	69	70	21	30	54	54	55	15	27	69.733	61.375	41.667	54.354	2.54	1061	998	6.124	1046	15	982	16	82778	5629	0	0	0
1	123	5	unmapped	UPB_143111	9850	2930	50	2370	2228	673	30	75	75	90	61	67	70	71	22	30	50	50	54	19	35	114.75	102.524	94.302	92.726	2.488	2315	2174	6.842	2295	20	2153	21	178230	5695	0	0	0
1	124	5	unmapped	UPB_157131	9925	2930	50	1447	1383	477	34	83	83	97	63	64	70	73	23	31	52	52	64	74	115	75.778	61.905	50.382	57.318	2.296	1382	1321	6.244	1364	18	1300	21	110674	5835	0	0	0
1	125	5	unmapped	UPB_167214	9995	2935	50	1302	1227	398	32	64	64	74	45	60	76	86	63	73	54	54	56	19	33	56.273	36.344	48.857	46.496	3.269	1260	1195	5.814	1238	22	1163	32	98156	6895	0	0	0
1	126	5	unmapped	UPB_229217	10070	2930	45	897	887	162	18	54	54	62	34	54	70	75	22	29	57	57	59	19	32	64.846	46.278	46.3	51.907	3.077	856	851	6.019	843	13	833	18	46147	3881	0	0	0
1	127	5	unmapped	UPB_010415	10145	2930	50	2349	2166	655	30	66	66	83	57	68	77	80	26	32	56	56	58	19	32	108.714	87.5	73.229	83.351	2.358	2304	2124	6.764	2283	21	2100	24	173304	6437	0	0	0
1	128	5	unmapped	UPB_063983	10215	2930	45	1745	1777	284	15	67	67	88	64	72	74	77	27	35	54	54	58	19	32	83.9	74.348	54.581	66.201	2.736	1698	1733	6.391	1678	20	1710	23	92405	3984	0	0	0
1	129	5	unmapped	UPB_224182	10290	2930	50	1956	1806	568	31	65	65	83	60	72	71	74	25	33	58	58	61	19	31	145.462	108.813	81.039	84.67	2.517	1904	1757	7.184	1891	13	1741	16	144461	5920	0	0	0
1	130	5	unmapped	UPB_066285	10365	2930	50	2349	2207	617	27	82	82	95	62	65	71	74	24	32	55	55	61	21	34	141.688	111.842	117.8	111.349	2.705	2283	2144	7.147	2267	16	2125	19	176572	5893	0	0	0
1	131	5	unmapped	UPB_026732	10435	2930	50	2150	1987	630	31	81	81	95	69	72	80	102	179	175	53	53	57	22	38	76.63	38.898	59.641	68.867	3.217	2096	1955	6.26	2069	27	1906	49	158922	8199	0	0	0
1	132	5	unmapped	UPB_119918	10510	2935	50	1609	1506	462	30	74	74	88	58	65	71	76	25	32	55	55	57	19	33	95.938	68.19	56.588	70.337	3.003	1551	1453	6.584	1535	16	1432	21	120505	6119	0	0	0
1	133	5	unmapped	UPB_002615	10585	2930	50	2105	1974	566	28	77	77	88	52	59	77	78	25	32	62	62	63	21	33	135.2	118.563	77.417	97.075	2.561	2043	1913	7.079	2028	15	1897	16	157890	6276	0	0	0
1	134	5	unmapped	UPB_099050	10660	2930	50	1001	932	302	32	70	70	79	43	54	71	73	24	32	62	62	64	22	34	103.444	78.364	41.82	48.233	2.559	940	873	6.693	931	9	862	11	74533	5804	0	0	0
1	135	5	unmapped	UPB_204330	10730	2930	50	1124	1095	377	34	68	68	77	42	54	75	75	24	32	58	58	61	18	29	62.118	60.412	41.154	41.662	2.544	1073	1044	5.957	1056	17	1027	17	87598	6026	0	0	0
1	136	5	unmapped	UPB_138569	10805	2935	50	1991	1892	556	29	72	72	80	41	51	70	72	21	29	61	61	62	19	30	213.222	165.455	118.125	108.738	2.867	1928	1831	7.736	1919	9	1820	11	151339	5742	0	0	0
1	137	5	unmapped	UPB_011117	10875	2930	50	1715	1612	474	29	74	74	84	46	54	82	84	24	28	61	61	62	19	30	78.143	66.87	63.667	66.355	2.729	1662	1561	6.288	1641	21	1538	23	128955	6685	0	0	0
1	138	5	unmapped	UPB_225336	10950	2930	50	1729	1672	444	26	71	71	84	49	58	72	74	22	29	58	58	62	19	30	118.429	100.063	73.033	84.593	2.432	1672	1617	6.888	1658	14	1601	16	133762	5882	0	0	0
1	139	5	unmapped	UPB_161245	11025	2930	50	1831	1713	493	28	77	77	86	49	56	76	92	101	109	61	61	64	19	29	116.933	52.774	61.727	75.791	3.082	1769	1667	6.87	1754	15	1636	31	137003	7356	0	0	0
1	140	5	unmapped	UPB_174434	11095	2930	50	1320	1280	387	30	72	72	85	51	60	71	76	27	35	66	66	69	22	31	249.6	120.8	60.333	70.264	3.07	1253	1218	7.963	1248	5	1208	10	102434	6052	0	0	0
1	141	5	unmapped	UPB_070406	11170	2930	50	949	917	275	29	76	76	85	48	56	67	70	25	35	64	64	67	27	40	291	140.167	39.466	43.015	3.441	876	847	8.185	873	3	841	6	73389	5629	0	0	0
1	142	5	unmapped	UPB_061743	11245	2930	50	1201	1147	336	29	79	79	89	49	55	76	80	29	36	63	63	68	26	38	86.308	62.824	40.126	46.563	2.759	1135	1085	6.431	1122	13	1068	17	91775	6428	0	0	0
1	143	5	unmapped	UPB_199564	11315	2925	65	232	250	150	60	58	58	72	46	63	69	72	21	29	62	62	65	21	32	24.857	19.2	11.04	10.518	4.181	181	202	4.636	174	7	192	10	30011	8598	0	0	0
1	144	5	unmapped	UPB_220332	11390	2935	45	273	267	102	38	47	47	55	29	52	81	81	28	34	64	64	66	22	33	13.294	12.941	8.242	10.038	3.481	243	237	3.733	226	17	220	17	13904	4219	0	0	0
1	145	5	unmapped	UPB_067995	11465	2935	50	1848	1710	543	31	49	49	57	31	54	78	82	29	35	65	65	65	21	32	138.385	97.706	52.632	60.307	2.471	1812	1678	7.113	1799	13	1661	17	136787	6568	0	0	0
1	146	5	unmapped	UPB_124188	11540	2930	50	1225	1131	385	34	57	57	66	41	62	76	76	24	31	64	64	66	23	34	97.333	89.5	52.364	53.476	2.642	1180	1086	6.605	1168	12	1074	12	90449	6105	0	0	0
1	147	5	unmapped	UPB_072746	11610	2930	50	2107	1987	540	27	86	86	99	63	63	82	85	25	29	62	62	65	23	35	101.05	82.652	74.781	75.948	2.491	2041	1924	6.659	2021	20	1901	23	158943	6760	0	0	0
1	148	5	unmapped	UPB_005909	11685	2930	50	1191	1132	349	30	76	76	94	65	69	84	83	28	33	63	63	65	20	30	53.095	52.8	38.745	40.985	2.82	1136	1076	5.731	1115	21	1056	20	90559	6609	0	0	0
1	149	5	unmapped	UPB_129858	11755	2930	50	2021	1840	589	32	66	66	85	62	72	77	81	27	33	64	64	175	1120	640	150.385	104.353	77.707	72.221	2.62	1968	1791	7.233	1955	13	1774	17	147238	6505	0	0	0
1	150	5	unmapped	UPB_066928	11830	2935	50	1422	1318	455	34	76	76	87	58	66	83	86	28	32	68	68	153	995	650	89.733	69	51.75	55.424	3.248	1361	1260	6.488	1346	15	1242	18	105467	6858	0	0	0
1	151	5	unmapped	UPB_173346	11905	2930	50	2530	2418	695	28	74	74	91	64	70	84	84	27	32	67	67	72	40	55	144.471	137.882	107.261	116.437	2.528	2473	2361	7.175	2456	17	2344	17	193465	6729	0	0	0
1	152	5	unmapped	UPB_158826	11975	2930	50	1618	1545	471	30	67	67	82	60	73	75	80	25	31	68	68	74	46	62	221.571	123.167	76.692	78.534	2.517	1558	1490	7.792	1551	7	1478	12	123598	6381	0	0	0
1	153	5	unmapped	UPB_189622	12050	2930	50	269	275	114	41	48	48	65	41	63	104	108	36	33	70	70	74	24	32	6.5	5.974	5.419	5.882	2.536	255	265	2.7	221	34	227	38	22000	8628	0	0	0
1	154	5	unmapped	UPB_180631	12125	2930	55	737	721	263	36	55	55	69	44	63	77	81	35	43	75	75	710	6419	904	341	111	29.111	28.248	3.141	684	672	8.414	682	2	666	6	57700	6477	0	0	0
1	155	5	unmapped	UPB_151456	12195	2930	50	2656	2448	722	29	68	68	80	47	58	89	93	32	34	71	71	626	5926	946	143.778	108.182	109.508	104.073	3.635	2606	2402	7.168	2588	18	2380	22	195830	7432	0	0	0
1	156	5	unmapped	UPB_011790	12270	2930	50	1747	1682	438	26	71	71	82	47	57	90	103	62	60	70	70	70	21	30	83.8	48.818	49.54	56.724	2.826	1696	1644	6.389	1676	20	1611	33	134599	8203	0	0	0
1	157	5	unmapped	UPB_209284	12340	2935	45	295	309	120	38	51	51	64	41	64	112	114	40	35	66	66	70	24	34	5.304	5.375	5.442	6.053	2.696	290	306	2.407	244	46	258	48	16089	5953	0	0	0
1	158	5	unmapped	UPB_009191	12415	2930	50	1649	1591	498	31	58	58	68	41	60	86	91	31	34	71	71	73	25	34	106.067	76.65	59.161	63.513	3.262	1606	1553	6.729	1591	15	1533	20	127263	7258	0	0	0
1	159	5	unmapped	UPB_065091	12490	2930	50	1561	1508	438	29	81	81	92	51	55	83	85	27	31	75	75	76	24	31	185	142.7	67.955	68.634	2.644	1488	1437	7.531	1480	8	1427	10	120633	6774	0	0	0
1	160	5	unmapped	UPB_219472	12560	2930	45	1175	1147	229	19	81	81	91	57	62	93	101	39	38	75	75	75	24	32	60.778	41	26.943	34.169	2.569	1112	1092	5.925	1094	18	1066	26	59669	5263	0	0	0
1	161	5	unmapped	UPB_126379	12635	2930	50	1991	1932	584	30	71	71	83	56	67	91	92	30	32	72	72	75	24	32	101.053	93.05	62.698	70.509	2.162	1939	1881	6.659	1920	19	1861	20	154550	7393	0	0	0
1	162	5	unmapped	UPB_121333	12710	2930	50	1687	1616	452	27	71	71	91	59	64	94	99	29	29	68	68	71	23	32	62.154	49.839	47.265	56.281	2.567	1642	1576	5.958	1616	26	1545	31	129273	7928	0	0	0
1	163	5	unmapped	UPB_160971	12785	2930	50	1698	1596	470	29	67	67	84	56	66	86	90	30	33	67	67	71	25	35	85.842	66.478	52.824	61.201	2.627	1650	1552	6.424	1631	19	1529	23	127695	7162	0	0	0
1	164	5	unmapped	UPB_093375	12855	2930	50	691	662	224	33	45	45	59	40	67	88	92	29	31	76	76	73	23	31	53.833	38.563	23.643	27.782	3.316	658	633	5.75	646	12	617	16	52986	7370	0	0	0
1	165	5	unmapped	UPB_174589	12930	2930	50	1030	977	316	32	50	50	61	37	60	84	104	121	116	72	72	70	20	28	81.667	28.969	38.028	40.5	3.542	992	959	6.352	980	12	927	32	78145	8347	0	0	0
1	166	5	unmapped	UPB_109176	13005	2930	50	2030	1877	586	31	71	71	84	53	63	90	92	27	29	72	72	74	26	35	108.833	90.3	61.779	71.178	2.131	1977	1826	6.766	1959	18	1806	20	150121	7362	0	0	0
1	167	5	unmapped	UPB_055316	13075	2930	50	2033	1956	530	27	74	74	90	57	63	88	90	27	30	73	73	75	22	29	130.6	110.706	80.687	84.129	2.754	1974	1899	7.029	1959	15	1882	17	156508	7228	0	0	0
1	168	5	unmapped	UPB_018719	13150	2930	50	2678	2521	710	28	71	71	94	65	69	102	100	34	34	69	69	70	23	32	79	79.032	64.653	71.148	2.463	2640	2481	6.304	2607	33	2450	31	201678	8030	0	0	0
1	169	5		NA	13215	2925	65	47	66	47	71	50	50	67	49	73	72	75	25	33	74	74	75	22	29	1.5	16	0.864	1.156	4.081	-5	17	0.585	-3	-2	16	1	7863	8968	-50	0	0
1	170	5	unmapped	UPB_010871	13295	2930	50	1704	1595	464	29	51	51	63	39	61	87	93	30	32	71	71	75	21	28	103.313	70.182	59.95	65.58	3.032	1669	1566	6.691	1653	16	1544	22	127592	7402	0	0	0
1	171	5	unmapped	UPB_174711	13370	2930	50	1254	1215	332	27	66	66	79	50	63	84	86	24	27	77	77	81	27	33	169.714	127.667	53.694	61.345	2.548	1195	1158	7.407	1188	7	1149	9	97200	6914	0	0	0
1	172	5	unmapped	UPB_142431	13445	2930	50	2371	2235	689	30	72	72	90	58	64	92	93	31	33	78	78	82	27	32	164.214	144.2	71.15	84.153	2.539	2313	2178	7.359	2299	14	2163	15	178798	7471	0	0	0
1	173	5	unmapped	UPB_038858	13515	2930	50	832	814	249	30	65	65	76	50	65	91	98	51	52	72	72	75	26	34	40.368	28.808	23.972	27.466	2.915	786	775	5.335	767	19	749	26	65157	7868	0	0	0
1	174	5	unmapped	UPB_149109	13590	2930	50	2522	2399	640	26	67	67	84	57	67	100	107	36	33	77	77	78	25	32	106.739	77.733	80.335	85.826	2.608	2478	2362	6.738	2455	23	2332	30	191892	8597	0	0	0
1	175	5		NA	13655	2925	65	41	47	25	53	55	55	74	54	72	72	75	24	32	75	75	80	25	31	4.667	100000	1.236	1.195	3.371	-17	-8	2.222	-14	-3	-8	0	5591	9015	-50	0	0
1	176	5	unmapped	UPB_221749	13735	2930	50	1553	1474	398	27	56	56	67	41	61	102	104	36	34	72	72	76	26	34	49.9	44.313	41.233	42.962	2.389	1527	1450	5.641	1497	30	1418	32	117888	8308	0	0	0
1	177	5	unmapped	UPB_020110	13810	2930	50	1958	1942	497	25	64	64	73	50	68	91	96	33	34	77	77	77	25	32	135.286	98.842	82.864	88.088	2.909	1908	1897	7.08	1894	14	1878	19	155321	7655	0	0	0
1	178	5	unmapped	UPB_064553	13885	2930	50	2201	2103	573	27	74	74	91	64	70	93	93	31	33	74	74	77	26	33	111.947	106.789	65.573	83.942	2.752	2146	2048	6.807	2127	19	2029	19	168214	7441	0	0	0
1	179	5	unmapped	UPB_080462	13955	2930	50	637	639	236	36	60	60	76	51	67	94	97	26	26	76	76	79	26	32	32.056	27.571	17.875	22.714	2.817	595	600	5.003	577	18	579	21	51159	7753	0	0	0
1	180	5	unmapped	UPB_229073	14030	2930	50	1025	1026	306	29	59	59	69	47	68	99	99	30	30	78	78	81	24	29	46	46.048	25.087	33.794	2.499	987	988	5.524	966	21	967	21	82082	7916	0	0	0
1	181	5	unmapped	UPB_103867	14105	2930	50	740	739	234	31	61	61	72	46	63	100	99	32	32	81	81	81	25	30	35.737	37.667	21.701	26.35	2.716	698	696	5.159	679	19	678	18	59139	7893	0	0	0
1	182	5	unmapped	UPB_076937	14175	2930	50	772	757	271	35	57	57	69	41	59	94	98	33	33	84	84	84	27	32	71.5	50	27.655	25.818	3.025	725	714	6.16	715	10	700	14	60582	7822	0	0	0
1	183	5	unmapped	UPB_161963	14250	2930	50	2362	2225	603	27	62	62	74	50	67	108	108	29	26	77	77	81	27	33	74.194	69.774	65.862	77.292	2.588	2331	2194	6.213	2300	31	2163	31	177993	8603	0	0	0
1	184	5	unmapped	UPB_069488	14325	2930	50	2034	1908	601	31	72	72	80	52	65	99	99	27	27	75	75	78	27	34	81.75	76.5	63.707	68.866	2.375	1986	1860	6.353	1962	24	1836	24	152621	7953	0	0	0
1	185	5	unmapped	UPB_169721	14395	2930	50	1917	1819	531	29	59	59	76	53	69	103	106	33	31	74	74	78	28	35	64.069	55	61.853	61.659	3.077	1887	1792	6.002	1858	29	1760	32	145533	8440	0	0	0
1	186	5	unmapped	UPB_130508	14470	2930	50	1248	1190	330	27	66	66	77	46	59	103	107	34	31	81	81	83	30	36	53.727	43.231	42.545	37.515	2.496	1204	1150	5.748	1182	22	1124	26	95184	8584	0	0	0
1	187	5	unmapped	UPB_080671	14545	2930	50	1912	1800	536	29	63	63	78	52	66	99	101	31	30	85	85	88	29	32	132.071	108.563	68.107	71.776	2.85	1863	1753	7.045	1849	14	1737	16	143966	8041	0	0	0
1	188	5	unmapped	UPB_113587	14615	2930	50	1604	1499	442	29	72	72	89	58	65	109	109	31	28	81	81	85	30	35	54.714	50.964	41.889	46.066	2.769	1560	1455	5.774	1532	28	1427	28	119946	8692	0	0	0
1	189	5	unmapped	UPB_188407	14690	2930	50	972	946	268	28	65	65	73	42	57	102	107	31	28	82	82	85	31	36	45.35	35.24	30.067	32.72	2.603	927	906	5.503	907	20	881	25	75652	8543	0	0	0
1	190	5	unmapped	UPB_067277	14765	2930	50	2323	2142	646	30	68	68	79	50	63	111	109	31	28	86	86	87	31	35	90.2	90.174	62.368	74.479	2.649	2280	2097	6.495	2255	25	2074	23	171371	8720	0	0	0
1	191	5	unmapped	UPB_089693	14835	2930	50	1116	1054	322	30	63	63	76	47	61	111	113	36	31	82	82	84	27	32	36.31	31.968	25.076	28.035	2.84	1082	1022	5.182	1053	29	991	31	84324	9044	0	0	0
1	192	5	unmapped	UPB_046296	14910	2930	50	2120	2009	556	27	71	71	84	49	58	113	117	36	30	79	79	83	28	33	60.265	51	48.377	56.303	2.442	2083	1976	5.913	2049	34	1938	38	160692	9322	0	0	0
1	193	5	unmapped	UPB_067079	14985	2930	50	1399	1325	432	32	65	65	84	58	69	106	106	33	31	87	87	89	28	31	70.211	66.316	40.938	48.023	2.808	1353	1279	6.134	1334	19	1260	19	106025	8485	0	0	0
1	194	5	unmapped	UPB_228152	15055	2930	45	630	651	152	23	68	68	76	46	60	112	118	39	33	86	86	87	30	34	21.615	18.219	19.438	17.997	2.406	588	615	4.434	562	26	583	32	33873	6116	0	0	0
1	195	5	unmapped	UPB_084423	15130	2930	50	2701	2561	687	26	80	80	84	51	60	110	112	31	27	86	86	87	29	33	109.208	95.423	78.881	86.497	2.383	2645	2507	6.771	2621	24	2481	26	204846	8921	0	0	0
1	196	5	unmapped	UPB_007734	15205	2930	50	1885	1769	518	29	65	65	79	54	68	105	106	36	33	90	90	89	25	28	121.333	106.5	47.715	56.664	2.182	1835	1720	6.923	1820	15	1704	16	141496	8457	0	0	0
1	197	5	unmapped	UPB_102710	15275	2930	50	881	860	286	33	51	51	64	41	64	108	110	32	29	90	90	90	27	30	46.111	40.45	31.071	29.435	2.835	848	829	5.527	830	18	809	20	68793	8839	0	0	0
1	198	5	unmapped	UPB_124748	15350	2930	50	1654	1610	417	25	75	75	81	52	64	111	113	33	29	83	83	86	30	34	56.393	51.167	44.673	45.255	2.093	1607	1565	5.817	1579	28	1535	30	128822	9002	0	0	0
1	199	5	unmapped	UPB_199892	15425	2930	50	1954	1847	519	28	63	63	80	54	67	113	114	37	32	80	80	83	31	37	57.303	52.471	43.783	56.131	3.225	1924	1818	5.841	1891	33	1784	34	147769	9102	0	0	0
1	200	5	unmapped	UPB_090185	15495	2930	50	1065	1038	289	27	58	58	67	38	56	127	124	34	27	83	83	89	31	34	22.886	23.902	21.232	24.445	2.556	1051	1021	4.516	1007	44	980	41	83026	9910	0	0	0
1	201	5	unmapped	UPB_163994	15570	2930	50	1592	1547	376	24	62	62	74	52	70	107	114	34	29	91	91	93	26	27	95.625	64.565	45.613	48.782	2.472	1546	1508	6.579	1530	16	1485	23	123743	9109	0	0	0
1	202	5	unmapped	UPB_211593	15645	2930	50	2034	1893	529	27	50	50	71	55	77	108	110	30	27	91	91	94	29	30	116.706	97	72.548	77.727	2.477	2001	1862	6.867	1984	17	1843	19	151407	8824	0	0	0
1	203	5	unmapped	UPB_044868	15715	2930	50	1436	1361	396	29	69	69	81	50	61	104	109	31	28	89	89	94	28	29	91.133	64.6	49.167	49.149	2.507	1382	1312	6.51	1367	15	1292	20	108886	8690	0	0	0
1	204	5	unmapped	UPB_032989	15790	2930	50	2148	2050	540	26	75	75	90	58	64	109	110	31	28	85	85	90	32	35	86.375	79	68.129	71.118	2.365	2097	2000	6.433	2073	24	1975	25	164005	8794	0	0	0
1	205	5	unmapped	UPB_227692	15865	2930	50	773	781	267	34	62	62	82	55	67	108	109	41	37	84	84	83	26	31	29.625	28.76	19.274	19.891	2.765	735	744	4.889	711	24	719	25	62460	8719	0	0	0
1	206	5	unmapped	UPB_171957	15935	2925	45	751	743	170	22	61	61	77	54	70	107	115	41	35	88	88	90	25	27	36.316	25.259	25.064	26.203	2.772	709	709	5.183	690	19	682	27	38622	6003	0	0	0
1	207	5	unmapped	UPB_144669	16010	2930	50	2228	2168	551	25	80	80	98	64	65	111	110	29	26	89	89	91	26	28	97.636	99.429	71.069	83.23	2.615	2170	2109	6.609	2148	22	2088	21	173441	8763	0	0	0
1	208	5	unmapped	UPB_214577	16085	2930	50	869	859	263	30	65	65	83	69	83	110	117	44	37	90	90	92	26	28	40.2	29.407	22.668	29.962	3.285	824	821	5.329	804	20	794	27	68705	9347	0	0	0
1	209	5	unmapped	UPB_047528	16155	2930	50	1446	1380	400	28	88	88	94	65	69	113	111	35	31	89	89	93	25	26	56.583	58.727	39.936	41.034	2.503	1382	1314	5.822	1358	24	1292	22	110418	8912	0	0	0
1	210	5	unmapped	UPB_012505	16230	2930	50	1230	1189	348	29	74	74	80	46	57	111	111	29	26	91	91	93	26	27	57.8	55.75	35.895	42.13	2.52	1176	1135	5.853	1156	20	1115	20	95147	8919	0	0	0
1	211	5	unmapped	UPB_047642	16305	2930	50	939	909	286	31	56	56	66	39	59	110	120	40	33	100	100	97	30	30	88.3	42.65	26.024	33.721	3.706	893	873	6.464	883	10	853	20	72753	9591	0	0	0
1	212	5	unmapped	UPB_025341	16375	2930	50	1879	1852	507	27	65	65	75	49	65	118	117	32	27	89	89	93	27	29	62.552	63.821	46.576	53.638	2.307	1843	1815	5.967	1814	29	1787	28	148155	9350	0	0	0
1	213	5	unmapped	UPB_207072	16450	2930	50	1714	1627	410	25	71	71	82	53	64	116	116	36	31	89	89	92	26	28	60.852	57.63	40.156	54.438	2.84	1670	1583	5.927	1643	27	1556	27	130122	9309	0	0	0
1	214	5	unmapped	UPB_094545	16520	2930	50	1155	1115	370	33	77	77	81	43	53	120	121	34	28	97	97	95	28	29	46.87	43.25	30.443	34.361	2.477	1101	1062	5.551	1078	23	1038	24	89187	9698	0	0	0
1	215	5	unmapped	UPB_066105	16595	2930	50	1469	1415	391	27	75	75	80	43	53	114	117	31	26	93	93	94	30	31	66.381	55.833	46.815	55.019	3.162	1415	1364	6.053	1394	21	1340	24	113164	9339	0	0	0
1	216	5		NA	16665	2925	65	42	57	37	64	60	60	75	51	68	93	94	29	30	95	95	95	27	28	9	3	1	1.365	4.15	-20	-4	3.17	-18	-2	-3	-1	6798	11247	-50	0	0
1	217	5	unmapped	UPB_036710	16740	2930	50	2415	2284	640	28	62	62	81	57	70	116	120	34	28	89	89	90	26	28	87.148	71.677	68.542	80.477	3.47	2380	2253	6.445	2353	27	2222	31	182754	9588	0	0	0
1	218	5	unmapped	UPB_000343	16815	2930	50	1526	1478	399	26	68	68	82	51	62	118	120	33	27	89	89	90	28	31	50.276	45.484	38.6	45.578	3.171	1487	1441	5.652	1458	29	1410	31	118234	9567	0	0	0
1	219	5	unmapped	UPB_058137	16890	2930	50	1854	1766	469	26	65	65	75	43	57	114	116	37	31	91	91	94	29	30	77.783	68.04	50.7	64.154	2.823	1812	1726	6.281	1789	23	1701	25	141272	9292	0	0	0
1	220	5	unmapped	UPB_216658	16965	2930	50	1106	1076	310	28	54	54	68	42	61	108	115	38	33	91	91	95	29	30	61.882	42.583	23.35	32.214	2.757	1069	1046	5.951	1052	17	1022	24	86105	9233	0	0	0
1	221	5	unmapped	UPB_100506	17035	2930	50	985	954	273	28	55	55	66	38	57	110	112	32	28	91	91	95	35	36	48.947	42.81	33.5	36.869	2.816	949	920	5.613	930	19	899	21	76350	8989	0	0	0
1	222	5	unmapped	UPB_115666	17110	2930	50	1729	1651	419	25	64	64	70	38	54	115	115	35	30	88	88	103	136	132	61.667	58.778	41.754	54.736	2.932	1692	1614	5.946	1665	27	1587	27	132069	9175	0	0	0
1	223	5	unmapped	UPB_083834	17185	2930	50	438	435	153	35	56	56	68	39	57	103	111	38	34	89	89	90	26	28	27.286	17.227	9.891	10.893	3.029	396	401	4.77	382	14	379	22	34780	8841	0	0	0
1	224	5	unmapped	UPB_207070	17255	2930	50	1469	1442	412	28	62	62	74	42	56	112	116	34	29	97	97	97	27	27	93.8	72.632	47.706	55.595	2.683	1422	1399	6.552	1407	15	1380	19	115324	9319	0	0	0
1	225	5	unmapped	UPB_108332	17330	2930	50	1855	1786	423	23	74	74	83	44	53	113	117	33	28	90	90	91	29	31	77.435	63.407	53.095	62.901	2.541	1804	1739	6.275	1781	23	1712	27	142916	9381	0	0	0
1	226	5	unmapped	UPB_011522	17405	2930	50	2075	1944	551	28	73	73	83	49	59	107	112	33	29	84	84	87	26	29	87.043	66.821	53.661	58.415	2.526	2025	1899	6.444	2002	23	1871	28	155542	8957	0	0	0
1	227	5	unmapped	UPB_039175	17475	2930	50	922	908	284	31	70	70	81	47	58	112	112	39	34	88	88	91	32	35	35.5	34.917	25.107	29.833	3.301	876	862	5.15	852	24	838	24	72667	8976	0	0	0
1	228	5	unmapped	UPB_103511	17550	2930	50	1506	1484	366	24	76	76	84	51	60	113	113	33	29	94	94	94	30	31	75.263	74.105	48.865	53.445	2.622	1449	1427	6.234	1430	19	1408	19	118723	9021	0	0	0
1	229	5	unmapped	UPB_110802	17625	2930	50	1337	1258	364	28	59	59	73	50	68	101	107	35	32	95	95	97	30	30	213	99.917	33.425	38.822	2.732	1284	1211	7.735	1278	6	1199	12	100602	8548	0	0	0
1	230	5	unmapped	UPB_140260	17695	2930	50	2230	2142	538	25	64	64	83	60	72	114	119	35	29	91	91	95	29	30	94.174	74.214	60.941	71.763	2.654	2189	2106	6.557	2166	23	2078	28	171321	9516	0	0	0
1	231	5	unmapped	UPB_057382	17770	2930	50	1460	1407	362	25	59	59	73	53	72	109	111	33	29	91	91	95	30	31	77.833	67.4	55.074	48.618	2.225	1419	1368	6.282	1401	18	1348	20	112572	8913	0	0	0
1	232	5	unmapped	UPB_147633	17840	2930	50	1992	1889	516	27	61	61	78	55	70	118	118	38	32	95	95	96	27	28	83.957	79.478	44.143	62.473	3.531	1954	1851	6.392	1931	23	1828	23	151116	9479	0	0	0
1	233	5	unmapped	UPB_092795	17915	2930	50	1321	1286	323	25	58	58	80	62	77	111	114	33	28	93	93	95	27	28	70.167	58.476	52.158	51.592	2.633	1281	1249	6.133	1263	18	1228	21	102842	9119	0	0	0
1	234	5	unmapped	UPB_118542	17990	2930	50	814	816	225	27	66	66	81	62	76	107	110	32	29	94	94	99	49	49	57.538	46.875	26.517	29.549	2.7	761	766	5.846	748	13	750	16	65307	8775	0	0	0
1	235	5		NA	18055	2925	65	43	54	32	59	54	54	67	52	77	96	98	33	33	84	84	87	27	31	-0.917	0	0.741	0.856	3.881	1	14	Error	-11	12	0	14	6442	11796	-50	0	0
1	236	5	unmapped	UPB_061304	18135	2930	50	1254	1236	336	27	47	47	57	38	66	108	112	35	31	88	88	92	32	34	60.35	49.542	38.535	44.963	2.874	1227	1213	5.915	1207	20	1189	24	98907	8967	0	0	0
1	237	5	unmapped	UPB_162755	18210	2930	50	1190	1216	355	29	50	50	65	47	72	114	114	32	28	98	98	98	32	32	71.25	72.875	42.348	44.921	2.581	1156	1182	6.155	1140	16	1166	16	97298	9123	0	0	0
1	238	5	unmapped	UPB_017888	18285	2930	50	992	964	290	30	57	57	71	51	71	118	116	33	28	91	91	94	28	29	34.63	36.28	27.239	29.328	2.197	962	932	5.114	935	27	907	25	77090	9265	0	0	0
1	239	5	unmapped	UPB_017608	18355	2930	50	1079	1067	325	30	56	56	69	49	71	118	118	33	27	93	93	96	35	36	40.92	40.44	33.79	37.195	3.294	1048	1036	5.355	1023	25	1011	25	85331	9477	0	0	0
1	240	5	unmapped	UPB_006136	18430	2930	50	2150	2039	521	25	62	62	76	54	71	107	108	29	26	89	89	92	33	35	116	104.053	84.939	79.453	2.707	2106	1996	6.858	2088	18	1977	19	163085	8647	0	0	0
1	241	5	unmapped	UPB_007855	18500	2930	45	1485	1497	271	18	66	66	77	51	66	110	120	34	28	89	89	91	31	34	67.571	46.161	44.379	48.719	2.977	1440	1462	6.078	1419	21	1431	31	77850	6237	0	0	0
1	242	5	unmapped	UPB_225927	18575	2930	50	1012	1011	301	29	62	62	75	50	66	106	111	33	29	91	91	94	27	28	63.333	47.45	27.185	40.092	3.43	965	969	5.985	950	15	949	20	80897	8881	0	0	0
1	243	5	unmapped	UPB_047358	18650	2930	50	954	946	286	30	55	55	66	42	63	118	117	39	33	91	91	93	31	33	33.296	34.269	20.27	25.903	2.7	926	917	5.057	899	27	891	26	75683	9394	0	0	0
1	244	5	unmapped	UPB_125174	18720	2930	50	1387	1365	415	30	61	61	75	52	69	114	118	37	31	97	97	94	32	34	78	62.095	36.755	39.643	3.164	1343	1325	6.285	1326	17	1304	21	109235	9470	0	0	0
1	245	5	unmapped	UPB_138333	18795	2930	50	1098	1057	284	26	69	69	81	53	65	107	107	29	27	95	95	96	31	32	85.75	82.333	42.83	50.689	2.881	1041	1000	6.422	1029	12	988	12	84530	8582	0	0	0
1	246	5	unmapped	UPB_168021	18870	2930	50	704	707	197	27	65	65	70	43	61	105	110	33	30	92	92	95	29	30	49.154	35.667	21.526	24.613	2.876	652	660	5.619	639	13	642	18	56590	8829	0	0	0
1	247	5	unmapped	UPB_164496	18940	2930	50	783	774	255	32	59	59	66	34	51	113	112	31	27	90	90	96	32	33	31.478	32.5	24.825	25.257	3.124	747	737	4.976	724	23	715	22	61935	8969	0	0	0
1	248	5	unmapped	UPB_028226	19015	2930	50	1612	1598	412	25	58	58	73	47	64	111	114	31	27	95	95	98	30	30	97.125	81.053	56.692	62.645	2.74	1570	1559	6.602	1554	16	1540	19	127859	9145	0	0	0
1	249	5	unmapped	UPB_139249	19090	2930	50	1768	1710	412	24	64	64	77	46	59	111	133	197	148	102	102	102	30	29	189.333	53.097	53.886	73.757	3.474	1713	1677	7.565	1704	9	1646	31	136800	10628	0	0	0
1	250	5	unmapped	UPB_190056	19160	2930	50	616	596	209	35	54	54	69	47	68	100	107	38	35	100	100	101	31	30	100000	77.429	14.152	16.173	2.663	562	549	16.61	562	0	542	7	47649	8592	0	0	0
1	251	5	unmapped	UPB_073854	19235	2930	50	1369	1338	349	26	53	53	67	51	76	114	116	33	28	96	96	98	29	29	73.111	64.25	39.122	53.887	3.327	1334	1305	6.192	1316	18	1285	20	107011	9255	0	0	0
1	252	5	unmapped	UPB_180080	19310	2930	50	781	779	247	31	47	47	62	45	72	106	110	38	34	97	97	96	35	36	81.556	56.308	22	23.105	2.949	743	745	6.35	734	9	732	13	62322	8835	0	0	0
1	253	5	unmapped	UPB_195945	19385	2930	50	930	877	270	30	53	53	65	41	63	110	112	34	30	94	94	94	35	37	54.813	45.778	29.289	29.366	3.353	893	842	5.776	877	16	824	18	70159	8970	0	0	0
1	254	5	unmapped	UPB_228418	19455	2930	50	583	587	211	35	58	58	74	47	63	113	117	35	29	87	87	90	31	34	20.192	17.633	13.079	14.467	2.824	551	559	4.336	525	26	529	30	46975	9351	0	0	0
1	255	5	unmapped	UPB_047227	19530	2930	50	1225	1178	278	23	65	65	77	47	61	111	108	35	32	90	90	92	32	34	55.238	61.833	31.265	35.68	2.351	1181	1131	5.788	1160	21	1113	18	94268	8668	0	0	0
1	256	5		NA	19595	2925	65	43	61	43	70	56	56	68	47	69	83	89	32	35	91	91	96	30	31	1.625	-2.5	0.957	0.995	3.222	-21	3	0.7	-13	-8	5	-2	7295	10673	-50	0	0
1	257	5	unmapped	UPB_084637	19675	2930	50	1714	1637	410	25	49	49	65	49	75	116	114	39	34	92	92	97	30	30	69.375	72.182	54.556	55.608	2.535	1689	1610	6.116	1665	24	1588	22	130934	9136	0	0	0
1	258	5		NA	19745	2925	65	36	47	31	65	44	44	60	43	71	91	93	38	40	93	93	95	33	34	4	100000	0.753	0.894	3.481	-10	3	2	-8	-2	3	0	5661	11115	-50	0	0
1	259	5	unmapped	UPB_138972	19820	2930	50	921	872	286	32	50	50	64	47	73	112	110	33	30	95	95	94	34	36	51.235	54.8	24.28	28.467	2.661	888	837	5.679	871	17	822	15	69784	8827	0	0	0
1	260	5	unmapped	UPB_065347	19895	2930	50	2203	2183	521	23	62	62	77	54	70	102	111	36	32	100	100	99	33	33	1070.5	192.818	66.29	80.549	2.993	2143	2132	10.064	2141	2	2121	11	174663	8882	0	0	0
1	261	5	unmapped	UPB_224770	19970	2930	50	1180	1189	334	28	61	61	65	35	53	109	107	34	31	90	90	95	34	35	58.895	66.353	38.214	44.24	2.677	1138	1145	5.88	1119	19	1128	17	95113	8550	0	0	0
1	262	5	unmapped	UPB_063875	20040	2930	50	1030	997	304	30	61	61	68	38	55	109	115	34	29	93	93	96	26	27	60.563	42.545	29.905	40.856	3.232	985	958	5.92	969	16	936	22	79725	9237	0	0	0
1	263	5	unmapped	UPB_058581	20115	2930	50	874	857	239	27	51	51	63	46	73	108	106	30	28	90	90	92	30	32	45.722	50.375	34.588	33.835	2.552	841	822	5.515	823	18	806	16	68536	8508	0	0	0
1	264	5	unmapped	UPB_010413	20190	2930	50	1840	1783	444	24	56	56	65	44	67	108	112	40	35	90	90	91	31	34	99.111	78.5	44.571	53.758	2.613	1802	1749	6.631	1784	18	1727	22	142600	8949	0	0	0
1	265	5	unmapped	UPB_084136	20260	2930	50	1173	1124	347	30	53	53	63	38	60	105	109	32	29	91	91	93	28	30	80	59.5	44.929	50.708	3.79	1134	1089	6.322	1120	14	1071	18	89882	8747	0	0	0
1	266	5	unmapped	UPB_047708	20335	2930	50	743	737	233	31	47	47	60	42	70	116	125	71	56	90	90	93	27	29	26.769	19.714	17.524	19.478	2.993	722	725	4.743	696	26	690	35	58990	9976	0	0	0
1	267	5	DarkCorner	DarkCorner	20405	2925	65	31	33	16	48	34	34	44	33	75	104	106	37	34	84	84	90	29	32	-0.15	-0.045	0.355	0.391	4.615	17	21	Error	-3	20	-1	22	4000	12769	-50	0	0
1	1	6	DarkCorner	DarkCorner	920	2990	35	32	36	20	55	34	34	37	15	40	56	99	121	122	45	45	48	17	35	-0.182	0.037	0.655	0.445	3.522	9	56	Error	-2	11	2	54	1156	3179	0	0	0
1	2	6	unmapped	UPB_172118	1015	2995	50	1215	1200	352	29	36	36	42	20	47	54	54	16	29	45	45	49	24	48	131	129.333	81.071	85.5	2.649	1188	1173	7.033	1179	9	1164	9	95966	4316	0	0	0
1	3	6	unmapped	UPB_104791	1090	3000	50	636	620	230	37	44	44	55	35	63	51	51	16	31	46	46	47	14	29	118.4	115.2	40.402	44.736	2.707	597	581	6.888	592	5	576	5	49622	4093	0	0	0
1	4	6	unmapped	UPB_088850	1160	2995	50	997	946	271	28	48	48	66	52	78	55	58	20	34	44	44	44	14	31	86.273	64.143	49.113	56.767	2.85	960	912	6.431	949	11	898	14	75689	4666	0	0	0
1	5	6	unmapped	UPB_125814	1235	3000	50	1937	1837	488	26	56	56	62	37	59	50	53	17	32	44	44	45	14	31	313.5	197.889	154.333	159.396	3.164	1887	1790	8.292	1881	6	1781	9	146984	4222	0	0	0
1	6	6	unmapped	UPB_018026	1310	3000	50	2165	2048	580	28	65	65	78	54	69	50	53	19	35	43	43	44	14	31	300	198.3	119.798	131.612	2.28	2107	1993	8.229	2100	7	1983	10	163865	4204	0	0	0
1	7	6	unmapped	UPB_054906	1380	3000	50	1651	1533	456	29	52	52	74	63	85	52	57	27	47	43	43	45	16	35	177.667	105.786	82.813	98.11	3.075	1608	1495	7.473	1599	9	1481	14	122606	4599	0	0	0
1	8	6	unmapped	UPB_148878	1455	3000	50	3109	3001	751	25	55	55	65	46	70	59	59	20	33	45	45	47	15	31	218.143	210.429	134.039	156.79	2.351	3068	2960	7.769	3054	14	2946	14	240101	4739	0	0	0
1	9	6	unmapped	UPB_049997	1530	3000	50	1678	1608	451	28	43	43	57	38	66	51	53	18	33	46	46	48	15	31	327	223.571	111.471	136.9	2.641	1640	1572	8.353	1635	5	1565	7	128608	4277	0	0	0
1	10	6	unmapped	UPB_108331	1600	3000	50	2371	2176	664	30	51	51	69	46	66	54	59	19	32	46	46	47	14	29	290	163.462	123.222	150.197	3.321	2328	2138	8.18	2320	8	2125	13	174095	4716	0	0	0
1	11	6	unmapped	UPB_035391	1675	3000	50	3001	2759	724	26	55	55	75	62	82	55	58	24	41	43	43	45	15	33	245.5	180.267	140.69	152.52	2.869	2958	2719	7.94	2946	12	2704	15	220722	4645	0	0	0
1	12	6	unmapped	UPB_157432	1750	3000	50	2880	2727	764	28	67	67	91	68	74	52	55	20	36	43	43	46	15	32	312.556	221.667	163.85	191.736	3.092	2822	2672	8.288	2813	9	2660	12	218158	4416	0	0	0
1	13	6	unmapped	UPB_150516	1820	3000	50	1542	1455	408	28	64	64	80	54	67	57	59	19	32	44	44	48	14	29	113.692	92.733	81.119	94.903	2.988	1491	1406	6.829	1478	13	1391	15	116415	4703	0	0	0
1	14	6	unmapped	UPB_097256	1895	3000	50	1707	1685	452	26	47	47	60	42	70	50	56	22	39	47	47	50	15	30	553.333	182	85.355	109.655	3.073	1663	1647	9.112	1660	3	1638	9	134792	4492	0	0	0
1	15	6	unmapped	UPB_091524	1970	3000	50	1424	1336	392	29	41	41	56	44	78	53	53	19	35	48	48	50	17	34	276.6	259	89.267	93.404	2.717	1388	1300	8.112	1383	5	1295	5	106849	4258	0	0	0
1	16	6	unmapped	UPB_164188	2040	3000	50	1556	1456	441	30	64	64	80	52	65	52	56	19	33	43	43	47	17	36	165.778	107.077	76.49	97.704	3.461	1501	1405	7.373	1492	9	1392	13	116466	4489	0	0	0
1	17	6	unmapped	UPB_032955	2115	3000	50	3039	2823	756	26	59	59	75	49	65	51	54	21	38	47	47	49	18	36	745	394.857	239.667	262.48	3.559	2984	2771	9.541	2980	4	2764	7	225845	4331	0	0	0
1	18	6	unmapped	UPB_168061	2185	2995	45	1873	1860	304	16	61	61	74	50	67	55	58	18	31	45	45	48	16	33	181.2	138.385	115.762	122.18	2.321	1822	1812	7.501	1812	10	1799	13	96707	3010	0	0	0
1	19	6	unmapped	UPB_058638	2260	3000	50	1228	1193	408	34	58	58	73	48	65	52	56	23	41	44	44	46	15	32	146.25	94.583	64.652	66.742	3.199	1178	1147	7.192	1170	8	1135	12	95475	4463	0	0	0
1	20	6	unmapped	UPB_135669	2335	3000	50	1098	1060	354	33	57	57	64	35	54	52	53	16	30	42	42	45	15	33	104.1	91.182	68.774	79.312	2.616	1051	1014	6.702	1041	10	1003	11	84805	4260	0	0	0
1	21	6	unmapped	UPB_165180	2405	3000	55	1775	1623	530	32	57	57	62	30	48	53	55	17	30	46	46	49	16	32	245.429	174	110.789	109.208	3.07	1725	1575	7.939	1718	7	1566	9	129856	4390	0	0	0
1	22	6	unmapped	UPB_175889	2480	2995	50	1165	1109	343	30	60	60	66	42	63	53	61	50	81	45	45	48	14	29	138.125	65.563	58.65	58.512	3.053	1113	1065	7.11	1105	8	1049	16	88687	4916	0	0	0
1	23	6	unmapped	UPB_059101	2555	3000	50	2459	2310	616	26	65	65	76	52	68	52	53	19	35	43	43	46	14	30	266	224.5	134.025	148.823	2.657	2403	2255	8.055	2394	9	2245	10	184833	4211	0	0	0
1	24	6	unmapped	UPB_116340	2630	3000	50	1555	1469	474	32	53	53	64	44	68	50	52	20	38	43	43	48	23	47	214.571	157.333	97	97.39	2.696	1509	1425	7.745	1502	7	1416	9	117519	4124	0	0	0
1	25	6	unmapped	UPB_128842	2700	2995	50	2592	2428	701	28	55	55	70	49	70	57	55	16	29	48	48	50	22	44	281.889	339	175.51	176.109	2.786	2546	2380	8.139	2537	9	2373	7	194239	4435	0	0	0
1	26	6	unmapped	UPB_125392	2775	2995	50	1218	1169	396	33	48	48	82	83	101	50	53	18	33	46	46	46	15	32	292.5	160.143	50.5	74.372	2.593	1174	1128	8.192	1170	4	1121	7	93513	4200	0	0	0
1	27	6	unmapped	UPB_214386	2850	2995	50	1322	1221	381	31	61	61	90	87	96	51	53	19	35	45	45	48	16	33	210.167	145	75.218	71.272	2.797	1267	1168	7.715	1261	6	1160	8	97659	4209	0	0	0
1	28	6	unmapped	UPB_077122	2920	2995	45	805	840	165	19	52	52	64	40	62	51	56	17	30	45	45	58	98	168	125.5	71.636	58.909	61.826	2.772	759	799	6.972	753	6	788	11	43703	2917	0	0	0
1	29	6	unmapped	UPB_211528	2995	3000	50	1964	1879	522	27	45	45	57	36	63	50	54	18	33	44	44	47	17	36	319.833	183.4	127.474	165.385	3.365	1925	1844	8.321	1919	6	1834	10	150333	4353	0	0	0
1	30	6	unmapped	UPB_203266	3070	3000	50	1310	1249	405	32	42	42	52	32	61	51	54	19	35	45	45	48	14	29	211.333	134.111	60.98	79.057	3.31	1274	1216	7.723	1268	6	1207	9	99914	4356	0	0	0
1	31	6	unmapped	UPB_132505	3140	2995	50	2233	2130	661	31	58	58	73	42	57	57	63	24	38	46	46	48	14	29	197.727	121.882	97.038	127.068	3.254	2186	2089	7.627	2175	11	2072	17	170360	5057	0	0	0
1	32	6	unmapped	UPB_017613	3215	3000	50	1775	1672	476	28	66	66	74	43	58	55	58	18	31	45	45	47	15	31	170.9	123.538	94.955	113.898	2.766	1719	1619	7.417	1709	10	1606	13	133739	4669	0	0	0
1	33	6	unmapped	UPB_002081	3290	3000	50	2527	2334	711	30	68	68	75	46	61	63	64	22	34	48	48	50	17	34	163.933	141.625	110	122.868	2.767	2474	2282	7.357	2459	15	2266	16	186709	5121	0	0	0
1	34	6	unmapped	UPB_064683	3360	3000	50	1638	1603	435	27	59	59	72	44	61	54	58	20	34	46	46	46	13	28	197.375	128.667	99.848	102.438	2.502	1587	1556	7.625	1579	8	1544	12	128255	4619	0	0	0
1	35	6	unmapped	UPB_110051	3435	3000	50	1702	1601	471	29	73	73	78	43	55	56	58	23	39	44	44	47	14	29	135.75	109.143	85.588	84.452	2.619	1641	1542	7.085	1629	12	1528	14	128081	4623	0	0	0
1	36	6	unmapped	UPB_137694	3505	3000	50	1810	1669	553	33	70	70	77	46	59	53	54	17	31	46	46	49	14	28	248.571	199.875	134.742	136.484	3.243	1747	1607	7.958	1740	7	1599	8	133500	4316	0	0	0
1	37	6	unmapped	UPB_188032	3580	2995	50	1036	1010	345	34	58	58	65	41	63	59	60	18	30	47	47	49	15	30	81.5	73.231	52	53.577	2.579	990	965	6.349	978	12	952	13	80813	4781	0	0	0
1	38	6		NA	3645	2990	65	41	56	37	66	52	52	59	36	61	46	48	16	33	45	45	48	16	33	-11	1.333	2.167	2.405	3.075	-10	7	Error	-11	1	4	3	6693	5728	-50	0	0
1	39	6	unmapped	UPB_186110	3730	3000	50	1751	1644	471	28	56	56	65	40	61	58	59	19	32	47	47	48	16	33	154.091	132.333	116.222	123.611	2.98	1706	1600	7.268	1695	11	1588	12	131495	4740	0	0	0
1	40	6	unmapped	UPB_086734	3800	3000	50	2098	1969	539	27	64	64	73	43	58	51	56	18	32	51	51	52	17	32	100000	381	103.385	138.559	2.396	2034	1910	16.61	2034	0	1905	5	157528	4463	0	0	0
1	41	6	unmapped	UPB_014808	3875	3000	50	1637	1565	471	30	57	57	67	41	61	56	60	20	33	47	47	50	15	30	175.556	116	67.121	92.349	2.898	1589	1521	7.456	1580	9	1508	13	125213	4784	0	0	0
1	42	6	unmapped	UPB_210033	3950	2995	50	1016	960	332	34	71	71	76	46	60	53	59	21	35	46	46	48	14	29	135	68.385	62.412	58.639	3.102	952	902	7.077	945	7	889	13	76774	4682	0	0	0
1	43	6	unmapped	UPB_111059	4020	3000	50	1883	1790	566	31	60	60	76	52	68	55	60	22	36	46	46	48	14	29	202.556	123.571	75.533	93.08	2.783	1832	1744	7.662	1823	9	1730	14	143224	4837	0	0	0
1	44	6	unmapped	UPB_100260	4095	2995	45	1184	1214	189	15	55	55	68	41	60	57	61	22	36	46	46	49	15	30	102.636	77.267	57.385	60.589	2.443	1140	1174	6.681	1129	11	1159	15	63135	3189	0	0	0
1	45	6	unmapped	UPB_056594	4165	3000	50	2188	1997	684	34	62	62	75	44	58	59	119	486	408	48	48	51	15	29	193.273	27.254	77.857	70.218	3.711	2137	2006	7.594	2126	11	1935	71	159776	9517	0	0	0
1	46	6	unmapped	UPB_030774	4240	2995	50	2858	2655	796	29	70	70	87	55	63	59	62	22	35	46	46	49	15	30	214.462	161.563	119.646	131.253	2.151	2801	2601	7.745	2788	13	2585	16	212403	4945	0	0	0
1	47	6	unmapped	UPB_110875	4315	2995	45	1664	1647	231	14	74	74	92	64	69	58	64	19	29	46	46	49	16	32	132.5	87.389	85.186	103.638	2.526	1602	1591	7.05	1590	12	1573	18	85638	3315	0	0	0
1	48	6	unmapped	UPB_055312	4385	3000	50	2726	2464	845	34	71	71	88	66	75	54	56	19	33	48	48	47	13	27	442.5	299.125	150.474	165.554	3.45	2661	2401	8.79	2655	6	2393	8	197129	4488	0	0	0
1	49	6	unmapped	UPB_085577	4460	3000	50	2390	2265	666	29	59	59	75	51	68	52	56	18	32	51	51	49	16	32	2331	441.2	120.737	142.302	2.467	2332	2211	11.187	2331	1	2206	5	181163	4499	0	0	0
1	50	6	unmapped	UPB_227054	4535	2995	50	352	340	125	36	46	46	60	38	63	78	77	23	29	51	51	52	33	63	11.333	11.308	9.676	10.428	2.465	333	320	3.503	306	27	294	26	27186	6150	0	0	0
1	51	6	unmapped	UPB_012936	4605	2995	50	1253	1170	404	34	49	49	61	36	59	55	59	21	35	49	49	50	15	30	200.667	112.1	64.346	77.107	3.418	1210	1131	7.649	1204	6	1121	10	93600	4737	0	0	0
1	52	6	unmapped	UPB_183951	4680	2995	50	2307	2216	657	29	67	67	78	44	56	61	71	68	95	45	45	48	15	31	140	82.654	82.074	98.786	2.872	2256	2175	7.129	2240	16	2149	26	177268	5714	0	0	0
1	53	6	unmapped	UPB_147602	4750	2995	45	2210	2265	324	14	83	83	107	76	71	63	66	19	28	46	46	50	18	36	125.118	109.1	106.283	115.681	2.499	2144	2202	6.967	2127	17	2182	20	117801	3420	0	0	0
1	54	6	unmapped	UPB_007152	4825	2995	45	2396	2402	333	13	88	88	122	91	74	61	64	23	35	50	50	52	18	34	209.818	165.286	133.722	151.743	2.951	2319	2328	7.713	2308	11	2314	14	124914	3347	0	0	0
1	55	6	unmapped	UPB_069312	4900	3000	50	2346	2216	656	29	71	71	94	77	81	58	63	21	33	50	50	53	20	37	284.375	165	116.075	128.289	2.698	2283	2158	8.152	2275	8	2145	13	177247	5050	0	0	0
1	56	6	unmapped	UPB_038362	4975	2995	50	1031	1055	342	32	60	60	70	44	62	51	56	20	35	49	49	52	17	32	485.5	142.143	54.696	68.947	3.148	973	1002	8.923	971	2	995	7	84412	4497	0	0	0
1	57	6	unmapped	UPB_216797	5050	3000	50	2477	2335	713	30	62	62	73	39	53	57	59	20	33	48	48	50	14	28	268.333	206.636	143.15	165.171	2.586	2424	2284	8.068	2415	9	2273	11	186822	4737	0	0	0
1	58	6	unmapped	UPB_047604	5120	3000	50	1460	1389	424	30	63	63	72	41	56	56	59	20	33	49	49	50	15	30	199.571	132.6	79.04	78.178	2.654	1404	1336	7.641	1397	7	1326	10	111086	4683	0	0	0
1	59	6	unmapped	UPB_204250	5195	2995	50	990	963	291	30	60	60	71	44	61	56	60	19	31	49	49	51	17	33	132.857	82.091	49.08	60.076	3.524	937	914	7.054	930	7	903	11	77059	4768	0	0	0
1	60	6	unmapped	UPB_071560	5270	3000	50	2576	2324	751	32	60	60	75	52	69	54	57	18	31	50	50	51	17	33	629	323.429	145.819	190.765	2.798	2520	2271	9.297	2516	4	2264	7	185891	4586	0	0	0
1	61	6	unmapped	UPB_189921	5340	3000	50	1762	1641	505	30	70	70	86	54	62	59	61	19	31	48	48	50	17	34	153.818	120.846	79.391	95.742	3.012	1703	1584	7.265	1692	11	1571	13	131273	4858	0	0	0
1	62	6	unmapped	UPB_006580	5415	3000	50	2000	1940	573	29	80	80	88	52	59	57	59	17	28	51	51	53	16	30	320	232.5	142.6	163.376	3.044	1926	1868	8.322	1920	6	1860	8	155227	4694	0	0	0
1	63	6	unmapped	UPB_064868	5485	2995	45	1683	1706	274	16	70	70	83	58	69	58	61	21	34	49	49	50	15	30	179.222	136.333	74.375	98.732	2.541	1622	1648	7.486	1613	9	1636	12	88706	3152	0	0	0
1	64	6	unmapped	UPB_023076	5560	2995	45	1750	1735	263	15	62	62	79	51	64	60	64	19	29	46	46	48	15	31	120.571	92.944	80.455	107.293	2.748	1702	1691	6.914	1688	14	1673	18	90211	3305	0	0	0
1	65	6	unmapped	UPB_113076	5630	2995	45	2095	2069	354	17	72	72	90	67	74	71	68	20	29	47	47	47	15	31	84.292	95.095	70.718	99.028	2.651	2047	2018	6.397	2023	24	1997	21	107587	3560	0	0	0
1	66	6	unmapped	UPB_010734	5705	2995	45	1876	1872	292	15	82	82	95	67	70	63	69	25	36	47	47	49	15	30	112.125	81.364	103.515	111.227	2.822	1810	1812	6.809	1794	16	1790	22	97340	3609	0	0	0
1	67	6	unmapped	UPB_068465	5780	2995	50	1223	1190	372	31	74	74	81	46	56	59	61	18	29	48	48	49	14	28	104.455	85.846	62.9	69.833	2.715	1160	1129	6.707	1149	11	1116	13	95164	4908	0	0	0
1	68	6	unmapped	UPB_017508	5855	2995	55	1144	1141	362	31	64	64	77	50	64	59	63	19	30	46	46	48	16	33	83.077	63.353	51.077	58.197	2.253	1093	1094	6.376	1080	13	1077	17	91245	5006	0	0	0
1	69	6	unmapped	UPB_044450	5925	2995	45	1971	1971	340	17	72	72	92	63	68	60	65	28	43	45	45	50	21	42	126.6	94.95	82.629	94.788	2.893	1914	1919	6.984	1899	15	1899	20	102511	3356	0	0	0
1	70	6	unmapped	UPB_206863	6000	2995	50	1135	1101	347	31	64	64	85	59	69	57	60	21	35	46	46	53	40	75	97.364	74.071	62.442	59.045	2.578	1082	1051	6.605	1071	11	1037	14	88070	4826	0	0	0
1	71	6	unmapped	UPB_031963	6075	2995	50	3000	2916	779	26	77	77	95	59	62	58	62	22	35	47	47	54	42	77	265.727	189.267	128.619	174.72	3.109	2934	2854	8.054	2923	11	2839	15	233314	4978	0	0	0
1	72	6	unmapped	UPB_045725	6150	2995	50	2726	2601	821	31	84	84	99	63	63	62	63	21	33	45	45	48	14	29	155.412	139.833	105.984	139.684	2.683	2659	2535	7.28	2642	17	2517	18	208117	5014	0	0	0
1	73	6	unmapped	UPB_006217	6220	2995	50	1901	1810	548	30	79	79	99	72	72	59	60	22	36	45	45	47	13	27	130.143	115.4	74.288	82.86	2.759	1836	1746	7.024	1822	14	1731	15	144777	4815	0	0	0
1	74	6	unmapped	UPB_172185	6295	2995	50	792	768	226	29	63	63	88	67	76	57	59	19	32	48	48	55	37	67	81	64.091	39.367	40.563	2.38	738	716	6.34	729	9	705	11	61473	4713	0	0	0
1	75	6	unmapped	UPB_116929	6370	2995	50	1054	998	314	31	62	62	84	62	73	54	56	21	37	48	48	55	38	69	165.333	117	66.893	81.762	3.227	998	944	7.369	992	6	936	8	79806	4463	0	0	0
1	76	6	unmapped	UPB_071522	6440	2995	50	2784	2642	697	26	75	75	93	61	65	61	66	23	34	48	48	49	15	30	208.385	142.611	118.667	149.504	3.144	2722	2585	7.703	2709	13	2567	18	211371	5263	0	0	0
1	77	6	unmapped	UPB_187204	6515	2995	50	1475	1424	439	30	84	84	95	59	62	54	57	20	35	48	48	49	15	30	231.833	148.889	83.997	108.381	3.473	1397	1349	7.857	1391	6	1340	9	113953	4562	0	0	0
1	78	6	unmapped	UPB_229897	6585	3000	50	1504	1361	484	35	60	60	70	41	58	56	58	21	36	49	49	50	17	34	206.286	144.556	75.333	75.196	2.91	1451	1310	7.689	1444	7	1301	9	108848	4621	0	0	0
1	79	6	unmapped	UPB_081009	6660	2995	50	612	614	216	35	52	52	63	41	65	59	59	19	32	48	48	49	16	32	50.909	51.091	33.673	35.591	2.656	571	573	5.67	560	11	562	11	49098	4705	0	0	0
1	80	6	unmapped	UPB_054939	6735	2995	50	2811	2588	746	28	67	67	85	59	69	59	60	20	33	47	47	49	17	34	228.667	193.923	140.15	151.881	2.533	2756	2534	7.837	2744	12	2521	13	207057	4831	0	0	0
1	81	6	unmapped	UPB_109080	6805	2995	45	2089	2138	375	17	84	84	96	63	65	68	69	21	30	46	46	48	15	31	91.136	89.304	77.143	98.106	2.54	2027	2077	6.51	2005	22	2054	23	111174	3581	0	0	0
1	82	6	unmapped	UPB_150885	6880	2995	50	4765	4345	1195	27	85	85	112	79	70	60	67	26	38	46	46	48	16	33	334.286	202.857	178.293	200.193	2.818	4694	4281	8.385	4680	14	4260	21	347612	5366	0	0	0
1	83	6	unmapped	UPB_212523	6955	2995	50	1279	1250	358	28	75	75	107	81	75	55	58	20	34	45	45	47	16	34	120.4	90.385	79.158	78.359	2.736	1214	1188	6.912	1204	10	1175	13	99992	4603	0	0	0
1	84	6	unmapped	UPB_141776	7030	2995	50	3379	3094	954	30	79	79	93	66	70	58	62	20	32	50	50	52	14	26	412.5	251.25	132.774	172.148	3.023	3308	3027	8.688	3300	8	3015	12	247500	4933	0	0	0
1	85	6		NA	7095	2990	65	41	58	47	81	66	66	78	55	70	48	49	14	28	51	51	52	16	30	8.333	4	3.746	4.049	3.118	-28	-10	3.059	-25	-3	-8	-2	6962	5836	-50	0	0
1	86	6	unmapped	UPB_201608	7175	2995	50	526	503	202	40	54	54	62	35	56	77	80	27	33	50	50	51	16	31	17.481	14.967	12.673	14.495	3.252	499	479	4.128	472	27	449	30	40239	6415	0	0	0
1	87	6	unmapped	UPB_189968	7250	2995	50	1809	1737	564	32	63	63	75	41	54	57	60	20	33	50	50	53	17	32	249.429	167.4	100.241	113.992	3.094	1753	1684	7.962	1746	7	1674	10	138990	4787	0	0	0
1	88	6	unmapped	UPB_037203	7320	2995	50	2430	2261	646	28	72	72	96	67	69	63	63	22	34	52	52	52	13	25	214.364	199	103.437	114.249	2.3	2369	2200	7.744	2358	11	2189	11	180855	5055	0	0	0
1	89	6		NA	7385	2990	65	42	62	49	79	64	64	80	56	70	47	72	235	326	50	50	51	14	27	7.333	-0.091	2.385	3.152	3.324	-25	20	2.874	-22	-3	-2	22	7389	8606	-50	0	0
1	90	6	unmapped	UPB_144592	7470	3000	55	2733	2444	786	32	61	61	70	46	65	58	63	23	36	49	49	52	15	28	296.889	170.214	113.821	124.105	2.672	2681	2397	8.214	2672	9	2383	14	195543	5045	0	0	0
1	91	6	unmapped	UPB_165032	7540	2995	50	1358	1257	359	28	75	75	75	47	62	63	61	20	32	57	57	57	17	29	213.833	295.5	83.789	85.261	2.708	1289	1186	7.74	1283	6	1182	4	100571	4889	0	0	0
1	92	6	unmapped	UPB_021757	7615	2995	50	2396	2171	619	28	71	71	75	41	54	67	65	19	29	48	48	51	18	35	122.368	123.529	103.053	105.866	2.411	2344	2117	6.935	2325	19	2100	17	173645	5234	0	0	0
1	93	6	unmapped	UPB_228127	7685	2995	45	685	707	135	19	54	54	63	36	57	57	58	19	32	48	48	50	20	40	70.111	65.3	37.094	44.909	2.444	640	663	6.132	631	9	653	10	36754	3026	0	0	0
1	94	6	unmapped	UPB_211613	7760	2995	50	1824	1706	497	29	52	52	63	38	60	64	63	21	33	50	50	54	21	38	126.571	127.231	79.947	86.713	2.455	1786	1667	6.984	1772	14	1654	13	136513	5059	0	0	0
1	95	6	unmapped	UPB_003748	7835	2995	50	1347	1304	376	28	58	58	68	42	61	59	64	21	32	50	50	52	15	28	143.222	89	57.935	61.785	2.475	1298	1260	7.162	1289	9	1246	14	104353	5087	0	0	0
1	96	6	unmapped	UPB_085779	7905	2995	50	3012	2710	891	32	80	80	88	51	57	67	68	21	30	50	50	52	17	32	172.471	146.111	117.531	120.267	2.71	2949	2648	7.43	2932	17	2630	18	216835	5423	0	0	0
1	97	6	unmapped	UPB_167353	7980	2995	50	1248	1196	367	30	85	85	110	93	84	58	62	20	32	52	52	53	18	33	193.833	111.1	47.034	58.357	3.166	1169	1121	7.599	1163	6	1111	10	95675	4991	0	0	0
1	98	6	unmapped	UPB_066619	8055	2995	50	1803	1738	519	29	79	79	110	92	83	59	60	17	28	52	52	54	17	31	246.286	207.375	96.8	129.546	3.117	1731	1667	7.944	1724	7	1659	8	139032	4771	0	0	0
1	99	6	unmapped	UPB_032758	8130	2995	50	2652	2495	780	31	67	67	75	45	60	61	66	23	34	55	55	55	17	30	430.833	220.727	118.818	147.23	2.749	2591	2439	8.751	2585	6	2428	11	199622	5305	0	0	0
1	100	6	unmapped	UPB_094034	8200	2995	50	1810	1675	462	27	49	49	66	48	72	60	63	22	34	48	48	59	91	154	146.75	108.4	71.83	88.826	3.059	1773	1641	7.197	1761	12	1626	15	134004	5017	0	0	0
1	101	6	unmapped	UPB_155699	8275	2995	50	2394	2259	609	26	50	50	70	50	71	67	69	23	33	46	46	55	91	165	111.619	96.043	91.112	97.366	2.223	2365	2232	6.802	2344	21	2209	23	180727	5519	0	0	0
1	102	6	unmapped	UPB_057856	8350	2995	50	1311	1282	421	32	54	54	72	46	63	62	64	20	31	53	53	55	20	36	139.667	111.636	71.14	77.527	2.926	1266	1239	7.126	1257	9	1228	11	102559	5105	0	0	0
1	103	6	unmapped	UPB_150046	8420	2995	50	1427	1362	435	31	42	42	58	41	70	66	68	22	32	53	53	56	20	35	106.538	88	56.795	63.124	2.281	1398	1335	6.735	1385	13	1320	15	108968	5403	0	0	0
1	104	6	unmapped	UPB_197076	8495	2995	50	467	463	141	30	42	42	54	33	61	62	64	22	34	55	55	57	18	31	60.714	46.778	26.643	26.329	3.051	432	430	5.924	425	7	421	9	37041	5155	0	0	0
1	105	6	NC2_00075021	NC2_00075021	8560	2990	65	38	46	25	54	48	48	60	36	60	55	60	21	35	51	51	54	18	33	-2.5	-0.222	1.214	1.193	4.844	-6	7	Error	-10	4	-2	9	5469	7159	-50	0	0
1	106	6	unmapped	UPB_081445	8640	2995	50	2055	1939	563	29	50	50	66	43	65	64	68	26	38	52	52	53	15	28	167.083	118.063	83.4	102.588	2.771	2017	1905	7.384	2005	12	1889	16	155141	5435	0	0	0
1	107	6		NA	8705	2990	65	38	46	22	47	51	51	69	52	75	51	53	18	33	52	52	54	17	31	13	-5	1.223	1.614	3.916	-14	-4	3.7	-13	-1	-5	1	5545	6373	-50	0	0
1	108	6	SM_04	SM_04	8780	2990	65	40	56	39	69	47	47	57	34	59	57	61	24	39	52	52	55	19	34	-1.4	1	1.427	1.529	2.98	-2	18	Error	-7	5	9	9	6765	7340	-50	0	0
1	109	6	unmapped	UPB_138733	8860	2995	50	2567	2458	653	26	61	61	78	53	67	61	64	22	34	51	51	53	16	30	250.6	184.385	114.217	144.784	2.713	2516	2410	7.969	2506	10	2397	13	196621	5153	0	0	0
1	110	6	unmapped	UPB_147573	8935	2995	50	2799	2631	730	27	80	80	92	55	59	67	69	22	31	53	53	54	16	29	194.214	159.438	108.464	129.522	2.414	2733	2567	7.602	2719	14	2551	16	210463	5500	0	0	0
1	111	6	unmapped	UPB_192993	9005	2995	45	2567	2595	310	11	88	88	101	68	67	60	63	22	34	55	55	57	16	28	495.8	313.375	169.272	200.633	3.233	2484	2515	8.954	2479	5	2507	8	134951	3263	0	0	0
1	112	6	unmapped	UPB_143725	9080	2995	50	2598	2551	656	25	98	98	109	74	67	69	72	24	33	53	53	57	27	47	156.25	129.105	101.5	134.518	2.892	2516	2472	7.288	2500	16	2453	19	204084	5737	0	0	0
1	113	6	unmapped	UPB_208686	9155	2995	50	453	454	165	36	69	69	91	62	68	82	84	29	34	52	52	52	16	30	12.8	12.031	10.768	12.243	2.911	414	417	3.678	384	30	385	32	36315	6694	0	0	0
1	114	6	unmapped	UPB_214313	9225	2995	45	1417	1448	276	19	69	69	78	44	56	69	71	25	35	52	52	54	17	31	79.294	72.579	53.231	56.726	2.246	1365	1398	6.309	1348	17	1379	19	75278	3666	0	0	0
1	115	6	unmapped	UPB_108507	9300	2995	50	3620	3354	935	27	79	79	97	63	64	71	72	21	29	54	54	55	16	29	208.294	181.944	155.371	155.183	2.55	3558	3293	7.702	3541	17	3275	18	268317	5754	0	0	0
1	116	6	unmapped	UPB_092652	9375	2995	50	1147	1118	332	29	62	62	83	62	74	69	72	23	31	54	54	56	17	30	72.333	58.667	46.383	56.729	2.911	1100	1074	6.177	1085	15	1056	18	89404	5771	0	0	0
1	117	6	unmapped	UPB_199712	9450	2995	50	363	371	140	37	48	48	58	36	62	61	64	27	42	54	54	58	18	31	45	32.3	15.31	16.411	3.007	322	333	5.492	315	7	323	10	29690	5134	0	0	0
1	118	6	unmapped	UPB_090076	9520	2995	50	2504	2321	680	29	75	75	88	58	65	67	71	22	30	54	54	56	18	32	186.846	132.118	106.244	128.376	3.15	2442	2263	7.546	2429	13	2246	17	185644	5648	0	0	0
1	119	6	unmapped	UPB_003062	9595	2995	50	1965	1949	485	24	77	77	90	54	60	69	69	20	28	58	58	61	21	34	171.636	170.182	113.647	138.313	2.817	1899	1883	7.423	1888	11	1872	11	155926	5525	0	0	0
1	120	6	unmapped	UPB_109131	9665	2995	50	2002	1811	593	32	69	69	80	47	58	68	68	22	32	55	55	57	17	29	148.692	134	82.493	96.603	2.519	1946	1755	7.216	1933	13	1742	13	144841	5426	0	0	0
1	121	6	unmapped	UPB_066621	9740	2995	50	1610	1576	432	27	56	56	75	61	81	65	68	19	27	53	53	57	18	31	129.5	101.333	73.4	91.971	2.915	1566	1535	7.017	1554	12	1520	15	126068	5447	0	0	0
1	122	6	unmapped	UPB_043294	9815	2995	50	2674	2519	645	25	75	75	96	65	67	70	72	24	33	51	51	56	19	33	136.789	116.381	96.39	112.952	2.52	2618	2465	7.096	2599	19	2444	21	201533	5753	0	0	0
1	123	6	unmapped	UPB_028754	9885	2995	50	2516	2360	715	30	84	84	97	60	61	70	73	19	26	50	50	54	19	35	121.6	98.957	105.088	110.021	2.709	2452	2299	6.926	2432	20	2276	23	188791	5822	0	0	0
1	124	6	unmapped	UPB_146759	9960	2995	50	2087	1956	500	25	75	75	89	51	57	75	78	26	33	52	52	55	19	34	87.478	72.346	69.625	79.052	2.674	2035	1907	6.451	2012	23	1881	26	156482	6233	0	0	0
1	125	6	unmapped	UPB_203141	10035	2995	50	1574	1485	375	25	74	74	80	43	53	72	75	26	34	53	53	56	19	33	78.947	64.136	61.036	71.297	2.622	1519	1433	6.303	1500	19	1411	22	118792	6024	0	0	0
1	126	6	unmapped	UPB_122428	10105	2995	50	2482	2352	718	30	80	80	87	51	58	81	78	25	32	57	57	59	20	33	100.083	108.19	93.538	105.668	2.656	2426	2293	6.645	2402	24	2272	21	188194	6277	0	0	0
1	127	6	unmapped	UPB_220081	10180	2995	50	1430	1363	386	28	83	83	94	65	69	72	76	26	34	57	57	58	18	31	89.8	67.368	52.025	61.086	2.897	1362	1299	6.489	1347	15	1280	19	109029	6113	0	0	0
1	128	6	unmapped	UPB_110922	10255	2995	50	1459	1421	379	26	69	69	84	57	67	74	78	23	29	58	58	60	17	28	86.875	67.6	57.25	64.268	2.496	1406	1372	6.441	1390	16	1352	20	113661	6238	0	0	0
1	129	6	unmapped	UPB_075694	10330	2995	50	1815	1755	528	30	68	68	85	61	71	77	76	25	32	57	57	60	17	28	87.35	88.789	66.722	90.102	3.199	1767	1706	6.449	1747	20	1687	19	140401	6103	0	0	0
1	130	6	unmapped	UPB_201746	10400	2995	50	898	902	259	28	75	75	97	72	74	71	72	19	26	58	58	62	22	35	63.308	59.071	49.711	53.615	2.83	836	841	5.984	823	13	827	14	72172	5741	0	0	0
1	131	6	unmapped	UPB_018713	10475	2995	50	2759	2670	672	25	80	80	94	65	69	78	77	27	35	58	58	60	21	35	133.95	136.316	82.444	96.764	2.144	2699	2609	7.066	2679	20	2590	19	213634	6169	0	0	0
1	132	6	unmapped	UPB_043054	10550	2995	50	2478	2336	640	27	85	85	101	67	66	71	74	26	35	56	56	58	20	34	159.533	125.056	82.536	96.928	2.632	2408	2269	7.318	2393	15	2251	18	186895	5918	0	0	0
1	133	6	unmapped	UPB_052806	10620	2995	50	1889	1825	494	27	71	71	89	61	68	80	79	22	27	59	59	63	21	33	86.571	87.7	81.462	81.43	2.268	1839	1774	6.436	1818	21	1754	20	146028	6325	0	0	0
1	134	6	unmapped	UPB_043400	10695	2995	50	1378	1310	367	28	64	64	76	47	61	76	76	25	32	59	59	62	22	35	77.294	73.294	42.782	50.287	2.279	1331	1263	6.272	1314	17	1246	17	104760	6075	0	0	0
1	135	6	unmapped	UPB_046644	10765	2995	50	1240	1182	360	30	64	64	77	49	63	78	80	24	30	60	60	63	20	31	65.333	55.9	41.396	49.846	2.784	1194	1138	6.03	1176	18	1118	20	94546	6391	0	0	0
1	136	6	unmapped	UPB_085167	10840	2995	50	2031	1943	512	26	74	74	87	56	64	78	80	27	33	61	61	64	20	31	115.118	98.368	73.933	84.652	2.774	1974	1888	6.847	1957	17	1869	19	155408	6375	0	0	0
1	137	6	unmapped	UPB_048975	10915	2995	50	1858	1772	502	28	70	70	84	48	57	72	74	23	31	61	61	64	20	31	162.545	130.923	107.696	108.997	2.589	1799	1715	7.345	1788	11	1702	13	141738	5948	0	0	0
1	138	6	unmapped	UPB_024868	10985	2995	50	1570	1479	418	28	65	65	78	48	61	72	75	24	32	59	59	61	18	29	115.769	88.375	74.873	78.161	3.077	1518	1430	6.855	1505	13	1414	16	118280	5992	0	0	0
1	139	6	unmapped	UPB_044132	11060	2995	50	2582	2497	550	22	70	70	88	55	62	81	86	38	44	63	63	66	22	33	139.556	105.522	117.19	121.601	2.909	2530	2450	7.125	2512	18	2427	23	199788	6860	0	0	0
1	140	6	unmapped	UPB_139470	11135	2995	50	1347	1302	353	27	66	66	82	50	60	73	77	25	32	62	62	65	22	33	116.455	82.4	48.483	61.857	2.888	1292	1251	6.864	1281	11	1236	15	104186	6152	0	0	0
1	141	6	unmapped	UPB_150384	11205	2995	50	1447	1396	372	26	70	70	81	47	58	74	77	25	32	63	63	65	20	30	125.182	94.714	55.08	71.028	2.813	1388	1340	6.968	1377	11	1326	14	111659	6151	0	0	0
1	142	6	unmapped	UPB_028209	11280	2995	50	2702	2597	728	28	71	71	86	54	62	77	80	26	32	62	62	64	19	29	175.4	140.333	102.353	115.728	2.422	2646	2544	7.455	2631	15	2526	18	207726	6374	0	0	0
1	143	6	unmapped	UPB_051949	11355	2995	50	1788	1691	472	27	51	51	70	50	71	74	81	29	35	62	62	63	18	28	144.75	86.316	54.514	69.249	2.723	1749	1659	7.177	1737	12	1640	19	135253	6443	0	0	0
1	144	6	unmapped	UPB_143266	11425	2995	50	2795	2630	671	25	53	53	82	65	79	80	80	25	31	62	62	65	21	32	152.333	143.167	96.509	119.446	2.617	2760	2595	7.251	2742	18	2577	18	210389	6375	0	0	0
1	145	6	unmapped	UPB_084765	11500	2995	50	1849	1792	434	24	73	73	90	62	68	80	81	26	32	62	62	65	21	32	98.667	90.474	73.667	80.246	2.677	1794	1738	6.624	1776	18	1719	19	143374	6487	0	0	0
1	146	6	unmapped	UPB_230868	11575	2995	50	547	549	173	31	66	66	79	47	59	75	75	25	33	64	64	67	22	32	43.727	43.909	17.553	20.654	2.149	492	494	5.45	481	11	483	11	43908	6026	0	0	0
1	147	6	unmapped	UPB_036853	11645	2995	50	1902	1793	536	29	65	65	82	52	63	89	88	28	31	62	62	64	20	31	68.037	66.462	52.075	65.506	3.198	1864	1754	6.088	1837	27	1728	26	143446	7023	0	0	0
1	148	6	unmapped	UPB_085460	11720	2995	45	707	737	178	24	63	63	78	50	64	74	79	30	37	63	63	139	931	669	58.545	42.125	23.583	28.315	2.942	655	690	5.871	644	11	674	16	38333	4124	0	0	0
1	149	6	unmapped	UPB_028764	11795	2995	50	2730	2627	692	26	74	74	90	61	67	82	84	27	32	63	63	144	965	670	139.789	121.571	98.879	102.831	2.588	2675	2574	7.127	2656	19	2553	21	210152	6728	0	0	0
1	150	6	unmapped	UPB_014371	11865	2995	45	1181	1206	211	17	76	76	84	51	60	82	86	28	32	67	67	67	22	32	73.667	59.474	36.735	47.017	2.957	1120	1149	6.203	1105	15	1130	19	62691	4465	0	0	0
1	151	6	unmapped	UPB_074988	11940	2995	50	1170	1158	323	27	77	77	88	54	61	85	90	29	32	65	65	70	41	58	54.65	43.24	39.276	42.117	2.512	1113	1106	5.772	1093	20	1081	25	92654	7182	0	0	0
1	152	6	unmapped	UPB_228960	12010	2990	45	1560	1507	317	21	71	71	94	87	92	86	86	26	30	66	66	73	40	54	74.45	71.8	49.042	54.036	2.106	1509	1456	6.218	1489	20	1436	20	78349	4494	0	0	0
1	153	6	unmapped	UPB_185475	12085	2995	50	1126	1054	303	28	64	64	87	83	95	81	83	30	36	70	70	77	61	79	96.545	76.154	33.541	40.361	4.484	1073	1003	6.593	1062	11	990	13	84289	6612	0	0	0
1	154	6	unmapped	UPB_059737	12160	2995	50	1841	1791	465	25	77	77	91	58	63	87	88	25	28	70	70	78	66	84	103.765	95.222	69.839	76.809	2.237	1781	1732	6.697	1764	17	1714	18	143317	7002	0	0	0
1	155	6	unmapped	UPB_207632	12230	2995	45	1340	1356	251	18	75	75	90	56	62	88	91	34	37	67	67	77	76	98	60.238	53.375	44.689	53.693	3.23	1286	1305	5.913	1265	21	1281	24	70493	4718	0	0	0
1	156	6	unmapped	UPB_016366	12305	2995	50	1156	1125	351	31	58	58	72	45	62	89	90	27	30	70	70	78	76	97	57.789	53.35	34.81	42.473	2.81	1117	1087	5.853	1098	19	1067	20	89993	7165	0	0	0
1	157	6	unmapped	UPB_198163	12380	2995	50	776	775	237	30	49	49	63	40	63	89	90	28	31	69	69	73	24	32	36.35	34.571	26.193	34.476	3.482	747	747	5.184	727	20	726	21	61993	7168	0	0	0
1	158	6	unmapped	UPB_109750	12450	2995	45	1570	1593	270	16	76	76	84	49	58	89	94	32	34	74	74	77	23	29	99.6	75.85	55.278	64.986	2.701	1509	1537	6.638	1494	15	1517	20	82818	4870	0	0	0
1	159	6	unmapped	UPB_012944	12525	2995	50	1203	1137	328	28	67	67	80	47	58	93	93	31	33	72	72	75	24	32	54.095	50.952	41.682	41.028	3.045	1157	1091	5.757	1136	21	1070	21	90962	7438	0	0	0
1	160	6	unmapped	UPB_009760	12600	2995	50	1304	1253	333	26	70	70	82	51	62	87	111	143	128	69	69	72	23	31	68.556	28.167	37.133	37.691	2.919	1252	1225	6.099	1234	18	1183	42	100200	8884	0	0	0
1	161	6	unmapped	UPB_025927	12675	2995	50	1038	1026	314	30	66	66	81	53	65	89	92	30	32	68	68	70	23	32	46.286	40	31.109	41.005	3.002	993	984	5.532	972	21	960	24	82055	7332	0	0	0
1	162	6	unmapped	UPB_076954	12745	2995	45	937	940	182	19	63	63	80	51	63	89	92	30	32	67	67	71	25	35	39.727	35.08	29.791	37.08	2.455	896	902	5.312	874	22	877	25	48857	4797	0	0	0
1	163	6	unmapped	UPB_214917	12820	2995	45	453	456	141	30	56	56	66	44	66	90	95	34	35	72	72	73	24	32	22.056	17.391	12.636	16.902	3.134	415	423	4.463	397	18	400	23	23705	4946	0	0	0
1	164	6	unmapped	UPB_022240	12895	2995	50	1427	1338	347	25	50	50	63	42	66	88	91	33	36	72	72	71	20	28	86.063	67.789	37.256	47.953	2.722	1393	1307	6.427	1377	16	1288	19	107025	7285	0	0	0
1	165	6	unmapped	UPB_046221	12965	2995	50	1557	1500	467	31	62	62	78	54	69	83	90	29	32	72	72	74	25	33	135.909	79.889	52.341	69.579	3.16	1506	1456	7.086	1495	11	1438	18	120032	7176	0	0	0
1	166	6	unmapped	UPB_004390	13040	2995	50	1690	1663	447	26	72	72	92	60	65	95	99	31	31	72	72	75	25	33	70.348	58.926	47.732	52.531	2.197	1641	1618	6.136	1618	23	1591	27	133078	7925	0	0	0
1	167	6	unmapped	UPB_120074	13110	2990	45	995	990	200	20	61	61	82	63	76	89	88	32	36	73	73	74	24	32	58.375	61.933	31.891	38.934	2.984	950	944	5.867	934	16	929	15	51487	4579	0	0	0
1	168	6	unmapped	UPB_233617	13185	2995	50	1479	1412	403	28	62	62	84	68	80	101	103	32	31	73	73	76	24	31	50.607	45	39.085	42.124	2.556	1445	1380	5.661	1417	28	1350	30	112921	8200	0	0	0
1	169	6	unmapped	UPB_139358	13260	2995	50	1845	1806	475	26	52	52	69	48	69	87	91	33	36	70	70	74	21	28	105.471	83.524	59	69.275	2.772	1810	1775	6.721	1793	17	1754	21	144491	7266	0	0	0
1	170	6	unmapped	UPB_190324	13335	2995	50	871	823	267	32	66	66	75	46	61	99	98	30	30	70	70	74	24	32	27.759	27.036	21.292	26.682	2.878	834	785	4.795	805	29	757	28	65830	7841	0	0	0
1	171	6	unmapped	UPB_036741	13405	2995	50	2016	1910	568	29	67	67	81	54	66	97	99	29	29	75	75	79	28	35	88.591	76.792	75.625	71.94	2.824	1971	1867	6.469	1949	22	1843	24	152819	7939	0	0	0
1	172	6	unmapped	UPB_215475	13480	2995	50	581	556	187	33	63	63	74	50	67	92	97	30	30	72	72	75	27	36	25.9	19.72	14.655	17.467	2.638	538	518	4.695	518	20	493	25	44481	7776	0	0	0
1	173	6	unmapped	UPB_161757	13555	2995	50	1373	1327	408	30	65	65	72	48	66	102	103	27	26	69	69	73	24	32	39.636	37.118	35.583	36.472	2.094	1341	1296	5.309	1308	33	1262	34	106147	8223	0	0	0
1	174	6	unmapped	UPB_196231	13625	2995	50	1280	1222	326	26	74	74	87	56	64	103	106	33	31	78	78	82	29	35	48.24	41	33.412	36.566	2.579	1231	1176	5.592	1206	25	1148	28	97757	8449	0	0	0
1	175	6		NA	13695	2990	65	37	40	17	42	60	60	71	44	61	81	81	31	38	73	73	81	32	39	-2.875	-2.5	1.545	1.379	3.018	-15	-12	Error	-23	8	-20	8	4845	9718	-50	0	0
1	176	6	unmapped	UPB_230974	13775	2995	50	551	555	176	31	51	51	60	39	65	91	96	32	33	77	77	79	29	36	35.714	26.526	21.783	21.148	2.722	514	523	5.158	500	14	504	19	44408	7701	0	0	0
1	177	6	unmapped	UPB_034570	13845	2995	50	1740	1656	515	31	59	59	74	52	70	104	106	29	27	73	73	75	25	33	54.226	48.394	41.549	41.691	2.168	1712	1630	5.761	1681	31	1597	33	132483	8460	0	0	0
1	178	6	unmapped	UPB_080124	13920	2995	50	725	714	193	27	67	67	78	48	61	97	98	30	30	78	78	78	27	34	34.632	32.35	24.403	25.922	2.704	677	667	5.114	658	19	647	20	57117	7870	0	0	0
1	179	6	unmapped	UPB_126164	13995	2995	50	1594	1550	454	29	57	57	70	44	62	104	104	30	28	84	84	82	27	32	76.85	74.65	46.227	57.581	2.701	1557	1513	6.264	1537	20	1493	20	123989	8329	0	0	0
1	180	6	unmapped	UPB_098367	14065	2995	50	648	600	202	33	52	52	66	46	69	98	99	28	28	83	83	83	25	30	39.733	34.25	21.875	24.228	2.662	611	564	5.312	596	15	548	16	47969	7920	0	0	0
1	181	6	unmapped	UPB_227680	14140	2995	50	851	803	237	29	55	55	63	37	58	103	106	29	27	82	82	85	26	30	37.905	31.167	28.871	29.185	2.301	817	772	5.244	796	21	748	24	64240	8467	0	0	0
1	182	6	unmapped	UPB_066725	14215	2995	50	2224	2047	593	28	62	62	74	50	67	100	106	39	36	82	82	85	28	32	120.111	82.708	57.219	68.624	2.651	2180	2009	6.908	2162	18	1985	24	163770	8462	0	0	0
1	183	6	unmapped	UPB_065714	14285	2995	50	3554	3302	867	26	71	71	94	71	75	104	107	32	29	78	78	80	26	32	133.962	111.414	90.318	106.754	2.711	3509	3260	7.066	3483	26	3231	29	264188	8589	0	0	0
1	184	6	unmapped	UPB_120673	14360	2995	50	1622	1551	409	26	69	69	86	64	74	109	105	30	28	82	82	82	27	32	57.519	64.435	43.95	50.171	2.361	1580	1505	5.846	1553	27	1482	23	124111	8419	0	0	0
1	185	6	unmapped	UPB_041979	14430	2990	45	2225	2224	462	20	80	80	103	85	82	103	105	35	33	82	82	82	31	37	102.143	93.217	67.302	62.479	2.186	2166	2167	6.674	2145	21	2144	23	115627	5473	0	0	0
1	186	6	unmapped	UPB_147382	14505	2995	50	1735	1645	427	25	71	71	100	85	85	110	112	33	29	84	84	92	36	39	64	56.214	48.114	52.772	2.513	1690	1602	6	1664	26	1574	28	131626	8927	0	0	0
1	187	6	unmapped	UPB_176272	14580	2995	50	637	640	218	34	57	57	74	52	70	108	110	29	26	83	83	86	29	33	23.2	21.593	20.738	20.782	2.578	605	610	4.536	580	25	583	27	51165	8769	0	0	0
1	188	6	unmapped	UPB_017686	14655	2995	50	1742	1658	461	27	55	55	69	45	65	110	112	33	29	82	82	88	30	34	60.25	53.433	44.867	54.086	2.675	1715	1633	5.913	1687	28	1603	30	132601	8934	0	0	0
1	189	6	unmapped	UPB_117107	14725	2995	50	890	882	295	33	57	57	69	47	68	106	109	35	32	85	85	90	29	32	39.667	34.375	26	27.816	2.801	854	849	5.31	833	21	825	24	70595	8738	0	0	0
1	190	6	unmapped	UPB_179854	14800	2995	50	947	954	261	27	65	65	77	50	64	108	109	30	27	85	85	86	24	27	38.348	37.042	28.553	29.009	2.359	905	913	5.261	882	23	889	24	76348	8702	0	0	0
1	191	6	unmapped	UPB_156662	14875	2995	50	1519	1432	386	26	68	68	79	42	53	115	117	32	27	83	83	86	29	33	45.344	40.118	32.806	41.87	2.601	1483	1398	5.503	1451	32	1364	34	114581	9382	0	0	0
1	192	6	unmapped	UPB_048408	14945	2990	45	1003	1021	198	19	63	63	79	48	60	114	119	29	24	80	80	87	30	34	27.647	24.564	25.556	28.385	2.269	974	997	4.789	940	34	958	39	53069	6182	0	0	0
1	193	6	unmapped	UPB_127999	15020	2995	50	1790	1667	449	26	62	62	70	45	64	115	116	35	30	83	83	86	29	33	54	48.636	43.68	49.447	2.667	1760	1638	5.755	1728	32	1605	33	133328	9258	0	0	0
1	194	6	unmapped	UPB_226974	15095	2995	50	1489	1420	435	30	66	66	77	51	66	103	110	37	33	86	86	90	30	33	83.706	56.417	30.688	40.927	2.973	1440	1378	6.387	1423	17	1354	24	113590	8820	0	0	0
1	195	6	unmapped	UPB_015597	15165	2990	45	1731	1694	345	20	79	79	93	71	76	122	122	34	27	87	87	90	26	28	47.2	46.143	32.611	50.782	2.583	1687	1650	5.561	1652	35	1615	35	88107	6320	0	0	0
1	196	6	unmapped	UPB_212047	15240	2995	50	1188	1150	325	28	59	59	77	61	79	119	120	41	34	92	92	90	25	27	41.815	38.964	29.065	37.269	3.478	1156	1119	5.386	1129	27	1091	28	92025	9576	0	0	0
1	197	6	unmapped	UPB_002061	15315	2995	50	2604	2496	710	28	61	61	74	47	63	114	119	39	32	86	86	89	28	31	90.821	73.788	60.119	71.065	2.328	2571	2468	6.505	2543	28	2435	33	199671	9550	0	0	0
1	198	6	unmapped	UPB_077575	15385	2995	50	956	936	293	31	64	64	75	46	61	109	114	34	29	85	85	101	99	98	37.167	30.069	29.107	30.214	2.953	916	901	5.216	892	24	872	29	74899	9129	0	0	0
1	199	6		NA	15455	2990	65	40	56	37	66	54	54	64	37	57	86	87	29	33	82	82	91	73	80	-3.5	0.4	1.176	1.347	3.583	-10	7	Error	-14	4	2	5	6672	10398	-50	0	0
1	200	6	unmapped	UPB_049195	15530	2995	50	1957	1831	619	33	68	68	80	51	63	118	120	41	34	87	87	88	27	30	60.935	53.424	39.173	50.99	3.401	1920	1796	5.929	1889	31	1763	33	146478	9613	0	0	0
1	201	6	unmapped	UPB_168696	15605	2995	50	704	701	226	32	68	68	81	53	65	116	118	37	31	94	94	95	29	30	28.909	26.375	19.571	21.503	2.86	658	657	4.853	636	22	633	24	56087	9428	0	0	0
1	202	6	unmapped	UPB_141572	15680	2995	50	2012	1946	511	26	70	70	86	55	63	108	111	33	29	90	90	96	29	30	107.889	89.333	55.439	67.127	2.768	1960	1897	6.753	1942	18	1876	21	155653	8886	0	0	0
1	203	6	unmapped	UPB_132663	15750	2990	45	1671	1682	370	21	70	70	97	81	83	112	115	32	27	93	93	95	29	30	84.263	73.273	46.614	63.222	3.493	1620	1634	6.397	1601	19	1612	22	87456	5985	0	0	0
1	204	6	unmapped	UPB_215504	15825	2995	50	1414	1355	404	29	65	65	94	85	90	120	124	36	29	90	90	92	30	32	44.967	37.941	31.856	37.224	2.915	1379	1324	5.491	1349	30	1290	34	108429	9893	0	0	0
1	205	6	unmapped	UPB_207663	15900	2995	50	625	618	220	35	49	49	64	45	70	108	111	31	27	90	90	92	31	33	32	27.095	15.542	18.557	2.473	594	590	5	576	18	569	21	49421	8862	0	0	0
1	206	6	unmapped	UPB_003469	15975	2995	50	1348	1254	371	29	61	61	75	53	70	116	116	34	29	90	90	93	29	31	49.5	45.885	34.344	36.891	2.636	1313	1219	5.629	1287	26	1193	26	100310	9277	0	0	0
1	207	6	unmapped	UPB_201151	16045	2995	50	388	389	141	36	52	52	70	53	75	113	114	36	31	95	95	95	28	29	18.667	17.737	11.031	11.452	2.765	354	356	4.222	336	18	337	19	31117	9112	0	0	0
1	208	6	unmapped	UPB_208365	16120	2995	50	408	404	148	36	47	47	63	45	71	121	123	40	32	96	96	97	28	28	14.44	13.222	8.171	10.619	3.758	386	384	3.852	361	25	357	27	32346	9836	0	0	0
1	209	6	unmapped	UPB_040702	16195	2995	50	2109	2047	538	26	67	67	80	52	65	107	113	35	30	89	89	95	28	29	113.444	82.5	68.481	77.517	2.875	2060	2004	6.826	2042	18	1980	24	163791	9056	0	0	0
1	210	6	unmapped	UPB_208172	16265	2995	50	570	575	198	34	61	61	67	40	59	113	117	42	35	91	91	94	32	34	23.136	19.769	13.383	17.439	3.623	531	540	4.532	509	22	514	26	46021	9379	0	0	0
1	211	6	unmapped	UPB_119267	16340	2995	50	1795	1735	423	24	65	65	79	54	68	122	121	33	27	96	96	100	32	32	66.538	66.8	44.34	53.005	2.563	1756	1695	6.056	1730	26	1670	25	138815	9666	0	0	0
1	212	6	unmapped	UPB_006371	16410	2990	45	2221	2152	357	16	91	91	109	74	67	117	117	35	29	94	94	96	28	29	92.609	89.609	58.128	74.495	2.423	2153	2084	6.533	2130	23	2061	23	111927	6073	0	0	0
1	213	6	unmapped	UPB_150485	16485	2995	50	1413	1372	364	26	72	72	91	64	70	120	125	34	27	95	95	97	29	29	53.64	43.333	37.147	44.09	2.666	1366	1330	5.745	1341	25	1300	30	109722	10007	0	0	0
1	214	6	unmapped	UPB_111599	16560	2995	50	2075	1999	475	23	58	58	73	45	61	120	120	37	30	96	96	95	31	32	84.042	80.875	50.36	72.99	3.567	2041	1965	6.393	2017	24	1941	24	159935	9573	0	0	0
1	215	6	unmapped	UPB_002372	16630	2990	45	1282	1288	249	19	62	62	78	52	66	109	115	37	32	90	90	94	28	29	64.211	49.04	34.176	44.424	2.755	1239	1251	6.005	1220	19	1226	25	66955	5970	0	0	0
1	216	6	unmapped	UPB_112731	16705	2995	50	1820	1721	461	26	61	61	90	69	76	109	114	36	31	90	90	92	26	28	92.579	69.167	51.436	62.099	3.495	1778	1684	6.533	1759	19	1660	24	137692	9137	0	0	0
1	217	6	unmapped	UPB_123742	16780	2995	50	2270	2110	538	25	75	75	95	65	68	118	120	33	27	92	92	94	30	31	84.423	72.679	54.289	70.08	2.994	2221	2063	6.4	2195	26	2035	28	168820	9603	0	0	0
1	218	6	unmapped	UPB_137372	16855	2995	50	689	661	219	33	64	64	76	52	68	125	125	37	29	93	93	96	32	33	19.531	18.656	13.844	16.75	2.941	657	629	4.288	625	32	597	32	52879	9981	0	0	0
1	219	6	unmapped	UPB_118882	16925	2995	50	1931	1852	466	25	59	59	67	44	65	111	120	34	28	91	91	93	30	32	93.6	61.828	51.26	65.539	2.787	1892	1822	6.548	1872	20	1793	29	148185	9597	0	0	0
1	220	6	unmapped	UPB_204681	17000	2995	50	544	538	172	31	54	54	67	40	59	120	121	37	30	95	95	95	32	33	19.6	18.615	12.375	14.97	3.023	515	510	4.293	490	25	484	26	43056	9670	0	0	0
1	221	6	unmapped	UPB_002534	17070	2990	45	1185	1194	275	23	77	77	82	50	60	120	120	30	25	93	93	97	34	35	41.037	41.37	35.444	35.162	2.274	1135	1144	5.359	1108	27	1117	27	62079	6247	0	0	0
1	222	6	unmapped	UPB_098887	17145	2995	50	482	492	173	35	67	67	73	46	63	112	115	35	30	90	90	93	30	32	18.864	17	13.543	14.697	2.759	437	450	4.238	415	22	425	25	39387	9189	0	0	0
1	223	6	unmapped	UPB_002288	17220	2995	50	1595	1570	422	26	56	56	67	38	56	117	121	34	28	96	96	98	28	28	73.286	60.56	52.56	53.31	2.451	1560	1539	6.195	1539	21	1514	25	125603	9658	0	0	0
1	224	6	unmapped	UPB_154073	17295	2995	50	2387	2199	643	29	71	71	82	47	57	114	114	41	35	98	98	99	30	30	144.75	133	65.093	70.589	2.421	2332	2144	7.177	2316	16	2128	16	175911	9085	0	0	0
1	225	6	unmapped	UPB_099479	17365	2990	45	591	613	154	25	61	61	74	46	62	111	114	33	28	90	90	94	29	30	25.238	23	18.402	22.765	2.807	551	576	4.658	530	21	552	24	31891	5921	0	0	0
1	226	6	unmapped	UPB_049281	17440	2995	50	1929	1812	456	25	58	58	66	40	60	109	115	37	32	86	86	88	27	30	81.348	60.483	56.9	64.24	3.119	1894	1783	6.346	1871	23	1754	29	144997	9169	0	0	0
1	227	6	unmapped	UPB_189405	17515	2995	50	1388	1368	413	30	67	67	72	41	56	109	115	38	33	92	92	92	31	33	77.706	56.565	34.522	46.673	3.187	1338	1324	6.28	1321	17	1301	23	109472	9213	0	0	0
1	228	6	unmapped	UPB_120028	17585	2995	50	1102	1043	287	27	56	56	71	46	64	118	119	36	30	93	93	96	32	33	41.84	37.962	26.037	31.955	2.656	1071	1013	5.387	1046	25	987	26	83411	9508	0	0	0
1	229	6	unmapped	UPB_040472	17660	2995	50	2008	1885	512	27	61	61	78	58	74	112	118	37	31	88	88	92	30	32	81.125	60.8	49	61.387	3.172	1971	1854	6.342	1947	24	1824	30	150797	9433	0	0	0
1	230	6	unmapped	UPB_053851	17735	2995	50	2659	2456	728	29	70	70	85	58	68	116	118	32	27	90	90	94	27	28	99.577	85.214	64.64	88.7	3.213	2615	2414	6.638	2589	26	2386	28	196496	9406	0	0	0
1	231	6	unmapped	UPB_190366	17805	2990	45	693	730	194	26	73	73	79	46	58	108	116	41	35	90	90	95	28	29	34.444	25.269	16.333	21.57	3.308	638	683	5.106	620	18	657	26	37949	6038	0	0	0
1	232	6	unmapped	UPB_078433	17880	2995	50	1591	1512	370	24	72	72	83	52	62	112	115	32	27	88	88	93	29	31	63.292	53.333	41.682	58.21	3.233	1543	1467	5.984	1519	24	1440	27	120973	9214	0	0	0
1	233	6	unmapped	UPB_157000	17955	2995	50	1811	1745	476	27	54	54	70	45	64	113	117	39	33	93	93	96	30	31	87.85	70.458	44.32	58.349	3.61	1777	1715	6.457	1757	20	1691	24	139631	9399	0	0	0
1	234	6	unmapped	UPB_113299	18025	2995	50	2085	2018	513	25	58	58	71	45	63	119	123	33	26	88	88	90	29	32	65.387	56	51.405	55.329	2.291	2058	1995	6.031	2027	31	1960	35	161423	9847	0	0	0
1	235	6	unmapped	UPB_075052	18100	2995	50	1669	1625	398	24	59	59	71	50	70	106	107	31	28	83	83	88	30	34	70	65.25	53.576	58.818	2.607	1633	1590	6.129	1610	23	1566	24	130015	8557	0	0	0
1	236	6	unmapped	UPB_058637	18175	2995	50	839	824	253	30	62	62	75	48	64	115	117	40	34	87	87	92	33	35	27.75	25.4	22.443	25.671	2.752	805	792	4.794	777	28	762	30	65932	9321	0	0	0
1	237	6	unmapped	UPB_100845	18245	2995	50	500	514	168	32	47	47	58	35	60	110	110	33	30	91	91	96	30	31	23.842	24.579	13.976	17.72	2.618	472	486	4.575	453	19	467	19	41140	8812	0	0	0
1	238	6		NA	18315	2990	65	43	52	26	50	51	51	63	43	68	89	89	29	32	92	92	95	32	33	2.667	-0.333	0.859	1.094	3.681	-11	-2	1.415	-8	-3	1	-3	6245	10653	-50	0	0
1	239	6	unmapped	UPB_200410	18395	2995	50	1157	1083	358	33	59	59	75	51	68	111	113	32	28	93	93	96	33	34	61	51.2	39.103	37.596	2.76	1116	1044	5.931	1098	18	1024	20	86607	9068	0	0	0
1	240	6	unmapped	UPB_188592	18465	2995	50	970	946	295	31	72	72	79	49	62	109	109	35	32	89	89	92	31	33	44.9	43.7	25.523	28.061	2.49	918	894	5.489	898	20	874	20	75710	8756	0	0	0
1	241	6	unmapped	UPB_103576	18540	2995	50	1023	971	267	27	65	65	74	44	59	114	115	34	29	89	89	94	32	34	38.32	34.846	25.22	28.291	2.524	983	932	5.26	958	25	906	26	77706	9208	0	0	0
1	242	6	unmapped	UPB_066153	18615	2995	50	1828	1792	468	26	56	56	66	40	60	112	114	33	28	88	88	94	33	35	73.833	66.769	47.653	60.637	2.849	1796	1762	6.206	1772	24	1736	26	143351	9094	0	0	0
1	243	6	unmapped	UPB_010568	18685	2995	50	1661	1621	463	28	67	67	77	56	72	111	113	35	30	87	87	92	34	36	66.417	59.769	39.635	55.99	3.192	1618	1580	6.053	1594	24	1554	26	129703	9009	0	0	0
1	244	6	unmapped	UPB_217790	18760	2995	50	436	469	162	34	73	73	86	58	67	113	112	33	29	89	89	94	34	36	15.125	17.217	11.075	13.551	3.252	387	419	3.919	363	24	396	23	37487	8935	0	0	0
1	245	6	unmapped	UPB_111680	18830	2995	55	3435	3192	954	29	67	67	82	58	70	110	109	28	25	90	90	91	27	29	168.4	164.474	122.978	138.617	2.817	3388	3144	7.396	3368	20	3125	19	255351	8733	0	0	0
1	246	6	unmapped	UPB_082911	18905	2995	50	1216	1227	376	30	62	62	74	48	64	122	120	37	30	93	93	97	32	32	39.793	43.148	34.343	35.983	2.823	1183	1192	5.314	1154	29	1165	27	98137	9625	0	0	0
1	247	6	unmapped	UPB_223215	18980	2995	50	281	281	120	42	60	60	73	45	61	107	113	35	30	94	94	101	36	35	17	11.632	7.052	8.582	3.595	234	240	4.087	221	13	221	19	22465	9007	0	0	0
1	248	6	unmapped	UPB_093771	19050	2995	50	1075	1035	344	33	62	62	75	47	62	104	111	36	32	97	97	100	32	32	144.714	69.5	28.813	31.572	3.238	1020	987	7.177	1013	7	973	14	82838	8857	0	0	0
1	249	6	unmapped	UPB_057892	19125	2995	50	1618	1515	409	26	62	62	72	40	55	108	114	34	29	97	97	99	32	32	141.455	85.471	39.786	57.498	2.917	1567	1470	7.144	1556	11	1453	17	121170	9097	0	0	0
1	250	6	unmapped	UPB_010864	19200	2995	50	1954	1873	493	26	62	62	73	46	63	117	138	117	84	100	100	101	30	29	111.294	47.658	47.435	63.784	3.858	1909	1849	6.798	1892	17	1811	38	149857	11031	0	0	0
1	251	6	unmapped	UPB_043433	19275	2995	50	1302	1243	403	32	58	58	73	49	67	108	114	38	33	96	96	97	29	29	103.667	65.833	32.469	37.471	2.978	1256	1203	6.696	1244	12	1185	18	99458	9133	0	0	0
1	252	6	unmapped	UPB_051599	19345	2995	50	1128	1088	320	29	55	55	64	35	54	116	123	40	32	93	93	93	34	36	46.652	34.433	30.848	30.608	2.878	1096	1063	5.544	1073	23	1033	30	87068	9862	0	0	0
1	253	6	unmapped	UPB_112098	19420	2995	50	1578	1474	402	27	57	57	68	39	57	103	109	34	31	88	88	91	29	31	101.4	67.476	54.707	63.101	3.285	1536	1438	6.664	1521	15	1417	21	117959	8750	0	0	0
1	254	6	unmapped	UPB_217818	19495	2995	50	750	730	253	34	56	56	62	34	54	106	111	37	33	88	88	89	27	30	38.556	29.304	24.129	24.535	3.627	712	697	5.269	694	18	674	23	58388	8894	0	0	0
1	255	6	unmapped	UPB_068983	19565	2995	50	1201	1143	366	32	53	53	58	35	60	114	114	30	26	92	92	95	32	33	52.182	49.545	41.9	41.925	2.454	1170	1112	5.705	1148	22	1090	22	91423	9159	0	0	0
1	256	6	unmapped	UPB_139176	19640	2995	50	833	823	243	29	40	40	54	38	70	110	113	35	30	88	88	95	33	34	36.045	31.32	19.462	25.36	2.769	815	808	5.172	793	22	783	25	65856	9076	0	0	0
1	257	6	unmapped	UPB_077910	19710	2995	50	598	569	206	36	48	48	62	43	69	103	107	34	31	84	84	87	29	33	28.947	22.652	17.31	17.23	2.3	569	544	4.855	550	19	521	23	45532	8572	0	0	0
1	258	6	unmapped	UPB_229473	19785	2995	50	1521	1455	389	26	41	41	54	40	74	116	115	30	26	87	87	89	27	30	51.034	50.5	38.705	46.703	2.441	1509	1442	5.673	1480	29	1414	28	116362	9204	0	0	0
1	259	6	unmapped	UPB_165216	19860	2995	50	1257	1185	358	30	53	53	69	54	78	106	106	30	28	90	90	94	32	34	75.25	70.75	39.6	44.949	2.217	1220	1148	6.234	1204	16	1132	16	94832	8458	0	0	0
1	260	6	unmapped	UPB_137182	19930	2990	45	605	614	137	22	48	48	63	47	74	102	106	37	34	88	88	90	34	37	39.786	31.444	18.416	20.508	2.553	571	584	5.314	557	14	566	18	31951	5487	0	0	0
1	261	6	unmapped	UPB_052128	20005	2995	50	1565	1520	380	25	60	60	66	44	66	116	119	33	27	89	89	92	31	33	55.741	48.667	40.43	45.432	2.306	1532	1490	5.801	1505	27	1460	30	121603	9555	0	0	0
1	262	6	unmapped	UPB_131621	20080	2995	50	1730	1625	449	27	55	55	65	42	64	120	121	39	32	96	96	96	29	30	69.792	62.8	44.524	47.902	2.552	1699	1595	6.125	1675	24	1570	25	130009	9714	0	0	0
1	263	6	unmapped	UPB_089164	20150	2995	45	723	713	166	23	58	58	64	37	57	119	126	44	34	92	92	94	31	32	24.63	19.265	15.783	20.776	3.403	692	689	4.622	665	27	655	34	37091	6574	0	0	0
1	264	6	unmapped	UPB_194684	20225	2995	50	627	575	198	34	65	65	69	37	53	113	121	38	31	93	93	95	32	33	28.1	18.214	15.54	16.383	3.007	582	538	4.812	562	20	510	28	46006	9691	0	0	0
1	265	6	unmapped	UPB_225406	20300	2995	50	1386	1333	385	28	54	54	63	39	61	116	119	34	28	93	93	94	30	31	57.913	49.192	40.033	44.777	2.607	1355	1305	5.856	1332	23	1279	26	106671	9485	0	0	0
1	266	6	unmapped	UPB_071004	20375	2995	50	1859	1756	556	31	54	54	69	59	85	109	116	33	28	91	91	93	30	32	100.278	68.08	69.684	68.092	3.088	1823	1727	6.648	1805	18	1702	25	140479	9246	0	0	0
1	267	6	DarkCorner	DarkCorner	20440	2990	65	34	38	17	44	35	35	45	31	68	110	111	34	30	91	91	360	1135	315	-0.053	0.15	0.3	0.318	4.476	18	23	Error	-1	19	3	20	4609	13271	-50	0	0
1	1	7	DarkCorner	DarkCorner	885	3050	30	37	42	23	54	34	34	38	16	42	54	55	19	34	44	44	46	16	34	0.3	0.727	0.667	0.88	4.305	13	19	-1.737	3	10	8	11	1359	1751	0	0	0
1	2	7	unmapped	UPB_078842	980	3060	55	2146	2027	600	29	35	35	45	27	60	57	59	20	33	45	45	48	23	47	175.917	142.286	104.417	121.579	2.676	2123	2006	7.459	2111	12	1992	14	162150	4690	0	0	0
1	3	7	unmapped	UPB_174772	1050	3060	50	1803	1755	427	24	51	51	63	37	58	49	52	17	32	49	49	52	31	59	100000	568	92.618	103.445	1.931	1752	1707	16.61	1752	0	1704	3	140396	4187	0	0	0
1	4	7	unmapped	UPB_039700	1125	3060	50	1928	1881	431	22	49	49	63	44	69	54	54	19	35	46	46	47	13	27	234.875	229	110.443	125.45	2.496	1887	1840	7.876	1879	8	1832	8	150515	4349	0	0	0
1	5	7	unmapped	UPB_135281	1200	3060	50	2426	2266	623	27	58	58	69	43	62	50	54	23	42	45	45	45	15	33	473.6	245.333	101.523	123.193	2.71	2373	2217	8.888	2368	5	2208	9	181260	4358	0	0	0
1	6	7	unmapped	UPB_188008	1270	3060	50	1444	1395	378	27	61	61	67	36	53	56	55	21	38	44	44	44	16	36	115.25	121.273	83.385	87.304	2.649	1395	1345	6.849	1383	12	1334	11	111605	4428	0	0	0
1	7	7	unmapped	UPB_188449	1345	3060	50	1885	1793	421	23	61	61	72	48	66	58	61	22	36	40	40	41	15	36	101.333	82.476	68.307	83.991	2.567	1842	1753	6.663	1824	18	1732	21	143404	4861	0	0	0
1	8	7		NA	1410	3055	65	35	47	32	68	42	42	54	42	77	43	45	15	33	44	44	46	16	34	7	5	1.702	1.858	3.312	-8	6	2.807	-7	-1	5	1	5610	5394	-50	0	0
1	9	7		NA	1485	3055	65	40	53	34	64	38	38	48	28	58	43	47	16	34	45	45	46	14	30	-1	7.5	1	1.194	3.962	0	17	Error	2	-2	15	2	6390	5583	-50	0	0
1	10	7	unmapped	UPB_097088	1565	3060	50	1626	1548	401	25	49	49	66	48	72	54	56	19	33	46	46	47	14	29	197.125	149.9	93.246	103.912	2.585	1585	1509	7.623	1577	8	1499	10	123803	4481	0	0	0
1	11	7	unmapped	UPB_143217	1640	3060	50	4130	3789	1053	27	80	80	95	63	66	58	60	20	33	42	42	44	13	29	253.125	206.056	164.455	198.091	2.811	4066	3727	7.984	4050	16	3709	18	303144	4774	0	0	0
1	12	7	unmapped	UPB_126747	1710	3060	50	2232	2096	576	27	80	80	98	64	65	54	62	56	90	42	42	45	14	31	179.333	100.8	100.847	115.421	2.873	2164	2036	7.486	2152	12	2016	20	167647	4962	0	0	0
1	13	7	unmapped	UPB_083572	1785	3060	50	903	900	269	29	59	59	76	54	71	53	53	18	33	44	44	46	14	30	93.778	93.444	44.727	57.884	2.813	853	850	6.551	844	9	841	9	72037	4240	0	0	0
1	14	7	unmapped	UPB_180484	1860	3060	50	2042	1929	544	28	57	57	69	44	63	54	57	19	33	46	46	47	14	29	248.125	170.182	114.267	139.67	2.797	1993	1883	7.955	1985	8	1872	11	154296	4545	0	0	0
1	15	7	unmapped	UPB_138568	1930	3060	50	2441	2269	667	29	70	70	75	46	61	60	60	22	36	45	45	48	19	39	158.067	146.6	80.308	84.128	2.202	2386	2214	7.304	2371	15	2199	15	181556	4793	0	0	0
1	16	7	unmapped	UPB_036468	2005	3060	50	1712	1658	450	27	57	57	74	48	64	55	58	21	36	44	44	45	15	33	150.455	114.357	90.786	104.533	2.897	1666	1615	7.233	1655	11	1601	14	132674	4674	0	0	0
1	17	7	unmapped	UPB_008970	2080	3060	50	2139	2001	643	32	57	57	71	43	60	54	58	21	36	43	43	45	16	35	189.273	129.6	109.103	136.28	3.127	2093	1959	7.564	2082	11	1944	15	160083	4673	0	0	0
1	18	7	unmapped	UPB_127201	2150	3060	50	1508	1425	392	27	55	55	70	43	61	52	53	17	32	41	41	45	16	35	132.091	114.167	77.209	91.109	2.456	1464	1382	7.045	1453	11	1370	12	113975	4279	0	0	0
1	19	7	unmapped	UPB_003709	2225	3060	50	1740	1693	474	27	68	68	77	51	66	56	56	22	39	44	44	46	16	34	139.333	135.417	95.176	107.413	2.506	1684	1637	7.122	1672	12	1625	12	135432	4474	0	0	0
1	20	7	unmapped	UPB_148163	2300	3060	50	3052	2882	838	29	65	65	73	48	65	59	60	22	36	42	42	47	17	36	175.706	156.5	104.909	118.867	1.99	3004	2835	7.457	2987	17	2817	18	230534	4785	0	0	0
1	21	7	unmapped	UPB_197194	2370	3060	50	612	628	201	32	57	57	70	49	70	52	82	213	259	47	47	49	17	34	111	16.314	25.333	28.338	3.862	560	606	6.794	555	5	571	35	50234	6589	0	0	0
1	22	7	unmapped	UPB_115290	2445	3060	50	1704	1643	429	26	61	61	72	46	63	55	58	19	32	47	47	49	16	32	205.375	143.818	87.527	107.599	2.831	1651	1593	7.682	1643	8	1582	11	131402	4623	0	0	0
1	23	7	unmapped	UPB_064784	2520	3060	50	2481	2281	654	28	64	64	80	56	70	54	57	19	33	40	40	45	13	28	172.643	130.412	107.174	123.379	2.53	2431	2234	7.432	2417	14	2217	17	182513	4565	0	0	0
1	24	7	unmapped	UPB_106451	2590	3060	50	3637	3376	905	26	63	63	86	69	80	59	59	20	33	46	46	46	14	30	274.923	254.846	139.911	195.689	2.916	3587	3326	8.103	3574	13	3313	13	270044	4749	0	0	0
1	25	7	unmapped	UPB_174467	2665	3060	50	1135	1122	293	26	71	71	87	62	71	49	53	19	35	45	45	46	14	30	266	131.375	52.333	69.874	2.769	1068	1059	8.055	1064	4	1051	8	89738	4256	0	0	0
1	26	7	unmapped	UPB_149296	2740	3060	50	2709	2507	704	28	75	75	86	51	59	59	60	20	33	46	46	47	16	34	202.615	173.714	136.842	149.367	2.612	2647	2446	7.663	2634	13	2432	14	200574	4793	0	0	0
1	27	7		NA	2805	3055	65	37	46	27	58	57	57	75	58	77	48	48	16	33	46	46	47	16	34	-10	-5.5	2.321	2.201	3.236	-18	-9	Error	-20	2	-11	2	5508	5803	-50	0	0
1	28	7	unmapped	UPB_131395	2885	3060	50	2178	2050	562	27	55	55	69	51	73	61	61	20	32	44	44	53	95	179	124.882	117.353	87.331	103.37	2.47	2140	2012	6.964	2123	17	1995	17	163998	4915	0	0	0
1	29	7	unmapped	UPB_050624	2960	3060	50	1509	1503	423	28	59	59	75	55	73	57	60	23	38	44	44	55	98	178	111.538	90.25	84.575	80.036	2.771	1463	1460	6.801	1450	13	1444	16	120225	4774	0	0	0
1	30	7	unmapped	UPB_179053	3030	3060	50	880	858	241	28	54	54	65	46	70	57	57	19	33	44	44	48	16	33	63.538	61.846	37.043	47.028	2.627	839	817	5.99	826	13	804	13	68634	4557	0	0	0
1	31	7	unmapped	UPB_000166	3105	3060	50	2056	1967	547	27	67	67	77	47	61	58	60	20	33	45	45	48	16	33	153	126.667	86.605	104.067	2.857	2002	1915	7.257	1989	13	1900	15	157380	4821	0	0	0
1	32	7	unmapped	UPB_022392	3180	3060	50	1548	1468	486	33	70	70	74	42	56	57	58	19	32	44	44	46	13	28	113.692	99.857	80.649	75.572	3.154	1491	1412	6.829	1478	13	1398	14	117406	4607	0	0	0
1	33	7	unmapped	UPB_006289	3250	3060	50	1578	1503	424	28	57	57	71	41	57	57	59	21	35	46	46	48	16	33	138.273	111.231	68.862	72.925	2.261	1532	1459	7.111	1521	11	1446	13	120216	4754	0	0	0
1	34	7	unmapped	UPB_196858	3325	3060	50	441	432	136	31	51	51	64	39	60	55	58	20	34	43	43	46	15	32	32.5	25.4	18.708	23.874	2.777	402	396	5.022	390	12	381	15	34542	4600	0	0	0
1	35	7	unmapped	UPB_208160	3400	3060	50	677	653	239	36	53	53	58	33	56	51	54	17	31	43	43	45	12	26	78	54.545	48.199	43.119	3.721	632	611	6.285	624	8	600	11	52220	4280	0	0	0
1	36	7	unmapped	UPB_202430	3470	3060	50	1777	1660	461	27	56	56	67	45	67	51	57	21	36	45	45	47	13	27	286.833	133.667	97.136	106.026	2.824	1727	1616	8.164	1721	6	1604	12	132835	4525	0	0	0
1	37	7	unmapped	UPB_182264	3545	3060	50	451	447	178	39	52	52	65	43	66	63	66	20	30	45	45	49	15	30	22.167	18.81	18.875	20.952	3.048	417	416	4.47	399	18	395	21	35748	5267	0	0	0
1	38	7	unmapped	UPB_122728	3620	3060	55	3228	2952	849	28	56	56	65	42	64	52	56	19	33	44	44	46	15	32	396.5	241.333	130.508	160.44	2.977	3180	2908	8.631	3172	8	2896	12	236144	4457	0	0	0
1	39	7	unmapped	UPB_031174	3690	3060	50	2540	2408	725	30	57	57	71	51	71	59	57	17	29	44	44	46	16	34	165.533	180.846	140.824	151.539	3.051	2498	2364	7.371	2483	15	2351	13	192645	4573	0	0	0
1	40	7	unmapped	UPB_114142	3765	3060	50	3171	2941	719	24	72	72	89	62	69	59	60	22	36	47	47	49	17	34	258.25	220.692	143	190.183	3.077	3111	2882	8.013	3099	12	2869	13	235319	4824	0	0	0
1	41	7	unmapped	UPB_062484	3840	3060	50	914	886	293	33	59	59	78	61	78	57	60	21	35	50	50	51	17	33	122.143	82.7	53.05	63.308	3.064	862	837	6.932	855	7	827	10	70903	4815	0	0	0
1	42	7	unmapped	UPB_156196	3910	3055	45	2647	2523	493	19	78	78	103	96	93	61	61	22	36	48	48	49	15	30	197.615	188.077	132.2	157.394	2.867	2582	2458	7.627	2569	13	2445	13	131197	3196	0	0	0
1	43	7	unmapped	UPB_183060	3985	3060	50	2798	2670	646	24	88	88	108	91	84	55	61	19	31	45	45	47	14	29	271	161.375	194	195.973	2.619	2720	2598	8.082	2710	10	2582	16	213590	4845	0	0	0
1	44	7	unmapped	UPB_175091	4060	3060	50	966	927	286	30	58	58	71	46	64	55	56	20	35	46	46	49	15	30	100.889	86.9	65.878	56.444	2.412	917	879	6.657	908	9	869	10	74122	4444	0	0	0
1	45	7	unmapped	UPB_113282	4130	3060	50	3337	3115	783	25	72	72	86	59	68	65	65	22	33	46	46	51	18	35	171.842	160.158	134.958	154.332	2.838	3284	3062	7.425	3265	19	3043	19	249227	5237	0	0	0
1	46	7	unmapped	UPB_056524	4205	3060	50	1183	1149	341	29	72	72	91	62	68	57	60	21	35	46	46	49	16	32	101	76.929	48.053	58.675	2.811	1122	1091	6.658	1111	11	1077	14	91934	4797	0	0	0
1	47	7	unmapped	UPB_117140	4280	3060	50	875	868	268	30	64	64	81	59	72	56	58	20	34	44	44	47	17	36	67.583	57.429	33.352	41.624	2.582	823	818	6.079	811	12	804	14	69459	4606	0	0	0
1	48	7	unmapped	UPB_079391	4350	3060	50	847	815	237	29	62	62	76	62	81	59	61	21	34	46	46	48	15	31	60.385	50.2	38.273	41.762	2.595	798	768	5.916	785	13	753	15	65219	4887	0	0	0
1	49	7	unmapped	UPB_066623	4425	3060	50	2110	1997	496	24	64	64	79	56	70	61	63	21	33	48	48	48	15	31	157.385	128.867	105.88	109.11	2.523	2059	1948	7.298	2046	13	1933	15	159731	5077	0	0	0
1	50	7	unmapped	UPB_180263	4495	3060	50	1092	1061	346	32	56	56	66	42	63	52	56	18	32	46	46	47	16	34	172.667	100.5	70.4	82.157	2.935	1042	1015	7.432	1036	6	1005	10	84851	4460	0	0	0
1	51	7	unmapped	UPB_011559	4570	3060	50	1802	1736	463	26	49	49	61	40	65	61	65	22	33	52	52	51	15	29	194.778	129.769	117.385	130.621	3.384	1762	1700	7.606	1753	9	1687	13	138857	5168	0	0	0
1	52	7	unmapped	UPB_175075	4645	3060	50	2108	1975	526	26	61	61	77	53	68	54	58	23	39	47	47	49	16	32	292.429	174	116.729	122.28	2.597	2054	1925	8.192	2047	7	1914	11	158030	4617	0	0	0
1	53	7	unmapped	UPB_073231	4715	3060	45	1651	1628	262	16	78	78	88	57	64	67	65	21	32	45	45	48	15	31	71.5	77.5	53.971	64.772	2.022	1595	1570	6.16	1573	22	1550	20	84635	3395	0	0	0
1	54	7	unmapped	UPB_114028	4790	3060	50	3543	3313	929	28	83	83	110	85	77	59	65	21	32	48	48	48	15	31	314.545	190	159.43	196.874	2.979	3471	3247	8.297	3460	11	3230	17	265059	5214	0	0	0
1	55	7	unmapped	UPB_020765	4865	3060	50	2830	2687	610	22	87	87	112	83	74	64	67	20	29	50	50	51	17	33	195.929	152.941	131	154.748	2.819	2757	2617	7.614	2743	14	2600	17	214953	5388	0	0	0
1	56	7	unmapped	UPB_043759	4940	3060	50	2567	2425	683	28	69	69	90	67	74	62	61	21	34	49	49	50	18	36	192.154	196.333	121.857	137.748	2.413	2511	2368	7.586	2498	13	2356	12	193994	4896	0	0	0
1	57	7	unmapped	UPB_180972	5010	3060	50	967	926	289	31	62	62	78	59	75	57	58	21	36	45	45	48	14	29	75.417	66.462	44.8	49.696	2.98	917	877	6.237	905	12	864	13	74046	4646	0	0	0
1	58	7	unmapped	UPB_100924	5085	3060	50	2332	2202	592	26	72	72	79	42	53	57	60	20	33	49	49	50	16	32	282.5	193.636	116.976	164.127	3.099	2268	2141	8.142	2260	8	2130	11	176167	4795	0	0	0
1	59	7	unmapped	UPB_232304	5160	3060	50	1880	1794	537	29	65	65	73	45	61	60	60	20	33	46	46	49	16	32	129.643	123.5	73.72	106.435	2.826	1829	1743	7.018	1815	14	1729	14	143496	4824	0	0	0
1	60	7	unmapped	UPB_039166	5230	3060	50	1410	1398	393	28	47	47	62	40	64	59	61	25	40	46	46	48	16	33	104.846	90.067	63.381	57.518	2.533	1376	1366	6.712	1363	13	1351	15	111828	4898	0	0	0
1	61	7	unmapped	UPB_170687	5305	3060	50	1995	1929	528	27	57	57	74	45	60	61	62	21	33	45	45	48	15	31	121.125	110.118	103.368	109.837	2.759	1954	1889	6.92	1938	16	1872	17	154301	4963	0	0	0
1	62	7	unmapped	UPB_228662	5380	3060	50	840	838	260	31	64	64	74	44	59	54	58	23	39	49	49	49	15	30	155.2	86	34.226	48.235	2.887	781	783	7.278	776	5	774	9	67042	4611	0	0	0
1	63	7	unmapped	UPB_155338	5450	3060	50	1846	1764	492	27	66	66	82	60	73	59	61	20	32	50	50	50	14	28	197.778	154.364	83.462	107.848	2.591	1789	1709	7.628	1780	9	1698	11	141157	4847	0	0	0
1	64	7	unmapped	UPB_191675	5525	3060	50	1294	1247	348	27	59	59	80	57	71	55	58	20	34	48	48	50	15	30	176.429	118.8	59.677	68.922	2.794	1242	1198	7.463	1235	7	1188	10	99739	4631	0	0	0
1	65	7	unmapped	UPB_144309	5600	3060	50	2949	2790	840	30	70	70	88	60	68	58	61	22	36	47	47	48	14	29	261.727	194.286	144.455	147.326	2.732	2890	2734	8.032	2879	11	2720	14	223196	4871	0	0	0
1	66	7	unmapped	UPB_091792	5670	3060	50	1075	1035	307	29	70	70	87	62	71	55	60	22	36	46	46	48	15	31	111.667	68.929	49.846	58.439	3.18	1014	979	6.803	1005	9	965	14	82761	4788	0	0	0
1	67	7	unmapped	UPB_019592	5745	3060	50	847	814	241	29	62	62	75	44	58	61	60	16	26	45	45	49	17	34	49.063	50.133	39.563	47.823	2.45	801	767	5.617	785	16	752	15	65084	4821	0	0	0
1	68	7	unmapped	UPB_103215	5815	3060	50	1306	1291	423	32	59	59	66	34	51	67	65	21	32	48	48	68	172	252	65.632	72.471	49.55	60.67	2.716	1266	1249	6.036	1247	19	1232	17	103312	5183	0	0	0
1	69	7	unmapped	UPB_215807	5890	3060	50	1975	1889	467	24	64	64	78	49	62	59	62	20	32	48	48	68	161	236	173.727	130.357	94.955	129.755	2.943	1922	1839	7.441	1911	11	1825	14	151104	4929	0	0	0
1	70	7	unmapped	UPB_166703	5965	3060	50	1189	1149	306	26	62	62	75	51	68	58	61	25	40	46	46	49	19	38	93.917	72.467	57.605	62.003	2.612	1139	1102	6.553	1127	12	1087	15	91914	4876	0	0	0
1	71	7	unmapped	UPB_119830	6040	3060	50	1522	1463	425	29	60	60	76	52	68	56	57	21	36	45	45	51	38	74	132.909	116.917	90.477	103.241	2.634	1473	1415	7.054	1462	11	1403	12	117039	4522	0	0	0
1	72	7	unmapped	UPB_096038	6110	3060	50	1973	1881	477	25	78	78	95	62	65	59	61	19	31	46	46	49	16	32	145.769	120.2	101.589	118.718	3.059	1908	1818	7.188	1895	13	1803	15	150493	4886	0	0	0
1	73	7	unmapped	UPB_147447	6185	3060	50	2043	1966	478	24	83	83	91	60	65	56	58	20	34	47	47	48	15	31	217.778	171.182	88.636	96.062	2.268	1969	1894	7.767	1960	9	1883	11	157301	4631	0	0	0
1	74	7	unmapped	UPB_068910	6260	3060	50	2368	2163	610	28	66	66	79	57	72	58	60	20	33	48	48	48	14	29	230.2	174.75	94.81	107.259	2.653	2312	2109	7.847	2302	10	2097	12	173027	4785	0	0	0
1	75	7	unmapped	UPB_056456	6330	3060	50	1458	1422	387	27	60	60	70	48	68	61	64	22	34	45	45	51	34	66	87.375	71.684	80.353	70.35	2.407	1414	1381	6.449	1398	16	1362	19	113782	5129	0	0	0
1	76	7	unmapped	UPB_126887	6405	3060	50	1356	1347	355	26	70	70	78	45	57	64	62	20	32	47	47	53	34	64	75.647	85.133	58.783	70.973	2.846	1303	1292	6.241	1286	17	1277	15	107737	4992	0	0	0
1	77	7	unmapped	UPB_229994	6480	3060	50	1608	1571	439	27	58	58	76	51	67	55	57	20	35	48	48	50	14	28	221.429	168.111	121.769	125.104	3.382	1557	1522	7.791	1550	7	1513	9	125653	4577	0	0	0
1	78	7	unmapped	UPB_044224	6550	3060	50	1929	1896	442	23	59	59	73	45	61	60	63	22	34	49	49	54	26	48	170	131.214	96.857	120.028	3.126	1881	1851	7.409	1870	11	1837	14	151710	5038	0	0	0
1	79	7	unmapped	UPB_157858	6625	3060	50	3257	3083	747	24	57	57	71	46	64	61	63	18	28	48	48	51	18	35	246.154	201.733	156.611	173.199	2.511	3213	3041	7.943	3200	13	3026	15	246650	5036	0	0	0
1	80	7	unmapped	UPB_087307	6700	3060	50	1543	1474	415	28	63	63	75	50	66	58	60	21	35	45	45	48	16	33	113.846	94.067	87.187	87.847	2.627	1493	1426	6.831	1480	13	1411	15	117938	4811	0	0	0
1	81	7	unmapped	UPB_048747	6770	3060	50	2425	2363	631	26	92	92	101	61	60	64	66	25	37	47	47	49	17	34	137.235	119.526	120	107.969	2.661	2350	2290	7.101	2333	17	2271	19	189049	5252	0	0	0
1	82	7	unmapped	UPB_211630	6845	3060	50	1725	1696	446	26	94	94	111	70	63	62	64	25	39	48	48	50	17	34	116.5	100.125	94.25	93.522	2.946	1645	1618	6.864	1631	14	1602	16	135710	5113	0	0	0
1	83	7	unmapped	UPB_164588	6915	3060	50	1363	1256	373	29	85	85	108	78	72	57	59	18	30	46	46	48	15	31	116.182	90.077	80.273	81.523	2.784	1289	1184	6.86	1278	11	1171	13	100455	4759	0	0	0
1	84	7		NA	6985	3055	65	40	47	24	51	62	62	85	71	83	47	49	17	34	48	48	50	16	32	22	-15	1.905	2.226	3.658	-23	-14	4.459	-22	-1	-15	1	5586	5939	-50	0	0
1	85	7	unmapped	UPB_026028	7065	3060	50	1165	1124	285	25	52	52	78	64	82	57	61	20	32	48	48	51	17	33	123.667	82.462	48.225	67.579	2.88	1122	1085	6.95	1113	9	1072	13	89893	4891	0	0	0
1	86	7		NA	7130	3055	65	37	40	15	37	51	51	65	47	72	49	50	13	26	48	48	50	16	32	-14	-5.5	1.6	1.861	2.915	-13	-9	Error	-14	1	-11	2	4782	6050	-50	0	0
1	87	7	unmapped	UPB_056479	7210	3060	50	1437	1377	401	29	53	53	62	36	58	58	61	21	34	49	49	51	16	31	153.778	110.333	75.884	80.89	2.833	1393	1336	7.265	1384	9	1324	12	110129	4861	0	0	0
1	88	7	unmapped	UPB_190141	7285	3060	50	823	804	242	30	64	64	78	53	67	59	60	20	33	50	50	52	17	32	84.333	74	44.381	51.471	2.821	768	750	6.398	759	9	740	10	64306	4813	0	0	0
1	89	7	unmapped	UPB_134565	7360	3060	50	1052	1024	309	30	55	55	77	60	77	51	56	20	35	50	50	52	16	30	997	161.5	56.311	61.833	2.601	998	975	9.961	997	1	969	6	81884	4496	0	0	0
1	90	7	unmapped	UPB_089915	7430	3060	50	2112	2038	544	26	53	53	66	44	66	60	64	20	31	49	49	53	19	35	187.182	132.333	97.762	119.887	2.883	2070	2000	7.548	2059	11	1985	15	163041	5125	0	0	0
1	91	7	unmapped	UPB_029676	7505	3060	50	2257	2161	562	26	83	83	92	63	68	60	62	18	29	48	48	53	18	33	181.167	148.429	96.152	130.117	2.78	2186	2092	7.501	2174	12	2078	14	172896	4959	0	0	0
1	92	7	unmapped	UPB_017728	7575	3060	50	1331	1283	408	31	66	66	82	58	70	60	63	25	39	48	48	53	17	32	105.417	81.133	50.993	58.442	2.8	1277	1232	6.72	1265	12	1217	15	102639	5051	0	0	0
1	93	7		NA	7645	3055	65	41	51	33	64	54	54	66	43	65	51	54	18	33	48	48	50	19	38	-4.333	-0.5	1.8	1.863	3.393	-10	3	Error	-13	3	-3	6	6112	6533	-50	0	0
1	94	7	unmapped	UPB_223466	7725	3060	50	513	477	179	37	45	45	57	34	59	54	58	16	27	48	48	51	20	39	78	43.2	27.775	30.918	3.994	474	442	6.285	468	6	432	10	38175	4620	0	0	0
1	95	7	unmapped	UPB_179867	7795	3060	50	1030	1007	310	30	54	54	67	41	61	61	63	21	33	49	49	52	17	32	81.333	68.071	45.95	55.141	2.838	988	967	6.346	976	12	953	14	80533	5046	0	0	0
1	96	7	unmapped	UPB_161904	7870	3060	50	2930	2727	687	25	76	76	85	52	61	63	64	20	31	48	48	51	15	29	190.267	165.688	130.447	157.28	3.04	2869	2667	7.572	2854	15	2651	16	218149	5148	0	0	0
1	97	7	unmapped	UPB_062347	7945	3060	50	1558	1466	386	26	77	77	88	54	61	61	65	29	44	49	49	52	18	34	123.417	86.813	75.145	80.997	2.952	1493	1405	6.947	1481	12	1389	16	117276	5198	0	0	0
1	98	7	unmapped	UPB_161974	8015	3060	50	2717	2514	770	30	67	67	81	56	69	63	64	25	39	49	49	52	19	36	189.286	163.133	141	132.579	2.865	2664	2462	7.564	2650	14	2447	15	201132	5130	0	0	0
1	99	7	unmapped	UPB_000263	8090	3060	50	1563	1530	415	27	67	67	81	55	67	60	62	23	37	50	50	54	18	33	149.6	121.917	54.806	65.585	2.267	1506	1475	7.225	1496	10	1463	12	122385	4986	0	0	0
1	100	7	unmapped	UPB_176703	8165	3060	50	1258	1228	357	29	60	60	75	51	68	63	66	22	33	49	49	53	19	35	85.571	68.706	68.692	74.717	2.796	1212	1185	6.419	1198	14	1168	17	98278	5260	0	0	0
1	101	7	unmapped	UPB_084496	8240	3060	50	2874	2695	762	28	72	72	90	62	68	65	68	24	35	48	48	57	88	154	164.824	131.15	119.49	131.346	2.363	2819	2643	7.365	2802	17	2623	20	215613	5422	0	0	0
1	102	7	unmapped	UPB_064357	8310	3060	50	1410	1355	383	28	70	70	85	59	69	62	60	20	33	48	48	50	17	34	95.714	107.083	59.087	63.763	2.15	1354	1297	6.581	1340	14	1285	12	108403	4812	0	0	0
1	103	7	unmapped	UPB_139829	8385	3060	50	1296	1257	374	29	55	55	70	43	61	59	62	20	32	49	49	53	19	35	124.1	92.462	65.517	88.321	2.949	1251	1215	6.955	1241	10	1202	13	100540	4929	0	0	0
1	104	7	unmapped	UPB_184834	8460	3060	50	1210	1175	331	28	51	51	64	42	65	64	65	21	32	50	50	53	18	33	82.786	74.933	53.438	58.983	2.554	1173	1139	6.371	1159	14	1124	15	93985	5181	0	0	0
1	105	7	unmapped	UPB_231375	8530	3060	50	979	953	258	27	47	47	55	29	52	61	64	21	32	53	53	55	20	36	116.5	82.364	47.762	66.171	3.078	940	917	6.864	932	8	906	11	76230	5113	0	0	0
1	106	7	unmapped	UPB_068997	8605	3060	50	1746	1706	431	25	48	48	62	40	64	63	65	23	35	52	52	54	19	35	154.364	127.538	91.681	112.955	3.119	1709	1671	7.27	1698	11	1658	13	136475	5225	0	0	0
1	107	7	unmapped	UPB_129170	8675	3060	50	1583	1543	462	29	57	57	76	51	67	60	62	19	30	49	49	51	15	29	138.727	114.308	77.146	100.54	2.718	1537	1499	7.116	1526	11	1486	13	123400	4936	0	0	0
1	108	7	unmapped	UPB_214693	8750	3060	50	378	371	143	38	44	44	54	39	72	60	79	149	188	49	49	52	19	36	30.364	10.9	21.107	20.128	4.242	345	357	4.924	334	11	327	30	29706	6333	0	0	0
1	109	7	unmapped	UPB_037885	8825	3060	50	1080	1101	306	27	46	46	60	43	71	67	69	22	31	52	52	54	20	37	68.933	62.059	57.172	58.335	2.487	1049	1072	6.107	1034	15	1055	17	88084	5549	0	0	0
1	110	7	unmapped	UPB_140298	8895	3060	50	3685	3434	993	28	78	78	94	64	68	65	68	23	33	53	53	53	18	33	300.583	223.733	154.406	150.4	2.867	3619	3371	8.232	3607	12	3356	15	274745	5455	0	0	0
1	111	7	unmapped	UPB_226333	8970	3060	50	1443	1438	345	23	81	81	100	71	71	65	66	22	33	52	52	55	18	32	104.769	96.929	55.563	64.518	2.257	1375	1371	6.711	1362	13	1357	14	115068	5262	0	0	0
1	112	7	unmapped	UPB_079156	9045	3060	50	816	834	216	25	72	72	92	69	75	64	67	19	28	52	52	56	18	32	62	50.8	39.923	48.165	2.628	756	777	5.954	744	12	762	15	66743	5374	0	0	0
1	113	7	unmapped	UPB_193580	9115	3060	50	555	533	196	36	55	55	73	51	69	59	66	31	46	52	52	53	15	28	71.429	34.143	26.632	30.547	3.459	507	492	6.158	500	7	478	14	42635	5317	0	0	0
1	114	7	unmapped	UPB_152951	9190	3060	50	2019	1951	495	25	57	57	71	46	64	64	64	20	31	52	52	52	16	30	163.5	157.833	91.949	111.829	2.585	1974	1906	7.353	1962	12	1894	12	156091	5149	0	0	0
1	115	7	unmapped	UPB_097858	9265	3060	50	1214	1178	332	28	72	72	92	64	69	61	63	21	33	53	53	54	17	31	142.75	110.6	56.25	66.485	2.399	1150	1116	7.157	1142	8	1106	10	94279	5079	0	0	0
1	116	7	unmapped	UPB_212340	9340	3060	50	1382	1339	383	28	64	64	88	67	76	58	62	20	32	52	52	55	16	29	219.667	127.5	66.156	77.477	2.568	1324	1285	7.779	1318	6	1275	10	107137	4956	0	0	0
1	117	7	unmapped	UPB_125848	9410	3060	50	1063	1022	332	32	53	53	58	26	44	62	64	26	40	55	55	58	19	32	144.286	107.667	54.433	59.825	2.561	1017	978	7.173	1010	7	969	9	81768	5096	0	0	0
1	118	7	unmapped	UPB_075895	9485	3060	50	1719	1648	398	24	60	60	72	47	65	62	64	21	32	53	53	56	19	33	184.333	144.364	94.024	115.058	2.829	1668	1599	7.526	1659	9	1588	11	131817	5145	0	0	0
1	119	7	unmapped	UPB_054578	9560	3060	50	3583	3339	875	26	73	73	88	52	59	74	73	22	30	56	56	60	22	36	195	192.118	124.194	165.374	2.588	3528	3283	7.607	3510	18	3266	17	267133	5851	0	0	0
1	120	7	unmapped	UPB_097728	9630	3060	50	1866	1749	452	25	88	88	98	48	48	71	73	23	31	53	53	58	21	36	98.778	83.05	63.6	92.205	2.819	1796	1681	6.626	1778	18	1661	20	139928	5847	0	0	0
1	121	7	unmapped	UPB_054897	9705	3060	50	1767	1626	485	29	74	74	89	61	68	74	74	21	28	51	51	53	16	30	73.609	67.478	58.433	71.02	2.744	1716	1575	6.202	1693	23	1552	23	130090	5937	0	0	0
1	122	7	unmapped	UPB_100999	9775	3055	45	859	835	222	26	63	63	82	61	74	72	72	21	29	51	51	54	17	31	37.905	36.762	33.5	40.586	2.77	817	793	5.244	796	21	772	21	43397	3749	0	0	0
1	123	7	unmapped	UPB_124757	9850	3060	50	1963	1953	487	24	73	73	86	50	58	67	69	23	33	52	52	54	18	33	126	110.588	77.361	103.94	2.594	1905	1897	6.977	1890	15	1880	17	156267	5528	0	0	0
1	124	7	unmapped	UPB_044644	9925	3060	50	1855	1751	462	26	67	67	79	43	54	71	74	26	35	53	53	55	17	30	99.333	80.19	60.421	75.238	2.589	1806	1705	6.634	1788	18	1684	21	140071	5947	0	0	0
1	125	7	unmapped	UPB_192053	9995	3060	50	871	859	266	30	66	66	79	51	64	70	75	22	29	52	52	56	19	33	44.722	34.478	30.871	36.498	2.285	823	816	5.483	805	18	793	23	68752	5981	0	0	0
1	126	7	unmapped	UPB_010198	10070	3060	50	2464	2395	656	27	86	86	93	50	53	78	77	24	31	54	54	55	18	32	99.083	100.391	71.352	83.486	2.171	2402	2332	6.631	2378	24	2309	23	191614	6123	0	0	0
1	127	7	unmapped	UPB_170911	10145	3060	50	1018	1013	280	27	74	74	88	51	57	71	73	21	28	55	55	56	17	30	59	52.167	38.563	43.909	2.504	960	957	5.883	944	16	939	18	81037	5807	0	0	0
1	128	7	unmapped	UPB_157044	10215	3060	50	2337	2159	634	29	72	72	85	49	57	78	78	24	30	58	58	59	19	32	113.25	104.35	95.793	101.17	2.723	2285	2107	6.823	2265	20	2087	20	172732	6211	0	0	0
1	129	7	unmapped	UPB_081221	10290	3060	50	909	878	246	28	70	70	80	46	57	78	80	25	31	56	56	57	17	29	38.136	33.667	29.346	41.325	3.184	861	832	5.253	839	22	808	24	70200	6372	0	0	0
1	130	7	unmapped	UPB_109905	10365	3060	50	2526	2379	597	25	67	67	83	61	73	79	82	28	34	58	58	60	18	30	117.095	96.333	83.635	98.715	2.666	2480	2336	6.872	2459	21	2312	24	190319	6590	0	0	0
1	131	7	unmapped	UPB_122475	10435	3060	50	2429	2289	637	27	65	65	93	73	78	71	75	28	37	62	62	64	20	31	262.667	171.077	94.594	137.932	3.598	2373	2237	8.037	2364	9	2224	13	183114	6036	0	0	0
1	132	7	unmapped	UPB_044498	10510	3060	50	1385	1338	331	24	76	76	90	61	67	73	111	371	334	57	57	61	20	32	81.813	23.37	59	58.212	3.715	1325	1316	6.354	1309	16	1262	54	107054	8866	0	0	0
1	133	7	unmapped	UPB_177134	10585	3060	50	1290	1259	332	26	73	73	87	55	63	71	75	22	29	58	58	63	21	33	93.615	69.765	55.6	70.796	2.894	1230	1203	6.549	1217	13	1186	17	100749	6008	0	0	0
1	134	7	unmapped	UPB_014457	10655	3055	45	1497	1517	296	19	62	62	81	55	67	79	77	29	37	57	57	61	21	34	65.227	72.75	43.81	49.315	1.872	1457	1475	6.027	1435	22	1455	20	78863	3987	0	0	0
1	135	7	unmapped	UPB_018452	10730	3060	50	1583	1550	430	27	63	63	83	57	68	76	76	21	27	56	56	60	20	33	76	74.35	57.063	68.532	2.496	1540	1507	6.248	1520	20	1487	20	124036	6101	0	0	0
1	136	7	unmapped	UPB_042985	10805	3060	50	2175	2093	477	22	68	68	85	59	69	78	78	28	35	61	61	63	19	30	123.941	119.118	71.333	80.634	2.291	2124	2042	6.954	2107	17	2025	17	167445	6226	0	0	0
1	137	7	unmapped	UPB_166752	10875	3055	45	949	942	188	19	66	66	81	51	62	74	76	23	30	59	59	64	19	29	58.867	51.529	33.16	38.829	2.09	898	893	5.879	883	15	876	17	48959	3955	0	0	0
1	138	7	unmapped	UPB_137231	10950	3060	50	759	756	224	29	61	61	77	47	61	81	82	25	30	61	61	64	19	29	34.9	33.095	27.4	28.708	2.873	718	716	5.125	698	20	695	21	60505	6550	0	0	0
1	139	7	unmapped	UPB_088606	11020	3055	45	1233	1247	224	17	62	62	89	68	76	64	74	29	39	63	63	64	20	31	1171	107.727	43.424	51.632	2.91	1172	1196	10.194	1171	1	1185	11	64847	3827	0	0	0
1	140	7	unmapped	UPB_008836	11095	3060	50	1756	1696	457	26	69	69	92	64	69	80	81	24	29	63	63	64	20	31	99.235	90.389	78.167	87.168	2.865	1704	1645	6.633	1687	17	1627	18	135694	6474	0	0	0
1	141	7	unmapped	UPB_227006	11170	3060	50	861	888	275	30	60	60	73	43	58	76	78	25	32	61	61	62	18	29	53.4	48.706	36.786	44.901	2.839	816	845	5.739	801	15	828	17	71074	6229	0	0	0
1	142	7	unmapped	UPB_218523	11245	3060	50	481	466	143	30	63	63	75	49	65	72	74	24	32	62	62	64	21	32	41.8	33.583	22.762	26.106	3.361	428	415	5.385	418	10	403	12	37295	5956	0	0	0
1	143	7	unmapped	UPB_106317	11315	3060	50	2335	2288	594	25	58	58	79	55	69	83	85	21	24	59	59	60	16	26	94.875	85.769	83.286	96.457	2.418	2301	2256	6.568	2277	24	2230	26	183076	6777	0	0	0
1	144	7	SM_11	SM_11	11385	3055	65	51	61	35	57	52	52	76	61	80	70	73	23	31	63	63	62	19	30	-0.143	0.9	1	1.095	3.5	6	19	Error	-1	7	9	10	7260	8728	-50	0	0
1	145	7	unmapped	UPB_071166	11465	3060	50	1894	1830	508	27	68	68	88	61	69	83	85	32	37	62	62	67	29	43	86.952	76.609	59.833	65.873	2.952	1847	1785	6.442	1826	21	1762	23	146419	6777	0	0	0
1	146	7	unmapped	UPB_229566	11535	3060	50	794	782	277	35	62	62	74	44	59	77	77	23	29	63	63	67	29	43	52.286	51.429	28.584	32.501	3.445	746	734	5.708	732	14	720	14	62565	6170	0	0	0
1	147	7	unmapped	UPB_216710	11610	3060	50	512	507	196	38	52	52	63	37	58	70	75	24	32	66	66	68	20	29	115	50.556	22.231	27.203	3.661	464	464	6.845	460	4	455	9	40538	6025	0	0	0
1	148	7	unmapped	UPB_132956	11685	3060	50	3458	3294	827	25	63	63	77	55	71	86	88	30	34	63	63	68	24	35	147.609	129.24	117.595	135.71	2.564	3418	3256	7.206	3395	23	3231	25	263544	7026	0	0	0
1	149	7	unmapped	UPB_209070	11760	3060	45	302	321	114	35	59	59	76	58	76	118	120	34	28	63	63	67	25	37	4.418	4.596	4.596	4.753	2.213	298	319	2.143	243	55	262	57	16689	6228	0	0	0
1	150	7	unmapped	UPB_054376	11830	3060	50	2328	2170	516	23	74	74	86	55	63	87	86	26	30	63	63	64	22	34	93.917	91.13	71.882	88.079	2.39	2278	2119	6.553	2254	24	2096	23	173595	6912	0	0	0
1	151	7	unmapped	UPB_178071	11905	3060	50	1084	1075	322	29	74	74	80	43	53	77	81	25	30	65	65	67	22	32	84.167	62.563	51.188	50.154	2.524	1022	1017	6.395	1010	12	1001	16	85976	6496	0	0	0
1	152	7	unmapped	UPB_227243	11975	3060	50	887	844	249	29	67	67	93	89	95	80	81	26	32	65	65	67	22	32	54.667	48.563	25.682	30.862	2.348	835	793	5.773	820	15	777	16	67495	6467	0	0	0
1	153	7	unmapped	UPB_068195	12050	3060	50	1823	1748	462	26	73	73	98	87	88	90	91	30	32	67	67	70	23	32	76.087	69.792	56.21	64.13	2.437	1773	1699	6.25	1750	23	1675	24	139823	7309	0	0	0
1	154	7	unmapped	UPB_073657	12125	3060	50	1249	1185	374	31	68	68	83	55	66	85	84	22	26	70	70	72	24	33	78.733	79.786	51.12	60.56	2.362	1196	1131	6.299	1181	15	1117	14	94831	6738	0	0	0
1	155	7	unmapped	UPB_165184	12195	3060	50	1474	1416	434	30	71	71	88	60	68	82	89	49	55	66	66	70	22	31	87.688	58.478	50.598	53.612	2.852	1419	1368	6.454	1403	16	1345	23	113280	7158	0	0	0
1	156	7	unmapped	UPB_066345	12270	3060	50	1638	1606	476	29	64	64	76	42	55	89	92	29	31	72	72	81	77	95	92.588	77.1	48.555	59.39	2.443	1591	1562	6.533	1574	17	1542	20	128515	7332	0	0	0
1	157	7	unmapped	UPB_036365	12345	3060	50	1252	1186	381	32	53	53	65	40	61	82	83	26	31	70	70	72	26	36	99.917	87.154	53.476	61.549	2.734	1211	1146	6.643	1199	12	1133	13	94904	6652	0	0	0
1	158	7	unmapped	UPB_130223	12415	3060	50	2209	2089	562	26	62	62	77	50	64	90	95	32	33	73	73	74	23	31	126.294	92.136	80.094	82.185	2.864	2164	2049	6.981	2147	17	2027	22	167098	7594	0	0	0
1	159	7	unmapped	UPB_136701	12490	3060	50	902	861	278	32	69	69	78	49	62	88	95	32	33	73	73	75	22	29	55.533	36	30.53	34.184	3.072	848	814	5.795	833	15	792	22	68851	7563	0	0	0
1	160	7	unmapped	UPB_096574	12565	3060	50	2048	1937	586	30	64	64	70	43	61	90	90	30	33	71	71	72	21	29	104.421	98.579	80.407	69.914	2.468	2003	1892	6.706	1984	19	1873	19	154978	7239	0	0	0
1	161	7	unmapped	UPB_001473	12635	3060	50	1323	1206	428	35	59	59	68	43	63	95	95	30	31	76	76	73	24	32	66.526	60.368	39.912	47.195	3.265	1283	1166	6.056	1264	19	1147	19	96500	7604	0	0	0
1	162	7	unmapped	UPB_131134	12710	3060	50	3201	3051	731	23	64	64	90	73	81	94	94	28	29	71	71	72	23	31	136.391	129.87	96.857	118.996	2.473	3160	3010	7.092	3137	23	2987	23	244083	7480	0	0	0
1	163	7	unmapped	UPB_137955	12785	3060	50	2070	1978	550	27	62	62	83	65	78	90	93	32	34	70	70	72	24	33	100.4	83.304	71.583	75.703	3.04	2028	1939	6.65	2008	20	1916	23	158218	7427	0	0	0
1	164	7	unmapped	UPB_057151	12855	3060	50	2077	1930	600	31	62	62	72	46	63	99	102	34	33	71	71	70	21	30	71.964	60.258	59.671	72.46	3.243	2043	1899	6.169	2015	28	1868	31	154415	8121	0	0	0
1	165	7	unmapped	UPB_220883	12930	3060	50	328	322	116	36	65	65	74	44	59	93	98	32	32	71	71	72	24	33	11.955	9.519	7.335	9.616	3.547	285	284	3.579	263	22	257	27	25782	7819	0	0	0
1	166	7	unmapped	UPB_152155	13005	3060	50	3634	3355	947	28	72	72	87	59	67	103	102	29	28	72	72	76	25	32	114.903	109.433	93.778	106.792	2.652	3593	3313	6.844	3562	31	3283	30	268395	8170	0	0	0
1	167	7	unmapped	UPB_074969	13075	3060	50	1106	1003	315	31	64	64	83	64	77	94	96	30	31	76	76	75	24	32	57.889	46.95	30.467	34.272	2.757	1060	959	5.855	1042	18	939	20	80241	7690	0	0	0
1	168	7	unmapped	UPB_030577	13150	3060	50	2676	2574	735	28	65	65	83	58	69	95	102	42	41	76	76	77	24	31	137.421	96.5	76.154	91.049	3.312	2630	2535	7.102	2611	19	2509	26	205949	8196	0	0	0
1	169	7	unmapped	UPB_076303	13220	3060	50	1936	1860	588	31	80	80	90	54	60	102	102	32	31	79	79	79	25	31	80.696	77.391	51.444	64.07	2.999	1879	1803	6.334	1856	23	1780	23	148821	8194	0	0	0
1	170	7	unmapped	UPB_099174	13295	3060	50	637	632	228	36	56	56	71	48	67	90	98	32	32	77	77	77	25	32	44.692	27.429	20.436	26.223	3.595	594	597	5.482	581	13	576	21	50568	7868	0	0	0
1	171	7	unmapped	UPB_015899	13370	3060	50	1449	1362	438	32	61	61	69	45	65	97	101	31	30	82	82	82	30	36	92.533	68.474	45.6	57.121	3.008	1403	1320	6.532	1388	15	1301	19	108934	8041	0	0	0
1	172	7	unmapped	UPB_065345	13445	3060	50	2698	2486	725	29	67	67	81	55	67	91	99	32	32	75	75	76	27	35	164.438	100.792	90.276	102.767	3.174	2647	2443	7.361	2631	16	2419	24	198866	7885	0	0	0
1	173	7	unmapped	UPB_152268	13515	3060	50	2753	2638	698	26	69	69	86	70	81	103	103	30	29	70	70	73	24	32	81.333	77.848	78.021	79.303	2.388	2717	2602	6.346	2684	33	2569	33	211063	8269	0	0	0
1	174	7	unmapped	UPB_227254	13590	3060	50	1245	1142	346	30	71	71	80	63	78	95	98	30	30	75	75	81	29	35	58.7	46.565	38.429	42.873	2.846	1194	1094	5.875	1174	20	1071	23	91324	7878	0	0	0
1	175	7	unmapped	UPB_128979	13665	3060	50	2181	2058	536	26	58	58	63	35	55	102	102	30	29	83	83	86	31	36	111.737	105.263	68.686	80.092	2.513	2142	2019	6.804	2123	19	2000	19	164678	8193	0	0	0
1	176	7	unmapped	UPB_016194	13735	3060	50	1705	1616	515	31	47	47	58	35	60	94	97	29	29	79	79	83	28	33	110.533	87.167	64.297	75.895	3.79	1673	1587	6.788	1658	15	1569	18	129267	7765	0	0	0
1	177	7	unmapped	UPB_220114	13810	3060	45	533	522	137	26	46	46	56	32	57	93	94	32	34	77	77	80	26	32	30.438	28	14.68	18.854	2.912	503	493	4.928	487	16	476	17	27150	4892	0	0	0
1	178	7	unmapped	UPB_211441	13885	3060	50	724	691	217	31	46	46	61	41	67	103	107	34	31	77	77	78	23	29	26.077	21.5	17.732	20.843	3.092	704	675	4.705	678	26	645	30	55318	8572	0	0	0
1	179	7	unmapped	UPB_208260	13955	3055	50	538	517	188	36	54	54	64	47	73	95	99	27	27	89	89	88	30	34	80.667	46.3	19.598	23.912	3.717	490	473	6.334	484	6	463	10	41348	7919	0	0	0
1	180	7	unmapped	UPB_140207	14030	3060	50	3036	2817	808	28	62	62	77	51	66	106	109	35	32	89	89	87	30	34	174.941	137.75	82.935	99.658	2.796	2991	2775	7.451	2974	17	2755	20	225395	8755	0	0	0
1	181	7	unmapped	UPB_055447	14105	3060	50	1067	1038	313	30	49	49	63	40	63	94	97	31	31	82	82	83	27	32	84.833	65.933	32.602	40.16	2.726	1030	1004	6.407	1018	12	989	15	83059	7795	0	0	0
1	182	7	unmapped	UPB_172003	14175	3060	50	1069	1058	332	31	57	57	65	42	64	113	111	31	27	84	84	88	27	30	34.897	37.074	30.917	34.237	2.587	1041	1028	5.125	1012	29	1001	27	84610	8844	0	0	0
1	183	7	unmapped	UPB_133545	14250	3060	50	1607	1498	417	27	69	69	82	61	74	102	103	33	32	78	78	82	27	32	64.083	57.16	36.976	46.499	2.603	1562	1454	6.002	1538	24	1429	25	119820	8236	0	0	0
1	184	7	unmapped	UPB_188122	14320	3055	45	951	973	195	20	61	61	81	62	76	107	106	33	31	85	85	88	25	28	40.455	43.429	25.04	28.194	1.93	912	933	5.338	890	22	912	21	50594	5504	0	0	0
1	185	7	unmapped	UPB_174034	14395	3060	50	1950	1808	537	29	69	69	93	79	84	106	107	28	26	88	88	87	28	32	104.5	91.526	65.091	80.352	2.935	1899	1758	6.707	1881	18	1739	19	144661	8587	0	0	0
1	186	7	unmapped	UPB_172149	14470	3060	50	1376	1333	384	28	71	71	94	82	87	103	105	30	28	87	87	88	34	38	81.563	70.111	46.209	65.932	3.234	1321	1280	6.35	1305	16	1262	18	106669	8423	0	0	0
1	187	7	unmapped	UPB_168821	14545	3055	45	565	560	146	26	49	49	65	42	64	106	109	31	28	84	84	91	34	37	23.455	20.44	16.246	20.384	2.839	538	536	4.552	516	22	511	25	29113	5687	0	0	0
1	188	7	unmapped	UPB_200608	14615	3055	45	424	432	132	30	46	46	55	31	56	105	113	40	35	82	82	83	25	30	16.435	12.452	11.118	12.239	3.129	401	417	4.039	378	23	386	31	22439	5890	0	0	0
1	189	7	unmapped	UPB_006410	14690	3060	50	1503	1418	416	29	54	54	65	40	61	107	108	34	31	83	83	87	25	28	60.375	54.56	43.657	49.509	2.757	1473	1389	5.916	1449	24	1364	25	113456	8625	0	0	0
1	190	7	unmapped	UPB_164903	14765	3060	50	1050	1001	344	34	55	55	63	35	55	112	113	34	30	85	85	88	27	30	36.852	33.786	24.715	26.542	2.504	1022	974	5.204	995	27	946	28	80046	9076	0	0	0
1	191	7	unmapped	UPB_103161	14835	3060	50	964	943	299	31	65	65	71	38	53	109	108	34	31	81	81	82	29	35	32.107	32.519	24.58	27.948	2.565	927	905	5.005	899	28	878	27	75447	8675	0	0	0
1	192	7	unmapped	UPB_170240	14910	3060	50	783	769	245	31	59	59	75	51	68	114	115	34	29	81	81	85	31	36	21.939	20.882	20.098	20.089	2.891	757	744	4.455	724	33	710	34	61515	9201	0	0	0
1	193	7	unmapped	UPB_036879	14985	3060	50	1870	1740	503	28	59	59	74	53	71	108	118	35	29	79	79	84	26	30	62.448	43.103	40.195	45.982	2.599	1840	1720	5.965	1811	29	1681	39	139172	9410	0	0	0
1	194	7		NA	15050	3055	65	54	61	35	57	60	60	70	45	64	83	174	770	442	86	86	90	30	33	2	0.011	1.102	1.031	3.131	-9	89	1	-6	-3	1	88	7287	20937	-50	0	0
1	195	7	unmapped	UPB_081591	15130	3060	50	1051	1009	350	34	56	56	76	63	82	106	109	35	32	87	87	94	32	34	52.368	43.318	27.422	27.128	3.531	1014	975	5.711	995	19	953	22	80693	8702	0	0	0
1	196	7		NA	15195	3055	65	45	56	36	64	52	52	72	56	77	88	91	30	32	86	86	92	29	31	-3.5	0.8	1.286	1.393	4.21	-5	9	Error	-7	2	4	5	6667	10863	-50	0	0
1	197	7	unmapped	UPB_081181	15275	3060	50	599	588	239	40	46	46	59	41	69	114	120	48	40	86	86	91	28	30	19.75	15.941	17.927	16.959	3.38	581	576	4.304	553	28	542	34	47046	9602	0	0	0
1	198	7	unmapped	UPB_126458	15350	3055	50	1188	1118	373	33	66	66	75	46	61	103	128	157	122	89	89	104	92	88	80.143	26.974	34.597	43.899	4.314	1136	1091	6.325	1122	14	1052	39	89408	10228	0	0	0
1	199	7	unmapped	UPB_138816	15420	3060	50	1128	1039	348	33	51	51	60	33	55	114	116	31	26	85	85	98	92	93	37.138	31.871	27.143	30.979	3.076	1106	1019	5.215	1077	29	988	31	83152	9258	0	0	0
1	200	7	unmapped	UPB_193479	15495	3060	50	1084	1060	383	36	52	52	67	46	68	116	118	31	26	85	85	88	30	34	33.29	30.545	27.158	33.617	3.537	1063	1041	5.057	1032	31	1008	33	84775	9436	0	0	0
1	201	7	unmapped	UPB_030163	15570	3060	50	2703	2522	714	28	75	75	83	52	62	102	113	37	32	91	91	92	29	31	238.909	111.227	89.108	97.671	2.788	2639	2469	7.9	2628	11	2447	22	201729	9007	0	0	0
1	202	7	unmapped	UPB_015404	15645	3060	50	1499	1435	448	31	70	70	81	51	62	113	116	36	31	88	88	93	29	31	57.16	48.75	40.64	49.402	3.244	1454	1393	5.837	1429	25	1365	28	114768	9298	0	0	0
1	203	7	unmapped	UPB_012966	15715	3060	50	963	941	298	31	75	75	99	85	85	115	112	38	33	91	91	93	30	32	37	41.238	26.41	29.258	2.596	912	887	5.209	888	24	866	21	75265	8970	0	0	0
1	204	7	unmapped	UPB_178679	15790	3060	50	756	767	272	35	74	74	102	92	90	102	107	34	31	94	94	96	30	31	85.25	53.308	25.557	27.79	3.377	690	706	6.414	682	8	693	13	61329	8584	0	0	0
1	205	7		NA	15855	3055	65	42	54	37	68	51	51	71	68	95	89	88	28	31	94	94	96	33	34	1.8	-0.5	0.769	0.853	4.819	-14	-3	0.848	-9	-5	3	-6	6471	10552	-50	0	0
1	206	7	unmapped	UPB_208944	15935	3055	45	720	694	154	22	47	47	56	34	60	117	130	47	36	95	95	97	36	37	30.591	18.486	19.564	20.553	2.837	695	682	4.935	673	22	647	35	36104	6742	0	0	0
1	207	7	unmapped	UPB_167329	16010	3060	50	890	860	268	31	49	49	60	40	66	121	120	39	32	89	89	91	31	34	26.281	26.161	16.22	20.842	2.589	873	842	4.716	841	32	811	31	68804	9616	0	0	0
1	208	7	unmapped	UPB_121581	16085	3060	50	2267	2150	664	30	50	50	61	38	62	120	119	37	31	95	95	95	31	32	88.68	87.5	63.381	69.291	2.608	2242	2124	6.471	2217	25	2100	24	171992	9555	0	0	0
1	209	7	unmapped	UPB_131809	16155	3055	45	1435	1448	242	16	72	72	79	47	59	122	123	34	27	84	84	88	28	31	35.868	35.282	30.487	38.399	2.285	1401	1415	5.165	1363	38	1376	39	75308	6411	0	0	0
1	210	7	unmapped	UPB_090161	16230	3060	50	948	890	256	28	79	79	85	47	55	113	121	40	33	87	87	88	28	31	33.423	23.853	21.891	25.937	3.08	895	845	5.063	869	26	811	34	71234	9708	0	0	0
1	211	7	unmapped	UPB_002994	16305	3060	50	1189	1117	370	33	62	62	68	41	60	117	115	36	31	92	92	94	31	32	45.08	45.87	24.472	29.639	2.622	1152	1078	5.494	1127	25	1055	23	89346	9224	0	0	0
1	212	7	unmapped	UPB_090071	16375	3060	50	1410	1322	415	31	79	79	98	72	73	120	119	37	31	95	95	98	31	31	53.24	51.792	34.366	38.323	2.671	1356	1267	5.734	1331	25	1243	24	105774	9492	0	0	0
1	213	7	unmapped	UPB_191040	16450	3055	50	1350	1262	388	30	72	72	90	67	74	106	112	37	33	96	96	98	31	31	127.8	74.375	34.289	46.509	2.957	1288	1206	6.998	1278	10	1190	16	100936	8928	0	0	0
1	214	7	unmapped	UPB_099482	16520	3055	45	663	669	173	25	52	52	62	40	64	124	123	34	27	100	100	98	33	33	25.458	26.826	15.742	20.857	2.479	635	640	4.67	611	24	617	23	34762	6414	0	0	0
1	215	7	unmapped	UPB_117808	16595	3060	50	747	744	256	34	55	55	71	51	71	117	123	40	32	96	96	93	30	32	32.952	25.519	19.048	22.742	3.636	713	716	5.042	692	21	689	27	59488	9823	0	0	0
1	216	7		NA	16665	3055	65	46	54	32	59	65	65	83	58	69	97	94	27	28	94	94	94	27	28	-6.333	100000	1.071	1.318	3.418	-16	-11	Error	-19	3	-11	0	6539	11265	-50	0	0
1	217	7	unmapped	UPB_113281	16740	3055	50	2246	2094	628	29	78	78	90	56	62	113	117	33	28	92	92	96	29	30	103.238	80.64	66.567	71.766	2.841	2189	2041	6.69	2168	21	2016	25	167556	9344	0	0	0
1	218	7	unmapped	UPB_199482	16815	3060	45	355	365	130	35	64	64	77	53	68	125	123	37	30	100	100	101	33	32	11.64	13.087	9.077	9.892	3.04	316	324	3.541	291	25	301	23	18960	6400	0	0	0
1	219	7	unmapped	UPB_127021	16890	3060	50	1279	1277	410	32	49	49	58	33	56	118	121	33	27	96	96	98	31	31	55.909	49.12	37.193	41.587	2.767	1252	1253	5.805	1230	22	1228	25	102156	9678	0	0	0
1	220	7	unmapped	UPB_189242	16960	3055	50	696	684	248	36	54	54	62	32	51	122	121	36	29	94	94	95	32	33	22.929	23.333	18.979	18.09	2.612	670	657	4.519	642	28	630	27	54680	9709	0	0	0
1	221	7	unmapped	UPB_068740	17035	3055	50	1759	1629	481	29	64	64	74	47	63	118	120	34	28	96	96	99	33	33	77.045	65.208	57.694	58.004	2.459	1717	1589	6.268	1695	22	1565	24	130326	9624	0	0	0
1	222	7	unmapped	UPB_078431	17110	3055	50	1647	1600	437	27	65	65	77	49	63	115	115	35	30	95	95	97	31	31	79.1	76.75	49.77	55.657	2.554	1602	1555	6.306	1582	20	1535	20	128013	9232	0	0	0
1	223	7	unmapped	UPB_230540	17185	3060	50	429	404	159	39	56	56	64	36	56	115	117	32	27	102	102	100	29	29	28.692	23.2	11.233	11.496	3.581	386	363	4.843	373	13	348	15	32328	9364	0	0	0
1	224	7	unmapped	UPB_115132	17255	3055	50	1543	1464	446	30	63	63	76	48	63	113	118	37	31	91	91	94	26	27	67.273	51.889	31.324	40.892	2.675	1502	1428	6.072	1480	22	1401	27	117156	9416	0	0	0
1	225	7	unmapped	UPB_127577	17330	3055	50	927	869	303	34	60	60	72	47	65	114	117	36	30	98	98	101	30	29	54.188	42.579	34.667	31.276	2.706	883	828	5.76	867	16	809	19	69522	9344	0	0	0
1	226	7	unmapped	UPB_231631	17400	3055	45	870	870	202	23	55	55	64	39	60	104	109	31	28	93	93	97	31	31	74.091	50.938	32.382	33.481	2.475	826	831	6.211	815	11	815	16	45239	5675	0	0	0
1	227	7	unmapped	UPB_206184	17475	3055	50	435	423	156	36	57	57	66	37	56	113	116	36	31	90	90	93	31	33	16.435	14.077	10.056	12.251	3.063	401	392	4.039	378	23	366	26	33805	9285	0	0	0
1	228	7	unmapped	UPB_181454	17550	3060	50	1339	1285	385	29	52	52	65	39	60	117	120	36	30	97	97	100	31	31	64.35	53.609	42.407	42.96	2.92	1307	1256	6.008	1287	20	1233	23	102775	9569	0	0	0
1	229	7	unmapped	UPB_059078	17625	3060	50	1396	1282	406	31	54	54	70	48	68	122	123	39	31	90	90	95	32	33	41.938	37.212	26.07	31.802	3.041	1374	1261	5.39	1342	32	1228	33	102526	9857	0	0	0
1	230	7	unmapped	UPB_192021	17695	3060	50	1435	1402	442	31	68	68	79	49	62	119	119	33	27	91	91	96	29	30	48.821	47.643	40.909	41.369	2.598	1395	1362	5.609	1367	28	1334	28	112128	9534	0	0	0
1	231	7	unmapped	UPB_201551	17770	3055	50	1717	1619	434	26	72	72	79	46	58	121	120	37	30	87	87	95	28	29	48.382	46.879	38.247	44.44	2.576	1679	1580	5.596	1645	34	1547	33	129538	9590	0	0	0
1	232	7	unmapped	UPB_148692	17840	3055	50	1049	992	346	34	66	66	74	43	58	113	116	37	31	88	88	94	30	31	39.32	33.071	25.882	30.435	3.061	1008	954	5.297	983	25	926	28	79398	9294	0	0	0
1	233	7	unmapped	UPB_001548	17915	3055	50	1576	1453	401	27	71	71	82	48	58	118	115	43	37	94	94	97	33	34	62.708	65.81	33.559	37.666	2.307	1529	1403	5.971	1505	24	1382	21	116278	9165	0	0	0
1	234	7	unmapped	UPB_185969	17985	3055	45	1088	1067	205	19	72	72	87	52	59	116	119	34	28	89	89	92	30	32	37.63	33.167	29.444	31.72	2.679	1043	1025	5.234	1016	27	995	30	55474	6162	0	0	0
1	235	7	unmapped	UPB_104152	18060	3060	45	927	907	163	17	66	66	82	50	60	122	123	33	26	87	87	91	28	30	24.6	23.361	20.227	22.915	2.227	896	877	4.621	861	35	841	36	47164	6388	0	0	0
1	236	7	unmapped	UPB_065286	18135	3060	50	2024	1903	549	28	66	66	79	48	60	117	118	32	27	83	83	89	30	33	57.588	52.486	44.765	55.045	2.608	1992	1872	5.848	1958	34	1837	35	152216	9423	0	0	0
1	237	7	unmapped	UPB_121602	18210	3055	50	1588	1519	462	30	64	64	72	41	56	115	114	34	29	91	91	91	29	31	63.5	63.261	42.561	42.078	2.441	1548	1478	5.989	1524	24	1455	23	121543	9123	0	0	0
1	238	7	unmapped	UPB_059960	18285	3055	50	809	770	245	31	57	57	62	36	58	115	115	34	29	90	90	90	28	31	30.08	28.52	17.909	21.036	2.256	777	738	4.911	752	25	713	25	61580	9232	0	0	0
1	239	7	unmapped	UPB_232152	18355	3055	50	1481	1421	490	34	62	62	71	41	57	116	115	37	32	96	96	95	29	30	70.95	71.526	36.125	43.043	2.198	1439	1378	6.149	1419	20	1359	19	113704	9204	0	0	0
1	240	7	unmapped	UPB_026965	18430	3055	50	1944	1854	469	25	79	79	84	45	53	117	119	35	29	94	94	95	30	31	81.087	71	55.469	77.062	3.221	1888	1800	6.341	1865	23	1775	25	148329	9509	0	0	0
1	241	7	unmapped	UPB_112747	18505	3055	50	2377	2202	641	29	66	66	79	50	63	112	114	35	30	95	95	97	30	30	135.941	112.421	61.502	72.85	2.244	2328	2155	7.087	2311	17	2136	19	176133	9104	0	0	0
1	242	7	unmapped	UPB_217888	18580	3060	45	358	346	100	28	54	54	65	40	61	117	119	36	30	90	90	95	32	33	11.259	10.069	6.638	7.192	2.362	331	321	3.493	304	27	292	29	18002	6202	0	0	0
1	243	7	unmapped	UPB_122592	18650	3055	50	1472	1417	397	28	62	62	73	51	69	103	106	33	31	90	90	93	31	33	108.462	84.688	41.699	47.309	2.877	1423	1371	6.761	1410	13	1355	16	113347	8502	0	0	0
1	244	7	unmapped	UPB_076889	18725	3055	50	841	809	282	34	63	63	78	51	65	117	114	39	34	94	94	96	30	31	33.826	37.3	23.853	21.678	2.335	801	766	5.08	778	23	746	20	64685	9094	0	0	0
1	245	7	unmapped	UPB_208207	18795	3055	50	241	241	109	45	54	54	70	50	71	133	135	39	28	91	91	95	36	37	4.452	4.25	4.095	4.417	3.242	229	231	2.155	187	42	187	44	19240	10778	0	0	0
1	246	7	unmapped	UPB_115453	18870	3055	50	3086	2887	754	26	74	74	101	73	72	118	122	39	31	87	87	92	29	31	97.161	80.371	60.786	74.679	2.289	3043	2848	6.602	3012	31	2813	35	230987	9755	0	0	0
1	247	7	unmapped	UPB_132278	18945	3055	50	1733	1608	495	30	66	66	82	54	65	113	117	38	32	94	94	99	34	34	87.737	67.043	49.145	51.71	3.331	1686	1565	6.455	1667	19	1542	23	128615	9344	0	0	0
1	248	7	unmapped	UPB_057321	19015	3055	50	1099	1044	323	30	57	57	68	43	63	111	115	37	32	100	100	100	29	29	94.727	65.8	38.914	45.147	3.321	1053	1002	6.566	1042	11	987	15	83494	9165	0	0	0
1	249	7	unmapped	UPB_118252	19090	3055	50	1049	1024	327	31	64	64	70	39	55	104	109	33	30	97	97	97	28	28	140.714	80	39.997	39.178	3.062	992	972	7.137	985	7	960	12	81954	8689	0	0	0
1	250	7	unmapped	UPB_004615	19160	3055	55	946	924	312	33	71	71	78	42	53	113	120	35	29	99	99	100	28	28	62.5	40.619	30.244	33.678	2.439	889	874	5.966	875	14	853	21	73923	9611	0	0	0
1	251	7	unmapped	UPB_184376	19235	3055	50	1899	1814	474	26	72	72	82	46	56	116	118	42	35	95	95	95	30	31	87	75.739	48.632	66.581	3.596	1848	1765	6.443	1827	21	1742	23	145103	9414	0	0	0
1	252	7	unmapped	UPB_080028	19310	3055	50	640	646	207	32	55	55	67	38	56	105	122	140	114	89	89	87	31	35	36.563	17.909	17.687	17.753	3.023	601	624	5.192	585	16	591	33	51714	9734	0	0	0
1	253	7	unmapped	UPB_009580	19380	3055	45	1659	1628	270	16	65	65	78	49	62	116	114	33	28	90	90	93	32	34	61.308	65.125	41.571	47.019	1.959	1620	1587	5.938	1594	26	1563	24	84642	5943	0	0	0
1	254	7	unmapped	UPB_218827	19455	3060	50	310	317	126	39	59	59	73	45	61	112	118	81	68	89	89	94	30	31	10.913	8.897	7.913	8.554	3.318	274	287	3.448	251	23	258	29	25397	9432	0	0	0
1	255	7	unmapped	UPB_153650	19530	3055	50	1320	1238	380	30	47	47	55	28	50	116	111	30	27	90	90	93	26	27	48.962	56.714	36.007	42.138	2.301	1299	1212	5.614	1273	26	1191	21	99066	8845	0	0	0
1	256	7	unmapped	UPB_162594	19600	3055	50	1408	1338	434	32	57	57	70	41	58	116	119	33	27	90	90	95	32	33	51.962	44.172	36.789	42.535	2.821	1377	1310	5.699	1351	26	1281	29	107014	9520	0	0	0
1	257	7	unmapped	UPB_001923	19675	3055	50	1773	1646	450	27	66	66	81	61	75	106	112	32	28	91	91	94	35	37	113.8	75.238	57.889	62.759	2.629	1722	1601	6.83	1707	15	1580	21	131646	8979	0	0	0
1	258	7	unmapped	UPB_093893	19750	3055	50	742	711	234	32	57	57	72	48	66	107	109	32	29	91	91	90	33	36	42.813	36.333	28.472	28.396	2.6	701	672	5.42	685	16	654	18	56913	8725	0	0	0
1	259	7		NA	19815	3055	65	39	55	38	69	45	45	58	36	62	96	130	351	270	91	91	93	29	31	-1.2	0.256	1	1.206	4.132	-1	49	Error	-6	5	10	39	6656	15549	-50	0	0
1	260	7	unmapped	UPB_025920	19895	3055	50	984	933	286	30	45	45	54	34	62	107	106	30	28	90	90	90	27	30	55.235	55.5	29.214	38.134	2.801	956	904	5.788	939	17	888	16	74678	8515	0	0	0
1	261	7	unmapped	UPB_120703	19970	3055	50	1239	1153	352	30	55	55	64	42	65	103	106	31	29	88	88	89	29	32	78.933	61	40.125	49.924	3.03	1199	1116	6.303	1184	15	1098	18	92259	8478	0	0	0
1	262	7	unmapped	UPB_004871	20040	3055	50	748	711	265	37	62	62	74	48	64	110	113	34	30	95	95	94	29	30	45.733	36.056	19.354	21.616	2.611	701	667	5.515	686	15	649	18	56869	9010	0	0	0
1	263	7	unmapped	UPB_078384	20115	3055	50	2411	2325	579	24	61	61	69	40	57	110	112	30	26	90	90	91	27	29	117.5	102.909	66.581	84.794	2.429	2370	2286	6.877	2350	20	2264	22	186009	8973	0	0	0
1	264	7	unmapped	UPB_216184	20190	3055	50	1015	976	291	29	58	58	64	36	56	109	110	34	30	88	88	90	31	34	45.571	41.727	26.56	29.04	2.275	978	940	5.51	957	21	918	22	78094	8782	0	0	0
1	265	7	unmapped	UPB_143468	20260	3055	55	2435	2313	689	29	79	79	88	67	76	114	115	33	28	92	92	93	32	34	107.091	97.13	76.97	82.858	2.551	2378	2257	6.743	2356	22	2234	23	185003	9239	0	0	0
1	266	7	unmapped	UPB_155714	20335	3055	50	1614	1529	423	27	72	72	91	73	80	119	114	36	31	96	96	96	28	29	67.043	80.944	42.162	49.382	2.329	1565	1475	6.067	1542	23	1457	18	122348	9119	0	0	0
1	267	7	unmapped	UPB_090813	20410	3055	50	921	911	295	32	41	41	54	41	75	108	106	34	32	90	90	95	36	37	48.889	54.375	28.486	28.035	2.397	898	886	5.611	880	18	870	16	72873	8478	0	0	0
1	1	8	unmapped	UPB_119633	940	3125	50	2528	2432	564	23	36	36	48	35	72	58	172	910	529	42	42	45	14	31	155.75	18.431	94.524	114.08	3.994	2508	2526	7.283	2492	16	2396	130	194599	13721	0	0	0
1	2	8	unmapped	UPB_045357	1015	3125	50	1621	1576	339	21	61	61	78	51	65	55	59	27	45	42	42	45	15	33	120	89.118	75.889	88.379	2.491	1573	1532	6.907	1560	13	1515	17	126119	4688	0	0	0
1	3	8	unmapped	UPB_009676	1085	3125	50	2581	2438	709	29	61	61	81	60	74	55	55	17	30	44	44	47	21	44	229.091	216.091	131.52	145.993	2.356	2531	2388	7.84	2520	11	2377	11	195024	4361	0	0	0
1	4	8	unmapped	UPB_170216	1160	3125	50	1230	1234	303	24	54	54	74	54	72	56	62	49	79	47	47	48	19	39	130.667	78.667	62.706	81.584	3.566	1185	1195	7.03	1176	9	1180	15	98743	4979	0	0	0
1	5	8	unmapped	UPB_049544	1235	3125	50	1837	1771	389	21	56	56	66	37	56	57	55	20	36	45	45	47	17	36	148.417	171.5	87.789	93.209	2.122	1793	1725	7.214	1781	12	1715	10	141654	4430	0	0	0
1	6	8	unmapped	UPB_196136	1310	3125	50	451	475	188	39	50	50	58	35	60	51	331	2442	737	44	44	46	16	34	57.286	1.481	24.361	28.028	4.765	408	712	5.84	401	7	425	287	38000	26477	0	0	0
1	7	8	unmapped	UPB_217914	1385	3120	65	183	203	148	72	41	41	49	30	61	50	53	20	37	41	41	44	14	31	15.778	13.5	8.2	5.963	5.672	151	174	3.98	142	9	162	12	24356	6389	0	0	0
1	8	8	unmapped	UPB_057718	1455	3125	50	1610	1566	411	26	36	36	43	24	55	53	55	19	34	44	44	46	13	28	174.889	139.091	83.125	98.277	2.519	1583	1541	7.45	1574	9	1530	11	125293	4410	0	0	0
1	9	8	unmapped	UPB_139394	1530	3125	50	3105	2933	735	25	56	56	69	51	73	52	53	19	35	46	46	48	15	31	508.167	411	166.992	210.153	2.298	3055	2884	8.989	3049	6	2877	7	234620	4238	0	0	0
1	10	8	unmapped	UPB_009989	1600	3125	50	1600	1515	426	28	71	71	82	52	63	53	54	18	33	46	46	47	14	29	218.429	180.5	88.952	102.828	2.737	1536	1452	7.771	1529	7	1444	8	121221	4358	0	0	0
1	11	8	unmapped	UPB_095269	1675	3125	50	3107	2981	674	22	72	72	89	60	67	55	58	21	36	44	44	45	14	31	275.909	207.786	146.826	182.82	2.877	3046	2923	8.108	3035	11	2909	14	238447	4675	0	0	0
1	12	8	unmapped	UPB_223524	1750	3125	45	360	374	127	33	59	59	74	54	72	46	53	20	37	45	45	46	14	30	301	39.375	14.47	19.2	3.785	302	323	8.234	301	1	315	8	19471	2781	0	0	0
1	13	8	unmapped	UPB_027206	1820	3125	50	2224	2096	499	23	54	54	64	43	67	58	59	19	32	45	45	47	19	40	166.923	145.857	122.075	137.738	2.603	2183	2056	7.383	2170	13	2042	14	167701	4724	0	0	0
1	14	8	unmapped	UPB_151487	1895	3125	50	2750	2584	637	24	62	62	78	57	73	57	59	22	37	46	46	49	20	40	244.364	194	115.32	135.649	2.651	2699	2535	7.933	2688	11	2522	13	206725	4722	0	0	0
1	15	8	unmapped	UPB_199745	1965	3125	45	452	470	136	28	51	51	71	47	66	54	52	17	32	44	44	47	19	40	40.1	52.375	27.65	28.122	2.598	411	427	5.326	401	10	419	8	24422	2718	0	0	0
1	16	8	unmapped	UPB_024364	2040	3125	50	1310	1265	341	26	51	51	65	42	64	51	52	19	36	45	45	47	16	34	209.833	173.429	78.307	90.668	2.793	1265	1221	7.713	1259	6	1214	7	101169	4162	0	0	0
1	17	8	unmapped	UPB_180554	2115	3125	50	1145	1148	311	27	55	55	62	35	56	55	57	21	36	42	42	44	14	31	83.846	72.867	47.217	62.768	2.733	1103	1108	6.39	1090	13	1093	15	91807	4580	0	0	0
1	18	8	unmapped	UPB_146409	2190	3125	50	1839	1703	502	29	53	53	66	41	62	53	54	19	35	40	40	44	14	31	137.385	117.857	76.086	90.3	2.635	1799	1664	7.102	1786	13	1650	14	136259	4329	0	0	0
1	19	8	unmapped	UPB_224060	2260	3125	50	2315	2254	573	25	67	67	78	51	65	58	59	20	33	43	43	45	15	33	149.867	136.688	106.524	139.816	2.831	2263	2203	7.228	2248	15	2187	16	180325	4728	0	0	0
1	20	8	unmapped	UPB_131730	2335	3125	50	1715	1647	465	28	67	67	76	48	63	54	55	17	30	43	43	46	16	34	149.818	131.667	81.952	98.449	2.571	1659	1592	7.227	1648	11	1580	12	131721	4370	0	0	0
1	21	8	unmapped	UPB_193620	2405	3125	50	534	522	196	37	46	46	57	36	63	52	71	165	232	47	47	48	16	33	97.6	19.833	37.563	32.785	3.857	493	500	6.609	488	5	476	24	41733	5690	0	0	0
1	22	8	unmapped	UPB_136954	2480	3125	50	1259	1205	344	28	48	48	61	44	72	52	55	20	36	47	47	49	16	32	242.2	144.625	63.409	85.091	3.045	1216	1165	7.92	1211	5	1157	8	96411	4402	0	0	0
1	23	8		NA	2545	3115	65	39	56	45	80	48	48	67	54	80	46	48	15	31	45	45	47	15	31	-9	2.667	2.021	2.227	3.809	-8	11	Error	-9	1	8	3	6733	5733	-50	0	0
1	24	8	unmapped	UPB_059313	2630	3125	50	1125	1090	331	30	43	43	66	54	81	51	54	18	33	44	44	47	17	36	154.571	104.7	57.722	72.561	2.906	1089	1057	7.272	1082	7	1047	10	87177	4311	0	0	0
1	25	8	unmapped	UPB_232531	2700	3125	50	2020	1957	571	29	59	59	71	42	59	61	64	22	34	44	44	48	18	37	115.353	94.9	86.581	96.407	2.989	1978	1918	6.85	1961	17	1898	20	156548	5123	0	0	0
1	26	8	unmapped	UPB_092782	2775	3125	50	2137	2044	455	22	59	59	72	47	65	57	55	16	29	46	46	48	17	35	188.909	220.556	116	127.726	2.086	2089	1994	7.562	2078	11	1985	9	163499	4410	0	0	0
1	27	8	unmapped	UPB_101470	2850	3125	50	1636	1539	439	28	47	47	64	52	81	57	58	19	32	41	41	45	15	33	99.313	87.765	73.591	82.046	2.284	1605	1509	6.634	1589	16	1492	17	123138	4636	0	0	0
1	28	8	unmapped	UPB_109481	2920	3125	50	1851	1748	444	25	62	62	76	56	73	55	59	29	49	42	42	46	16	34	137.615	99.176	81.36	91.678	2.666	1802	1703	7.104	1789	13	1686	17	139856	4686	0	0	0
1	29	8	unmapped	UPB_094615	2995	3125	50	1627	1502	380	25	57	57	69	51	73	55	56	20	35	45	45	49	16	32	157	131.364	70.471	84.218	2.532	1580	1456	7.295	1570	10	1445	11	120122	4501	0	0	0
1	30	8	unmapped	UPB_175688	3065	3120	45	1493	1535	319	20	58	58	80	66	82	56	58	19	32	46	46	49	16	32	143.5	123.083	64.554	88.291	2.367	1445	1489	7.165	1435	10	1477	12	79815	3016	0	0	0
1	31	8	unmapped	UPB_072450	3140	3125	50	1858	1782	438	24	57	57	78	60	76	57	56	20	35	44	44	46	15	32	138.538	143.75	86.868	105.615	2.559	1814	1737	7.114	1801	13	1725	12	142577	4478	0	0	0
1	32	8	unmapped	UPB_207456	3215	3125	50	960	938	252	26	60	60	70	39	55	57	61	21	34	46	46	47	15	31	81.818	58.533	50.25	57.255	2.567	911	893	6.354	900	11	878	15	75045	4879	0	0	0
1	33	8	unmapped	UPB_163891	3285	3125	50	2122	1973	583	29	61	61	72	49	68	50	52	21	40	44	44	47	15	31	343.5	239	107.308	124.325	3.681	2067	1920	8.424	2061	6	1912	8	157822	4190	0	0	0
1	34	8	unmapped	UPB_217490	3360	3125	50	457	441	137	31	47	47	57	40	70	52	54	19	35	43	43	46	15	32	45.556	35.818	23.5	28.775	3.172	419	405	5.51	410	9	394	11	35287	4349	0	0	0
1	35	8	unmapped	UPB_133074	3435	3125	50	2222	2122	502	23	47	47	54	32	59	57	58	16	27	47	47	49	16	32	217.5	188.636	155.071	166.745	2.858	2185	2086	7.765	2175	10	2075	11	169787	4608	0	0	0
1	36	8	unmapped	UPB_181028	3510	3125	50	730	710	251	35	49	49	56	32	57	48	51	19	37	47	47	49	15	30	681	165.25	46.736	57.044	4.402	682	665	9.412	681	1	661	4	56779	4094	0	0	0
1	37	8	unmapped	UPB_054551	3580	3125	50	3526	3420	921	26	55	55	69	52	75	58	61	20	32	45	45	48	16	33	267	210.313	186.261	216.38	3.272	3484	3381	8.061	3471	13	3365	16	273630	4853	0	0	0
1	38	8	unmapped	UPB_076060	3655	3125	50	1382	1363	319	23	69	69	82	55	67	56	58	20	34	45	45	48	18	37	119.364	99.538	67.538	80.98	2.732	1324	1307	6.899	1313	11	1294	13	109050	4624	0	0	0
1	39	8	unmapped	UPB_205987	3730	3125	50	1476	1499	428	28	64	64	83	58	69	53	58	21	36	47	47	49	17	34	235.333	130.455	95.75	108.538	3.128	1418	1446	7.879	1412	6	1435	11	119881	4645	0	0	0
1	40	8	unmapped	UPB_089783	3800	3125	50	1562	1483	429	28	59	59	76	52	68	59	59	15	25	47	47	50	16	32	125.25	118.667	82.353	101.981	2.531	1515	1436	6.969	1503	12	1424	12	118603	4683	0	0	0
1	41	8	unmapped	UPB_071326	3875	3125	50	2486	2458	601	24	66	66	97	89	91	59	63	23	36	49	49	51	16	31	242	170.857	101.969	116.081	2.461	2430	2406	7.919	2420	10	2392	14	196676	5075	0	0	0
1	42	8	unmapped	UPB_160176	3950	3125	50	2987	2827	727	25	92	92	115	91	79	54	57	21	36	48	48	49	15	30	482.5	303.889	170.941	215.264	2.74	2901	2744	8.914	2895	6	2735	9	226149	4525	0	0	0
1	43	8	unmapped	UPB_216759	4020	3125	50	716	730	223	30	61	61	77	52	67	50	54	20	37	46	46	48	14	29	163.75	83.625	39.518	48.294	3.051	659	677	7.355	655	4	669	8	58436	4341	0	0	0
1	44	8	unmapped	UPB_184035	4095	3125	50	2506	2428	587	24	58	58	76	56	73	58	62	20	32	45	45	49	17	34	188.308	139.412	118.118	123.977	2.118	2461	2387	7.557	2448	13	2370	17	194214	4935	0	0	0
1	45	8	unmapped	UPB_084517	4170	3125	50	2898	2741	751	27	70	70	93	66	70	57	61	19	31	48	48	49	16	32	314.222	205.462	165.051	163.381	2.638	2837	2684	8.296	2828	9	2671	13	219284	4880	0	0	0
1	46	8	unmapped	UPB_180864	4240	3125	50	973	961	301	31	48	48	69	51	73	56	55	18	32	46	46	48	16	33	92.5	101.444	55.182	58.139	2.514	935	922	6.531	925	10	913	9	76850	4411	0	0	0
1	47	8	unmapped	UPB_084560	4315	3125	50	3205	3087	794	25	52	52	68	42	61	56	59	21	35	44	44	48	18	37	262.75	202.333	165.016	212.538	2.895	3165	3050	8.038	3153	12	3035	15	246942	4698	0	0	0
1	48	8	unmapped	UPB_005448	4390	3125	50	2263	2131	614	28	64	64	74	45	60	56	63	27	42	46	46	48	17	35	219.9	121.588	74.968	90.186	2.693	2209	2084	7.781	2199	10	2067	17	170475	5073	0	0	0
1	49	8	unmapped	UPB_031102	4460	3125	50	1757	1719	433	25	64	64	74	46	62	55	58	19	32	44	44	46	15	32	153.909	118.214	91.364	105.682	2.697	1704	1669	7.266	1693	11	1655	14	137557	4673	0	0	0
1	50	8	unmapped	UPB_150941	4535	3125	50	3786	3581	910	25	65	65	82	60	73	66	65	21	32	44	44	48	16	33	169.136	167.429	133.935	161.708	2.608	3743	3537	7.402	3721	22	3516	21	286447	5182	0	0	0
1	51	8	unmapped	UPB_221504	4605	3125	50	2179	2049	619	30	58	58	79	61	77	60	62	19	30	50	50	51	18	35	212.1	165.917	109.871	121.413	2.887	2131	2003	7.729	2121	10	1991	12	163940	4997	0	0	0
1	52	8	unmapped	UPB_194054	4680	3125	50	1126	1105	305	27	58	58	74	49	66	61	61	20	32	45	45	49	17	34	66.75	65.438	44.769	51.681	2.29	1084	1063	6.061	1068	16	1047	16	88364	4893	0	0	0
1	53	8	unmapped	UPB_070926	4755	3125	50	2034	1943	469	24	62	62	76	50	65	58	60	19	31	48	48	48	15	31	197.2	156.75	107.586	130.158	2.793	1982	1893	7.624	1972	10	1881	12	155430	4819	0	0	0
1	54	8	unmapped	UPB_076219	4830	3125	50	2145	1992	581	29	65	65	82	55	67	58	59	20	33	48	48	49	14	28	208	175.182	88.232	97.715	2.403	2090	1938	7.7	2080	10	1927	11	159345	4734	0	0	0
1	55	8	unmapped	UPB_181170	4900	3125	50	776	770	236	30	59	59	73	46	63	58	74	139	187	48	48	49	15	30	71.7	27.346	36.053	46.448	3.649	727	737	6.164	717	10	711	26	61566	5897	0	0	0
1	56	8	unmapped	UPB_111867	4975	3125	50	3213	3116	761	24	62	62	79	62	78	59	62	20	32	45	45	46	13	28	225.071	179.647	151.95	185.278	2.615	3165	3071	7.814	3151	14	3054	17	249269	4990	0	0	0
1	57	8	unmapped	UPB_133097	5050	3125	50	2353	2209	641	29	66	66	80	64	80	62	62	20	32	45	45	47	14	29	134.529	126.059	92.343	117.909	2.339	2304	2160	7.072	2287	17	2143	17	176681	4948	0	0	0
1	58	8	unmapped	UPB_132300	5120	3125	50	2550	2492	642	25	70	70	84	62	73	61	61	23	37	46	46	49	17	34	165.333	161.467	123.222	127.558	2.147	2495	2437	7.369	2480	15	2422	15	199382	4854	0	0	0
1	59	8	unmapped	UPB_180109	5195	3125	50	1114	1077	309	28	64	64	77	52	67	62	64	20	31	49	49	52	17	32	80.769	67.533	43.737	58.614	3.189	1063	1028	6.336	1050	13	1013	15	86134	5116	0	0	0
1	60	8	unmapped	UPB_136600	5265	3125	50	835	864	284	32	52	52	64	38	59	54	53	16	30	46	46	48	15	31	97.875	116	60	68.96	2.74	791	819	6.613	783	8	812	7	69080	4278	0	0	0
1	61	8	unmapped	UPB_016632	5340	3125	50	1497	1475	387	26	54	54	67	41	61	58	61	19	31	49	49	49	14	28	160.333	118.417	84.714	110.685	3.022	1452	1433	7.325	1443	9	1421	12	118019	4842	0	0	0
1	62	8	unmapped	UPB_136355	5415	3125	50	1418	1356	331	24	57	57	66	41	62	56	63	26	41	52	52	51	14	27	340.25	118.091	76.081	72.641	2.708	1365	1310	8.41	1361	4	1299	11	108451	5028	0	0	0
1	63	8	unmapped	UPB_212952	5485	3120	45	1488	1469	299	20	65	65	79	53	67	61	63	23	36	49	49	50	16	32	118.583	100.286	69.952	74.085	2.511	1435	1418	6.89	1423	12	1404	14	76405	3257	0	0	0
1	64	8	unmapped	UPB_055468	5560	3125	50	1362	1331	362	27	67	67	80	53	66	59	59	19	32	48	48	50	14	28	117.727	114.909	63.286	81.059	2.514	1306	1275	6.879	1295	11	1264	11	106453	4756	0	0	0
1	65	8	unmapped	UPB_037328	5635	3125	50	3351	3200	758	23	74	74	90	62	68	64	64	23	35	48	48	49	14	28	204.813	195.375	144.136	153.491	2.243	3293	3142	7.678	3277	16	3126	16	256026	5093	0	0	0
1	66	8	unmapped	UPB_167211	5705	3125	50	1428	1396	425	30	58	58	72	55	76	61	60	17	28	46	46	49	17	34	91.333	95.571	68.479	75.662	2.596	1385	1352	6.513	1370	15	1338	14	111674	4775	0	0	0
1	67	8	unmapped	UPB_191055	5780	3125	50	1548	1537	410	26	58	58	68	41	60	58	60	20	33	50	50	73	179	245	186.25	147.9	82.462	97.922	2.685	1498	1489	7.541	1490	8	1479	10	122966	4779	0	0	0
1	68	8	unmapped	UPB_002556	5855	3125	50	1643	1643	449	27	65	65	71	39	54	59	62	18	29	50	50	68	157	230	175.333	131.5	94.208	108.306	2.987	1587	1590	7.454	1578	9	1578	12	131477	4921	0	0	0
1	69	8	unmapped	UPB_006540	5925	3125	50	2073	1928	609	31	60	60	69	41	59	61	64	23	35	49	49	51	12	23	167.75	124.533	79.07	90.482	2.69	2025	1883	7.39	2013	12	1868	15	154219	5135	0	0	0
1	70	8	unmapped	UPB_079657	6000	3125	50	854	840	281	33	46	46	60	41	68	56	56	16	28	48	48	49	14	28	101	99.25	47.267	53.832	2.588	816	802	6.658	808	8	794	8	67194	4511	0	0	0
1	71	8	unmapped	UPB_190724	6075	3125	50	1770	1648	466	28	52	52	66	42	63	63	62	20	32	45	45	47	16	34	95.444	93.882	68.258	89.774	2.962	1736	1613	6.577	1718	18	1596	17	131865	4952	0	0	0
1	72	8	unmapped	UPB_200702	6150	3120	45	371	401	119	29	55	55	65	39	60	60	61	22	36	47	47	47	15	31	24.308	24.714	24.059	22.294	2.934	329	360	4.603	316	13	346	14	20860	3159	0	0	0
1	73	8	unmapped	UPB_165024	6220	3125	50	1231	1170	345	29	55	55	68	42	61	55	58	18	31	47	47	49	15	30	147	101.364	73.389	84.606	3.196	1184	1126	7.2	1176	8	1115	11	93588	4661	0	0	0
1	74	8	unmapped	UPB_233402	6295	3125	50	813	783	206	26	53	53	67	44	65	53	56	21	37	48	48	50	16	32	152	91.25	51.813	65.269	3.553	765	738	7.248	760	5	730	8	62645	4451	0	0	0
1	75	8	unmapped	UPB_097590	6370	3125	50	3614	3313	938	28	63	63	77	52	67	61	62	22	35	48	48	50	16	32	273.154	232.143	143.739	171.364	2.618	3564	3264	8.094	3551	13	3250	14	265070	4942	0	0	0
1	76	8	unmapped	UPB_156406	6440	3125	50	2519	2436	653	26	62	62	80	58	72	58	63	21	33	48	48	49	14	28	245.7	158.267	142.944	171.289	3.24	2467	2389	7.941	2457	10	2374	15	194903	5004	0	0	0
1	77	8	unmapped	UPB_134136	6515	3125	50	1132	1096	300	27	52	52	65	46	70	57	62	22	35	48	48	51	22	43	120	74.571	65.143	70.386	2.854	1089	1058	6.907	1080	9	1044	14	87670	4939	0	0	0
1	78	8	unmapped	UPB_130352	6590	3125	50	1790	1719	511	29	62	62	73	46	63	62	61	20	32	52	52	54	24	44	172.8	184.111	85.072	107.805	2.368	1738	1666	7.433	1728	10	1657	9	137499	4899	0	0	0
1	79	8	unmapped	UPB_193941	6660	3125	50	478	460	145	31	59	59	66	40	60	59	60	18	30	48	48	51	18	35	38.091	33.417	24.462	27.588	2.635	430	413	5.251	419	11	401	12	36809	4827	0	0	0
1	80	8	unmapped	UPB_090426	6735	3125	50	975	964	273	28	61	61	69	44	63	55	57	21	36	46	46	49	17	34	101.556	82.091	53.398	61.712	2.777	923	914	6.666	914	9	903	11	77134	4583	0	0	0
1	81	8	unmapped	UPB_036108	6810	3125	50	1769	1715	515	30	61	61	73	48	65	55	55	18	32	48	48	51	18	35	244	236.286	103.526	122.611	2.792	1715	1661	7.931	1708	7	1654	7	137160	4410	0	0	0
1	82	8	unmapped	UPB_210126	6880	3125	50	637	600	173	28	58	58	69	42	60	59	59	19	32	49	49	50	15	30	57.9	54.2	29.487	33.055	2.689	589	552	5.855	579	10	542	10	48036	4712	0	0	0
1	83	8	unmapped	UPB_231100	6955	3125	50	629	617	182	29	47	47	59	36	61	54	59	24	40	48	48	50	16	32	97	51.818	28.108	29.602	2.535	588	581	6.6	582	6	570	11	49348	4704	0	0	0
1	84	8	unmapped	UPB_070129	7030	3125	50	1266	1232	389	31	44	44	55	32	58	58	58	20	34	47	47	50	17	34	111.091	108	73.571	75.653	2.308	1233	1199	6.796	1222	11	1188	11	98599	4655	0	0	0
1	85	8	unmapped	UPB_224071	7100	3125	50	2100	2000	546	27	59	59	69	42	60	54	58	18	31	48	48	49	15	30	340.167	194.1	111.684	133.186	2.892	2047	1951	8.41	2041	6	1941	10	159964	4638	0	0	0
1	86	8	unmapped	UPB_022451	7175	3125	50	1978	1878	476	25	58	58	66	40	60	65	66	22	33	47	47	49	14	28	106.667	95.789	83.207	93.54	2.469	1938	1839	6.737	1920	18	1820	19	150243	5255	0	0	0
1	87	8	unmapped	UPB_095371	7250	3125	50	1884	1768	496	28	65	65	70	39	55	63	64	21	32	50	50	52	15	28	139.923	121.643	85.305	99.252	2.716	1832	1717	7.128	1819	13	1703	14	141442	5115	0	0	0
1	88	8	unmapped	UPB_070846	7320	3125	50	1913	1836	505	27	58	58	69	51	73	62	63	21	33	46	46	49	18	36	115.938	104.588	80.32	99.543	2.895	1871	1795	6.857	1855	16	1778	17	146898	5074	0	0	0
1	89	8	unmapped	UPB_171386	7395	3125	50	1609	1526	397	26	56	56	71	52	73	61	61	19	31	49	49	51	19	37	129.417	122.5	67.714	91.128	2.523	1565	1482	7.016	1553	12	1470	12	122065	4859	0	0	0
1	90	8	unmapped	UPB_068374	7470	3125	50	1186	1138	325	28	61	61	81	58	71	57	61	23	37	46	46	50	17	34	102.273	71.8	59.023	68.088	2.904	1136	1092	6.676	1125	11	1077	15	91025	4855	0	0	0
1	91	8	unmapped	UPB_019896	7540	3125	50	1789	1765	507	28	58	58	78	58	74	63	64	23	35	49	49	51	15	29	123.643	113.8	78.304	93.31	2.918	1745	1722	6.95	1731	14	1707	15	141166	5106	0	0	0
1	92	8	unmapped	UPB_085176	7615	3125	50	2603	2499	719	28	61	61	78	53	67	59	60	21	35	50	50	51	15	29	282.444	243.8	167.486	190.195	3.174	2551	2448	8.142	2542	9	2438	10	199914	4833	0	0	0
1	93	8	unmapped	UPB_040679	7685	3125	50	2939	2683	829	30	55	55	69	47	68	58	60	19	31	48	48	51	17	33	288.4	219	147.105	182.733	3.277	2894	2640	8.172	2884	10	2628	12	214633	4831	0	0	0
1	94	8	unmapped	UPB_187439	7760	3125	50	2162	2037	552	27	61	61	72	42	58	65	64	20	31	48	48	52	18	34	123.588	123.5	84.029	104.961	2.314	2118	1992	6.949	2101	17	1976	16	162931	5131	0	0	0
1	95	8	unmapped	UPB_150028	7835	3125	50	1318	1253	391	31	64	64	76	47	61	57	59	19	32	49	49	51	16	31	156.75	118.9	75.85	90.384	3.327	1262	1199	7.292	1254	8	1189	10	100273	4715	0	0	0
1	96	8	unmapped	UPB_138242	7905	3125	50	1546	1422	433	30	64	64	76	50	65	57	57	18	31	48	48	50	16	32	164.667	150.889	79.733	100.357	3.631	1491	1367	7.363	1482	9	1358	9	113729	4594	0	0	0
1	97	8	unmapped	UPB_013221	7980	3125	50	1936	1885	514	27	55	55	73	55	75	62	61	23	37	48	48	51	17	33	134.357	140.769	71.08	97.461	2.858	1895	1843	7.07	1881	14	1830	13	150772	4901	0	0	0
1	98	8	unmapped	UPB_228408	8055	3125	50	669	703	239	33	55	55	73	57	78	60	61	24	39	48	48	50	17	34	51.167	49.846	26.682	29.135	2.32	626	661	5.677	614	12	648	13	56246	4892	0	0	0
1	99	8	unmapped	UPB_148689	8125	3125	50	1309	1239	434	35	52	52	62	40	64	61	63	20	31	49	49	52	19	36	104.75	84.786	73.333	80.041	2.84	1269	1201	6.711	1257	12	1187	14	99125	5048	0	0	0
[truncated: 241,536 more rows]
