# Supplementary material for: Quadruple 9-mer-based protein binding microarray with DsRed fusion protein
Source: BMC Mol Biol. 2009 Sep 18;10:91. doi: 10.1186/1471-2199-10-91 (PMC2754467; doi:10.1186/1471-2199-10-91)
Supplement: Additional file 3 — The processed data of DsRed-monomer PBM. The processed microarray data of DsRed-monomer used to verify non-binding characteristic on DNA in this work. [file 1471-2199-10-91-S3.ZIP › DsRed_010709_processed.txt]

id	9-mer Seed Sequence	F532 Median - B532	Quadrupled Sequence
(-)3xSLv1		7
(-)3xSLv1		18
(-)3xSLv1		10
(-)3xSLv1		5
(-)3xSLv1		5
(-)3xSLv1		7
(-)3xSLv1		8
(-)3xSLv1		9
(-)3xSLv1		22
(-)3xSLv1		9
(-)3xSLv1		12
(-)3xSLv1		22
(-)3xSLv1		5
(-)3xSLv1		8
(-)3xSLv1		12
(-)3xSLv1		0
(-)3xSLv1		8
(-)3xSLv1		9
(-)3xSLv1		7
(-)3xSLv1		11
(-)3xSLv1		8
(-)3xSLv1		19
(-)3xSLv1		8
(-)3xSLv1		13
(-)3xSLv1		7
(-)3xSLv1		9
(-)3xSLv1		13
(-)3xSLv1		13
(-)3xSLv1		18
(-)3xSLv1		24
(-)3xSLv1		8
(-)3xSLv1		36
(-)3xSLv1		27
(-)3xSLv1		6
(-)3xSLv1		10
(-)3xSLv1		5
(-)3xSLv1		24
(-)3xSLv1		22
(-)3xSLv1		3
(-)3xSLv1		7
(-)3xSLv1		8
(-)3xSLv1		6
(-)3xSLv1		1
(-)3xSLv1		23
(-)3xSLv1		23
(-)3xSLv1		8
(-)3xSLv1		30
(-)3xSLv1		39
(-)3xSLv1		8
(-)3xSLv1		44
(-)3xSLv1		7
(-)3xSLv1		42
(-)3xSLv1		4
(-)3xSLv1		33
(-)3xSLv1		9
(-)3xSLv1		18
(-)3xSLv1		10
(-)3xSLv1		6
(-)3xSLv1		52
(-)3xSLv1		10
(-)3xSLv1		5
(-)3xSLv1		7
(-)3xSLv1		25
(-)3xSLv1		25
(-)3xSLv1		10
(-)3xSLv1		19
(-)3xSLv1		10
(-)3xSLv1		15
(-)3xSLv1		15
(-)3xSLv1		11
(-)3xSLv1		27
(-)3xSLv1		3
(-)3xSLv1		20
(-)3xSLv1		7
(-)3xSLv1		-12
(-)3xSLv1		12
(-)3xSLv1		6
(-)3xSLv1		5
(-)3xSLv1		4
(-)3xSLv1		17
(-)3xSLv1		9
(-)3xSLv1		28
(-)3xSLv1		17
(-)3xSLv1		7
(-)3xSLv1		7
(-)3xSLv1		16
(-)3xSLv1		21
(-)3xSLv1		6
(-)3xSLv1		1
(-)3xSLv1		2
(-)3xSLv1		2
(-)3xSLv1		18
(-)3xSLv1		9
(-)3xSLv1		3
(-)3xSLv1		32
(-)3xSLv1		15
(-)3xSLv1		13
(-)3xSLv1		13
(-)3xSLv1		6
(-)3xSLv1		28
(-)3xSLv1		-5
(-)3xSLv1		11
(-)3xSLv1		8
(-)3xSLv1		11
(-)3xSLv1		8
(-)3xSLv1		12
(-)3xSLv1		22
(-)3xSLv1		11
(-)3xSLv1		7
(-)3xSLv1		6
(-)3xSLv1		12
(-)3xSLv1		24
(-)3xSLv1		13
(-)3xSLv1		4
(-)3xSLv1		27
(-)3xSLv1		-5
(-)3xSLv1		24
(-)3xSLv1		1
(-)3xSLv1		-7
(-)3xSLv1		9
(-)3xSLv1		2
(-)3xSLv1		2
(-)3xSLv1		5
(-)3xSLv1		9
(-)3xSLv1		16
(-)3xSLv1		13
(-)3xSLv1		12
(-)3xSLv1		19
(-)3xSLv1		7
(-)3xSLv1		6
(-)3xSLv1		25
(-)3xSLv1		4
(-)3xSLv1		23
(-)3xSLv1		13
(-)3xSLv1		19
(-)3xSLv1		11
(-)3xSLv1		15
(-)3xSLv1		8
(-)3xSLv1		4
(-)3xSLv1		25
(-)3xSLv1		22
(-)3xSLv1		9
(-)3xSLv1		-1
(-)3xSLv1		20
(-)3xSLv1		13
(-)3xSLv1		11
(-)3xSLv1		4
(-)3xSLv1		8
(-)3xSLv1		18
(-)3xSLv1		5
(-)3xSLv1		12
(-)3xSLv1		8
(-)3xSLv1		4
(-)3xSLv1		7
(-)3xSLv1		11
(-)3xSLv1		23
(-)3xSLv1		9
(-)3xSLv1		6
(-)3xSLv1		17
(-)3xSLv1		-1
(-)3xSLv1		18
(-)3xSLv1		14
(-)3xSLv1		20
(-)3xSLv1		5
(-)3xSLv1		16
(-)3xSLv1		11
(-)3xSLv1		26
(-)3xSLv1		7
(-)3xSLv1		7
(-)3xSLv1		17
(-)3xSLv1		12
(-)3xSLv1		11
(-)3xSLv1		10
(-)3xSLv1		9
(-)3xSLv1		5
(-)3xSLv1		10
(-)3xSLv1		10
(-)3xSLv1		10
(-)3xSLv1		4
(-)3xSLv1		6
(-)3xSLv1		6
(-)3xSLv1		2
(-)3xSLv1		6
(-)3xSLv1		10
(-)3xSLv1		14
(-)3xSLv1		7
(-)3xSLv1		8
(-)3xSLv1		10
(-)3xSLv1		10
(-)3xSLv1		12
(-)3xSLv1		10
(-)3xSLv1		2
(-)3xSLv1		7
(-)3xSLv1		7
(-)3xSLv1		1
(-)3xSLv1		5
(-)3xSLv1		9
(-)3xSLv1		6
(-)3xSLv1		13
(-)3xSLv1		6
(-)3xSLv1		7
(-)3xSLv1		8
(-)3xSLv1		7
(-)3xSLv1		0
(-)3xSLv1		8
(-)3xSLv1		7
(-)3xSLv1		9
(-)3xSLv1		9
(-)3xSLv1		7
(-)3xSLv1		1
(-)3xSLv1		12
(-)3xSLv1		7
(-)3xSLv1		3
(-)3xSLv1		7
(-)3xSLv1		10
(-)3xSLv1		0
(-)3xSLv1		11
(-)3xSLv1		7
(-)3xSLv1		10
(-)3xSLv1		8
(-)3xSLv1		5
(-)3xSLv1		7
(-)3xSLv1		6
(-)3xSLv1		4
(-)3xSLv1		6
(-)3xSLv1		10
(-)3xSLv1		10
(-)3xSLv1		9
(-)3xSLv1		8
(-)3xSLv1		10
(-)3xSLv1		2
(-)3xSLv1		10
(-)3xSLv1		3
(-)3xSLv1		4
(-)3xSLv1		2
(-)3xSLv1		12
(-)3xSLv1		8
(-)3xSLv1		6
(-)3xSLv1		6
(-)3xSLv1		5
(-)3xSLv1		8
(-)3xSLv1		5
(-)3xSLv1		6
(-)3xSLv1		7
(-)3xSLv1		6
(-)3xSLv1		10
(-)3xSLv1		6
(-)3xSLv1		7
(-)3xSLv1		6
(-)3xSLv1		8
(-)3xSLv1		12
(-)3xSLv1		9
(-)3xSLv1		4
(-)3xSLv1		7
(-)3xSLv1		11
(-)3xSLv1		5
(-)3xSLv1		6
(-)3xSLv1		6
(-)3xSLv1		3
(-)3xSLv1		4
(-)3xSLv1		15
(-)3xSLv1		10
(-)3xSLv1		11
(-)3xSLv1		10
(-)3xSLv1		9
(-)3xSLv1		3
(-)3xSLv1		9
(-)3xSLv1		3
(-)3xSLv1		6
(-)3xSLv1		9
(-)3xSLv1		1
(-)3xSLv1		15
(-)3xSLv1		11
(-)3xSLv1		3
(-)3xSLv1		9
(-)3xSLv1		9
(-)3xSLv1		5
(-)3xSLv1		8
(-)3xSLv1		4
(-)3xSLv1		7
(-)3xSLv1		9
(-)3xSLv1		6
(-)3xSLv1		9
(-)3xSLv1		9
(-)3xSLv1		6
(-)3xSLv1		8
(-)3xSLv1		9
(-)3xSLv1		7
(-)3xSLv1		8
(-)3xSLv1		5
(-)3xSLv1		9
(-)3xSLv1		6
(-)3xSLv1		9
(-)3xSLv1		8
(-)3xSLv1		9
(-)3xSLv1		12
(-)3xSLv1		1
(-)3xSLv1		12
(-)3xSLv1		6
(-)3xSLv1		4
(-)3xSLv1		8
(-)3xSLv1		3
(-)3xSLv1		7
(-)3xSLv1		4
(-)3xSLv1		9
(-)3xSLv1		12
(-)3xSLv1		7
(-)3xSLv1		11
(-)3xSLv1		7
(-)3xSLv1		9
(-)3xSLv1		8
(-)3xSLv1		7
(-)3xSLv1		10
(-)3xSLv1		6
(-)3xSLv1		7
(-)3xSLv1		11
(-)3xSLv1		9
(-)3xSLv1		15
(-)3xSLv1		8
(-)3xSLv1		6
(-)3xSLv1		9
(-)3xSLv1		11
(-)3xSLv1		4
(-)3xSLv1		7
(-)3xSLv1		7
(-)3xSLv1		7
(-)3xSLv1		6
(-)3xSLv1		10
(-)3xSLv1		8
(-)3xSLv1		19
(-)3xSLv1		7
(-)3xSLv1		13
(-)3xSLv1		8
(-)3xSLv1		6
(-)3xSLv1		9
(-)3xSLv1		8
(-)3xSLv1		3
(-)3xSLv1		13
(-)3xSLv1		11
(-)3xSLv1		9
(-)3xSLv1		9
(-)3xSLv1		5
(-)3xSLv1		7
(-)3xSLv1		15
(-)3xSLv1		9
(-)3xSLv1		6
(-)3xSLv1		7
(-)3xSLv1		11
(-)3xSLv1		4
(-)3xSLv1		10
(-)3xSLv1		6
(-)3xSLv1		4
(-)3xSLv1		20
(-)3xSLv1		7
(-)3xSLv1		8
(-)3xSLv1		7
(-)3xSLv1		5
(-)3xSLv1		3
(-)3xSLv1		9
(-)3xSLv1		7
(-)3xSLv1		9
(-)3xSLv1		10
(-)3xSLv1		6
(-)3xSLv1		5
(-)3xSLv1		2
(-)3xSLv1		3
(-)3xSLv1		8
(-)3xSLv1		9
(-)3xSLv1		10
(-)3xSLv1		4
(-)3xSLv1		8
(-)3xSLv1		7
(-)3xSLv1		5
(-)3xSLv1		11
(-)3xSLv1		7
(-)3xSLv1		7
(-)3xSLv1		9
(-)3xSLv1		6
(-)3xSLv1		10
(-)3xSLv1		11
(-)3xSLv1		6
(-)3xSLv1		7
(-)3xSLv1		5
(-)3xSLv1		5
(-)3xSLv1		7
(-)3xSLv1		7
(-)3xSLv1		11
(-)3xSLv1		4
(-)3xSLv1		9
(-)3xSLv1		5
(-)3xSLv1		6
(-)3xSLv1		8
(-)3xSLv1		7
(-)3xSLv1		8
(-)3xSLv1		4
(-)3xSLv1		3
(-)3xSLv1		7
(-)3xSLv1		5
(-)3xSLv1		8
(-)3xSLv1		8
(-)3xSLv1		6
(-)3xSLv1		5
(-)3xSLv1		6
(-)3xSLv1		10
(-)3xSLv1		12
(-)3xSLv1		6
(-)3xSLv1		6
(-)3xSLv1		8
(-)3xSLv1		8
(-)3xSLv1		6
(-)3xSLv1		6
(-)3xSLv1		9
(-)3xSLv1		5
(-)3xSLv1		7
(-)3xSLv1		8
(-)3xSLv1		4
(-)3xSLv1		3
(-)3xSLv1		2
(-)3xSLv1		9
(-)3xSLv1		8
(-)3xSLv1		10
(-)3xSLv1		8
(-)3xSLv1		7
(-)3xSLv1		8
(-)3xSLv1		5
(-)3xSLv1		11
(-)3xSLv1		8
(-)3xSLv1		8
(-)3xSLv1		2
(-)3xSLv1		5
(-)3xSLv1		4
(-)3xSLv1		9
(-)3xSLv1		2
(-)3xSLv1		5
(-)3xSLv1		10
(-)3xSLv1		3
(-)3xSLv1		8
(-)3xSLv1		10
(-)3xSLv1		7
(-)3xSLv1		11
(-)3xSLv1		8
(-)3xSLv1		7
(-)3xSLv1		5
(-)3xSLv1		8
(-)3xSLv1		4
(-)3xSLv1		10
(-)3xSLv1		5
(-)3xSLv1		8
(-)3xSLv1		11
(-)3xSLv1		9
(-)3xSLv1		6
(-)3xSLv1		3
(-)3xSLv1		9
(-)3xSLv1		9
(-)3xSLv1		8
(-)3xSLv1		8
(-)3xSLv1		6
(-)3xSLv1		8
(-)3xSLv1		8
(-)3xSLv1		7
(-)3xSLv1		7
(-)3xSLv1		8
(-)3xSLv1		9
(-)3xSLv1		8
(-)3xSLv1		6
(-)3xSLv1		9
(-)3xSLv1		7
(-)3xSLv1		11
(-)3xSLv1		6
(-)3xSLv1		4
(-)3xSLv1		9
(-)3xSLv1		7
(-)3xSLv1		7
(-)3xSLv1		8
(-)3xSLv1		4
(-)3xSLv1		6
(-)3xSLv1		3
(-)3xSLv1		6
(-)3xSLv1		7
(-)3xSLv1		9
(-)3xSLv1		5
(-)3xSLv1		7
(-)3xSLv1		8
(-)3xSLv1		9
(-)3xSLv1		9
(-)3xSLv1		4
(-)3xSLv1		5
(-)3xSLv1		7
(-)3xSLv1		7
(-)3xSLv1		8
(-)3xSLv1		4
(-)3xSLv1		7
(-)3xSLv1		5
(-)3xSLv1		14
(-)3xSLv1		6
(-)3xSLv1		8
(-)3xSLv1		7
(-)3xSLv1		10
(-)3xSLv1		3
(-)3xSLv1		6
(-)3xSLv1		6
(-)3xSLv1		9
(-)3xSLv1		8
(-)3xSLv1		10
(-)3xSLv1		8
(-)3xSLv1		4
(-)3xSLv1		7
(-)3xSLv1		8
(-)3xSLv1		10
(-)3xSLv1		10
(-)3xSLv1		6
(-)3xSLv1		9
(-)3xSLv1		5
(-)3xSLv1		8
(-)3xSLv1		5
(-)3xSLv1		8
(-)3xSLv1		6
(-)3xSLv1		4
(-)3xSLv1		10
(-)3xSLv1		7
(-)3xSLv1		13
(-)3xSLv1		6
(-)3xSLv1		9
(-)3xSLv1		8
(-)3xSLv1		1
(-)3xSLv1		6
(-)3xSLv1		6
(-)3xSLv1		10
(-)3xSLv1		8
(-)3xSLv1		8
(-)3xSLv1		6
(-)3xSLv1		5
(-)3xSLv1		1
(-)3xSLv1		2
(-)3xSLv1		11
(-)3xSLv1		5
(-)3xSLv1		1
(-)3xSLv1		4
(-)3xSLv1		3
(-)3xSLv1		11
(-)3xSLv1		0
(-)3xSLv1		6
(-)3xSLv1		9
(-)3xSLv1		11
(-)3xSLv1		5
(-)3xSLv1		3
(-)3xSLv1		7
(-)3xSLv1		12
(-)3xSLv1		7
(-)3xSLv1		10
(-)3xSLv1		10
(-)3xSLv1		4
(-)3xSLv1		10
(-)3xSLv1		13
(-)3xSLv1		3
(-)3xSLv1		3
(-)3xSLv1		4
(-)3xSLv1		8
(-)3xSLv1		7
(-)3xSLv1		5
(-)3xSLv1		11
(-)3xSLv1		7
(-)3xSLv1		9
(-)3xSLv1		7
(-)3xSLv1		6
(-)3xSLv1		13
(-)3xSLv1		9
(-)3xSLv1		9
(-)3xSLv1		6
(-)3xSLv1		5
(-)3xSLv1		7
(-)3xSLv1		13
(-)3xSLv1		2
(-)3xSLv1		1
(-)3xSLv1		6
(-)3xSLv1		7
(-)3xSLv1		8
(-)3xSLv1		3
(-)3xSLv1		8
(-)3xSLv1		5
(-)3xSLv1		6
(-)3xSLv1		8
(-)3xSLv1		7
(-)3xSLv1		7
(-)3xSLv1		10
(-)3xSLv1		6
(-)3xSLv1		10
(-)3xSLv1		5
(-)3xSLv1		8
(-)3xSLv1		19
(-)3xSLv1		5
(-)3xSLv1		4
(-)3xSLv1		8
(-)3xSLv1		9
(-)3xSLv1		8
(-)3xSLv1		4
(-)3xSLv1		9
(-)3xSLv1		6
(-)3xSLv1		6
(-)3xSLv1		7
(-)3xSLv1		6
(-)3xSLv1		3
(-)3xSLv1		2
(-)3xSLv1		5
(-)3xSLv1		6
(-)3xSLv1		7
(-)3xSLv1		-12
(-)3xSLv1		3
(-)3xSLv1		3
(-)3xSLv1		2
(-)3xSLv1		17
(-)3xSLv1		11
(-)3xSLv1		10
(-)3xSLv1		9
(-)3xSLv1		7
(-)3xSLv1		9
(-)3xSLv1		8
(-)3xSLv1		28
(-)3xSLv1		7
(-)3xSLv1		1
(-)3xSLv1		7
(-)3xSLv1		2
(-)3xSLv1		3
(-)3xSLv1		8
(-)3xSLv1		9
(-)3xSLv1		11
(-)3xSLv1		7
(-)3xSLv1		4
(-)3xSLv1		8
(-)3xSLv1		19
(-)3xSLv1		6
(-)3xSLv1		9
(-)3xSLv1		8
(-)3xSLv1		5
(-)3xSLv1		8
(-)3xSLv1		7
(-)3xSLv1		8
(-)3xSLv1		7
(-)3xSLv1		9
(-)3xSLv1		4
(-)3xSLv1		7
(-)3xSLv1		7
(-)3xSLv1		6
(-)3xSLv1		6
(-)3xSLv1		5
(-)3xSLv1		3
(-)3xSLv1		6
(-)3xSLv1		6
(-)3xSLv1		7
(-)3xSLv1		7
(-)3xSLv1		6
(-)3xSLv1		8
(-)3xSLv1		3
(-)3xSLv1		7
(-)3xSLv1		3
(-)3xSLv1		9
(-)3xSLv1		4
(-)3xSLv1		7
(-)3xSLv1		3
(-)3xSLv1		5
(-)3xSLv1		6
(-)3xSLv1		8
(-)3xSLv1		2
(-)3xSLv1		4
(-)3xSLv1		5
(-)3xSLv1		5
(-)3xSLv1		8
(-)3xSLv1		6
(-)3xSLv1		10
(-)3xSLv1		4
(-)3xSLv1		4
(-)3xSLv1		4
(-)3xSLv1		10
(-)3xSLv1		8
(-)3xSLv1		7
DarkCorner		6
DarkCorner		14
DarkCorner		8
DarkCorner		6
DarkCorner		8
DarkCorner		12
DarkCorner		8
DarkCorner		8
DarkCorner		10
DarkCorner		8
DarkCorner		18
DarkCorner		10
DarkCorner		16
DarkCorner		5
DarkCorner		14
DarkCorner		2
DarkCorner		11
DarkCorner		14
DarkCorner		13
DarkCorner		10
DarkCorner		14
DarkCorner		21
DarkCorner		10
DarkCorner		9
DarkCorner		20
DarkCorner		11
DarkCorner		19
DarkCorner		10
DarkCorner		8
DarkCorner		8
DarkCorner		8
DarkCorner		6
DarkCorner		6
DarkCorner		5
DarkCorner		6
DarkCorner		8
DarkCorner		2
DarkCorner		7
DarkCorner		10
DarkCorner		2
DarkCorner		9
DarkCorner		1
DarkCorner		4
DarkCorner		4
DarkCorner		5
DarkCorner		7
DarkCorner		5
DarkCorner		7
DarkCorner		7
NA		-1
NA		3
NA		1
NA		0
NA		-3
NA		-4
NA		1
NA		5
NA		2
NA		3
NA		-2
NA		-1
NA		0
NA		-1
NA		-5
NA		-7
NA		-6
NA		1
NA		3
NA		-3
NA		4
NA		2
NA		-3
NA		-1
NA		-5
NA		2
NA		-11
NA		-1
NA		-1
NA		-1
NA		-3
NA		2
NA		-7
NA		-6
NA		2
NA		-2
NA		-2
NA		-3
NA		-2
NA		12
NA		-8
NA		-2
NA		1
NA		-3
NA		-3
NA		-1
NA		8
NA		4
NA		-3
NA		-1
NA		-2
NA		2
NA		-1
NA		1
NA		3
NA		-3
NA		2
NA		-5
NA		3
NA		5
NA		1
NA		2
NA		-5
NA		-6
NA		2
NA		-2
NA		-2
NA		-2
NA		0
NA		2
NA		0
NA		2
NA		-4
NA		-1
NA		7
NA		-2
NA		5
NA		-10
NA		-1
NA		0
NA		-3
NA		-3
NA		0
NA		3
NA		0
NA		3
NA		0
NA		-8
NA		-1
NA		2
NA		3
NA		-3
NA		-2
NA		2
NA		-1
NA		2
NA		-7
NA		3
NA		1
NA		-1
NA		-1
NA		-3
NA		-4
NA		-3
NA		-6
NA		2
NA		-1
NA		0
NA		-4
NA		-5
NA		3
NA		-1
NA		2
NA		10
NA		-6
NA		2
NA		-1
NA		5
NA		2
NA		-4
NA		-1
NA		10
NA		4
NA		-2
NA		-2
NA		-6
NA		-7
NA		-4
NA		4
NA		-1
NA		-2
NA		-1
NA		6
NA		-2
NA		-4
NA		0
NA		2
NA		4
NA		2
NA		3
NA		-2
NA		7
NA		-2
NA		-2
NA		-1
NA		-1
NA		2
NA		-2
NA		1
NA		-7
NA		4
NA		6
NA		-3
NA		-2
NA		5
NA		-2
NA		-3
NA		4
NA		-7
NA		-11
NA		-1
NA		3
NA		2
NA		-3
NA		1
NA		0
NA		0
NA		-5
NA		-1
NA		1
NA		-10
NA		-4
NA		-2
NA		-2
NA		-4
NA		-7
NA		7
NA		-6
NA		0
NA		-1
NA		5
NA		1
NA		1
NA		4
NA		-3
NA		3
NA		1
NA		-2
NA		-1
NA		-4
NA		0
NA		-18
NA		3
NA		-2
NA		-1
NA		1
NA		2
NA		-2
NA		-2
NA		-10
NA		-3
NA		-8
NA		-2
NA		1
NA		0
NA		1
NA		0
NA		1
NA		-3
NA		-1
NA		-1
NA		-18
NA		-8
NA		0
NA		-5
NA		0
NA		0
NA		-6
NA		-3
NA		6
NA		0
NA		-8
NA		0
NA		1
NA		3
NA		-5
NA		2
NA		-4
NA		-14
NA		0
NA		4
NA		-1
NA		-1
NA		3
NA		-1
NA		-5
NA		2
NA		0
NA		-6
NA		1
NA		-1
NA		-7
NA		-6
NA		-1
NA		3
NA		3
NA		1
NA		-3
NA		1
NA		-7
NA		-9
NA		-7
NA		-8
NA		-10
NA		2
NA		-4
NA		-1
NA		2
NA		0
NA		-3
NA		-2
NA		-2
NA		2
NA		0
NA		-8
NA		-3
NA		3
NA		0
NA		-1
NA		2
NA		3
NA		2
NA		-2
NA		-1
NA		1
NA		-4
NA		-2
NA		-5
NA		0
NA		-2
NA		-1
NA		6
NA		-7
NA		-2
NA		-3
NA		-10
NA		-5
NA		-5
NA		-6
NA		3
NA		1
NA		0
NA		1
NA		1
NA		-2
NA		1
NA		4
NA		1
NA		-1
NA		-2
NA		-5
NA		1
NA		-6
NA		-5
NA		2
NA		2
NA		-2
NA		1
NA		2
NA		-9
NA		6
NA		-1
NA		6
NA		-6
NA		-4
NA		-11
NA		-2
NA		0
NA		9
NA		19
NA		-3
NA		-6
NA		1
NA		0
NA		-5
NA		1
NA		-2
NA		2
NA		3
NA		2
NA		-7
NA		-4
NA		-10
NA		0
NA		3
NA		-5
NA		-4
NA		5
NA		-5
NA		-1
NA		2
NA		-5
NA		2
NA		1
NA		-12
NA		-15
NA		1
NA		-4
NA		-1
NA		3
NA		-12
NA		-4
NA		-1
NA		3
NA		-5
NA		1
NA		-4
NA		-5
NA		2
NA		-6
NA		-4
NA		-3
NA		-13
NA		-4
NA		3
NA		-4
NA		3
NA		11
NA		-1
NA		2
NA		4
NA		-1
NA		-1
NA		-2
NA		-5
NA		2
NA		-13
NA		-12
NA		-14
NA		-2
NA		-1
NA		-4
NA		0
NA		-1
NA		-2
NA		-4
NA		-4
NA		1
NA		-3
NA		-11
NA		-14
NA		-18
NA		-11
NA		4
NA		-2
NA		1
NA		-3
NA		-19
NA		-1
NA		0
NA		-1
NA		-2
NA		7
NA		-8
NA		-2
NA		-21
NA		-13
NA		-10
NA		1
NA		-1
NA		-2
NA		-13
NA		4
NA		-5
NA		5
NA		0
NA		3
NA		-8
NA		-16
NA		4
NA		2
NA		-2
NA		0
NA		-2
NA		1
NA		-1
NA		-9
NA		-1
NA		-1
NA		-3
NA		-6
NA		3
NA		3
NA		-23
NA		-9
NA		-7
NA		3
NA		-3
NA		-5
NA		-2
NA		-6
NA		-5
NA		0
NA		1
NA		0
NA		-6
NA		-11
NA		0
NA		-16
NA		3
NA		1
NA		0
NA		0
NA		-2
NA		4
NA		1
NA		0
NA		-24
NA		1
NA		-3
NA		3
NA		-4
NA		-2
NA		3
NA		1
NA		1
NA		-8
NA		2
NA		-10
NA		1
NA		1
NA		-3
NA		-4
NA		-9
NA		-1
NA		4
NA		-4
NA		-2
NA		-1
NA		0
NA		3
NA		2
NA		2
NA		-1
NA		-3
NA		-7
NA		9
NA		3
NA		-2
NA		-9
NA		-42
NA		-16
NA		0
NA		0
NA		2
NA		3
NA		-12
NA		-8
NA		-26
NA		-6
NA		2
NA		-1
NA		-1
NA		0
NA		2
NA		-33
NA		5
NA		-2
NA		1
NA		-3
NA		0
NA		1
NA		2
NA		-2
NA		0
NA		-31
NA		10
NA		3
NA		0
NA		7
NA		-1
NA		0
NA		-8
NA		-3
NA		-9
NA		-7
NA		-8
NA		-16
NA		-1
NA		-2
NA		-43
NA		-5
NA		4
NA		-24
NA		-5
NA		-1
NA		1
NA		1
NA		-6
NA		-13
NA		-18
NA		-10
NA		5
NA		-5
NA		-10
NA		-1
NA		0
NA		-21
NA		-1
NA		-39
NA		-10
NA		-11
NA		-3
NA		-1
NA		-3
NA		0
NA		-1
NA		-1
NA		6
NA		-4
NA		-3
NA		-5
NA		-2
NA		-11
NA		-3
NA		-9
NA		-3
NA		2
NA		-2
NA		1
NA		-4
NA		1
NA		-13
NA		-8
NA		-1
NA		-13
NA		2
NA		-4
NA		2
NA		-11
NA		-5
NA		-6
NA		-3
NA		-3
NA		2
NA		-2
NA		4
NA		-14
NA		-20
NA		-2
NA		1
NA		-2
NA		0
NA		-42
NA		6
NA		-19
NA		2
NA		5
NA		-1
NA		0
NA		-2
NA		0
NA		0
NA		-1
NA		5
NA		-13
NA		-13
NA		-18
NA		1
NA		-4
NA		-2
NA		-11
NA		13
NA		-10
NA		-20
NA		0
NA		0
NA		0
NA		-5
NA		3
NA		-9
NA		-10
NA		-21
NA		-3
NA		1
NA		-15
NA		5
NA		-2
NA		-6
NA		7
NA		1
NA		-4
NA		-2
NA		-1
NA		-9
NA		-6
NA		-11
NA		0
NA		1
NA		2
NA		3
NA		-2
NA		-5
NA		-7
NA		-22
NA		-9
NA		1
NA		-1
NA		-1
NA		0
NA		-7
NA		3
NA		-8
NA		-11
NA		-7
NA		-1
NA		-2
NA		4
NA		-1
NA		-9
NA		-9
NA		-9
NA		11
NA		-3
NA		-2
NA		-1
NA		2
NA		2
NA		0
NA		-3
NA		-5
NA		-17
NA		-37
NA		-26
NA		-8
NA		1
NA		-8
NA		0
NA		-3
NA		3
NA		-1
NA		1
NA		-1
NA		-7
NA		3
NA		-13
NA		2
NA		-9
NA		-2
NA		6
NA		4
NA		-1
NA		4
NA		10
NA		-17
NA		5
NA		-3
NA		0
NA		-1
NA		-2
NA		0
NA		1
NA		-24
NA		-29
NA		-9
NA		-8
NA		-1
NA		-3
NA		-4
NA		-2
NA		0
NA		-6
NA		-9
NA		-2
NA		-1
NA		1
NA		-2
NA		1
NA		-3
NA		1
NA		-6
NA		1
NA		-1
NA		-20
NA		-2
NA		-1
NA		7
NA		-1
NA		-2
NA		6
NA		-13
NA		-7
NA		-8
NA		2
NA		0
NA		-7
NA		-7
NA		-9
NA		-4
NA		-2
NA		-1
NA		2
NA		-1
NA		1
NA		0
NA		-3
NA		1
NA		0
NA		0
NA		-25
NA		0
NA		1
NA		-5
NA		-1
NA		-7
NA		-19
NA		-17
NA		-10
NA		-1
NA		-4
NA		3
NA		0
NA		2
NA		2
NA		-5
NA		-7
NA		-2
NA		-9
NA		1
NA		3
NA		-3
NA		1
NA		0
NA		-17
NA		6
NA		3
NA		1
NA		0
NA		1
NA		4
NA		-1
NA		0
NA		2
NA		0
NA		1
NA		-5
NA		-14
NA		-4
NA		0
NA		1
NA		5
NA		-9
NA		-12
NA		-3
NA		-1
NA		-19
NA		-11
NA		-28
NA		0
NA		-3
NA		-9
NA		3
NA		-5
NA		-31
NA		6
NA		-17
NA		-19
NA		-1
NA		-12
NA		2
NA		-2
NA		0
NA		0
NA		4
NA		-7
NA		7
NA		-5
NA		0
NA		-9
NA		-18
NA		-1
NA		2
NA		5
NA		-18
NA		-15
NA		0
NA		1
NA		3
NA		0
NA		-3
NA		-6
NA		-7
NA		-17
NA		-27
NA		1
NA		2
NA		3
NA		2
NA		-7
NA		-28
NA		-18
NA		-11
NA		1
NA		0
NA		4
NA		-9
NA		8
NA		8
NA		-15
NA		1
NA		3
NA		-2
NA		2
NA		-1
NA		0
NA		5
NA		7
NA		-7
NA		-26
NA		9
NA		1
NA		-1
NA		3
NA		1
NA		-4
NA		4
NA		-2
NA		-11
NA		-29
NA		-26
NA		-31
NA		-11
NA		2
NA		0
NA		4
NA		1
NA		-2
NA		-3
NA		-2
NA		-5
NA		-6
NA		-10
NA		7
NA		-14
NA		2
NA		1
NA		3
NA		-6
NA		-18
NA		-16
NA		-6
NA		-1
NA		-1
NA		-5
NA		2
NA		-7
NA		-11
NA		3
NA		1
NA		3
NA		-1
NA		3
NA		0
NA		-6
NA		3
NA		-6
NA		-11
NA		-22
NA		-32
NA		0
NA		18
NA		-1
NA		1
NA		-7
NA		-7
NA		-10
NA		0
NA		2
NA		-1
NA		-6
NA		-2
NA		0
NA		2
NA		-8
NA		10
NA		1
NA		-5
NA		0
NA		0
NA		0
NA		-10
NA		-9
NA		-13
NA		-1
NA		-1
NA		-3
NA		8
NA		-15
NA		-12
NA		3
NA		0
NA		-6
NA		-7
NA		-5
NA		-3
NA		-16
NA		-13
NA		-6
NA		0
NA		3
NA		1
NA		1
NA		-1
NA		-6
NA		-9
NA		-14
NA		8
NA		2
NA		-1
NA		-8
NA		-8
NA		-18
NA		-13
NA		-7
NA		-22
NA		-1
NA		-18
NA		1
NA		0
NA		-20
NA		4
NA		-18
NA		-13
NA		-2
NA		0
NA		2
NA		4
NA		-9
NA		-10
NA		-4
NA		-15
NA		4
NA		2
NA		3
NA		2
NA		1
NA		-11
NA		-12
NA		-8
NA		-15
NA		-3
NA		-2
NA		2
NA		-1
NA		-1
NA		-2
NA		-6
NA		-10
NA		2
NA		3
NA		2
NA		-15
NA		-5
NA		1
NA		-18
NA		-1
NA		2
NA		-1
NA		-31
NA		-1
NA		-1
NA		0
NA		0
NA		3
NA		1
NA		0
NA		4
NA		-7
NA		1
NA		-3
NA		0
NA		1
NA		-5
NA		0
NA		2
NA		-1
NA		-5
NA		-22
NA		2
NA		0
NA		-2
NA		2
NA		0
NA		-3
NA		-11
NA		6
NA		-10
NA		11
NA		3
NA		0
NA		-5
NA		-1
NA		-1
NA		0
NA		-3
NA		-6
NA		2
NA		-21
NA		-5
NA		-19
NA		-13
NA		-17
NA		-13
NA		-3
NA		-5
NA		-2
NA		2
NA		-15
NA		-20
NA		2
NA		-18
NA		2
NA		-31
NA		-7
NA		-17
NA		1
NA		0
NA		2
NA		2
NA		-24
NA		-12
NA		-14
NA		-2
NA		5
NA		1
NA		-19
NA		-19
NA		-1
NA		0
NA		4
NA		-8
NA		1
NA		6
NA		-9
NA		0
NA		-1
NA		-2
NA		3
NA		0
NA		-7
NA		2
NA		-7
NA		-6
NA		-7
NA		2
NA		-25
NA		-10
NA		-12
NA		-21
NA		0
NA		-1
NA		-11
NA		3
NA		-8
NA		2
NA		1
NA		-1
NA		-4
NA		0
NA		5
NA		-2
NA		-10
NA		-9
NA		-3
NA		-8
NA		4
NA		-8
NA		-1
NA		-1
NA		-13
NA		-7
NA		10
NA		-15
NA		-2
NA		4
NA		1
NA		0
NA		-5
NA		1
NA		-3
NA		2
NA		1
NA		14
NA		-8
NA		1
NA		4
NA		-9
NA		5
NA		-8
NA		-5
NA		-7
NA		-13
NA		-6
NA		-7
NA		-2
NA		-6
NA		-13
NA		-5
NA		0
NA		5
NA		-6
NA		-2
NA		-11
NA		8
NA		-17
NA		1
NA		-4
NA		3
NA		0
NA		6
NA		2
NA		5
NA		-21
NA		-2
NA		-2
NA		-2
NA		-1
NA		3
NA		-2
NA		1
NA		7
NA		-1
NA		-4
NA		-10
NA		-12
NA		1
NA		2
NA		6
NA		3
NA		-17
NA		-4
NA		0
NA		-24
NA		-6
NA		0
NA		-2
NA		-5
NA		-3
NA		0
NA		10
NA		-9
NA		1
NA		1
NA		-1
NA		6
NA		-1
NA		6
NA		-18
NA		-33
NA		-7
NA		-6
NA		-6
NA		0
NA		-1
NA		4
NA		-28
NA		0
NA		-3
NA		0
NA		-1
NA		3
NA		-2
NA		-2
NA		-3
NA		-9
NA		-18
NA		1
NA		2
NA		1
NA		0
NA		1
NA		3
NA		-1
NA		-4
NA		-4
NA		28
NA		10
NA		1
NA		1
NA		4
NA		0
NA		-4
NA		0
NA		1
NA		6
NA		-6
NA		-3
NA		8
NA		-4
NA		-12
NA		-16
NA		-8
NA		1
NA		-3
NA		-3
NA		7
NA		-22
NA		-7
NA		-14
NA		-2
NA		3
NA		1
NA		6
NA		-2
NA		1
NA		2
NA		-4
NA		2
NA		-4
NA		-5
NA		-11
NA		-28
NA		-19
NA		1
NA		-3
NA		3
NA		8
NA		0
NA		-7
NA		-2
NA		6
NA		6
NA		-3
NA		1
NA		-1
[truncated: 241,505 more rows]
