# Supplementary material for: Quadruple 9-mer-based protein binding microarray with DsRed fusion protein
Source: BMC Mol Biol. 2009 Sep 18;10:91. doi: 10.1186/1471-2199-10-91 (PMC2754467; doi:10.1186/1471-2199-10-91)
Supplement: Additional file 4 — The raw data of CBF1 PBM. The raw microarray data of CBF1 used to determine binding sequence in this work. [file 1471-2199-10-91-S4.ZIP › CBF1_101108.csv]

ATF	1
29	56
Type=GenePix Results 3
DateTime=2008/10/11 22:14:40
Settings=
GalFile=D:\Agilent\Gal\UPBM08508.gal
PixelSize=5
Wavelengths=635 532
ImageFiles=D:\Agilent\Yeast\CBF1\CBF1_101108.tif 2 D:\Agilent\Yeast\CBF1\CBF1_101108.tif 3
NormalizationMethod=None
NormalizationFactors=1 1
JpegImage=
StdDev=Type 1
RatioFormulations=W1/W2 (635/532)
FeatureType=Circular
Barcode=
BackgroundSubtraction=LocalFeature
ImageOrigin=760, 2520
JpegOrigin=780, 2570
Creator=GenePix Pro 5.1.0.19
Scanner=GenePix 4000B [83943]
FocusPosition=0
Temperature=24.77
LinesAveraged=1
Comment=
PMTGain=600 730
ScanPower=100 100
LaserPower=3.02 3.81
Filters=<Empty> <Empty>
ScanRegion=152,504,4112,12144
Supplier=
Block	Column	Row	Name	ID	X	Y	Dia.	F635 Median	F635 Mean	F635 SD	F635 CV	B635	B635 Median	B635 Mean	B635 SD	B635 CV	F532 Median	F532 Mean	F532 SD	F532 CV	B532	B532 Median	B532 Mean	B532 SD	B532 CV	Ratio of Medians (635/532)	Ratio of Means (635/532)	Median of Ratios (635/532)	Mean of Ratios (635/532)	Ratios SD (635/532)	Sum of Medians (635/532)	Sum of Means (635/532)	Log Ratio (635/532)	F635 Median - B635	F532 Median - B532	F635 Mean - B635	F532 Mean - B532	F635 Total Intensity	F532 Total Intensity	Flags	Normalize	Autoflag
1	1	1	DarkCorner	DarkCorner	910	2700	45	36	50	31	62	38	38	50	37	74	962	962	424	44	285	285	325	249	76	-0.003	0.018	0.047	0.037	3.998	675	689	Error	-2	677	12	677	2615	49999	0	0	0
1	2	1	DarkCorner	DarkCorner	990	2700	50	37	50	39	78	37	37	48	33	68	904	938	479	51	272	272	315	255	80	0	0.02	0.045	0.042	4.911	632	679	Error	0	632	13	666	4001	75021	0	0	0
1	3	1	DarkCorner	DarkCorner	1060	2700	50	41	60	46	76	35	35	45	30	66	889	917	370	40	243	243	291	233	80	0.009	0.037	0.048	0.045	5.704	652	699	-6.75	6	646	25	674	4796	73353	0	0	0
1	4	1	DarkCorner	DarkCorner	1135	2695	45	38	56	38	67	36	36	49	36	73	1011	997	466	46	273	273	315	249	79	0.003	0.028	0.059	0.036	5.409	740	744	-8.527	2	738	20	724	2907	51848	0	0	0
1	5	1	unmapped	UPB_013260	1210	2700	50	1182	1197	375	31	37	37	54	46	85	626	695	418	60	273	273	333	261	78	3.244	2.749	2.454	3.29	3.841	1498	1582	1.698	1145	353	1160	422	95744	55583	0	0	0
1	6	1	unmapped	UPB_227728	1280	2700	50	429	429	185	43	37	37	51	40	78	8439	8410	1679	19	281	281	319	235	73	0.048	0.048	0.048	0.042	1.992	8550	8521	-4.379	392	8158	392	8129	34323	672799	0	0	0
1	7	1	unmapped	UPB_161763	1355	2700	50	1471	1454	457	31	37	37	51	43	84	622	674	333	49	308	308	335	238	71	4.567	3.872	3.868	4.278	2.443	1748	1783	2.191	1434	314	1417	366	116310	53891	0	0	0
1	8	1	unmapped	UPB_151273	1430	2700	50	2978	2810	866	30	39	39	58	50	86	714	767	415	54	294	294	341	268	78	6.998	5.858	5.583	5.922	2.622	3359	3244	2.807	2939	420	2771	473	224777	61344	0	0	0
1	9	1	unmapped	UPB_029461	1500	2700	50	2834	2789	859	30	42	42	63	60	95	624	672	360	53	263	263	329	336	102	7.734	6.716	6.697	6.513	2.443	3153	3156	2.951	2792	361	2747	409	223128	53721	0	0	0
1	10	1	unmapped	UPB_099611	1575	2700	50	652	673	289	42	38	38	53	45	84	619	607	291	47	269	269	321	254	79	1.754	1.879	1.939	1.792	2.582	964	973	0.811	614	350	635	338	53821	48568	0	0	0
1	11	1	unmapped	UPB_134447	1650	2700	50	1051	1093	396	36	37	37	52	44	84	552	569	313	55	281	281	320	230	71	3.742	3.667	3.452	3.647	3.115	1285	1344	1.904	1014	271	1056	288	87443	45537	0	0	0
1	12	1	unmapped	UPB_120795	1725	2700	50	1076	1004	413	41	37	37	52	43	82	682	654	364	55	275	275	308	227	73	2.553	2.551	2.328	2.64	2.845	1446	1346	1.352	1039	407	967	379	80348	52296	0	0	0
1	13	1	unmapped	UPB_133530	1795	2700	50	2056	1887	544	28	36	36	52	45	86	699	741	349	47	287	287	324	239	73	4.903	4.077	4.542	4.463	2.613	2432	2305	2.294	2020	412	1851	454	150981	59244	0	0	0
1	14	1	unmapped	UPB_199102	1870	2700	50	1246	1194	459	38	38	38	56	46	82	553	587	334	56	286	286	310	228	73	4.524	3.841	2.771	3.295	3.3	1475	1457	2.178	1208	267	1156	301	95551	46941	0	0	0
1	15	1	unmapped	UPB_042758	1940	2700	50	1447	1414	448	31	39	39	56	41	73	572	630	321	50	294	294	337	275	81	5.065	4.092	3.607	4.265	2.684	1686	1711	2.34	1408	278	1375	336	113132	50362	0	0	0
1	16	1	unmapped	UPB_185067	2015	2700	50	955	927	375	40	38	38	53	40	75	679	693	335	48	261	261	328	267	81	2.194	2.058	2.102	2.03	3.108	1335	1321	1.133	917	418	889	432	74157	55421	0	0	0
1	17	1	unmapped	UPB_060685	2090	2700	50	1595	1510	544	36	37	37	51	39	76	646	706	390	55	301	301	324	232	71	4.516	3.637	3.519	3.899	2.886	1903	1878	2.175	1558	345	1473	405	120795	56512	0	0	0
1	18	1	unmapped	UPB_043186	2160	2700	50	1636	1586	519	32	42	42	73	73	100	669	680	346	50	310	310	342	240	70	4.44	4.173	4.046	4.446	2.459	1953	1914	2.151	1594	359	1544	370	126891	54429	0	0	0
1	19	1	unmapped	UPB_010077	2235	2700	50	1573	1558	530	34	41	41	69	71	102	674	707	442	62	298	298	322	240	74	4.074	3.709	3.136	4.048	3.269	1908	1926	2.027	1532	376	1517	409	124633	56589	0	0	0
1	20	1	unmapped	UPB_198299	2305	2705	45	534	541	215	39	38	38	51	42	82	678	694	395	56	294	294	309	218	70	1.292	1.258	1.277	1.688	4.295	880	903	0.369	496	384	503	400	28154	36065	0	0	0
1	21	1	unmapped	UPB_119859	2380	2700	50	1093	1022	338	33	37	37	50	39	78	668	725	363	50	297	297	337	251	74	2.846	2.301	2.483	2.723	3.024	1427	1413	1.509	1056	371	985	428	81776	58017	0	0	0
1	22	1	unmapped	UPB_018472	2455	2700	50	1027	1008	373	37	36	36	50	38	76	626	632	344	54	311	311	353	260	73	3.146	3.028	2.687	2.775	2.394	1306	1293	1.654	991	315	972	321	80654	50581	0	0	0
1	23	1	unmapped	UPB_175098	2530	2700	50	828	818	338	41	38	38	52	39	75	659	729	403	55	311	311	357	273	76	2.27	1.866	1.614	1.776	3.082	1138	1198	1.183	790	348	780	418	65407	58295	0	0	0
1	24	1	unmapped	UPB_063651	2600	2700	50	1271	1177	446	37	38	38	51	38	74	701	700	336	48	283	283	346	284	82	2.95	2.731	2.377	2.613	2.522	1651	1556	1.561	1233	418	1139	417	94183	55991	0	0	0
1	25	1	unmapped	UPB_006708	2675	2700	50	902	938	324	34	39	39	55	40	72	637	693	407	58	314	314	602	3644	605	2.672	2.372	2.399	2.482	3.009	1186	1278	1.418	863	323	899	379	75042	55450	0	0	0
1	26	1	unmapped	UPB_065636	2750	2700	50	1234	1151	442	38	38	38	53	41	77	594	639	317	49	321	321	601	3784	629	4.381	3.5	3.495	3.911	3.205	1469	1431	2.131	1196	273	1113	318	92048	51140	0	0	0
1	27	1	unmapped	UPB_132205	2820	2700	50	1054	1053	407	38	37	37	54	43	79	874	872	393	45	322	322	345	250	72	1.842	1.847	1.731	2.046	3.241	1569	1566	0.882	1017	552	1016	550	84211	69731	0	0	0
1	28	1	unmapped	UPB_197084	2895	2705	50	334	351	184	52	37	37	49	34	69	609	670	343	51	248	248	312	256	82	0.823	0.744	0.631	0.658	2.949	658	736	-0.282	297	361	314	422	28115	53607	0	0	0
1	29	1	unmapped	UPB_226136	2970	2700	50	1377	1349	538	39	38	38	49	34	69	788	843	714	84	285	285	337	282	83	2.662	2.349	2.273	2.444	2.753	1842	1869	1.413	1339	503	1311	558	107915	67427	0	0	0
1	30	1	unmapped	UPB_178615	3045	2700	45	750	763	214	28	39	39	51	37	72	639	639	381	59	338	338	390	307	78	2.362	2.405	1.692	2.262	2.862	1012	1025	1.24	711	301	724	301	39687	33219	0	0	0
1	31	1	unmapped	UPB_126134	3115	2700	50	1646	1665	542	32	39	39	57	48	84	651	704	373	52	351	351	390	276	70	5.357	4.606	4.016	4.541	2.94	1907	1979	2.421	1607	300	1626	353	133236	56303	0	0	0
1	32	1	unmapped	UPB_028852	3185	2705	45	1446	1389	307	22	41	41	65	56	86	728	751	454	60	351	351	381	278	72	3.727	3.37	2.919	3.069	2.804	1782	1748	1.898	1405	377	1348	400	72205	39048	0	0	0
1	33	1	unmapped	UPB_226694	3260	2705	50	619	593	269	45	38	38	53	40	75	592	689	374	54	364	364	375	254	67	2.548	1.708	1.493	1.794	3.576	809	880	1.35	581	228	555	325	47420	55086	0	0	0
1	34	1	unmapped	UPB_189383	3335	2705	50	1389	1326	484	36	38	38	49	34	69	577	595	371	62	330	330	372	279	75	5.47	4.86	3.22	3.71	2.245	1598	1553	2.451	1351	247	1288	265	106081	47634	0	0	0
1	35	1	unmapped	UPB_190331	3410	2705	50	648	656	298	45	38	38	48	31	64	692	696	386	55	337	337	387	291	75	1.718	1.721	1.248	1.53	3.539	965	977	0.781	610	355	618	359	52478	55655	0	0	0
1	36	1	unmapped	UPB_186066	3480	2700	50	1252	1267	447	35	39	39	56	54	96	742	785	412	52	326	326	374	281	75	2.916	2.675	2.281	2.739	2.827	1629	1687	1.544	1213	416	1228	459	101391	62803	0	0	0
1	37	1	unmapped	UPB_202022	3565	2705	45	226	243	144	59	39	39	55	56	101	683	743	419	56	312	312	364	265	72	0.504	0.473	0.402	0.369	2.745	558	635	-0.988	187	371	204	431	12646	38622	0	0	0
1	38	1	unmapped	UPB_213475	3625	2700	50	295	324	169	52	38	38	48	33	68	992	997	445	44	336	336	380	272	71	0.392	0.433	0.383	0.456	3.303	913	947	-1.352	257	656	286	661	25897	79744	0	0	0
1	39	1	unmapped	UPB_018764	3700	2700	50	1472	1473	473	32	41	41	57	43	75	659	737	401	54	333	333	375	263	70	4.39	3.545	3.502	3.424	2.199	1757	1836	2.134	1431	326	1432	404	117825	58967	0	0	0
1	40	1	unmapped	UPB_168227	3775	2700	50	1493	1385	510	36	41	41	57	43	75	688	743	441	59	324	324	497	1707	343	3.989	3.208	2.595	3.839	4.418	1816	1763	1.996	1452	364	1344	419	110805	59463	0	0	0
1	41	1		NA	3840	2700	65	39	52	40	76	39	39	53	36	67	387	425	244	57	381	381	499	1322	264	0	0.295	0.079	0.091	6.035	6	57	Error	0	6	13	44	6186	51038	-50	0	0
1	42	1	unmapped	UPB_157097	3920	2700	55	1780	1690	556	32	39	39	54	40	74	762	853	564	66	393	393	422	284	67	4.718	3.589	3.549	4.279	3.537	2110	2111	2.238	1741	369	1651	460	135217	68221	0	0	0
1	43	1	unmapped	UPB_206877	3995	2700	50	727	732	283	38	38	38	50	36	72	869	893	422	47	355	355	388	265	68	1.34	1.29	1.253	1.465	3.175	1203	1232	0.423	689	514	694	538	58556	71432	0	0	0
1	44	1	unmapped	UPB_101182	4070	2705	50	757	761	303	39	38	38	50	39	78	640	678	405	59	376	376	432	300	69	2.723	2.394	1.803	2.014	2.886	983	1025	1.445	719	264	723	302	60894	54272	0	0	0
1	45	1	unmapped	UPB_112849	4140	2700	50	2158	2101	669	31	41	41	58	46	79	781	833	359	43	396	396	568	1322	232	5.499	4.714	4.782	5.446	2.998	2502	2497	2.459	2117	385	2060	437	168050	66640	0	0	0
1	46	1	unmapped	UPB_148176	4210	2700	45	2666	2686	490	18	45	45	80	94	117	842	815	312	38	393	393	447	315	70	5.837	6.258	5.231	7.143	2.676	3070	3063	2.545	2621	449	2641	422	139665	42400	0	0	0
1	47	1	unmapped	UPB_002355	4285	2700	45	1318	1282	345	26	45	45	74	87	117	705	800	404	50	420	420	462	312	67	4.467	3.255	3.414	3.496	2.499	1558	1617	2.159	1273	285	1237	380	66664	41604	0	0	0
1	48	1	unmapped	UPB_167072	4360	2700	50	1629	1594	485	30	45	45	65	51	78	787	813	440	54	378	378	432	298	68	3.873	3.561	3	3.744	2.772	1993	1984	1.953	1584	409	1549	435	127488	65052	0	0	0
1	49	1	unmapped	UPB_223456	4440	2705	45	404	448	198	44	43	43	59	40	67	689	732	375	51	373	373	516	1254	243	1.142	1.128	0.925	1.204	3.335	677	764	0.192	361	316	405	359	23289	38068	0	0	0
1	50	1	unmapped	UPB_076807	4505	2705	45	991	1025	293	28	43	43	61	45	73	758	764	455	59	399	399	549	1349	245	2.641	2.69	1.903	2.494	3.108	1307	1347	1.401	948	359	982	365	53316	39737	0	0	0
1	51	1	unmapped	UPB_027648	4580	2700	50	2110	2049	614	29	42	42	58	48	82	785	859	394	45	429	429	459	325	70	5.809	4.667	4.689	5.19	3.072	2424	2437	2.538	2068	356	2007	430	163913	68726	0	0	0
1	52	1	unmapped	UPB_187601	4655	2700	50	2094	2033	624	30	43	43	58	48	82	774	787	404	51	437	437	469	284	60	6.086	5.686	4.298	5.142	2.89	2388	2340	2.606	2051	337	1990	350	162677	62942	0	0	0
1	53	1	unmapped	UPB_144370	4725	2700	45	3489	3439	566	16	48	48	73	67	91	752	758	366	48	408	408	447	309	69	10.003	9.689	7.818	9.33	2.258	3785	3741	3.322	3441	344	3391	350	178828	39439	0	0	0
1	54	1	unmapped	UPB_205404	4800	2700	45	567	556	177	31	48	48	70	67	95	659	757	478	63	388	388	432	318	73	1.915	1.377	1.488	1.854	3.674	790	877	0.937	519	271	508	369	28890	39369	0	0	0
1	55	1	unmapped	UPB_112292	4875	2700	50	2360	2316	696	30	42	42	59	47	79	714	783	462	59	408	408	437	274	62	7.575	6.064	4.273	6.306	3.164	2624	2649	2.921	2318	306	2274	375	185279	62631	0	0	0
1	56	1	unmapped	UPB_035980	4950	2700	50	2017	1949	664	34	43	43	60	43	71	821	844	451	53	454	454	488	303	62	5.379	4.887	4.615	4.773	2.531	2341	2296	2.427	1974	367	1906	390	155927	67553	0	0	0
1	57	1	unmapped	UPB_215968	5020	2705	50	2833	2684	823	30	41	41	56	40	71	695	762	449	58	420	420	455	289	63	10.153	7.728	5.353	9.138	4.621	3067	2985	3.344	2792	275	2643	342	214758	60983	0	0	0
1	58	1	unmapped	UPB_229117	5095	2705	50	735	773	264	34	39	39	52	39	75	915	1007	469	46	439	439	448	293	65	1.462	1.292	1.292	1.378	2.576	1172	1302	0.548	696	476	734	568	61847	80591	0	0	0
1	59	1	unmapped	UPB_018151	5170	2705	50	929	935	332	35	41	41	54	42	77	670	700	314	44	420	420	457	296	64	3.552	3.193	2.783	2.94	2.936	1138	1174	1.829	888	250	894	280	74820	56032	0	0	0
1	60	1	unmapped	UPB_028605	5240	2705	50	2704	2619	836	31	42	42	62	55	88	905	890	385	43	457	457	478	325	67	5.942	5.952	5.127	5.675	2.73	3110	3010	2.571	2662	448	2577	433	209509	71184	0	0	0
1	61	1	unmapped	UPB_061145	5315	2705	50	2684	2485	701	28	42	42	65	58	89	806	835	396	47	460	460	505	336	66	7.636	6.515	4.813	5.734	2.279	2988	2818	2.933	2642	346	2443	375	198821	66787	0	0	0
1	62	1	unmapped	UPB_122711	5385	2700	45	2485	2538	456	17	44	44	65	54	83	848	884	354	40	454	454	529	357	67	6.195	5.8	5.044	6.846	3.093	2835	2924	2.631	2441	394	2494	430	131986	45963	0	0	0
1	63	1	unmapped	UPB_108920	5460	2705	50	1759	1800	619	34	45	45	67	62	92	724	816	422	51	506	506	568	352	61	7.862	5.661	3.955	4.785	2.699	1932	2065	2.975	1714	218	1755	310	143997	65269	0	0	0
1	64	1	unmapped	UPB_093588	5535	2705	50	814	781	309	39	45	45	61	48	78	728	802	416	51	539	539	561	322	57	4.069	2.798	2.374	2.376	2.952	958	999	2.025	769	189	736	263	62465	64134	0	0	0
1	65	1	unmapped	UPB_191058	5605	2705	50	1433	1401	524	37	42	42	66	80	121	833	868	441	50	516	516	556	328	58	4.388	3.861	3.246	3.45	3.637	1708	1711	2.134	1391	317	1359	352	112041	69422	0	0	0
1	66	1	unmapped	UPB_039124	5680	2700	45	1516	1523	267	17	48	48	68	57	83	818	860	489	56	528	528	795	2664	335	5.062	4.443	2.687	3.949	3.224	1758	1807	2.34	1468	290	1475	332	79176	44742	0	0	0
1	67	1	unmapped	UPB_070340	5755	2705	50	1095	1101	410	37	44	44	62	50	80	729	817	400	48	538	538	1303	5945	456	5.503	3.789	3.187	3.331	3.638	1242	1336	2.46	1051	191	1057	279	88074	65338	0	0	0
1	68	1	unmapped	UPB_029860	5830	2700	50	1857	1805	613	33	42	42	57	48	84	862	884	364	41	480	480	551	347	62	4.751	4.364	3.959	4.611	3.236	2197	2167	2.248	1815	382	1763	404	144382	70748	0	0	0
1	69	1	unmapped	UPB_033750	5900	2700	45	3493	3653	677	18	48	48	75	74	98	827	918	553	60	518	518	566	330	58	11.149	9.012	7.096	7.628	2.405	3754	4005	3.479	3445	309	3605	400	189970	47746	0	0	0
1	70	1	unmapped	UPB_184635	5975	2705	50	1252	1210	440	36	45	45	68	63	92	703	777	439	56	516	516	553	317	57	6.455	4.464	2.396	3.02	3.603	1394	1426	2.69	1207	187	1165	261	96767	62180	0	0	0
1	71	1	unmapped	UPB_217956	6045	2700	45	407	432	165	38	46	46	60	43	71	921	921	475	51	591	591	793	2756	347	1.094	1.17	0.697	0.812	2.281	691	716	0.13	361	330	386	330	22484	47882	0	0	0
1	72	1	unmapped	UPB_108060	6120	2705	50	2308	2236	702	31	44	44	68	72	105	873	926	500	53	566	566	611	347	56	7.375	6.089	4.531	6.235	3.597	2571	2552	2.883	2264	307	2192	360	178902	74114	0	0	0
1	73	1	unmapped	UPB_160276	6195	2705	50	2645	2522	734	29	47	47	91	145	159	1058	1115	475	42	606	606	741	1631	220	5.748	4.862	4.55	4.913	2.6	3050	2984	2.523	2598	452	2475	509	201799	89202	0	0	0
1	74	1	unmapped	UPB_104887	6265	2700	45	2165	2247	474	21	55	55	78	62	79	792	930	483	51	598	598	722	1672	231	10.876	6.602	6.064	7.449	3.461	2304	2524	3.443	2110	194	2192	332	116852	48370	0	0	0
1	75	1	unmapped	UPB_142559	6345	2705	50	2397	2332	856	36	51	51	72	55	76	1153	1168	453	38	590	590	613	354	57	4.167	3.946	3.946	4.597	3.627	2909	2859	2.059	2346	563	2281	578	186528	93424	0	0	0
1	76	1	unmapped	UPB_177952	6415	2705	50	1108	1111	388	34	42	42	59	44	74	827	897	444	49	594	594	637	362	56	4.575	3.528	3.325	3.032	3.268	1299	1372	2.194	1066	233	1069	303	88876	71789	0	0	0
1	77	1	unmapped	UPB_012652	6485	2705	50	1933	1922	679	35	42	42	59	49	83	1059	1041	487	46	600	600	668	384	57	4.12	4.263	3.473	3.752	3.253	2350	2321	2.043	1891	459	1880	441	153778	83300	0	0	0
1	78	1	unmapped	UPB_078037	6560	2700	45	2144	2123	447	21	48	48	68	55	80	952	961	449	46	590	590	652	366	56	5.79	5.593	3.948	5.749	3.805	2458	2446	2.534	2096	362	2075	371	110410	49991	0	0	0
1	79	1	unmapped	UPB_232943	6635	2705	50	1697	1657	596	35	46	46	64	51	79	789	928	452	48	612	612	747	1456	194	9.328	5.098	4.349	4.854	3.578	1828	1927	3.222	1651	177	1611	316	132540	74202	0	0	0
1	80	1	unmapped	UPB_230926	6710	2705	55	728	738	312	42	43	43	59	40	67	936	958	446	46	644	644	768	1501	195	2.346	2.213	1.845	1.766	3.427	977	1009	1.23	685	292	695	314	59062	76618	0	0	0
1	81	1	unmapped	UPB_019787	6780	2700	50	1224	1237	465	37	44	44	56	37	66	915	933	481	51	633	633	683	406	59	4.184	3.977	2.858	3.271	3.558	1462	1493	2.065	1180	282	1193	300	98963	74604	0	0	0
1	82	1	unmapped	UPB_100958	6855	2705	50	1884	1761	518	29	42	42	56	39	69	1074	1189	503	42	644	644	663	358	53	4.284	3.154	3.308	3.643	2.854	2272	2264	2.099	1842	430	1719	545	140871	95126	0	0	0
1	83	1	unmapped	UPB_208623	6930	2705	55	1361	1366	462	33	39	39	52	38	73	1116	1006	499	49	633	633	650	390	60	2.737	3.558	2.194	2.854	3.128	1805	1700	1.453	1322	483	1327	373	109264	80471	0	0	0
1	84	1	unmapped	UPB_198346	7000	2700	45	1123	1146	260	22	41	41	57	46	80	868	974	531	54	662	662	675	369	54	5.252	3.542	1.882	2.332	2.267	1288	1417	2.393	1082	206	1105	312	59573	50662	0	0	0
1	85	1	unmapped	UPB_206302	7075	2705	45	546	616	234	37	41	41	54	43	79	970	1018	527	51	679	679	699	379	54	1.735	1.696	1.341	1.515	2.93	796	914	0.795	505	291	575	339	32041	52938	0	0	0
1	86	1	unmapped	UPB_170835	7145	2700	55	1310	1207	508	42	41	41	56	48	85	1029	1111	489	44	715	715	745	424	56	4.041	2.944	2.069	2.904	3.994	1583	1562	2.015	1269	314	1166	396	96531	88882	0	0	0
1	87	1	unmapped	UPB_066738	7220	2700	45	1789	1842	387	21	47	47	66	52	78	1150	1156	513	44	706	706	788	452	57	3.923	3.989	3.287	3.639	2.385	2186	2245	1.972	1742	444	1795	450	95801	60133	0	0	0
1	88	1	unmapped	UPB_113925	7290	2700	45	2438	2421	555	22	50	50	82	107	130	1097	1125	479	42	737	737	809	462	57	6.633	6.111	4.515	6.015	3.946	2748	2759	2.73	2388	360	2371	388	125894	58475	0	0	0
1	89	1	unmapped	UPB_183950	7370	2705	50	2177	2064	582	28	48	48	77	98	127	1049	1117	512	45	786	786	848	443	52	8.095	6.091	4.562	4.751	2.784	2392	2347	3.017	2129	263	2016	331	165144	89325	0	0	0
1	90	1	unmapped	UPB_010786	7440	2705	50	1605	1523	506	33	51	51	65	46	70	993	1058	472	44	758	758	796	420	52	6.613	4.907	3.97	4.48	2.876	1789	1772	2.725	1554	235	1472	300	121861	84609	0	0	0
1	91	1	unmapped	UPB_083646	7515	2705	50	813	851	293	34	47	47	61	41	67	1022	1017	475	46	727	727	771	407	52	2.597	2.772	1.665	2.401	4.325	1061	1094	1.377	766	295	804	290	68118	81335	0	0	0
1	92	1	unmapped	UPB_076186	7590	2705	50	1959	1894	580	30	50	50	64	42	65	1035	1080	508	47	705	705	772	417	54	5.785	4.917	3.709	4.487	3.054	2239	2219	2.532	1909	330	1844	375	151506	86377	0	0	0
1	93	1	unmapped	UPB_163534	7660	2705	50	1870	1826	596	32	42	42	57	41	71	1362	1368	488	35	705	705	764	415	54	2.782	2.691	2.386	2.994	2.819	2485	2447	1.476	1828	657	1784	663	146062	109434	0	0	0
1	94	1	unmapped	UPB_174008	7735	2705	50	2236	2164	701	32	41	41	56	41	73	1156	1240	541	43	733	733	762	378	49	5.189	4.187	4.327	5.002	3.068	2618	2630	2.375	2195	423	2123	507	173150	99187	0	0	0
1	95	1	unmapped	UPB_203239	7805	2705	50	1930	1849	652	35	43	43	59	46	77	1089	1172	665	56	759	759	800	427	53	5.718	4.373	4.037	4.013	2.998	2217	2219	2.516	1887	330	1806	413	147925	93743	0	0	0
1	96	1	unmapped	UPB_157756	7880	2705	55	1842	1851	585	31	45	45	63	49	77	1015	1101	467	42	727	727	778	407	52	6.24	4.829	3.48	5.36	4.426	2085	2180	2.641	1797	288	1806	374	148085	88114	0	0	0
1	97	1	unmapped	UPB_081420	7955	2705	45	1662	1704	327	19	48	48	65	52	80	1186	1221	539	44	766	766	1026	4012	391	3.843	3.64	2.989	4.115	3.089	2034	2111	1.942	1614	420	1656	455	88624	63466	0	0	0
1	98	1	unmapped	UPB_131129	8030	2705	50	3140	3055	913	29	44	44	65	57	87	1190	1574	1448	91	814	814	1059	3982	376	8.234	3.962	5.733	6.045	3.667	3472	3771	3.042	3096	376	3011	760	244366	125914	0	0	0
1	99	1	unmapped	UPB_043428	8100	2705	50	1457	1394	434	31	43	43	61	51	83	1089	1154	495	42	715	715	746	373	50	3.781	3.077	2.54	2.802	2.862	1788	1790	1.919	1414	374	1351	439	111546	92338	0	0	0
1	100	1	unmapped	UPB_013372	8175	2700	55	1713	1646	509	30	41	41	58	47	81	1049	1081	440	40	695	695	750	387	51	4.723	4.158	3.506	4.42	3.544	2026	1991	2.24	1672	354	1605	386	131693	86451	0	0	0
1	101	1	unmapped	UPB_180277	8245	2705	50	1020	1012	372	36	43	43	70	76	108	1139	1153	484	41	716	716	774	400	51	2.31	2.217	1.881	2.039	3.075	1400	1406	1.208	977	423	969	437	80931	92203	0	0	0
1	102	1	unmapped	UPB_018684	8325	2705	45	1335	1427	352	24	44	44	63	44	69	1160	1234	564	45	734	734	794	428	53	3.031	2.766	2.139	2.543	2.679	1717	1883	1.6	1291	426	1383	500	74218	64182	0	0	0
1	103	1	unmapped	UPB_095751	8395	2705	50	1247	1304	421	32	42	42	57	44	77	1124	1170	464	39	761	761	784	414	52	3.32	3.086	2.419	2.844	2.861	1568	1671	1.731	1205	363	1262	409	104330	93615	0	0	0
1	104	1	unmapped	UPB_172040	8465	2705	55	880	860	361	41	39	39	50	31	62	1064	1103	519	47	734	734	773	636	82	2.548	2.225	1.864	1.837	2.874	1171	1190	1.35	841	330	821	369	68788	88228	0	0	0
1	105	1	unmapped	UPB_094706	8540	2705	50	722	708	288	40	44	44	59	46	77	1109	1196	531	44	745	745	783	422	53	1.863	1.472	1.337	1.332	3.054	1042	1115	0.897	678	364	664	451	56658	95710	0	0	0
1	106	1	unmapped	UPB_207307	8615	2700	45	1125	1149	285	24	43	43	62	51	82	1106	1197	605	50	721	721	771	395	51	2.81	2.324	1.973	2.207	2.684	1467	1582	1.491	1082	385	1106	476	59763	62263	0	0	0
1	107	1	unmapped	UPB_160828	8685	2705	50	1573	1512	536	35	42	42	59	47	79	1268	1329	559	42	734	734	761	391	51	2.867	2.471	2.475	2.552	2.752	2065	2065	1.52	1531	534	1470	595	120927	106288	0	0	0
1	108	1	unmapped	UPB_030963	8760	2705	55	1711	1651	533	32	44	44	61	44	72	1079	1111	476	42	749	749	804	426	52	5.052	4.439	3.478	4.311	3.39	1997	1969	2.337	1667	330	1607	362	132087	88843	0	0	0
1	109	1	unmapped	UPB_148937	8835	2705	50	2013	1966	605	30	44	44	60	43	71	1087	1095	467	42	742	742	819	761	92	5.707	5.445	4.908	4.435	2.468	2314	2275	2.513	1969	345	1922	353	157299	87593	0	0	0
1	110	1	unmapped	UPB_013445	8905	2700	45	1464	1448	299	20	45	45	66	57	86	1085	1152	507	44	697	697	781	785	100	3.657	3.084	3.028	3.766	3.373	1807	1858	1.871	1419	388	1403	455	75279	59898	0	0	0
1	111	1	unmapped	UPB_169634	8980	2705	50	2385	2351	699	29	47	47	70	61	87	33019	32830	4160	12	678	678	725	419	57	0.072	0.072	0.073	0.068	1.513	34679	34456	-3.79	2338	32341	2304	32152	188057	2626402	0	0	0
1	112	1	unmapped	UPB_199625	9055	2700	30	620	657	202	30	51	51	80	78	97	1385	1404	477	33	839	839	834	442	52	1.042	1.073	1.148	1.029	2.395	1115	1171	0.06	569	546	606	565	21024	44936	0	0	0
1	113	1	unmapped	UPB_034124	9125	2705	50	3161	2935	862	29	47	47	74	70	94	1109	1205	471	39	740	740	815	713	87	8.439	6.211	5.324	6.695	2.814	3483	3353	3.077	3114	369	2888	465	234784	96401	0	0	0
1	114	1	unmapped	UPB_069953	9200	2705	50	1373	1337	408	30	46	46	68	57	83	1197	1218	482	39	722	722	809	726	89	2.794	2.603	2.088	2.385	2.18	1802	1787	1.482	1327	475	1291	496	106956	97463	0	0	0
1	115	1	unmapped	UPB_167324	9275	2700	45	1299	1316	255	19	48	48	71	59	83	1177	1182	477	40	712	712	748	421	56	2.69	2.698	2.202	3.007	2.549	1716	1738	1.428	1251	465	1268	470	68417	61442	0	0	0
1	116	1	unmapped	UPB_109372	9345	2700	45	2111	2157	385	17	48	48	69	71	102	978	1177	538	45	747	747	783	427	54	8.931	4.905	4.026	5.245	2.777	2294	2539	3.159	2063	231	2109	430	112150	61229	0	0	0
1	117	1	unmapped	UPB_115642	9420	2700	50	2946	2800	866	30	47	47	73	72	98	1150	1186	545	45	636	636	802	1409	175	5.64	5.005	4.233	4.882	2.516	3413	3303	2.496	2899	514	2753	550	223972	94874	0	0	0
1	118	1	unmapped	UPB_134066	9495	2705	50	1292	1274	419	32	45	45	66	55	83	1033	1109	473	42	650	650	798	1502	188	3.256	2.678	2.579	2.885	3.026	1630	1688	1.703	1247	383	1229	459	101958	88725	0	0	0
1	119	1	unmapped	UPB_124423	9570	2705	50	1872	1823	518	28	45	45	62	46	74	1152	1173	501	42	666	666	784	940	119	3.759	3.507	3.145	4.174	3.619	2313	2285	1.91	1827	486	1778	507	145803	93873	0	0	0
1	120	1	unmapped	UPB_063889	9640	2705	50	1405	1341	445	33	42	42	66	72	109	1195	1231	600	48	768	768	834	948	113	3.192	2.806	2.09	2.68	3.266	1790	1762	1.674	1363	427	1299	463	107254	98477	0	0	0
1	121	1		NA	9710	2700	65	42	55	33	60	44	44	55	37	67	760	760	378	49	736	736	754	396	52	-0.083	0.458	0.048	0.049	3.973	22	35	Error	-2	24	11	24	6610	91183	-50	0	0
1	122	1	unmapped	UPB_073540	9790	2705	50	1290	1260	492	39	45	45	57	39	68	1230	1235	459	37	729	729	763	393	51	2.485	2.401	2.236	2.408	2.965	1746	1721	1.313	1245	501	1215	506	100785	98821	0	0	0
1	123	1	unmapped	UPB_156147	9860	2705	50	2186	2145	645	30	45	45	65	59	90	1224	1239	518	41	714	714	761	415	54	4.198	4	3.164	4.005	2.979	2651	2625	2.07	2141	510	2100	525	171615	99091	0	0	0
1	124	1	unmapped	UPB_161665	9935	2705	50	2712	2586	753	29	44	44	65	54	83	1043	1156	628	54	638	638	692	398	57	6.588	4.907	4.483	5.497	3.381	3073	3060	2.72	2668	405	2542	518	206848	92487	0	0	0
1	125	1	unmapped	UPB_160904	10010	2705	50	2290	2193	727	33	56	56	84	111	132	1065	1141	547	47	646	646	748	705	94	5.332	4.317	3.815	3.988	2.881	2653	2632	2.415	2234	419	2137	495	175477	91282	0	0	0
1	126	1	unmapped	UPB_157884	10080	2705	50	2917	2837	727	25	49	49	70	60	85	1312	1380	601	43	675	675	764	719	94	4.502	3.955	3.859	4.168	2.664	3505	3493	2.171	2868	637	2788	705	226996	110420	0	0	0
1	127	1	unmapped	UPB_121459	10155	2705	50	3030	2863	812	28	49	49	72	63	87	1085	1099	509	46	689	689	713	408	57	7.528	6.863	4.813	6.308	2.837	3377	3224	2.912	2981	396	2814	410	229002	87939	0	0	0
1	128	1	unmapped	UPB_128041	10225	2705	50	925	883	326	36	49	49	65	49	75	1227	1276	547	42	621	621	692	389	56	1.446	1.273	1.132	1.175	2.514	1482	1489	0.532	876	606	834	655	70658	102067	0	0	0
1	129	1	unmapped	UPB_095325	10300	2705	50	2192	2207	673	30	50	50	69	53	76	1132	1122	495	44	658	658	688	385	55	4.519	4.649	4.198	4.472	2.863	2616	2621	2.176	2142	474	2157	464	176592	89791	0	0	0
1	130	1	unmapped	UPB_134306	10375	2700	45	2273	2207	519	23	49	49	72	61	84	979	995	482	48	614	614	665	367	55	6.093	5.664	4.07	4.594	2.267	2589	2539	2.607	2224	365	2158	381	114769	51761	0	0	0
1	131	1	unmapped	UPB_027119	10445	2705	50	1989	1895	741	39	46	46	67	56	83	1034	1110	468	42	600	600	650	359	55	4.477	3.625	3.537	3.664	2.681	2377	2359	2.163	1943	434	1849	510	151624	88831	0	0	0
1	132	1	unmapped	UPB_168178	10520	2705	50	771	774	306	39	47	47	60	41	68	1013	1026	548	53	599	599	650	375	57	1.749	1.703	1.222	1.169	3.409	1138	1154	0.806	724	414	727	427	61926	82090	0	0	0
1	133	1	unmapped	UPB_067383	10595	2705	50	1460	1474	518	35	45	45	60	41	68	1290	1250	652	52	589	589	649	388	59	2.019	2.162	1.85	2.427	3.041	2116	2090	1.013	1415	701	1429	661	117941	100002	0	0	0
1	134	1	unmapped	UPB_148320	10665	2705	50	1819	1648	636	38	49	49	68	46	67	960	1072	539	50	637	637	699	416	59	5.48	3.676	3.589	3.35	2.995	2093	2034	2.454	1770	323	1599	435	131838	85753	0	0	0
1	135	1	unmapped	UPB_066498	10740	2705	50	2305	2304	740	32	49	49	67	47	70	1173	1169	457	39	599	599	638	387	60	3.93	3.956	3.414	4.536	3.461	2830	2825	1.975	2256	574	2255	570	184312	93489	0	0	0
1	136	1	unmapped	UPB_095432	10815	2705	55	2614	2633	804	30	49	49	72	55	76	1095	1087	424	39	620	620	723	1015	140	5.4	5.533	4.761	5.764	2.962	3040	3051	2.433	2565	475	2584	467	210672	86921	0	0	0
1	137	1	unmapped	UPB_030458	10885	2705	50	1266	1209	416	34	53	53	72	50	69	1241	1198	476	39	621	621	685	382	55	1.956	2.003	1.452	1.67	2.221	1833	1733	0.968	1213	620	1156	577	96722	95826	0	0	0
1	138	1		NA	10955	2700	65	53	65	43	66	52	52	71	53	74	707	686	394	57	683	683	707	397	56	0.042	4.333	0.071	0.088	4.988	25	16	-4.585	1	24	13	3	7767	82356	-50	0	0
1	139	1		NA	11030	2700	65	54	70	46	65	47	47	59	39	66	548	618	383	61	610	610	644	357	55	-0.113	2.875	0.108	0.104	4.296	-55	31	Error	7	-62	23	8	8341	74144	-50	0	0
1	140	1	unmapped	UPB_190965	11105	2705	50	1941	1913	594	31	44	44	62	48	77	932	1443	3467	240	533	533	583	334	57	4.754	2.054	3.437	3.95	3.588	2296	2779	2.249	1897	399	1869	910	153039	115439	0	0	0
1	141	1	unmapped	UPB_015066	11180	2705	50	1608	1604	457	28	43	43	63	51	80	1043	1065	546	51	532	532	578	333	57	3.063	2.929	2.341	2.806	2.616	2076	2094	1.615	1565	511	1561	533	128314	85165	0	0	0
1	142	1	unmapped	UPB_016914	11250	2700	45	1876	1829	378	20	45	45	76	80	105	958	1211	1178	97	507	507	549	314	57	4.06	2.534	3.133	3.391	2.887	2282	2488	2.021	1831	451	1784	704	95129	62962	0	0	0
1	143	1		NA	11325	2700	65	42	51	25	49	44	44	63	63	100	550	574	370	64	489	489	529	313	59	-0.033	0.082	0.063	0.064	4.594	59	92	Error	-2	61	7	85	6159	68851	-50	0	0
1	144	1	unmapped	UPB_181819	11400	2705	55	611	646	269	41	44	44	53	33	62	867	901	360	39	471	471	569	678	119	1.432	1.4	1.421	1.393	2.771	963	1032	0.518	567	396	602	430	51669	72106	0	0	0
1	145	1	unmapped	UPB_114952	11470	2705	50	1394	1366	546	39	45	45	63	47	74	808	886	408	46	464	464	579	694	119	3.922	3.13	2.784	2.776	2.779	1693	1743	1.971	1349	344	1321	422	109305	70877	0	0	0
1	146	1	unmapped	UPB_111558	11545	2705	50	2239	2107	701	33	45	45	66	53	80	877	921	443	48	444	444	513	334	65	5.067	4.323	4.166	5.019	2.988	2627	2539	2.341	2194	433	2062	477	168534	73661	0	0	0
1	147	1	unmapped	UPB_082260	11620	2705	55	749	777	289	37	44	44	56	39	69	903	873	458	52	445	445	499	327	65	1.539	1.713	1.323	1.583	3.573	1163	1161	0.622	705	458	733	428	62122	69869	0	0	0
1	148	1	unmapped	UPB_134095	11695	2705	50	1126	1118	355	31	42	42	54	40	74	909	939	421	44	480	480	519	335	64	2.527	2.344	2.03	1.989	2.115	1513	1535	1.337	1084	429	1076	459	89415	75129	0	0	0
1	149	1	unmapped	UPB_109331	11770	2705	55	1451	1401	476	33	43	43	57	41	71	988	1001	497	49	416	416	474	327	68	2.462	2.321	2.044	2.216	2.334	1980	1943	1.3	1408	572	1358	585	112062	80076	0	0	0
1	150	1	unmapped	UPB_198161	11840	2705	50	789	813	327	40	43	43	55	38	69	837	852	408	47	448	448	509	317	62	1.918	1.906	1.747	1.722	2.606	1135	1174	0.939	746	389	770	404	65068	68182	0	0	0
1	151	1		NA	11910	2705	65	41	52	37	71	44	44	57	39	68	394	448	295	65	458	458	498	319	64	0.047	-0.8	0.063	0.069	3.584	-67	-2	-4.415	-3	-64	8	-10	6253	53810	-50	0	0
1	152	1	unmapped	UPB_148507	11990	2705	50	1309	1279	428	33	44	44	57	39	68	873	930	430	46	459	459	486	340	69	3.056	2.622	2.666	2.582	2.319	1679	1706	1.611	1265	414	1235	471	102329	74396	0	0	0
1	153	1	unmapped	UPB_113847	12060	2705	50	1760	1729	560	32	42	42	60	48	80	856	1048	1694	161	438	438	498	453	90	4.11	2.766	3.183	3.687	2.831	2136	2297	2.039	1718	418	1687	610	138338	83854	0	0	0
1	154	1	unmapped	UPB_007086	12135	2705	50	1583	1512	560	37	47	47	71	55	77	864	1190	1960	164	447	447	508	455	89	3.683	1.972	2.762	2.993	3.957	1953	2208	1.881	1536	417	1465	743	120921	95219	0	0	0
1	155	1	unmapped	UPB_164018	12205	2705	50	2351	2253	621	27	45	45	66	53	80	887	874	381	43	413	413	453	321	70	4.865	4.79	4.19	5.602	3.371	2780	2669	2.282	2306	474	2208	461	180277	69945	0	0	0
1	156	1	unmapped	UPB_199573	12275	2705	45	262	261	131	50	43	43	58	43	74	889	873	475	54	435	435	517	823	159	0.482	0.498	0.465	0.532	6.467	673	656	-1.052	219	454	218	438	13557	45412	0	0	0
1	157	1	unmapped	UPB_136784	12355	2705	55	1185	1162	380	32	44	44	57	38	66	778	841	415	49	431	431	610	1751	287	3.288	2.727	2.778	2.681	2.72	1488	1528	1.717	1141	347	1118	410	92957	67243	0	0	0
1	158	1	unmapped	UPB_135916	12425	2705	55	876	855	303	35	44	44	61	44	72	777	784	380	48	460	460	493	337	68	2.625	2.503	1.791	2.286	2.785	1149	1135	1.392	832	317	811	324	68375	62698	0	0	0
1	159	1	unmapped	UPB_051238	12500	2705	50	1297	1322	413	31	41	41	56	41	73	775	791	435	54	353	353	441	359	81	2.976	2.925	2.673	3.126	2.951	1678	1719	1.574	1256	422	1281	438	105761	63300	0	0	0
1	160	1	unmapped	UPB_118102	12575	2705	50	1362	1326	427	32	41	41	60	51	85	793	797	359	45	358	358	417	297	71	3.037	2.927	2.627	3.265	3.025	1756	1724	1.603	1321	435	1285	439	106090	63724	0	0	0
1	161	1	unmapped	UPB_048947	12650	2700	45	1563	1588	417	26	47	47	70	55	78	766	778	357	45	416	416	443	305	68	4.331	4.257	3.425	3.885	2.306	1866	1903	2.115	1516	350	1541	362	82581	40441	0	0	0
1	162	1	unmapped	UPB_164773	12720	2700	45	1250	1271	326	25	47	47	70	58	82	670	734	419	57	403	403	417	271	64	4.506	3.698	3.696	4.638	4.143	1470	1555	2.172	1203	267	1224	331	66106	38190	0	0	0
1	163	1	unmapped	UPB_197259	12795	2705	50	385	423	193	45	43	43	63	55	87	694	718	355	49	365	365	391	257	65	1.04	1.076	0.902	1.156	4.623	671	733	0.056	342	329	380	353	33825	57426	0	0	0
1	164	1	unmapped	UPB_047397	12865	2710	50	310	313	180	57	43	43	54	33	61	1260	1325	517	39	363	363	650	3887	598	0.298	0.281	0.291	0.261	3.793	1164	1232	-1.748	267	897	270	962	25031	105988	0	0	0
1	165	1	unmapped	UPB_194997	12940	2710	60	262	275	186	67	42	42	56	41	73	763	810	459	56	363	363	559	3021	540	0.55	0.521	0.482	0.401	4.31	620	680	-0.862	220	400	233	447	32959	97240	0	0	0
1	166	1	unmapped	UPB_022901	13015	2705	50	1265	1208	411	34	42	42	53	35	66	677	749	413	55	377	377	394	261	66	4.077	3.134	2.726	3.55	3.586	1523	1538	2.027	1223	300	1166	372	96661	59947	0	0	0
1	167	1	unmapped	UPB_011817	13085	2705	50	1897	1824	553	30	41	41	56	42	75	792	795	368	46	387	387	416	286	68	4.583	4.37	3.437	4.009	2.542	2261	2191	2.196	1856	405	1783	408	145903	63636	0	0	0
1	168	1	unmapped	UPB_061252	13160	2705	50	1690	1743	487	27	44	44	64	60	93	628	689	402	58	376	376	404	273	67	6.532	5.428	4.578	5.054	2.855	1898	2012	2.707	1646	252	1699	313	139439	55155	0	0	0
1	169	1	unmapped	UPB_122737	13235	2705	50	2416	2380	673	28	43	43	60	49	81	730	791	380	48	345	345	386	286	74	6.164	5.24	5.428	5.408	2.275	2758	2783	2.624	2373	385	2337	446	190375	63244	0	0	0
1	170	1	unmapped	UPB_019958	13305	2710	55	693	682	330	48	41	41	56	44	78	781	765	312	40	352	352	399	281	70	1.52	1.552	1.528	1.498	4.415	1081	1054	0.604	652	429	641	413	54549	61181	0	0	0
1	171	1	unmapped	UPB_099322	13380	2705	50	950	994	366	36	41	41	54	39	72	683	764	444	58	370	370	406	259	63	2.904	2.419	2.024	2.235	2.908	1222	1347	1.538	909	313	953	394	79511	61131	0	0	0
1	172	1	unmapped	UPB_098647	13450	2705	50	1215	1195	439	36	43	43	58	43	74	780	812	458	56	369	369	405	257	63	2.852	2.6	2.603	2.987	3.889	1583	1595	1.512	1172	411	1152	443	95605	64987	0	0	0
1	173	1	unmapped	UPB_112680	13525	2710	50	1804	1617	723	44	43	43	60	48	80	10712	10751	2962	27	326	326	366	253	69	0.17	0.151	0.157	0.13	2.171	12147	11999	-2.56	1761	10386	1574	10425	129321	860051	0	0	0
1	174	1	unmapped	UPB_126092	13600	2705	50	1746	1729	546	31	39	39	57	45	78	797	805	473	58	345	345	378	261	69	3.777	3.674	3.593	4.257	3.495	2159	2150	1.917	1707	452	1690	460	138286	64417	0	0	0
1	175	1	unmapped	UPB_006979	13670	2705	50	1312	1312	497	37	42	42	55	36	65	796	801	372	46	350	350	681	3855	566	2.848	2.816	2.083	2.939	2.782	1716	1721	1.51	1270	446	1270	451	104935	64066	0	0	0
1	176	1	unmapped	UPB_034285	13750	2705	50	2435	2340	646	27	39	39	53	38	71	750	799	422	52	323	323	370	460	124	5.611	4.834	4.087	4.714	2.449	2823	2777	2.488	2396	427	2301	476	187165	63950	0	0	0
1	177	1	unmapped	UPB_138099	13820	2705	55	2035	1975	593	30	41	41	58	46	79	693	721	416	57	321	321	359	273	76	5.36	4.835	4.595	4.939	2.612	2366	2334	2.422	1994	372	1934	400	157960	57659	0	0	0
1	178	1	unmapped	UPB_032113	13895	2705	50	2034	1978	576	29	42	42	59	45	76	791	792	408	51	319	319	343	248	72	4.22	4.093	3.744	5.534	4.117	2464	2409	2.077	1992	472	1936	473	158273	63360	0	0	0
1	179	1	unmapped	UPB_191693	13970	2705	55	1208	1135	435	38	42	42	57	38	66	743	813	658	80	317	317	346	256	73	2.737	2.204	2.202	2.29	2.605	1592	1589	1.453	1166	426	1093	496	90786	65049	0	0	0
1	180	1	unmapped	UPB_118153	14040	2705	55	913	965	332	34	41	41	54	41	75	591	651	392	60	303	303	349	270	77	3.028	2.655	2.315	2.709	3.316	1160	1272	1.598	872	288	924	348	77238	52094	0	0	0
1	181	1	unmapped	UPB_061108	14115	2705	50	2125	2042	573	28	43	43	58	47	81	580	698	455	65	310	310	363	271	74	7.711	5.152	5.447	5.92	3.754	2352	2387	2.947	2082	270	1999	388	163376	55844	0	0	0
1	182	1	unmapped	UPB_057421	14185	2705	50	1579	1556	573	36	44	44	58	41	70	726	696	361	51	324	324	364	260	71	3.818	4.065	3.084	3.856	3.356	1937	1884	1.933	1535	402	1512	372	124455	55691	0	0	0
1	183	1	unmapped	UPB_173610	14260	2705	50	1557	1530	417	27	42	42	58	44	75	688	701	331	47	345	345	409	592	144	4.417	4.18	3.792	4.257	2.379	1858	1844	2.143	1515	343	1488	356	122417	56114	0	0	0
1	184	1	unmapped	UPB_225319	14335	2705	55	1671	1620	522	32	43	43	59	45	76	858	862	466	54	342	342	386	268	69	3.155	3.033	2.536	3.429	2.936	2144	2097	1.658	1628	516	1577	520	129567	68973	0	0	0
1	185	1	unmapped	UPB_036799	14405	2705	50	1750	1750	515	29	44	44	60	46	76	681	783	444	56	343	343	439	423	96	5.047	3.877	3.597	4.465	3.046	2044	2146	2.336	1706	338	1706	440	140019	62613	0	0	0
1	186	1	unmapped	UPB_132810	14480	2705	55	1821	1748	509	29	42	42	61	47	77	690	730	389	53	349	349	423	411	97	5.217	4.478	4.355	4.28	2.643	2120	2087	2.383	1779	341	1706	381	139875	58379	0	0	0
1	187	1	unmapped	UPB_138880	14555	2705	50	1843	1837	603	32	42	42	63	49	77	773	794	368	46	326	326	376	324	86	4.029	3.835	3.757	3.932	2.409	2248	2263	2.01	1801	447	1795	468	146970	63547	0	0	0
1	188	1	unmapped	UPB_080386	14630	2705	45	691	677	266	39	42	42	56	39	69	665	729	334	45	387	387	448	381	85	2.335	1.857	1.568	1.784	2.338	927	977	1.223	649	278	635	342	35208	37911	0	0	0
1	189	1		NA	14695	2705	65	41	51	33	64	41	41	56	42	75	338	599	1575	262	347	347	502	1340	266	0	0.04	0.08	0.071	4.007	-9	262	Error	0	-9	10	252	6121	71924	-50	0	0
1	190	1	unmapped	UPB_133692	14775	2705	55	2362	2347	676	28	41	41	57	43	75	738	808	423	52	330	330	507	1568	309	5.689	4.824	4.885	6.078	3.452	2729	2784	2.508	2321	408	2306	478	187737	64610	0	0	0
1	191	1	unmapped	UPB_205086	14850	2705	50	1167	1186	407	34	41	41	58	47	81	693	684	450	65	323	323	545	1853	340	3.043	3.172	2.066	2.636	2.6	1496	1506	1.606	1126	370	1145	361	94860	54730	0	0	0
1	192	1	unmapped	UPB_038864	14920	2705	50	1610	1626	507	31	40	40	58	45	77	717	743	383	51	314	314	493	1819	368	3.896	3.697	3.406	3.874	2.669	1973	2015	1.962	1570	403	1586	429	130070	59453	0	0	0
1	193	1	unmapped	UPB_230611	14995	2710	55	573	568	267	47	43	43	57	43	75	715	756	435	57	300	300	357	290	81	1.277	1.151	1.112	1.263	3.821	945	981	0.353	530	415	525	456	45416	60475	0	0	0
1	194	1	unmapped	UPB_052673	15065	2705	55	1883	1840	592	32	42	42	57	43	75	703	777	404	51	285	285	364	324	89	4.404	3.654	3.373	3.917	2.419	2259	2290	2.139	1841	418	1798	492	147190	62127	0	0	0
1	195	1	unmapped	UPB_072397	15140	2705	50	1530	1439	478	33	42	42	58	40	68	746	804	411	51	356	356	645	1895	293	3.815	3.118	2.931	3.45	3.537	1878	1845	1.932	1488	390	1397	448	115142	64292	0	0	0
1	196	1	unmapped	UPB_134324	15215	2705	50	1707	1694	450	26	43	43	58	42	72	609	698	411	58	346	346	423	366	86	6.327	4.69	4.272	5.059	3.352	1927	2003	2.662	1664	263	1651	352	135493	55851	0	0	0
1	197	1	unmapped	UPB_184517	15290	2705	50	1288	1218	430	35	42	42	55	38	69	622	679	407	59	300	300	361	287	79	3.87	3.103	2.675	2.733	2.986	1568	1555	1.952	1246	322	1176	379	97476	54320	0	0	0
1	198	1	unmapped	UPB_179840	15360	2705	50	753	769	271	35	41	41	56	43	76	739	827	430	51	334	334	364	242	66	1.758	1.477	1.426	1.581	2.649	1117	1221	0.814	712	405	728	493	61492	66129	0	0	0
1	199	1	unmapped	UPB_098332	15435	2705	50	977	958	352	36	43	43	58	43	74	682	699	404	57	343	343	392	268	68	2.755	2.57	2.137	2.607	3.849	1273	1271	1.462	934	339	915	356	76626	55937	0	0	0
1	200	1	unmapped	UPB_205178	15510	2705	40	498	496	170	34	42	42	54	36	66	793	748	325	43	298	298	354	264	74	0.921	1.009	1.012	1.173	2.892	951	904	-0.118	456	495	454	450	25791	38909	0	0	0
1	201	1	unmapped	UPB_099937	15575	2705	45	630	629	225	35	39	39	55	44	80	628	728	426	58	310	310	367	397	108	1.858	1.411	1.241	1.302	2.212	909	1008	0.894	591	318	590	418	32698	37832	0	0	0
1	202	1	unmapped	UPB_158750	15655	2705	50	2421	2315	629	27	44	44	61	52	85	765	763	390	51	322	322	382	383	100	5.366	5.15	5.011	5.779	2.614	2820	2712	2.424	2377	443	2271	441	185177	61059	0	0	0
1	203	1	unmapped	UPB_026761	15725	2705	50	2555	2424	738	30	43	43	58	45	77	653	710	381	53	304	304	348	267	76	7.198	5.865	6.148	6.647	3.349	2861	2787	2.848	2512	349	2381	406	193887	56809	0	0	0
1	204	1		NA	15820	2700	30	40	51	41	80	39	39	49	28	57	371	445	322	72	289	289	332	261	78	0.012	0.077	0.043	0.031	3.298	83	168	-6.358	1	82	12	156	1644	14250	0	0	0
1	205	1	unmapped	UPB_005329	15875	2705	55	2240	2157	603	27	41	41	54	40	74	611	703	669	95	272	272	320	250	78	6.487	4.91	4.58	5.39	3.327	2538	2547	2.697	2199	339	2116	431	172572	56227	0	0	0
1	206	1	unmapped	UPB_046966	15945	2705	50	1957	1915	604	31	42	42	60	49	81	622	671	338	50	261	261	308	237	76	5.305	4.568	4.012	5.069	2.869	2276	2283	2.407	1915	361	1873	410	153199	53688	0	0	0
1	207	1	unmapped	UPB_200943	16020	2705	50	1385	1349	449	33	41	41	56	44	78	531	661	449	67	305	305	371	316	85	5.947	3.674	3.58	4.437	3.504	1570	1664	2.572	1344	226	1308	356	107885	52857	0	0	0
1	208	1	unmapped	UPB_095539	16095	2705	55	2146	2063	653	31	42	42	58	50	86	706	747	421	56	336	336	380	304	80	5.686	4.917	3.639	4.245	2.372	2474	2432	2.508	2104	370	2021	411	165048	59749	0	0	0
1	209	1	unmapped	UPB_128369	16170	2705	50	1949	1910	666	34	42	42	61	54	88	693	751	475	63	295	295	347	258	74	4.791	4.096	4.572	4.521	2.895	2305	2324	2.26	1907	398	1868	456	152810	60110	0	0	0
1	210	1	unmapped	UPB_074686	16240	2710	50	785	770	377	48	42	42	55	40	72	632	714	488	68	294	294	342	259	75	2.198	1.733	1.63	1.487	4.168	1081	1148	1.136	743	338	728	420	61562	57115	0	0	0
1	211	1	unmapped	UPB_118236	16315	2705	50	1668	1553	448	28	42	42	56	39	69	630	709	372	52	272	272	340	417	122	4.542	3.458	3.485	3.99	2.579	1984	1948	2.183	1626	358	1511	437	124239	56696	0	0	0
1	212	1	unmapped	UPB_005142	16385	2705	45	1188	1204	324	26	47	47	61	41	67	725	736	370	50	349	349	391	470	120	3.035	2.99	2.7	2.788	2.129	1517	1544	1.601	1141	376	1157	387	62598	38275	0	0	0
1	213	1	unmapped	UPB_091068	16460	2710	50	292	287	169	58	44	44	53	32	60	1234	1233	486	39	351	351	389	297	76	0.281	0.276	0.29	0.26	3.274	1131	1125	-1.832	248	883	243	882	22927	98659	0	0	0
1	214	1	unmapped	UPB_115978	16535	2705	50	1970	1963	523	26	43	43	56	41	73	623	635	374	58	302	302	371	299	80	6.003	5.766	5.341	5.579	2.683	2248	2253	2.586	1927	321	1920	333	157008	50793	0	0	0
1	215	1	unmapped	UPB_009627	16605	2705	50	1763	1792	536	29	45	45	63	47	74	544	593	326	54	339	339	403	358	88	8.38	6.878	5.954	6.214	2.456	1923	2001	3.067	1718	205	1747	254	143327	47473	0	0	0
1	216	1	unmapped	UPB_098264	16680	2705	50	852	839	275	32	47	47	63	46	73	685	713	402	56	346	346	409	395	96	2.375	2.158	1.937	2.277	2.798	1144	1159	1.248	805	339	792	367	67138	57010	0	0	0
1	217	1		NA	16750	2705	65	39	47	30	63	41	41	57	41	71	290	356	254	71	343	343	378	420	111	0.038	0.462	0.08	0.072	3.776	-55	19	-4.728	-2	-53	6	13	5639	42769	-50	0	0
1	218	1	unmapped	UPB_031166	16825	2705	50	1456	1450	431	29	43	43	58	47	81	639	678	387	57	327	327	334	240	71	4.529	4.009	3.722	4.165	2.783	1725	1758	2.179	1413	312	1407	351	116017	54273	0	0	0
1	219	1	unmapped	UPB_182225	16900	2710	50	667	627	295	47	41	41	56	49	87	676	687	343	49	291	291	331	236	71	1.626	1.48	1.259	1.248	3.542	1011	982	0.701	626	385	586	396	50142	54948	0	0	0
1	220	1	unmapped	UPB_230796	16975	2710	55	426	419	223	53	42	42	55	44	80	602	617	360	58	298	298	386	829	214	1.263	1.182	0.912	1.092	4.332	688	696	0.337	384	304	377	319	33558	49322	0	0	0
1	221	1	unmapped	UPB_183891	17045	2705	55	1630	1707	572	33	41	41	55	45	81	614	694	424	61	292	292	323	234	72	4.935	4.144	3.544	4.319	2.738	1911	2068	2.303	1589	322	1666	402	136586	55543	0	0	0
1	222	1	unmapped	UPB_036451	17120	2705	50	1082	1101	378	34	43	43	56	39	69	603	627	385	61	315	315	340	239	70	3.608	3.391	2.431	2.753	2.643	1327	1370	1.851	1039	288	1058	312	88079	50121	0	0	0
1	223	1	unmapped	UPB_018918	17195	2705	50	1291	1337	456	34	42	42	57	43	75	634	619	385	62	323	323	355	249	70	4.016	4.375	3.28	3.769	2.584	1560	1591	2.006	1249	311	1295	296	106922	49493	0	0	0
1	224	1	unmapped	UPB_176824	17265	2710	50	727	702	354	50	40	40	53	38	71	726	752	409	54	321	321	349	242	69	1.696	1.536	1.501	1.249	4.596	1092	1093	0.762	687	405	662	431	56140	60120	0	0	0
1	225	1	unmapped	UPB_147657	17340	2705	50	1384	1482	492	33	41	41	51	32	62	558	633	417	65	331	331	355	250	70	5.916	4.772	4.542	6.238	4.371	1570	1743	2.565	1343	227	1441	302	118584	50645	0	0	0
1	226	1	unmapped	UPB_204686	17415	2710	55	480	514	266	51	39	39	51	35	68	608	668	400	59	308	308	347	239	68	1.47	1.319	1.205	1.226	5.34	741	835	0.556	441	300	475	360	41152	53401	0	0	0
1	227	1	unmapped	UPB_049967	17485	2705	50	1356	1297	424	32	43	43	54	38	70	687	679	344	50	312	312	342	240	70	3.501	3.417	2.778	3.408	2.644	1688	1621	1.808	1313	375	1254	367	103745	54294	0	0	0
1	228	1	unmapped	UPB_148200	17560	2705	50	1609	1617	492	30	41	41	59	48	81	661	677	326	48	333	333	424	1174	276	4.78	4.581	3.683	4.495	2.665	1896	1920	2.257	1568	328	1576	344	129383	54174	0	0	0
1	229	1		NA	17625	2705	65	39	52	38	73	39	39	54	43	79	294	329	230	69	323	323	406	873	215	0	2.167	0.091	0.092	3.989	-29	19	Error	0	-29	13	6	6290	39432	-50	0	0
1	230	1	unmapped	UPB_230914	17705	2710	45	589	571	233	40	41	41	58	48	82	747	755	361	47	347	347	396	275	69	1.37	1.299	1.264	1.372	3.315	948	938	0.454	548	400	530	408	29699	39244	0	0	0
1	231	1	unmapped	UPB_046440	17780	2705	50	1022	1026	358	34	42	42	56	43	76	558	621	344	55	338	338	372	269	72	4.455	3.477	2.819	3.508	3.265	1200	1267	2.155	980	220	984	283	82052	49681	0	0	0
1	232	1	unmapped	UPB_099708	17850	2705	45	566	567	178	31	39	39	50	34	68	645	658	386	58	341	341	369	250	67	1.734	1.666	1.186	1.712	3.462	831	845	0.794	527	304	528	317	29487	34228	0	0	0
1	233	1	unmapped	UPB_022662	17925	2705	50	1101	1083	329	30	41	41	55	41	74	603	652	370	56	338	338	368	245	66	4	3.318	3.174	3.576	3.006	1325	1356	2	1060	265	1042	314	86605	52181	0	0	0
1	234	1	unmapped	UPB_055135	18000	2705	50	961	957	307	32	41	41	56	43	76	754	762	376	49	317	317	346	241	69	2.105	2.058	1.709	2.124	2.384	1357	1361	1.074	920	437	916	445	76524	60947	0	0	0
1	235	1	unmapped	UPB_073804	18070	2705	50	1402	1364	477	34	41	41	60	51	85	618	638	364	57	351	351	372	261	70	5.097	4.61	3.796	4.943	3.932	1628	1610	2.35	1361	267	1323	287	109126	51041	0	0	0
1	236	1	unmapped	UPB_194260	18145	2705	50	1128	1136	315	27	42	42	61	55	90	571	618	375	60	377	377	397	278	70	5.598	4.539	3.995	4.194	2.914	1280	1335	2.485	1086	194	1094	241	90868	49472	0	0	0
1	237	1	unmapped	UPB_122705	18220	2705	50	1668	1671	483	28	42	42	56	36	64	534	606	351	57	311	311	349	257	73	7.291	5.522	4.574	5.944	3.333	1849	1924	2.866	1626	223	1629	295	133693	48494	0	0	0
1	238	1	unmapped	UPB_020473	18290	2705	50	2094	1980	698	35	45	45	63	48	76	635	735	495	67	332	332	406	529	130	6.762	4.801	4.244	4.85	2.997	2352	2338	2.758	2049	303	1935	403	158425	58832	0	0	0
1	239	1	unmapped	UPB_200731	18365	2710	45	304	314	162	51	47	47	61	47	77	658	672	315	46	320	320	376	403	107	0.76	0.759	0.707	0.683	3.508	595	619	-0.395	257	338	267	352	16315	34962	0	0	0
1	240	1	unmapped	UPB_112682	18440	2710	50	1486	1395	596	42	41	41	61	50	81	13700	13220	4120	31	314	314	370	269	72	0.108	0.105	0.108	0.099	3.703	14831	14260	-3.212	1445	13386	1354	12906	111638	1057629	0	0	0
1	241	1	unmapped	UPB_139316	18510	2705	50	1288	1247	427	34	42	42	60	49	81	541	591	387	65	323	323	367	260	70	5.716	4.496	3.491	3.74	3.354	1464	1473	2.515	1246	218	1205	268	99789	47282	0	0	0
1	242	1	unmapped	UPB_034438	18585	2705	50	1463	1384	437	31	41	41	56	44	78	628	665	582	87	352	352	450	1111	246	5.152	4.291	3.158	3.315	2.689	1698	1656	2.365	1422	276	1343	313	110739	53183	0	0	0
1	243	1	unmapped	UPB_038494	18660	2710	50	643	634	331	52	37	37	52	41	78	560	638	389	60	357	357	471	1190	252	2.985	2.125	1.658	1.867	5.143	809	878	1.578	606	203	597	281	50738	51033	0	0	0
1	244	1	unmapped	UPB_114267	18735	2705	55	1603	1481	510	34	38	38	54	40	74	565	744	1315	176	350	350	386	310	80	7.279	3.662	4.399	4.218	3.07	1780	1837	2.864	1565	215	1443	394	118459	59499	0	0	0
1	245	1	unmapped	UPB_018810	18805	2705	50	1181	1169	399	34	37	37	51	38	74	537	605	340	56	328	328	404	468	115	5.474	4.087	3.205	3.746	2.825	1353	1409	2.453	1144	209	1132	277	93496	48435	0	0	0
1	246	1	unmapped	UPB_076964	18880	2705	45	624	628	239	38	38	38	52	39	75	556	586	356	60	320	320	387	477	123	2.483	2.218	2.161	2.096	4.056	822	856	1.312	586	236	590	266	32644	30486	0	0	0
1	247	1	unmapped	UPB_100739	18950	2705	50	900	865	349	40	38	38	50	35	70	482	595	407	68	332	332	376	299	79	5.747	3.144	2.592	2.759	3.542	1012	1090	2.523	862	150	827	263	69207	47591	0	0	0
1	248	1	unmapped	UPB_063259	19025	2710	50	771	787	373	47	36	36	49	36	73	601	718	409	56	326	326	364	272	74	2.673	1.916	1.869	1.767	4.372	1010	1143	1.418	735	275	751	392	62974	57428	0	0	0
1	249	1	unmapped	UPB_141083	19100	2705	50	1888	1921	672	34	38	38	54	44	81	736	767	381	49	304	304	521	2320	445	4.282	4.067	3.52	3.922	2.272	2282	2346	2.098	1850	432	1883	463	153689	61331	0	0	0
1	250	1		NA	19165	2705	65	36	45	30	66	38	38	54	41	75	288	353	309	87	330	330	386	304	78	0.048	0.304	0.058	0.055	4.341	-44	30	-4.392	-2	-42	7	23	5440	42387	-50	0	0
1	251	1	unmapped	UPB_106490	19245	2705	55	1980	1919	591	30	39	39	54	42	77	595	661	430	65	318	318	371	276	74	7.007	5.481	5.051	5.751	3.312	2218	2223	2.809	1941	277	1880	343	153525	52892	0	0	0
1	252	1	unmapped	UPB_006066	19315	2705	55	1226	1121	485	43	40	40	56	45	80	547	621	392	63	345	345	363	245	67	5.871	3.917	2.708	2.763	3.679	1388	1357	2.554	1186	202	1081	276	89654	49690	0	0	0
1	253	1	unmapped	UPB_190394	19390	2705	55	1049	1009	389	38	40	40	57	45	78	501	557	354	63	364	364	414	643	155	7.365	5.021	2.792	3.719	3.558	1146	1162	2.881	1009	137	969	193	80720	44536	0	0	0
1	254	1	unmapped	UPB_156616	19470	2710	50	741	722	360	49	39	39	52	39	75	642	676	397	58	332	332	415	729	175	2.265	1.985	1.429	1.87	4.06	1012	1027	1.179	702	310	683	344	57722	54071	0	0	0
1	255	1	unmapped	UPB_033556	19540	2705	50	1153	1180	426	36	38	38	51	40	78	630	652	346	53	324	324	351	270	76	3.644	3.482	2.976	3.663	2.994	1421	1470	1.865	1115	306	1142	328	94391	52191	0	0	0
1	256	1	unmapped	UPB_096042	19610	2705	55	919	932	359	38	38	38	58	55	94	564	574	320	55	312	312	356	268	75	3.496	3.412	2.54	3.298	3.416	1133	1156	1.806	881	252	894	262	74592	45938	0	0	0
1	257	1	unmapped	UPB_201244	19690	2710	45	354	338	167	49	39	39	56	44	78	643	690	427	61	304	304	344	260	75	0.929	0.775	0.516	0.652	4.575	654	685	-0.106	315	339	299	386	17552	35872	0	0	0
1	258	1	unmapped	UPB_201876	19760	2705	45	727	760	216	28	37	37	51	41	80	777	766	375	48	318	318	344	245	71	1.503	1.614	1.436	1.877	2.878	1149	1171	0.588	690	459	723	448	39527	39842	0	0	0
1	259	1	unmapped	UPB_020398	19830	2705	55	1169	1196	435	36	37	37	55	47	85	620	676	404	59	315	315	346	245	70	3.711	3.211	2.624	3.294	3.175	1437	1520	1.892	1132	305	1159	361	95713	54099	0	0	0
1	260	1	unmapped	UPB_018042	19910	2710	50	618	627	319	50	37	37	50	41	82	583	650	361	55	305	305	372	333	89	2.09	1.71	1.608	1.708	3.478	859	935	1.063	581	278	590	345	50187	51966	0	0	0
1	261	1	unmapped	UPB_232755	19980	2710	50	775	710	329	46	37	37	54	44	81	639	694	353	50	298	298	347	258	74	2.164	1.699	1.602	1.47	3.308	1079	1069	1.114	738	341	673	396	56769	55480	0	0	0
1	262	1	unmapped	UPB_178499	20050	2710	40	435	464	172	37	37	37	55	45	81	711	697	407	58	293	293	452	1583	350	0.952	1.057	0.889	1.103	3.04	816	831	-0.071	398	418	427	404	24121	36245	0	0	0
1	263	1	unmapped	UPB_113816	20125	2710	50	954	902	408	45	36	36	51	37	72	611	683	395	57	297	297	461	1516	328	2.924	2.244	1.854	2.058	3.807	1232	1252	1.548	918	314	866	386	72127	54672	0	0	0
1	264	1	unmapped	UPB_026284	20200	2710	50	555	535	247	46	36	36	49	39	79	616	691	412	59	272	272	384	711	185	1.509	1.191	1.272	1.054	3.306	863	918	0.593	519	344	499	419	42817	55317	0	0	0
1	265	1	DarkCorner	DarkCorner	20275	2710	55	34	41	25	60	35	35	47	36	76	976	1041	503	48	292	292	332	251	75	-0.001	0.008	0.021	0.021	5.927	683	755	Error	-1	684	6	749	3303	83317	0	0	0
1	266	1	DarkCorner	DarkCorner	20340	2715	45	37	55	38	69	36	36	49	33	67	961	993	379	38	308	308	355	292	82	0.002	0.028	0.093	0.062	5.524	654	704	-9.351	1	653	19	685	2844	51642	0	0	0
1	267	1	DarkCorner	DarkCorner	20420	2715	50	36	50	33	66	35	35	46	30	65	938	1040	490	47	305	305	465	1701	365	0.002	0.02	0.049	0.037	4.235	634	750	-9.306	1	633	15	735	4020	83174	0	0	0
1	1	2	DarkCorner	DarkCorner	950	2765	45	45	58	40	68	38	38	48	30	62	908	932	405	43	308	308	349	275	78	0.012	0.032	0.034	0.041	4.631	607	644	-6.421	7	600	20	624	3039	48439	0	0	0
1	2	2	DarkCorner	DarkCorner	1025	2765	50	45	59	40	67	36	36	46	30	65	901	906	415	45	275	275	304	215	70	0.014	0.036	0.05	0.039	3.66	635	654	-6.12	9	626	23	631	4680	72489	0	0	0
1	3	2	DarkCorner	DarkCorner	1100	2760	45	36	47	30	63	36	36	45	27	60	1188	1123	447	39	249	249	286	234	81	0	0.013	0.024	0.031	3.737	939	885	Error	0	939	11	874	2418	58414	0	0	0
1	4	2	unmapped	UPB_196526	1165	2765	45	445	456	180	39	41	41	58	46	79	596	623	354	56	272	272	304	230	75	1.247	1.182	0.951	1.128	3.222	728	766	0.318	404	324	415	351	23701	32381	0	0	0
1	5	2	unmapped	UPB_149232	1245	2765	50	1817	1863	501	26	58	58	76	61	80	499	567	335	59	251	251	320	266	83	7.093	5.712	5.53	7.094	3.462	2007	2121	2.826	1759	248	1805	316	149054	45379	0	0	0
1	6	2	unmapped	UPB_202472	1320	2765	50	3499	3284	884	26	65	65	84	68	80	621	691	413	59	275	275	335	269	80	9.925	7.738	6.62	8.382	3.186	3780	3635	3.311	3434	346	3219	416	262688	55250	0	0	0
1	7	2	unmapped	UPB_198313	1390	2765	50	980	933	360	38	69	69	93	79	84	532	582	295	50	327	327	367	275	74	4.444	3.388	2.949	3.499	3.254	1116	1119	2.152	911	205	864	255	74665	46593	0	0	0
1	8	2	unmapped	UPB_012170	1465	2765	50	2098	2041	597	29	72	72	95	77	81	583	640	361	56	287	287	327	251	76	6.845	5.578	5	5.441	2.373	2322	2322	2.775	2026	296	1969	353	163289	51188	0	0	0
1	9	2	unmapped	UPB_204338	1540	2765	55	1061	1042	395	37	54	54	74	65	87	639	664	349	52	299	299	344	240	69	2.962	2.707	2.787	2.933	3.25	1347	1353	1.566	1007	340	988	365	83344	53095	0	0	0
1	10	2	unmapped	UPB_028952	1610	2765	50	1982	1915	558	29	52	52	70	62	88	635	681	365	53	301	301	339	241	71	5.778	4.903	4.74	5.869	2.996	2264	2243	2.531	1930	334	1863	380	153223	54502	0	0	0
1	11	2	unmapped	UPB_021361	1685	2765	50	2740	2635	682	25	55	55	90	79	87	678	771	425	55	311	311	362	230	63	7.316	5.609	6.018	6.956	3.091	3052	3040	2.871	2685	367	2580	460	210764	61704	0	0	0
1	12	2	unmapped	UPB_068830	1760	2765	50	1077	1044	317	30	54	54	79	64	81	621	661	367	55	358	358	390	216	55	3.89	3.267	2.478	3.19	3.227	1286	1293	1.96	1023	263	990	303	83492	52879	0	0	0
1	13	2	unmapped	UPB_077285	1830	2765	50	1577	1540	483	31	76	76	93	70	75	733	780	360	46	332	332	361	246	68	3.743	3.268	3.366	3.887	3.026	1902	1912	1.904	1501	401	1464	448	123222	62371	0	0	0
1	14	2	unmapped	UPB_146602	1905	2765	50	3247	3055	806	26	76	76	93	67	72	770	800	355	44	266	266	298	257	86	6.292	5.579	5.327	6.673	2.894	3675	3513	2.653	3171	504	2979	534	244402	64002	0	0	0
1	15	2	unmapped	UPB_230356	1980	2765	50	292	316	163	51	58	58	71	53	74	985	960	421	43	244	244	317	311	98	0.316	0.36	0.344	0.341	3.171	975	974	-1.663	234	741	258	716	25317	76819	0	0	0
1	16	2	unmapped	UPB_092428	2050	2765	50	1717	1660	525	31	49	49	67	52	77	649	719	397	55	288	288	334	277	82	4.62	3.738	3.637	4.441	2.866	2029	2042	2.208	1668	361	1611	431	132780	57519	0	0	0
1	17	2	unmapped	UPB_065306	2125	2765	50	1520	1510	478	31	78	78	97	77	79	695	759	421	55	322	322	374	276	73	3.866	3.277	3.093	3.557	2.822	1815	1869	1.951	1442	373	1432	437	120800	60702	0	0	0
1	18	2	unmapped	UPB_222660	2200	2775	35	300	295	161	54	63	63	102	95	93	850	830	459	55	331	331	367	260	70	0.457	0.465	0.404	0.413	5.337	756	731	-1.131	237	519	232	499	9433	26556	0	0	0
1	19	2	unmapped	UPB_092501	2270	2765	50	1408	1390	453	32	60	60	86	78	90	609	649	363	55	362	362	369	242	65	5.457	4.634	3.997	5.078	4.103	1595	1617	2.448	1348	247	1330	287	111169	51936	0	0	0
1	20	2	unmapped	UPB_188877	2345	2765	50	1108	1118	343	30	53	53	67	50	74	708	718	353	49	324	324	346	246	71	2.747	2.703	2.029	2.874	3.154	1439	1459	1.458	1055	384	1065	394	89412	57416	0	0	0
1	21	2	unmapped	UPB_080277	2415	2765	50	1055	1011	379	37	51	51	64	46	71	603	633	351	55	318	318	351	267	76	3.523	3.048	2.569	2.692	3.013	1289	1275	1.817	1004	285	960	315	80917	50612	0	0	0
1	22	2	unmapped	UPB_209210	2490	2765	50	154	152	96	63	42	42	59	49	83	1699	1691	601	35	377	377	398	272	68	0.085	0.084	0.09	0.084	2.632	1434	1424	-3.561	112	1322	110	1314	12157	135274	0	0	0
1	23	2	unmapped	UPB_122026	2565	2765	50	1848	1823	553	30	57	57	71	52	73	672	690	422	61	290	290	337	262	77	4.688	4.415	3.411	4.939	3.354	2173	2166	2.229	1791	382	1766	400	145853	55172	0	0	0
1	24	2	unmapped	UPB_210647	2640	2765	45	664	668	234	35	52	52	66	47	71	671	705	399	56	299	299	776	5142	662	1.645	1.517	1.433	1.734	3.223	984	1022	0.718	612	372	616	406	34753	36670	0	0	0
1	25	2	unmapped	UPB_160872	2710	2765	50	1337	1408	529	37	54	54	63	43	68	677	690	345	50	369	369	853	5252	615	4.166	4.218	3.154	3.804	3.054	1591	1675	2.059	1283	308	1354	321	112622	55181	0	0	0
1	26	2	unmapped	UPB_213509	2785	2765	50	277	286	143	50	44	44	65	55	84	1250	1242	527	42	351	351	366	258	70	0.259	0.272	0.251	0.251	2.934	1132	1133	-1.948	233	899	242	891	22856	99368	0	0	0
1	27	2	unmapped	UPB_030989	2860	2765	50	2206	2136	695	32	54	54	74	66	89	636	641	344	53	324	324	367	252	68	6.897	6.568	6.054	6.363	2.85	2464	2399	2.786	2152	312	2082	317	170858	51275	0	0	0
1	28	2	unmapped	UPB_057748	2930	2765	50	1028	1010	357	35	48	48	73	63	86	660	685	360	52	310	310	361	272	75	2.8	2.565	2.662	3.037	3.718	1330	1337	1.485	980	350	962	375	80812	54827	0	0	0
1	29	2	unmapped	UPB_206177	3005	2765	50	268	303	164	54	47	47	67	50	74	1029	1132	531	46	328	328	389	317	81	0.315	0.318	0.336	0.337	3.07	922	1060	-1.665	221	701	256	804	24252	90572	0	0	0
1	30	2	unmapped	UPB_142686	3080	2765	50	2068	2051	629	30	56	56	80	65	81	763	791	378	47	343	343	393	303	77	4.79	4.453	3.812	4.504	2.739	2432	2443	2.26	2012	420	1995	448	164071	63245	0	0	0
1	31	2	unmapped	UPB_160762	3150	2765	50	1924	1835	545	29	77	77	97	76	78	696	770	377	48	372	372	382	254	66	5.701	4.417	3.213	4.246	2.49	2171	2156	2.511	1847	324	1758	398	146836	61577	0	0	0
1	32	2	unmapped	UPB_013728	3225	2765	50	1513	1471	479	32	63	63	81	60	74	676	685	324	47	351	351	376	237	63	4.462	4.216	4.185	3.674	2.234	1775	1742	2.158	1450	325	1408	334	117691	54818	0	0	0
1	33	2	unmapped	UPB_051969	3295	2765	50	2368	2230	734	32	64	64	86	66	76	724	728	368	50	345	345	375	266	70	6.079	5.655	5.097	5.906	3.19	2683	2549	2.604	2304	379	2166	383	178407	58215	0	0	0
1	34	2	unmapped	UPB_026464	3370	2765	50	1911	1905	548	28	62	62	88	75	85	850	883	390	44	347	347	403	290	71	3.676	3.438	3.508	3.667	2.221	2352	2379	1.878	1849	503	1843	536	152416	70653	0	0	0
1	35	2	unmapped	UPB_076587	3445	2765	50	1250	1178	374	31	65	65	81	64	79	711	719	406	56	349	349	415	294	70	3.273	3.008	2.206	2.57	2.704	1547	1483	1.711	1185	362	1113	370	94279	57544	0	0	0
1	36	2	unmapped	UPB_036875	3515	2765	55	1152	1221	494	40	57	57	83	74	89	652	717	374	52	341	341	409	286	69	3.521	3.096	2.857	3.132	2.665	1406	1540	1.816	1095	311	1164	376	97661	57391	0	0	0
1	37	2	unmapped	UPB_003373	3590	2765	50	1214	1173	406	34	44	44	63	57	90	623	647	366	56	336	336	394	265	67	4.077	3.63	3.163	3.091	2.282	1457	1440	2.027	1170	287	1129	311	93838	51770	0	0	0
1	38	2	unmapped	UPB_230656	3660	2765	45	1549	1582	346	21	50	50	80	77	96	644	700	376	53	343	343	402	280	69	4.98	4.291	3.827	4.472	2.544	1800	1889	2.316	1499	301	1532	357	82282	36393	0	0	0
1	39	2	unmapped	UPB_150347	3740	2765	50	1552	1572	540	34	61	61	89	80	89	678	701	346	49	352	352	387	276	71	4.574	4.33	3.875	4.849	3.109	1817	1860	2.193	1491	326	1511	349	125781	56112	0	0	0
1	40	2	unmapped	UPB_209623	3810	2765	50	109	128	99	77	47	47	67	47	70	2459	2510	779	31	377	377	491	761	154	0.03	0.038	0.041	0.035	3.327	2144	2214	-5.07	62	2082	81	2133	10228	200820	0	0	0
1	41	2		NA	3880	2760	65	39	52	37	71	46	46	64	50	78	332	389	254	65	408	408	470	520	110	0.092	-0.316	0.09	0.082	4.753	-83	-13	-3.441	-7	-76	6	-19	6235	46649	-50	0	0
1	42	2	unmapped	UPB_219525	3955	2765	50	455	463	226	48	42	42	65	53	81	654	699	343	49	454	454	456	298	65	2.065	1.718	1.611	1.585	3.422	613	666	1.046	413	200	421	245	37051	55885	0	0	0
1	43	2	unmapped	UPB_133992	4030	2765	50	1032	1021	357	34	49	49	66	52	78	641	663	366	55	380	380	435	317	72	3.766	3.435	2.319	2.887	3.394	1244	1255	1.913	983	261	972	283	81680	53070	0	0	0
1	44	2	unmapped	UPB_054537	4105	2765	50	2218	2162	554	25	63	63	78	58	74	682	726	365	50	366	366	431	311	72	6.82	5.831	6.003	5.971	2.561	2471	2459	2.77	2155	316	2099	360	172999	58086	0	0	0
1	45	2	unmapped	UPB_183647	4180	2765	50	3240	3155	900	28	81	81	111	103	92	845	816	476	58	376	376	433	280	64	6.736	6.986	5.314	6.723	2.971	3628	3514	2.752	3159	469	3074	440	252405	65313	0	0	0
1	46	2	unmapped	UPB_159529	4250	2765	50	2520	2376	660	27	85	85	120	121	100	723	753	385	51	387	387	447	295	65	7.247	6.26	6.191	6.511	2.65	2771	2657	2.857	2435	336	2291	366	190073	60233	0	0	0
1	47	2	unmapped	UPB_110076	4325	2765	50	1798	1768	540	30	71	71	89	69	77	595	708	435	61	438	438	456	291	63	11	6.285	7.117	8.15	4.234	1884	1967	3.459	1727	157	1697	270	141472	56632	0	0	0
1	48	2	NegativeControl	(-)3xSLv1	4390	2770	35	40	70	57	81	49	49	74	56	75	1072	1070	525	49	445	445	460	300	65	-0.014	0.034	0.138	0.141	5.316	618	646	Error	-9	627	21	625	2244	34237	0	0	0
1	49	2	unmapped	UPB_125311	4470	2765	50	1444	1409	454	32	48	48	66	46	69	719	779	398	51	393	393	435	304	69	4.282	3.526	2.975	3.255	2.544	1722	1747	2.098	1396	326	1361	386	112732	62292	0	0	0
1	50	2	unmapped	UPB_083255	4545	2765	45	904	899	254	28	57	57	77	59	76	751	783	366	46	404	404	462	342	74	2.441	2.222	1.828	2.009	2.344	1194	1221	1.287	847	347	842	379	46728	40717	0	0	0
1	51	2	unmapped	UPB_228956	4615	2765	45	1885	1854	361	19	58	58	76	60	78	959	916	349	38	427	427	470	318	67	3.434	3.673	3.41	3.877	2.308	2359	2285	1.78	1827	532	1796	489	96414	47627	0	0	0
1	52	2	unmapped	UPB_119874	4690	2765	50	1897	1859	532	28	66	66	87	69	79	593	755	457	60	409	409	454	285	62	9.951	5.182	5.262	5.868	3.184	2015	2139	3.315	1831	184	1793	346	148743	60431	0	0	0
1	53	2	unmapped	UPB_212325	4760	2765	30	434	422	150	35	75	75	100	87	87	807	829	375	45	418	418	455	320	70	0.923	0.844	0.961	0.831	2.701	748	758	-0.116	359	389	347	411	13509	26515	0	0	0
1	54	2	unmapped	UPB_116237	4835	2765	50	1353	1327	426	32	65	65	87	75	86	752	808	488	60	458	458	491	345	70	4.381	3.606	2.925	4.106	3.333	1582	1612	2.131	1288	294	1262	350	106142	64638	0	0	0
1	55	2	unmapped	UPB_035844	4910	2765	50	2646	2661	735	27	82	82	99	77	77	840	840	398	47	472	472	501	335	66	6.967	7.008	4.866	8.18	3.595	2932	2947	2.801	2564	368	2579	368	212869	67182	0	0	0
1	56	2	unmapped	UPB_227570	4985	2765	50	1156	1190	398	33	85	85	103	83	80	731	805	455	56	509	509	569	318	55	4.824	3.733	3.012	3.107	3.435	1293	1401	2.27	1071	222	1105	296	95160	64360	0	0	0
1	57	2	unmapped	UPB_175488	5055	2765	50	1583	1512	566	37	57	57	81	74	91	700	745	431	57	405	405	491	330	67	5.173	4.279	3.043	3.623	3.022	1821	1795	2.371	1526	295	1455	340	120963	59568	0	0	0
1	58	2	unmapped	UPB_142244	5130	2770	50	2407	2305	753	32	66	66	80	62	77	735	770	375	48	413	413	492	337	68	7.27	6.272	4.774	5.402	2.494	2663	2596	2.862	2341	322	2239	357	184386	61596	0	0	0
1	59	2	unmapped	UPB_155569	5205	2765	50	3085	3019	730	24	86	86	110	89	80	773	795	381	47	395	395	462	337	72	7.934	7.332	6.992	8.045	2.476	3377	3333	2.988	2999	378	2933	400	241543	63591	0	0	0
1	60	2	unmapped	UPB_122979	5280	2765	50	3531	3315	912	27	101	101	123	96	78	836	914	457	50	515	515	518	323	62	10.685	8.055	7.236	9.174	3.555	3751	3613	3.418	3430	321	3214	399	265181	73111	0	0	0
1	61	2	unmapped	UPB_182136	5350	2765	45	1230	1211	326	26	76	76	98	73	74	755	846	394	46	489	489	555	385	69	4.338	3.179	2.927	3.104	3.067	1420	1492	2.117	1154	266	1135	357	62956	43988	0	0	0
1	62	2	unmapped	UPB_144102	5420	2765	45	3198	3254	622	19	88	88	106	97	91	969	944	410	43	450	450	538	371	68	5.992	6.409	4.651	6.392	2.257	3629	3660	2.583	3110	519	3166	494	169201	49076	0	0	0
1	63	2	unmapped	UPB_124751	5495	2765	45	2395	2463	333	13	90	90	117	103	88	1041	1046	511	48	481	481	542	336	61	4.116	4.2	3.075	3.881	2.061	2865	2938	2.041	2305	560	2373	565	128076	54378	0	0	0
1	64	2	unmapped	UPB_157658	5565	2765	45	2546	2446	482	19	88	88	129	132	102	876	850	421	49	535	535	550	309	56	7.208	7.486	5.939	6.058	2.319	2799	2673	2.85	2458	341	2358	315	127169	44215	0	0	0
1	65	2	unmapped	UPB_033706	5645	2765	50	2299	2281	654	28	86	86	121	126	104	967	974	451	46	504	504	863	3251	376	4.78	4.67	3.999	4.426	2.313	2676	2665	2.257	2213	463	2195	470	182443	77941	0	0	0
1	66	2	unmapped	UPB_100511	5720	2765	50	1091	1096	372	33	66	66	90	70	77	705	781	379	48	525	525	962	3706	385	5.694	4.023	2.794	3.377	2.641	1205	1286	2.51	1025	180	1030	256	87719	62488	0	0	0
1	67	2	unmapped	UPB_165868	5790	2765	50	2118	2075	596	28	71	71	90	63	70	881	901	426	47	538	538	593	315	53	5.968	5.521	4.36	5.034	2.897	2390	2367	2.577	2047	343	2004	363	166007	72110	0	0	0
1	68	2	unmapped	UPB_165122	5865	2765	50	2548	2473	660	26	90	90	120	100	83	920	945	381	40	545	545	610	307	50	6.555	5.957	5.125	5.406	2.145	2833	2783	2.713	2458	375	2383	400	197855	75617	0	0	0
1	69	2	unmapped	UPB_032621	5935	2765	50	2802	2764	837	30	97	97	118	96	81	912	905	435	48	548	548	573	328	57	7.431	7.471	6.612	7.563	3.159	3069	3024	2.894	2705	364	2667	357	221089	72364	0	0	0
1	70	2	unmapped	UPB_178774	6010	2765	45	1310	1310	299	22	68	68	84	64	76	770	801	381	47	537	537	566	340	60	5.33	4.705	3.024	4.215	3.214	1475	1506	2.414	1242	233	1242	264	68144	41675	0	0	0
1	71	2	unmapped	UPB_223034	6085	2765	50	1544	1532	440	28	58	58	77	62	80	837	939	463	49	551	551	568	339	59	5.196	3.799	3.234	4.439	3.46	1772	1862	2.377	1486	286	1474	388	122597	75127	0	0	0
1	72	2	unmapped	UPB_230834	6150	2765	35	738	722	193	26	80	80	149	214	143	884	848	347	40	621	621	655	363	55	2.502	2.828	1.761	2.235	2.529	921	869	1.323	658	263	642	227	23116	27128	0	0	0
1	73	2	unmapped	UPB_165690	6230	2765	50	2110	2089	579	27	87	87	143	181	126	886	902	411	45	611	611	667	383	57	7.356	6.88	6.143	6.18	2.751	2298	2293	2.879	2023	275	2002	291	167156	72137	0	0	0
1	74	2	unmapped	UPB_096544	6315	2770	30	454	469	289	61	75	75	109	108	99	915	886	495	55	622	622	669	398	59	1.294	1.492	0.86	0.523	7.761	672	658	0.371	379	293	394	264	14993	28362	0	0	0
1	75	2	unmapped	UPB_109079	6375	2770	50	1979	1866	731	39	56	56	85	69	81	871	934	514	55	607	607	632	354	56	7.284	5.535	3.991	4.572	3.903	2187	2137	2.865	1923	264	1810	327	149273	74693	0	0	0
1	76	2	unmapped	UPB_176998	6450	2765	50	1330	1299	432	33	75	75	95	78	82	854	916	441	48	552	552	603	327	54	4.156	3.363	2.567	3.514	3.323	1557	1588	2.055	1255	302	1224	364	103912	73248	0	0	0
1	77	2	unmapped	UPB_138439	6525	2765	45	1793	1843	366	19	79	79	95	65	68	922	982	379	38	573	573	662	371	56	4.911	4.313	4.122	4.855	2.534	2063	2173	2.296	1714	349	1764	409	95839	51048	0	0	0
1	78	2	unmapped	UPB_199693	6595	2770	45	498	512	190	37	66	66	87	64	73	913	901	402	44	623	623	679	392	57	1.49	1.604	1.197	1.301	3.773	722	724	0.575	432	290	446	278	26629	46868	0	0	0
1	79	2	unmapped	UPB_175552	6670	2765	50	1808	1718	503	29	64	64	74	51	68	966	1063	510	47	634	634	687	408	59	5.253	3.855	3.234	3.766	3.248	2076	2083	2.393	1744	332	1654	429	137400	85020	0	0	0
1	80	2	unmapped	UPB_087324	6745	2765	50	2053	2083	579	27	74	74	82	51	62	938	950	489	51	680	680	704	374	53	7.671	7.441	5.277	6.397	3.285	2237	2279	2.939	1979	258	2009	270	166630	75999	0	0	0
1	81	2	unmapped	UPB_082521	6815	2765	50	1764	1682	544	32	76	76	91	61	67	864	943	446	47	673	673	715	376	52	8.838	5.948	3.437	4.166	3.64	1879	1876	3.144	1688	191	1606	270	134594	75415	0	0	0
1	82	2	unmapped	UPB_000641	6890	2770	50	1988	1880	698	37	61	61	78	56	71	935	971	404	41	645	645	747	595	79	6.645	5.58	5.216	5.719	3.379	2217	2145	2.732	1927	290	1819	326	150438	77716	0	0	0
1	83	2	unmapped	UPB_161056	6965	2765	50	2765	2702	765	28	68	68	80	57	71	878	991	498	50	655	655	659	388	58	12.094	7.839	5.352	5.894	2.695	2920	2970	3.596	2697	223	2634	336	216159	79272	0	0	0
1	84	2	unmapped	UPB_201016	7035	2770	50	567	556	272	48	58	58	77	62	80	999	1015	443	43	698	698	704	370	52	1.691	1.571	0.992	1.077	4.72	810	815	0.758	509	301	498	317	44452	81237	0	0	0
1	85	2		NA	7105	2760	65	49	71	59	83	46	46	68	61	89	783	838	374	44	744	744	787	386	49	0.077	0.266	0.12	0.136	5.543	42	119	-3.7	3	39	25	94	8536	100575	-50	0	0
1	86	2	unmapped	UPB_230751	7180	2765	50	375	363	182	50	60	60	116	135	116	1088	1112	484	43	818	818	876	454	51	1.167	1.031	0.61	0.567	3.474	585	597	0.222	315	270	303	294	29032	88978	0	0	0
1	87	2		NA	7250	2760	65	50	67	57	85	57	57	109	138	126	683	734	428	58	801	801	839	452	53	0.059	-0.149	0.071	0.071	3.799	-125	-57	-4.075	-7	-118	10	-67	8030	88115	-50	0	0
1	88	2		NA	7325	2760	65	60	78	63	80	61	61	101	133	131	696	772	415	53	759	759	814	443	54	0.016	1.308	0.092	0.097	4.042	-64	30	-5.977	-1	-63	17	13	9393	92690	-50	0	0
1	89	2	unmapped	UPB_147162	7405	2765	45	2911	2979	449	15	67	67	88	73	82	1036	1108	474	42	733	733	755	359	47	9.386	7.765	6.306	7.742	2.622	3147	3287	3.231	2844	303	2912	375	154901	57625	0	0	0
1	90	2	unmapped	UPB_068621	7475	2765	45	1441	1524	320	20	75	75	92	74	80	1197	1280	558	43	686	686	749	389	51	2.673	2.439	2.752	2.849	3.343	1877	2043	1.419	1366	511	1449	594	79226	66552	0	0	0
1	91	2	unmapped	UPB_081376	7550	2765	50	2444	2345	604	25	79	79	96	74	77	962	1016	425	41	764	764	774	385	49	11.944	8.992	5.419	7.643	3.772	2563	2518	3.578	2365	198	2266	252	187581	81286	0	0	0
1	92	2	unmapped	UPB_024000	7625	2765	50	1751	1682	457	27	84	84	97	67	69	1062	1067	464	43	721	721	742	393	52	4.889	4.618	3.95	4.489	2.635	2008	1944	2.289	1667	341	1598	346	134550	85344	0	0	0
1	93	2	unmapped	UPB_006619	7700	2765	55	1701	1659	470	28	73	73	87	63	72	1093	1134	515	45	831	831	792	396	50	6.214	5.234	4.345	4.933	3.37	1890	1889	2.635	1628	262	1586	303	132688	90746	0	0	0
1	94	2	unmapped	UPB_044453	7770	2770	50	1784	1685	596	35	78	78	95	69	72	1072	1118	483	43	727	727	772	386	50	4.945	4.11	3.775	3.682	3.363	2051	1998	2.306	1706	345	1607	391	134823	89410	0	0	0
1	95	2	unmapped	UPB_174060	7845	2770	50	2177	2017	720	35	76	76	98	73	74	1055	1148	522	45	714	714	802	420	52	6.161	4.472	3.119	3.784	2.994	2442	2375	2.623	2101	341	1941	434	161390	91868	0	0	0
1	96	2	unmapped	UPB_091190	7915	2770	40	358	351	123	35	58	58	80	56	70	1642	1596	596	37	755	755	794	404	50	0.338	0.348	0.339	0.335	2.843	1187	1134	-1.564	300	887	293	841	18240	82998	0	0	0
1	97	2	unmapped	UPB_168621	7995	2765	45	855	923	257	27	66	66	87	69	79	1270	1248	538	43	751	751	786	459	58	1.52	1.724	1.208	1.532	2.859	1308	1354	0.604	789	519	857	497	47977	64905	0	0	0
1	98	2	unmapped	UPB_224101	8060	2770	50	1773	1664	638	38	73	73	91	75	82	7973	7785	2146	27	714	714	756	420	55	0.234	0.225	0.218	0.21	1.734	8959	8662	-2.094	1700	7259	1591	7071	133147	622782	0	0	0
1	99	2	unmapped	UPB_187745	8140	2765	45	1510	1517	274	18	56	56	80	69	86	990	1048	404	38	782	782	830	407	49	6.99	5.492	3.636	5.031	3.842	1662	1727	2.805	1454	208	1461	266	78880	54511	0	0	0
1	100	2	unmapped	UPB_213544	8205	2760	35	397	403	176	43	72	72	117	134	114	1736	1717	629	36	983	983	1028	497	48	0.432	0.451	0.459	0.514	3.323	1078	1065	-1.212	325	753	331	734	12882	54935	0	0	0
1	101	2	unmapped	UPB_130288	8285	2770	50	2105	2056	579	28	73	73	101	115	113	1023	1067	497	46	800	800	895	779	87	9.112	7.427	5.153	5.122	2.77	2255	2250	3.188	2032	223	1983	267	164507	85355	0	0	0
1	102	2	unmapped	UPB_105859	8355	2765	45	2309	2391	460	19	85	85	101	71	70	1331	1282	518	40	771	771	822	434	52	3.971	4.513	4.009	5.738	3.22	2784	2817	1.99	2224	560	2306	511	124345	66655	0	0	0
1	103	2	unmapped	UPB_165106	8430	2765	55	2320	2206	649	29	86	86	106	89	83	1042	1097	594	54	828	828	843	442	52	10.439	7.881	4.285	5.453	3.027	2448	2389	3.384	2234	214	2120	269	176478	87764	0	0	0
1	104	2	unmapped	UPB_049665	8500	2765	45	2409	2383	511	21	81	81	109	112	102	1188	1212	485	40	855	855	886	453	51	6.991	6.448	4.947	5.303	2.76	2661	2659	2.805	2328	333	2302	357	123906	63002	0	0	0
1	105	2	unmapped	UPB_213635	8580	2770	40	604	593	191	32	64	64	116	131	112	1122	1136	386	33	825	825	844	438	51	1.818	1.701	1.334	1.881	5.054	837	840	0.862	540	297	529	311	30846	59068	0	0	0
1	106	2	unmapped	UPB_124284	8650	2770	50	2045	2012	680	33	68	68	88	70	79	5625	5560	1493	26	693	693	732	376	51	0.401	0.399	0.405	0.385	1.65	6909	6811	-1.319	1977	4932	1944	4867	160998	444820	0	0	0
1	107	2	unmapped	UPB_059724	8725	2770	50	1831	1784	596	33	73	73	89	69	77	1111	1206	569	47	721	721	753	422	56	4.508	3.528	2.86	3.166	3.184	2148	2196	2.172	1758	390	1711	485	142713	96487	0	0	0
1	108	2	unmapped	UPB_123300	8795	2770	50	2372	2144	683	31	77	77	91	61	67	1197	1272	484	38	703	703	746	385	51	4.646	3.633	3.453	3.82	2.649	2789	2636	2.216	2295	494	2067	569	171519	101795	0	0	0
1	109	2	unmapped	UPB_159615	8870	2765	50	1323	1293	387	29	82	82	95	82	86	1155	1115	456	40	711	711	869	1019	117	2.795	2.998	2.151	2.745	2.593	1685	1615	1.483	1241	444	1211	404	103436	89229	0	0	0
1	110	2	unmapped	UPB_202166	8950	2770	40	606	601	198	32	59	59	86	80	93	1324	1355	610	45	714	714	795	457	57	0.897	0.846	0.662	0.94	3.378	1157	1183	-0.157	547	610	542	641	31265	70468	0	0	0
1	111	2	unmapped	UPB_210634	9015	2770	40	419	435	177	40	57	57	81	71	87	1451	1409	507	35	782	782	815	448	54	0.541	0.603	0.524	0.54	2.76	1031	1005	-0.886	362	669	378	627	22598	73243	0	0	0
1	112	2	unmapped	UPB_082808	9085	2765	45	787	796	218	27	71	71	97	87	89	1183	1130	532	47	833	833	853	430	50	2.046	2.441	1.365	1.561	2.199	1066	1022	1.033	716	350	725	297	41382	58750	0	0	0
1	113	2	unmapped	UPB_053965	9165	2765	45	2385	2450	426	17	84	84	115	97	84	1261	1375	528	38	747	747	794	418	52	4.477	3.768	4.066	3.916	2.058	2815	2994	2.162	2301	514	2366	628	127410	71480	0	0	0
1	114	2	unmapped	UPB_039792	9240	2770	50	3462	3175	1006	31	92	92	113	86	76	1279	1258	520	41	727	727	774	438	56	6.105	5.806	4.504	5.25	2.356	3922	3614	2.61	3370	552	3083	531	253980	100626	0	0	0
1	115	2	unmapped	UPB_151453	9310	2770	50	2737	2549	906	35	72	72	102	94	92	1214	1332	614	46	744	744	773	405	52	5.67	4.213	4.004	4.184	2.994	3135	3065	2.503	2665	470	2477	588	203928	106584	0	0	0
1	116	2	unmapped	UPB_111729	9385	2770	50	2738	2714	839	30	84	84	106	94	88	1152	1203	501	41	722	722	752	410	54	6.172	5.468	5.237	6.228	3.114	3084	3111	2.626	2654	430	2630	481	217154	96240	0	0	0
1	117	2	unmapped	UPB_025209	9460	2770	45	2136	2109	445	21	88	88	105	76	72	1067	1087	373	34	726	726	762	429	56	6.006	5.598	4.403	5.337	2.582	2389	2382	2.586	2048	341	2021	361	109647	56517	0	0	0
1	118	2	unmapped	UPB_027938	9530	2770	50	4364	4099	1182	28	86	86	98	67	68	1292	1323	494	37	759	759	789	451	57	8.026	7.115	6.51	6.944	2.835	4811	4577	3.005	4278	533	4013	564	327942	105843	0	0	0
1	119	2	unmapped	UPB_148744	9600	2765	45	4021	3992	658	16	125	125	163	162	99	1202	1222	442	36	881	881	854	385	45	12.137	11.34	9.234	10.668	2.658	4217	4208	3.601	3896	321	3867	341	207596	63568	0	0	0
1	120	2	unmapped	UPB_192698	9680	2770	50	2423	2237	763	34	93	93	138	157	113	1268	1341	580	43	837	837	890	479	53	5.406	4.254	3.505	4.262	3.555	2761	2648	2.435	2330	431	2144	504	178952	107267	0	0	0
1	121	2	unmapped	UPB_060187	9750	2770	50	960	949	327	34	53	53	70	44	62	1053	1130	513	45	687	687	760	497	65	2.478	2.023	1.874	2.051	3.404	1273	1339	1.309	907	366	896	443	75894	90398	0	0	0
1	122	2	unmapped	UPB_224476	9820	2765	45	2088	2102	388	18	78	78	101	88	87	1312	1352	523	38	656	656	711	407	57	3.064	2.908	2.926	3.251	2.166	2666	2720	1.615	2010	656	2024	696	109291	70292	0	0	0
1	123	2	unmapped	UPB_157614	9895	2770	50	1942	1821	620	34	97	97	113	88	77	1267	1237	494	39	734	734	765	439	57	3.462	3.427	3.068	3.287	3.445	2378	2227	1.791	1845	533	1724	503	145703	98954	0	0	0
1	124	2	unmapped	UPB_123373	9965	2765	45	4142	4088	707	17	120	120	171	207	121	1297	1316	589	44	646	646	722	430	59	6.178	5.922	5.654	6.442	2.267	4673	4638	2.627	4022	651	3968	670	212555	68411	0	0	0
1	125	2	unmapped	UPB_103452	10045	2765	45	1811	1870	451	24	107	107	159	205	128	1199	1181	494	41	659	659	706	382	54	3.156	3.377	3.057	3.701	3.005	2244	2285	1.658	1704	540	1763	522	97234	61408	0	0	0
1	126	2	unmapped	UPB_046134	10115	2770	50	2288	2191	707	32	93	93	113	85	75	1229	1269	548	43	679	679	713	388	54	3.991	3.556	3.351	3.524	2.862	2745	2688	1.997	2195	550	2098	590	175287	101526	0	0	0
1	127	2	unmapped	UPB_183537	10190	2770	45	1865	1928	428	22	77	77	101	70	69	1024	1100	442	40	595	595	671	430	64	4.168	3.665	2.908	4.136	2.927	2217	2356	2.059	1788	429	1851	505	100242	57191	0	0	0
1	128	2	unmapped	UPB_021990	10260	2765	45	2612	2611	455	17	83	83	107	89	83	1082	1165	474	40	595	595	664	381	57	5.193	4.435	4.685	5.541	3.331	3016	3098	2.377	2529	487	2528	570	135770	60579	0	0	0
1	129	2	unmapped	UPB_050252	10335	2770	50	2063	2095	665	31	93	93	118	90	76	1005	1033	529	51	634	634	673	388	57	5.31	5.018	4.32	4.245	2.471	2341	2401	2.409	1970	371	2002	399	167604	82629	0	0	0
1	130	2	unmapped	UPB_199484	10405	2770	40	440	453	186	41	77	77	97	72	74	1150	1225	480	39	600	600	645	386	59	0.66	0.602	0.564	0.631	3.387	913	1001	-0.599	363	550	376	625	23535	63689	0	0	0
1	131	2	unmapped	UPB_125078	10485	2770	50	1855	1748	604	34	70	70	79	48	60	1081	1159	563	48	593	593	626	365	58	3.658	2.965	2.802	3.125	3.264	2273	2244	1.871	1785	488	1678	566	139849	92698	0	0	0
1	132	2	unmapped	UPB_209865	10560	2770	45	537	551	242	43	62	62	76	53	69	1066	1098	429	39	619	619	685	391	57	1.063	1.021	0.991	1.157	3.474	922	968	0.088	475	447	489	479	28644	57091	0	0	0
1	133	2	unmapped	UPB_088488	10635	2765	50	1084	1030	404	39	75	75	86	55	63	980	1044	425	40	653	653	687	370	53	3.086	2.442	1.98	2.359	3.102	1336	1346	1.626	1009	327	955	391	82413	83512	0	0	0
1	134	2	unmapped	UPB_225894	10705	2765	45	1862	1845	321	17	86	86	123	120	97	1118	2012	5939	295	650	650	685	406	59	3.795	1.291	3.492	3.548	3.658	2244	3121	1.924	1776	468	1759	1362	95935	104628	0	0	0
1	135	2	unmapped	UPB_029964	10775	2770	50	2036	1933	702	36	97	97	129	119	92	1065	1066	496	46	664	664	662	380	57	4.835	4.567	3.439	4.264	3.588	2340	2238	2.274	1939	401	1836	402	154677	85248	0	0	0
1	136	2	unmapped	UPB_110674	10850	2765	45	2042	2073	412	19	102	102	120	83	69	996	1042	456	43	571	571	652	378	57	4.565	4.185	4.275	4.549	2.378	2365	2442	2.191	1940	425	1971	471	107792	54201	0	0	0
1	137	2	unmapped	UPB_097090	10920	2765	45	1576	1555	378	24	80	80	97	76	78	1061	1042	449	43	564	564	635	383	60	3.01	3.086	2.89	3.24	2.377	1993	1953	1.59	1496	497	1475	478	80854	54189	0	0	0
1	138	2	unmapped	UPB_227785	10995	2770	50	201	227	158	69	64	64	82	63	76	2182	2206	642	29	633	633	684	397	58	0.088	0.104	0.117	0.083	3.582	1686	1736	-3.499	137	1549	163	1573	18193	176440	0	0	0
1	139	2	unmapped	UPB_029255	11070	2765	50	2139	2092	656	31	77	77	96	70	72	918	1026	441	42	660	660	687	358	52	7.992	5.505	4.533	5.351	2.553	2320	2381	2.999	2062	258	2015	366	167361	82079	0	0	0
1	140	2	unmapped	UPB_157080	11145	2770	50	2128	2064	687	33	92	92	107	74	69	2232	2332	870	37	661	661	720	363	50	1.296	1.18	1.315	1.327	2.907	3607	3643	0.374	2036	1571	1972	1671	165141	186534	0	0	0
1	141	2	unmapped	UPB_060196	11215	2770	50	697	749	341	45	63	63	100	100	100	918	1010	460	45	575	575	615	337	54	1.848	1.577	1.465	1.79	3.933	977	1121	0.886	634	343	686	435	59928	80819	0	0	0
1	142	2	unmapped	UPB_167023	11290	2770	55	2109	2040	632	30	61	61	103	100	97	970	1036	483	46	492	492	566	347	61	4.285	3.638	3.94	3.914	2.503	2526	2523	2.099	2048	478	1979	544	163168	82844	0	0	0
1	143	2	unmapped	UPB_189497	11365	2770	50	1042	1056	396	37	53	53	74	57	77	829	909	402	44	471	471	599	391	65	2.763	2.29	2.407	2.541	3.909	1347	1441	1.466	989	358	1003	438	84455	72745	0	0	0
1	144	2	unmapped	UPB_005897	11435	2765	45	1518	1542	373	24	67	67	89	67	75	905	992	429	43	496	496	578	385	66	3.548	2.974	3.091	3.216	2.302	1860	1971	1.827	1451	409	1475	496	80192	51586	0	0	0
1	145	2	unmapped	UPB_226874	11510	2770	50	1407	1397	445	31	84	84	100	77	77	845	938	454	48	433	433	512	370	72	3.211	2.6	2.506	3.039	3.543	1735	1818	1.683	1323	412	1313	505	111789	75043	0	0	0
1	146	2	unmapped	UPB_233016	11585	2770	50	1366	1327	444	33	76	76	93	70	75	865	945	406	42	374	374	473	337	71	2.627	2.191	2.223	2.338	2.613	1781	1822	1.394	1290	491	1251	571	106165	75571	0	0	0
1	147	2	unmapped	UPB_101500	11660	2770	50	2279	2094	705	33	68	68	85	62	72	1009	1528	2795	182	416	416	490	320	65	3.728	1.822	3.155	3.175	3.775	2804	3138	1.899	2211	593	2026	1112	167537	122201	0	0	0
1	148	2	unmapped	UPB_070863	11730	2770	50	1986	1869	532	28	65	65	79	60	75	885	1016	601	59	439	439	487	338	69	4.307	3.127	3.525	3.798	2.942	2367	2381	2.107	1921	446	1804	577	149527	81310	0	0	0
1	149	2	unmapped	UPB_019720	11805	2770	50	1997	1927	601	31	75	75	89	67	75	900	928	467	50	436	436	504	342	67	4.142	3.764	3.497	3.812	2.937	2386	2344	2.05	1922	464	1852	492	154121	74205	0	0	0
1	150	2	unmapped	UPB_103885	11875	2770	50	1745	1620	604	37	71	71	87	61	70	898	961	435	45	430	430	460	274	59	3.577	2.917	2.57	3.385	3.066	2142	2080	1.839	1674	468	1549	531	129615	76896	0	0	0
1	151	2	unmapped	UPB_030661	11950	2765	45	1668	1708	380	22	64	64	86	62	72	903	986	426	43	458	458	470	288	61	3.604	3.114	3.694	3.916	2.516	2049	2172	1.85	1604	445	1644	528	88804	51276	0	0	0
1	152	2	unmapped	UPB_060051	12020	2765	45	1083	1104	295	26	66	66	86	63	73	1156	1429	1116	78	486	486	576	446	77	1.518	1.101	1.214	1.322	2.474	1687	1981	0.602	1017	670	1038	943	57407	74328	0	0	0
1	153	2	unmapped	UPB_143660	12095	2770	50	1952	1870	612	32	85	85	104	72	69	820	949	503	53	465	465	550	461	83	5.259	3.688	3.679	3.965	3.797	2222	2269	2.395	1867	355	1785	484	149573	75926	0	0	0
1	154	2	unmapped	UPB_079863	12170	2770	40	1296	1260	340	26	79	79	98	71	72	729	871	457	52	447	447	506	373	73	4.316	2.785	2.758	3.156	3.135	1499	1605	2.11	1217	282	1181	424	65507	45268	0	0	0
1	155	2	unmapped	UPB_225806	12240	2765	45	1943	1908	458	24	76	76	97	79	81	1084	982	391	39	422	422	478	318	66	2.82	3.271	2.71	3.488	2.411	2529	2392	1.496	1867	662	1832	560	99220	51068	0	0	0
1	156	2	unmapped	UPB_081516	12315	2770	50	2329	2223	667	30	76	76	97	80	82	819	862	365	42	443	443	475	292	61	5.992	5.124	4.944	4.879	2.336	2629	2566	2.583	2253	376	2147	419	177849	68984	0	0	0
1	157	2	unmapped	UPB_191038	12385	2765	45	1426	1464	338	23	87	87	96	70	72	915	970	433	44	457	457	490	296	60	2.924	2.684	2.671	3.119	3.07	1797	1890	1.548	1339	458	1377	513	76126	50417	0	0	0
1	158	2	unmapped	UPB_027348	12465	2770	45	1772	1819	398	21	80	80	91	68	74	826	926	445	48	480	480	650	1500	230	4.89	3.899	3.612	4.38	2.755	2038	2185	2.29	1692	346	1739	446	94602	48146	0	0	0
1	159	2	unmapped	UPB_140228	12535	2770	50	3982	3762	1038	27	90	90	105	84	80	1107	1100	482	43	402	402	641	1654	258	5.521	5.261	5.036	4.968	2.182	4597	4370	2.465	3892	705	3672	698	300998	88013	0	0	0
1	160	2	unmapped	UPB_019496	12610	2770	50	946	959	349	36	78	78	97	73	75	820	873	385	44	400	400	444	322	72	2.067	1.863	2.041	2.018	2.618	1288	1354	1.047	868	420	881	473	76735	69813	0	0	0
1	161	2	unmapped	UPB_189560	12685	2765	45	1779	1778	444	24	88	88	102	73	71	730	733	350	47	416	416	514	889	172	5.385	5.331	3.816	4.671	2.37	2005	2007	2.429	1691	314	1690	317	92446	38092	0	0	0
1	162	2	unmapped	UPB_149390	12755	2765	45	1861	1887	360	19	85	85	106	87	82	661	715	354	49	455	455	484	321	66	8.621	6.931	4.61	5.483	2.44	1982	2062	3.108	1776	206	1802	260	98139	37183	0	0	0
1	163	2	unmapped	UPB_051323	12830	2770	50	1451	1441	436	30	71	71	101	85	84	713	734	443	60	425	425	457	294	64	4.792	4.434	2.775	3.531	3.476	1668	1679	2.261	1380	288	1370	309	115275	58752	0	0	0
1	164	2	unmapped	UPB_078753	12905	2765	45	1995	2006	450	22	75	75	96	68	70	694	733	432	58	421	421	457	286	62	7.033	6.189	4.393	6.337	3.51	2193	2243	2.814	1920	273	1931	312	104290	38140	0	0	0
1	165	2	unmapped	UPB_227466	12980	2765	45	1177	1179	294	24	63	63	82	58	70	705	766	409	53	367	367	410	303	73	3.296	2.797	2.79	3.255	3.076	1452	1515	1.721	1114	338	1116	399	61311	39835	0	0	0
1	166	2	unmapped	UPB_013915	13050	2770	55	1670	1628	523	32	69	69	87	58	66	792	762	428	56	384	384	420	288	68	3.924	4.124	3.028	3.575	3.137	2009	1937	1.972	1601	408	1559	378	130269	60963	0	0	0
1	167	2	unmapped	UPB_035010	13125	2770	50	1343	1273	411	32	70	70	92	73	79	708	751	403	53	376	376	428	287	67	3.834	3.208	2.477	3.014	3.65	1605	1578	1.939	1273	332	1203	375	101839	60118	0	0	0
1	168	2	unmapped	UPB_042092	13200	2770	45	2090	1998	437	21	75	75	90	75	83	783	853	384	45	376	376	412	302	73	4.951	4.031	4.406	4.848	2.614	2422	2400	2.308	2015	407	1923	477	103879	44377	0	0	0
1	169	2	unmapped	UPB_203412	13270	2770	50	1371	1349	402	29	72	72	82	60	73	752	747	330	44	383	383	408	273	66	3.52	3.508	3.008	3.723	2.585	1668	1641	1.816	1299	369	1277	364	107948	59797	0	0	0
1	170	2	unmapped	UPB_014002	13345	2770	50	2293	2209	691	31	56	56	76	58	76	721	780	395	50	393	393	411	263	63	6.82	5.563	4.487	5.06	2.245	2565	2540	2.77	2237	328	2153	387	176735	62396	0	0	0
1	171	2	unmapped	UPB_200847	13415	2770	50	347	346	158	45	54	54	69	47	68	664	674	353	52	367	367	415	283	68	0.987	0.951	0.866	0.804	3.884	590	599	-0.02	293	297	292	307	27653	53931	0	0	0
1	172	2	unmapped	UPB_169018	13490	2765	40	736	751	199	26	64	64	80	60	75	545	631	373	59	334	334	364	242	66	3.185	2.313	1.986	2.548	3.592	883	984	1.671	672	211	687	297	39042	32788	0	0	0
1	173	2	unmapped	UPB_027457	13565	2770	50	2831	2727	787	28	61	61	88	70	79	818	851	431	50	371	371	403	250	62	6.197	5.554	4.625	5.096	2.434	3217	3146	2.632	2770	447	2666	480	218125	68091	0	0	0
1	174	2	unmapped	UPB_077992	13635	2770	50	627	655	263	40	69	69	80	58	72	596	696	373	53	370	370	390	263	67	2.469	1.798	1.796	2.48	4.256	784	912	1.304	558	226	586	326	52377	55677	0	0	0
1	175	2	unmapped	UPB_112313	13710	2770	50	1882	1920	623	32	60	60	70	47	67	787	803	384	47	330	330	375	270	72	3.987	3.932	3.783	4.601	3.085	2279	2333	1.995	1822	457	1860	473	153605	64238	0	0	0
1	176	2	unmapped	UPB_167981	13785	2770	50	827	817	316	38	77	77	91	61	67	692	701	332	47	335	335	369	239	64	2.101	2.022	1.852	1.9	2.826	1107	1106	1.071	750	357	740	366	65376	56101	0	0	0
1	177	2	unmapped	UPB_223643	13855	2770	50	444	422	177	41	63	63	80	58	72	781	794	371	46	377	377	471	620	131	0.943	0.861	0.755	0.823	4.062	785	776	-0.085	381	404	359	417	33765	63481	0	0	0
1	178	2	unmapped	UPB_109693	13930	2770	50	1285	1263	452	35	67	67	81	57	70	634	703	451	64	343	343	432	582	134	4.186	3.322	3.351	3.505	3.567	1509	1556	2.065	1218	291	1196	360	101007	56230	0	0	0
1	179	2	unmapped	UPB_029040	14005	2770	50	1561	1560	576	36	64	64	79	59	74	856	827	425	51	328	328	393	325	82	2.835	2.998	2.813	3.115	3.701	2025	1995	1.503	1497	528	1496	499	124795	66165	0	0	0
1	180	2	unmapped	UPB_032649	14075	2765	45	2346	2410	480	19	79	79	107	88	82	790	850	379	44	313	313	378	306	80	4.753	4.341	4.777	5.244	2.538	2744	2868	2.249	2267	477	2331	537	125339	44180	0	0	0
1	181	2	unmapped	UPB_091372	14150	2770	50	933	919	283	30	84	84	101	81	80	817	761	332	43	359	359	392	275	70	1.854	2.077	1.792	2.104	2.751	1307	1237	0.89	849	458	835	402	73483	60883	0	0	0
1	182	2	unmapped	UPB_024756	14225	2770	50	1165	1183	459	38	69	69	86	66	76	779	784	392	50	324	324	346	228	65	2.409	2.422	2.103	2.341	2.51	1551	1574	1.268	1096	455	1114	460	94637	62695	0	0	0
1	183	2	unmapped	UPB_028238	14295	2770	50	2247	2194	736	33	86	86	95	70	73	750	821	424	51	332	332	358	252	70	5.17	4.311	4.176	4.904	3.08	2579	2597	2.37	2161	418	2108	489	175493	65645	0	0	0
1	184	2	unmapped	UPB_054469	14370	2770	50	1601	1583	480	30	87	87	98	71	72	749	780	394	50	302	302	342	244	71	3.387	3.13	3.181	3.309	2.653	1961	1974	1.76	1514	447	1496	478	126656	62409	0	0	0
1	185	2	unmapped	UPB_066060	14445	2770	50	3208	3076	879	28	83	83	96	66	68	749	819	451	55	311	311	428	442	103	7.135	5.892	5.304	5.836	2.476	3563	3501	2.835	3125	438	2993	508	246107	65492	0	0	0
1	186	2	unmapped	UPB_161447	14515	2770	55	1962	1915	654	34	88	88	107	74	69	973	965	448	46	342	342	431	372	86	2.97	2.933	2.702	3.023	2.488	2505	2450	1.57	1874	631	1827	623	153205	77214	0	0	0
1	187	2	unmapped	UPB_106360	14590	2770	50	2765	2727	866	31	70	70	92	70	76	679	759	433	57	373	373	418	308	73	8.807	6.883	6.557	7.018	2.701	3001	3043	3.139	2695	306	2657	386	218169	60706	0	0	0
1	188	2	unmapped	UPB_108906	14665	2770	55	2121	2053	627	30	54	54	78	64	82	611	650	371	57	373	373	478	508	106	8.685	7.217	5.146	6.071	2.673	2305	2276	3.119	2067	238	1999	277	164279	52025	0	0	0
1	189	2	unmapped	UPB_038384	14735	2770	55	530	538	211	39	65	65	79	60	75	913	884	418	47	301	301	412	495	120	0.76	0.811	0.756	0.835	2.532	1077	1056	-0.396	465	612	473	583	43011	70748	0	0	0
1	190	2	unmapped	UPB_139552	14810	2770	50	2228	2190	620	28	64	64	80	57	71	754	761	366	48	295	295	338	221	65	4.715	4.562	4.235	4.615	2.398	2623	2592	2.237	2164	459	2126	466	175221	60899	0	0	0
1	191	2	unmapped	UPB_023031	14885	2770	50	1485	1453	496	34	76	76	92	66	71	587	703	728	103	298	298	350	256	73	4.875	3.4	2.932	3.664	3.47	1698	1782	2.286	1409	289	1377	405	116206	56275	0	0	0
1	192	2	unmapped	UPB_005084	14960	2770	50	2033	1906	562	29	68	68	90	67	74	652	725	377	52	304	304	351	233	66	5.647	4.366	5.098	5.5	2.724	2313	2259	2.497	1965	348	1838	421	152474	58027	0	0	0
1	193	2	unmapped	UPB_002725	15030	2770	50	1580	1585	487	30	78	78	95	72	75	734	782	444	56	302	302	357	248	69	3.477	3.14	3.146	4.256	3.921	1934	1987	1.798	1502	432	1507	480	126761	62581	0	0	0
1	194	2	unmapped	UPB_006491	15105	2770	50	2132	1970	671	34	87	87	89	56	62	757	816	482	59	300	300	389	304	78	4.475	3.649	4.001	4.254	4.109	2502	2399	2.162	2045	457	1883	516	157633	65312	0	0	0
1	195	2	unmapped	UPB_076557	15175	2765	50	2594	2416	757	31	92	92	101	69	68	647	723	446	61	347	347	432	305	70	8.34	6.181	5.765	6.971	3.525	2802	2700	3.06	2502	300	2324	376	193311	57872	0	0	0
1	196	2	unmapped	UPB_066199	15250	2770	50	1735	1712	567	33	79	79	92	65	70	744	788	445	56	370	370	446	312	69	4.428	3.907	3.935	4.133	3.775	2030	2051	2.147	1656	374	1633	418	136997	63020	0	0	0
1	197	2	unmapped	UPB_208030	15325	2770	50	657	635	272	42	69	69	86	62	72	613	644	326	50	388	388	414	295	71	2.613	2.211	1.655	1.706	3.091	813	822	1.386	588	225	566	256	50760	51519	0	0	0
1	198	2	unmapped	UPB_049289	15400	2770	50	1889	1833	600	32	81	81	107	87	81	592	661	359	54	326	326	363	244	67	6.797	5.23	4.45	5.537	3.118	2074	2087	2.765	1808	266	1752	335	146649	52851	0	0	0
1	199	2	unmapped	UPB_041618	15470	2770	50	2907	2807	880	31	70	70	90	67	74	833	886	465	52	385	385	394	259	65	6.333	5.463	4.864	5.235	2.839	3285	3238	2.663	2837	448	2737	501	224525	70919	0	0	0
1	200	2	unmapped	UPB_217327	15540	2770	55	356	362	191	52	57	57	75	56	74	606	631	347	54	362	362	382	274	71	1.225	1.134	0.836	0.768	3.548	543	574	0.293	299	244	305	269	28986	50445	0	0	0
1	201	2	unmapped	UPB_103926	15615	2770	50	1761	1680	495	29	57	57	87	74	85	729	714	382	53	340	340	378	466	123	4.38	4.34	3.132	3.875	2.88	2093	1997	2.131	1704	389	1623	374	134385	57080	0	0	0
1	202	2	unmapped	UPB_149940	15690	2770	50	1354	1285	400	31	81	81	101	75	74	582	636	394	61	361	361	379	263	69	5.76	4.378	3.061	3.759	3.026	1494	1479	2.526	1273	221	1204	275	102796	50919	0	0	0
1	203	2	unmapped	UPB_150115	15765	2770	55	946	951	368	38	48	48	69	54	78	599	592	349	58	326	326	379	363	95	3.289	3.395	2.289	2.853	3.315	1171	1169	1.718	898	273	903	266	76114	47385	0	0	0
1	204	2	unmapped	UPB_042458	15835	2770	50	1875	1825	607	33	56	56	80	68	85	652	707	415	58	297	297	353	367	103	5.124	4.315	3.828	4.1	2.488	2174	2179	2.357	1819	355	1769	410	146003	56587	0	0	0
1	205	2	unmapped	UPB_082665	15910	2770	50	1716	1665	545	32	96	96	108	80	74	686	767	716	93	324	324	370	268	72	4.475	3.542	3.521	3.557	3.88	1982	2012	2.162	1620	362	1569	443	133193	61366	0	0	0
1	206	2	unmapped	UPB_042392	15985	2770	50	2232	2199	643	29	70	70	95	64	67	713	751	412	54	293	293	331	249	75	5.148	4.648	4.98	5.078	2.579	2582	2587	2.364	2162	420	2129	458	175897	60108	0	0	0
1	207	2		NA	16055	2765	65	45	65	46	70	55	55	83	67	80	295	312	215	68	305	305	355	300	84	1	1.429	0.132	0.161	3.653	-20	17	0	-10	-10	10	7	7848	37434	-50	0	0
1	208	2	unmapped	UPB_001113	16130	2770	50	929	952	342	35	62	62	95	80	84	668	737	397	53	274	274	354	326	92	2.201	1.922	1.959	2.019	2.727	1261	1353	1.138	867	394	890	463	76189	58938	0	0	0
1	209	2	unmapped	UPB_002561	16200	2770	50	981	941	394	41	60	60	86	72	83	584	670	430	64	299	299	361	269	74	3.232	2.375	2.12	2.688	4.093	1206	1252	1.692	921	285	881	371	75270	53624	0	0	0
1	210	2	unmapped	UPB_108327	16275	2765	45	1747	1740	332	19	74	74	87	65	74	673	722	416	57	293	293	336	255	75	4.403	3.883	3.724	4.313	2.347	2053	2095	2.138	1673	380	1666	429	90499	37527	0	0	0
1	211	2	unmapped	UPB_031856	16350	2770	50	3073	2970	841	28	94	94	108	86	79	627	733	439	59	287	287	368	542	147	8.762	6.448	6.979	7.063	3.427	3319	3322	3.131	2979	340	2876	446	237639	58667	0	0	0
1	212	2		NA	16420	2765	65	44	61	46	75	61	61	83	71	85	340	355	260	73	342	342	393	471	119	8.5	0	0.167	0.193	3.607	-19	13	3.087	-17	-2	0	13	7372	42548	-50	0	0
1	213	2	unmapped	UPB_219884	16495	2770	40	354	368	157	42	52	52	68	47	69	680	706	366	51	276	276	359	283	78	0.748	0.735	0.597	0.605	2.366	706	746	-0.42	302	404	316	430	19159	36725	0	0	0
1	214	2	unmapped	UPB_197562	16570	2770	45	868	863	245	28	56	56	81	62	76	530	596	372	62	292	292	365	302	82	3.412	2.655	1.698	2.126	2.826	1050	1111	1.771	812	238	807	304	44892	30990	0	0	0
1	215	2	unmapped	UPB_047710	16640	2770	45	1041	1032	260	25	67	67	85	60	70	630	677	357	52	346	346	420	393	93	3.43	2.915	2.485	2.87	2.636	1258	1296	1.778	974	284	965	331	53650	35222	0	0	0
1	216	2	unmapped	UPB_126038	16715	2770	50	2758	2626	742	28	66	66	82	63	76	643	654	365	55	334	334	428	444	103	8.712	8	6.138	7.992	3.137	3001	2880	3.123	2692	309	2560	320	210098	52332	0	0	0
1	217	2	unmapped	UPB_064035	16790	2770	50	1143	1151	375	32	69	69	94	78	82	698	736	432	58	325	325	393	287	73	2.879	2.633	2.757	2.971	3.117	1447	1493	1.526	1074	373	1082	411	92048	58867	0	0	0
1	218	2	unmapped	UPB_085300	16860	2770	50	1058	1005	362	36	76	76	94	74	78	697	714	414	57	304	304	420	492	117	2.499	2.266	2.209	2.52	3.888	1375	1339	1.321	982	393	929	410	80376	57090	0	0	0
1	219	2	unmapped	UPB_118881	16935	2770	50	1524	1568	534	34	61	61	83	66	79	702	925	1251	135	314	314	366	249	68	3.771	2.466	3.521	3.707	3.891	1851	2118	1.915	1463	388	1507	611	125458	74037	0	0	0
1	220	2	unmapped	UPB_100785	17010	2770	50	1014	985	395	40	60	60	81	63	77	642	671	400	59	302	302	338	260	76	2.806	2.507	2.019	2.605	3.518	1294	1294	1.488	954	340	925	369	78839	53713	0	0	0
1	221	2	unmapped	UPB_028131	17085	2770	50	2530	2416	818	33	68	68	87	66	75	629	744	387	52	268	268	316	222	70	6.82	4.933	4.678	5.275	2.631	2823	2824	2.77	2462	361	2348	476	193264	59538	0	0	0
1	222	2	unmapped	UPB_162984	17155	2770	50	1719	1666	532	31	66	66	83	64	77	645	697	434	62	375	375	382	225	58	6.122	4.969	3.068	3.872	2.771	1923	1922	2.614	1653	270	1600	322	133250	55740	0	0	0
1	223	2	unmapped	UPB_139534	17230	2770	50	1164	1197	413	34	78	78	97	74	76	548	579	346	59	345	345	354	231	65	5.35	4.782	3.852	4.135	3.689	1289	1353	2.419	1086	203	1119	234	95788	46352	0	0	0
1	224	2	unmapped	UPB_145032	17305	2770	55	2292	2196	725	33	76	76	93	69	74	551	595	384	64	305	305	332	239	71	9.008	7.31	5.629	6.867	3.56	2462	2410	3.171	2216	246	2120	290	175704	47576	0	0	0
1	225	2	unmapped	UPB_065690	17375	2770	50	2433	2290	696	30	64	64	85	66	77	639	681	378	55	332	332	349	215	61	7.717	6.378	6.116	6.524	2.898	2676	2575	2.948	2369	307	2226	349	183231	54498	0	0	0
1	226	2	unmapped	UPB_189316	17450	2770	50	854	842	330	39	54	54	73	55	75	655	693	435	62	310	310	336	239	71	2.319	2.057	1.652	1.588	2.662	1145	1171	1.213	800	345	788	383	67351	55463	0	0	0
1	227	2	unmapped	UPB_146057	17525	2770	50	1910	1848	568	30	61	61	93	79	84	625	645	374	57	308	308	342	242	70	5.833	5.303	4.645	5.282	2.77	2166	2124	2.544	1849	317	1787	337	147807	51612	0	0	0
1	228	2	unmapped	UPB_034516	17595	2770	50	1859	1735	548	31	56	56	95	87	91	575	621	349	56	323	323	358	251	70	7.155	5.634	4.913	5.433	3.136	2055	1977	2.839	1803	252	1679	298	138766	49652	0	0	0
1	229	2	unmapped	UPB_133040	17670	2770	50	2354	2375	690	29	47	47	84	77	91	629	617	303	49	315	315	384	300	78	7.347	7.709	5.743	7.078	2.713	2621	2630	2.877	2307	314	2328	302	189985	49351	0	0	0
1	230	2	unmapped	UPB_211107	17740	2775	50	264	275	161	58	65	65	83	66	79	751	742	376	50	300	300	359	260	72	0.441	0.475	0.346	0.403	4.058	650	652	-1.18	199	451	210	442	21966	59328	0	0	0
1	231	2	unmapped	UPB_105572	17815	2775	50	533	521	258	49	49	49	67	51	76	698	686	316	46	338	338	426	887	208	1.344	1.356	1.169	1.391	3.545	844	820	0.427	484	360	472	348	41640	54862	0	0	0
1	232	2	unmapped	UPB_083749	17890	2770	50	616	661	261	39	46	46	65	51	78	608	613	357	58	359	359	383	256	66	2.289	2.421	1.823	2.251	3.37	819	869	1.195	570	249	615	254	52868	49041	0	0	0
1	233	2	unmapped	UPB_099835	17965	2770	45	592	608	253	41	48	48	68	50	73	553	644	369	57	314	314	377	261	69	2.276	1.697	1.323	1.436	2.407	783	890	1.187	544	239	560	330	31636	33496	0	0	0
1	234	2	unmapped	UPB_196959	18035	2770	40	1129	1143	312	27	60	60	75	59	78	685	712	367	51	316	316	377	309	81	2.897	2.735	2.726	2.706	1.936	1438	1479	1.535	1069	369	1083	396	59410	37001	0	0	0
1	235	2	unmapped	UPB_223745	18105	2765	45	2636	2672	542	20	85	85	130	149	114	762	747	351	46	394	394	430	311	72	6.932	7.329	6.107	9.143	3.731	2919	2940	2.793	2551	368	2587	353	138921	38864	0	0	0
1	236	2	unmapped	UPB_072308	18185	2770	50	2284	2159	649	30	89	89	122	149	122	468	579	381	65	394	394	407	282	69	29.662	11.189	5.497	7.466	4.244	2269	2255	4.891	2195	74	2070	185	172717	46342	0	0	0
1	237	2	unmapped	UPB_120806	18255	2770	55	1100	1095	353	32	70	70	86	65	75	601	653	463	70	342	342	360	256	71	3.977	3.296	2.657	3.377	3.426	1289	1336	1.992	1030	259	1025	311	87596	52279	0	0	0
1	238	2	unmapped	UPB_175271	18330	2770	40	736	719	209	29	63	63	79	58	73	611	676	356	52	352	352	404	469	116	2.598	2.025	2.099	2.178	2.641	932	980	1.378	673	259	656	324	37393	35144	0	0	0
1	239	2	unmapped	UPB_165737	18405	2770	50	2199	2133	677	31	68	68	88	71	80	479	515	315	61	351	351	406	304	74	16.648	12.591	7.919	9.549	3.31	2259	2229	4.057	2131	128	2065	164	170618	41186	0	0	0
1	240	2	unmapped	UPB_113498	18480	2770	45	2257	2248	447	19	85	85	102	73	71	697	740	419	56	350	350	411	302	73	6.259	5.546	4.548	5.865	2.876	2519	2553	2.646	2172	347	2163	390	116905	38496	0	0	0
1	241	2	unmapped	UPB_087355	18545	2770	40	1192	1237	326	26	79	79	93	63	67	524	623	329	52	355	355	368	246	66	6.586	4.321	3.014	4.131	2.767	1282	1426	2.719	1113	169	1158	268	64312	32393	0	0	0
1	242	2	unmapped	UPB_169220	18620	2770	50	1088	1076	396	36	63	63	81	60	74	619	680	392	57	354	354	537	1608	299	3.868	3.107	3.569	2.815	3.68	1290	1339	1.952	1025	265	1013	326	86117	54410	0	0	0
1	243	2	unmapped	UPB_027595	18695	2770	50	1729	1682	521	30	82	82	93	68	73	694	748	441	58	346	346	517	1647	318	4.733	3.98	3.231	4.044	3.66	1995	2002	2.243	1647	348	1600	402	134599	59853	0	0	0
1	244	2	unmapped	UPB_065304	18770	2770	55	1959	1871	608	32	94	94	147	174	118	820	785	354	45	353	353	408	286	70	3.994	4.113	3.768	4.328	2.842	2332	2209	1.998	1865	467	1777	432	149694	62805	0	0	0
1	245	2	unmapped	UPB_123838	18840	2770	50	1378	1318	468	35	76	76	113	133	117	667	672	363	54	316	316	431	575	133	3.709	3.489	2.782	3.025	2.632	1653	1598	1.891	1302	351	1242	356	105443	53733	0	0	0
1	246	2	unmapped	UPB_102721	18915	2770	50	1194	1154	439	38	62	62	74	49	66	548	606	368	60	336	336	391	330	84	5.34	4.044	3.313	3.865	3.226	1344	1362	2.417	1132	212	1092	270	92344	48442	0	0	0
1	247	2	unmapped	UPB_035556	18990	2770	50	2194	2075	675	32	57	57	71	48	67	595	666	397	59	305	305	363	271	74	7.369	5.59	5.064	6.314	2.938	2427	2379	2.881	2137	290	2018	361	166039	53264	0	0	0
1	248	2	unmapped	UPB_194122	19065	2770	50	512	509	250	49	58	58	76	60	78	613	615	340	55	321	321	344	240	69	1.555	1.534	1.171	1.263	3.753	746	745	0.637	454	292	451	294	40688	49221	0	0	0
1	249	2	unmapped	UPB_029522	19135	2770	50	1603	1544	496	32	69	69	89	69	77	734	697	377	54	363	363	389	243	62	4.135	4.416	3.495	3.626	2.892	1905	1809	2.048	1534	371	1475	334	123518	55772	0	0	0
1	250	2	unmapped	UPB_208319	19210	2770	45	515	520	181	34	51	51	73	51	69	690	707	303	42	369	369	405	284	70	1.445	1.388	1.252	1.735	3.32	785	807	0.532	464	321	469	338	27014	36781	0	0	0
1	251	2	unmapped	UPB_215480	19285	2770	50	518	560	255	45	51	51	72	56	77	555	600	372	62	375	375	423	304	71	2.594	2.262	1.639	1.907	3.837	647	734	1.375	467	180	509	225	44839	48028	0	0	0
1	252	2	unmapped	UPB_180308	19355	2770	45	631	698	253	36	53	53	73	56	76	700	715	334	46	428	428	428	273	63	2.125	2.247	1.675	2.052	3.375	850	932	1.087	578	272	645	287	36271	37181	0	0	0
1	253	2	unmapped	UPB_224705	19430	2770	50	1029	1045	362	34	52	52	71	56	78	686	735	386	52	366	366	463	983	212	3.053	2.691	2.199	2.651	2.69	1297	1362	1.61	977	320	993	369	83632	58828	0	0	0
1	254	2	unmapped	UPB_229363	19500	2770	40	432	475	218	45	40	40	58	46	79	771	740	313	42	282	282	403	739	183	0.802	0.95	0.864	1.032	3.679	881	893	-0.319	392	489	435	458	24696	38489	0	0	0
1	255	2	unmapped	UPB_191369	19575	2770	50	955	950	327	34	51	51	76	70	92	642	627	381	60	334	334	419	592	141	2.935	3.068	2.515	2.456	2.113	1212	1192	1.553	904	308	899	293	76037	50187	0	0	0
1	256	2	unmapped	UPB_083203	19650	2770	30	526	572	239	41	55	55	83	76	91	550	598	336	56	341	341	384	277	72	2.254	2.012	1.146	1.598	2.506	680	774	1.172	471	209	517	257	18315	19135	0	0	0
1	257	2	unmapped	UPB_087789	19725	2770	45	1017	1062	310	29	48	48	68	54	79	549	615	355	57	354	354	399	287	71	4.969	3.885	2.881	3.157	2.296	1164	1275	2.313	969	195	1014	261	55200	31963	0	0	0
1	258	2	unmapped	UPB_172576	19795	2775	50	764	764	348	45	58	58	75	58	77	607	681	396	58	401	401	417	272	65	3.427	2.521	1.784	1.865	3.991	912	986	1.777	706	206	706	280	61110	54501	0	0	0
1	259	2	unmapped	UPB_068589	19870	2770	45	804	773	253	32	57	57	74	56	75	637	651	336	51	385	385	402	269	66	2.964	2.692	2.142	2.271	2.586	999	982	1.568	747	252	716	266	40187	33866	0	0	0
1	260	2	unmapped	UPB_145007	19940	2770	45	1372	1348	355	26	60	60	73	49	67	682	678	341	50	313	313	362	267	73	3.556	3.529	3.138	3.433	2.401	1681	1653	1.83	1312	369	1288	365	70117	35238	0	0	0
1	261	2	unmapped	UPB_083145	20015	2770	30	481	493	200	40	61	61	81	64	79	558	541	333	61	369	369	469	470	100	2.222	2.512	0.95	1.45	3.615	609	604	1.152	420	189	432	172	15784	17321	0	0	0
1	262	2	unmapped	UPB_049116	20090	2770	50	1816	1721	559	32	45	45	72	63	87	582	637	375	58	332	332	618	2024	327	7.084	5.495	4.329	4.687	2.345	2021	1981	2.825	1771	250	1676	305	137718	50946	0	0	0
1	263	2	unmapped	UPB_192653	20165	2770	55	778	788	345	43	47	47	61	43	70	659	652	364	55	296	296	362	329	90	2.014	2.081	1.633	2.131	3.507	1094	1097	1.01	731	363	741	356	63068	52163	0	0	0
1	264	2	unmapped	UPB_138919	20235	2775	50	500	450	232	51	40	40	54	39	72	691	690	334	48	267	267	318	234	73	1.085	0.969	0.87	0.777	3.153	884	833	0.118	460	424	410	423	35978	55217	0	0	0
1	265	2	DarkCorner	DarkCorner	20310	2780	45	36	44	28	63	35	35	46	33	71	990	1006	569	56	320	320	337	238	70	0.001	0.013	0.031	0.029	4.71	671	695	-9.388	1	670	9	686	2297	52302	0	0	0
1	266	2	DarkCorner	DarkCorner	20385	2780	45	36	60	67	111	36	36	45	30	66	1038	1024	474	46	305	305	338	263	77	0	0.033	0.034	0.034	5.324	733	743	Error	0	733	24	719	3097	53254	0	0	0
1	267	2	DarkCorner	DarkCorner	20460	2775	45	39	53	44	83	35	35	43	26	60	852	938	468	49	333	333	414	1063	256	0.008	0.03	0.045	0.043	5.35	523	623	-7.02	4	519	18	605	2771	48801	0	0	0
1	1	3	DarkCorner	DarkCorner	915	2830	50	42	54	39	72	37	37	48	32	66	965	1034	626	60	296	296	335	285	85	0.007	0.023	0.038	0.034	4.289	674	755	-7.064	5	669	17	738	4280	82698	0	0	0
1	2	3	DarkCorner	DarkCorner	985	2825	45	37	54	37	68	36	36	46	28	60	1027	1064	437	41	237	237	314	324	103	0.001	0.022	0.049	0.041	3.617	791	845	-9.626	1	790	18	827	2787	55304	0	0	0
1	3	3	DarkCorner	DarkCorner	1060	2825	50	36	45	29	64	36	36	45	30	66	849	856	400	46	250	250	295	230	77	0	0.015	0.021	0.021	4.96	599	615	Error	0	599	9	606	3605	68459	0	0	0
1	4	3	unmapped	UPB_129932	1135	2830	50	1241	1262	374	29	41	41	57	41	71	535	592	341	57	275	275	306	226	73	4.615	3.852	3.024	3.756	2.581	1460	1538	2.206	1200	260	1221	317	100940	47398	0	0	0
1	5	3	unmapped	UPB_203902	1210	2830	50	2414	2437	704	28	64	64	81	58	71	630	666	337	50	305	305	332	236	71	7.231	6.573	6.085	6.901	2.944	2675	2734	2.854	2350	325	2373	361	194995	53246	0	0	0
1	6	3	unmapped	UPB_218785	1285	2830	45	1266	1309	290	22	84	84	102	90	88	651	697	357	51	270	270	371	481	129	3.102	2.869	2.971	3.337	2.805	1563	1652	1.633	1182	381	1225	427	68053	36266	0	0	0
1	7	3	unmapped	UPB_195119	1345	2830	45	352	380	189	49	60	60	89	81	91	718	701	404	57	311	311	395	462	116	0.717	0.821	0.72	0.771	2.74	699	710	-0.479	292	407	320	390	19753	36460	0	0	0
1	8	3	unmapped	UPB_037635	1430	2830	50	2084	2065	609	29	60	60	87	77	88	657	679	358	52	314	314	377	296	78	5.901	5.493	5.043	6.023	3.118	2367	2370	2.561	2024	343	2005	365	165164	54292	0	0	0
1	9	3	unmapped	UPB_229798	1500	2830	50	1240	1165	395	33	47	47	64	49	76	644	698	325	46	291	291	341	240	70	3.38	2.747	2.952	3.144	2.55	1546	1525	1.757	1193	353	1118	407	93178	55816	0	0	0
1	10	3		NA	1545	2835	35	40	55	45	81	42	42	54	38	70	354	352	292	82	322	322	357	242	67	-0.062	0.433	0.151	0.106	4.038	30	43	Error	-2	32	13	30	1768	11256	0	0	0
1	11	3	unmapped	UPB_074496	1650	2830	50	1893	1853	492	26	55	55	74	64	86	559	623	437	70	329	329	369	263	71	7.991	6.116	5.086	5.774	2.767	2068	2092	2.998	1838	230	1798	294	148222	49834	0	0	0
1	12	3	unmapped	UPB_159735	1720	2830	50	1507	1485	408	27	70	70	90	65	72	603	659	327	49	386	386	409	265	64	6.622	5.183	4.2	5.045	2.871	1654	1688	2.727	1437	217	1415	273	118837	52737	0	0	0
1	13	3	unmapped	UPB_204811	1795	2830	50	1155	1131	331	29	71	71	82	58	70	590	652	357	54	398	398	412	245	59	5.646	4.173	3.002	4.16	3.007	1276	1314	2.497	1084	192	1060	254	90457	52133	0	0	0
1	14	3	unmapped	UPB_178867	1865	2830	55	1705	1627	532	32	79	79	93	68	73	2789	2633	921	34	318	318	350	237	67	0.658	0.669	0.632	0.674	2.119	4097	3863	-0.604	1626	2471	1548	2315	130156	210632	0	0	0
1	15	3	unmapped	UPB_051104	1940	2830	50	2114	2074	554	26	74	74	91	62	68	705	695	345	49	290	290	331	251	75	4.916	4.938	4.611	5.004	2.652	2455	2405	2.297	2040	415	2000	405	165913	55575	0	0	0
1	16	3	unmapped	UPB_077531	2015	2830	50	1517	1521	461	30	56	56	72	51	70	613	630	388	61	289	289	331	255	77	4.509	4.296	3.453	3.707	2.357	1785	1806	2.173	1461	324	1465	341	121645	50390	0	0	0
1	17	3	unmapped	UPB_135171	2090	2830	50	858	882	359	40	63	63	80	59	73	628	642	337	52	328	328	372	278	74	2.65	2.608	2.43	3.001	3.941	1095	1133	1.406	795	300	819	314	70584	51327	0	0	0
1	18	3	unmapped	UPB_052560	2160	2830	50	2342	2318	583	25	57	57	85	69	81	697	732	451	61	326	326	391	291	74	6.159	5.569	4.756	5.694	2.406	2656	2667	2.623	2285	371	2261	406	185462	58522	0	0	0
1	19	3	unmapped	UPB_082990	2235	2830	50	515	498	230	46	45	45	64	48	75	713	760	341	44	310	310	335	214	63	1.166	1.007	0.84	0.922	3.246	873	903	0.222	470	403	453	450	39805	60838	0	0	0
1	20	3	unmapped	UPB_172225	2305	2830	50	994	970	351	36	52	52	71	51	71	659	706	426	60	315	315	362	257	70	2.738	2.348	2.018	2.153	2.661	1286	1309	1.453	942	344	918	391	77599	56472	0	0	0
1	21	3	unmapped	UPB_079475	2380	2830	50	1864	1808	543	30	66	66	83	61	73	702	735	430	58	286	286	350	283	80	4.322	3.88	4.484	4.415	2.823	2214	2191	2.112	1798	416	1742	449	144601	58831	0	0	0
1	22	3	unmapped	UPB_000721	2455	2830	50	1937	1888	485	25	59	59	79	63	79	693	733	388	52	333	333	372	267	71	5.217	4.573	4.275	5.185	3.26	2238	2229	2.383	1878	360	1829	400	151055	58631	0	0	0
1	23	3	unmapped	UPB_105018	2525	2830	45	1743	1782	413	23	56	56	77	66	85	692	775	452	58	302	302	336	243	72	4.326	3.649	3.903	4.049	2.579	2077	2199	2.113	1687	390	1726	473	92655	40282	0	0	0
1	24	3	unmapped	UPB_101318	2600	2830	50	662	669	281	42	52	52	70	57	81	572	654	338	51	294	294	343	255	74	2.194	1.714	1.42	1.761	3.195	888	977	1.134	610	278	617	360	53520	52285	0	0	0
1	25	3	unmapped	UPB_131442	2675	2830	50	1854	1824	503	27	48	48	62	47	75	645	707	428	60	336	336	372	240	64	5.845	4.787	4.047	4.98	2.79	2115	2147	2.547	1806	309	1776	371	145924	56558	0	0	0
1	26	3	unmapped	UPB_148723	2750	2830	50	1232	1186	352	29	51	51	61	42	68	565	580	324	55	338	338	378	249	65	5.203	4.69	3.238	3.58	2.542	1408	1377	2.379	1181	227	1135	242	94889	46404	0	0	0
1	27	3	unmapped	UPB_123198	2820	2830	50	2872	2699	727	26	57	57	86	89	103	691	753	382	50	371	371	385	255	66	8.797	6.916	6.36	8.495	3.304	3135	3024	3.137	2815	320	2642	382	215953	60267	0	0	0
1	28	3	unmapped	UPB_196966	2895	2825	35	608	625	205	32	61	61	93	106	113	692	754	460	61	360	360	412	286	69	1.648	1.431	1.103	1.319	3.145	879	958	0.72	547	332	564	394	20012	24117	0	0	0
1	29	3	unmapped	UPB_013937	2970	2830	50	1489	1483	443	29	51	51	79	76	96	638	678	421	62	313	313	384	295	76	4.425	3.923	3.466	3.408	2.468	1763	1797	2.146	1438	325	1432	365	118626	54234	0	0	0
1	30	3	unmapped	UPB_153883	3040	2830	50	2481	2423	643	26	70	70	86	67	77	779	765	440	57	288	288	340	263	77	4.91	4.933	4.338	4.765	2.253	2902	2830	2.296	2411	491	2353	477	193831	61193	0	0	0
1	31	3	unmapped	UPB_068790	3115	2830	55	1084	1080	360	33	75	75	93	72	77	530	638	437	68	350	350	379	269	70	5.606	3.49	2.789	3.166	2.732	1189	1293	2.487	1009	180	1005	288	86391	51016	0	0	0
1	32	3	unmapped	UPB_097455	3185	2830	50	1335	1317	452	34	60	60	76	54	71	628	676	356	52	393	393	411	237	57	5.426	4.442	2.903	3.698	3.11	1510	1540	2.44	1275	235	1257	283	105378	54094	0	0	0
1	33	3	unmapped	UPB_228891	3260	2830	50	1232	1208	416	34	69	69	82	58	70	598	613	361	58	362	362	367	208	56	4.928	4.538	3.067	3.768	3.141	1399	1390	2.301	1163	236	1139	251	96657	49058	0	0	0
1	34	3	unmapped	UPB_208230	3335	2825	45	650	664	237	35	63	63	82	67	81	681	662	308	46	362	362	387	272	70	1.84	2.003	1.513	1.631	2.094	906	901	0.88	587	319	601	300	34539	34446	0	0	0
1	35	3	unmapped	UPB_191413	3410	2830	50	1663	1595	505	31	58	58	79	65	82	610	643	335	52	346	346	379	253	66	6.08	5.175	4.278	4.241	2.093	1869	1834	2.604	1605	264	1537	297	127570	51419	0	0	0
1	36	3	unmapped	UPB_223825	3480	2830	50	3486	3345	903	26	79	79	101	74	73	932	983	435	44	320	320	373	277	74	5.567	4.926	5.34	5.668	2.422	4019	3929	2.477	3407	612	3266	663	267604	78670	0	0	0
1	37	3	unmapped	UPB_088562	3555	2830	50	1727	1684	519	30	72	72	96	72	75	773	775	427	55	345	345	417	299	71	3.867	3.749	3.284	4.65	3.785	2083	2042	1.951	1655	428	1612	430	134702	62026	0	0	0
1	38	3	unmapped	UPB_091165	3625	2830	50	227	235	141	60	48	48	77	73	94	1589	1682	615	36	359	359	430	302	70	0.146	0.141	0.185	0.129	2.932	1409	1510	-2.781	179	1230	187	1323	18836	134552	0	0	0
1	39	3	unmapped	UPB_000287	3700	2830	50	1072	1086	349	32	51	51	78	77	98	640	688	367	53	373	373	428	301	70	3.824	3.286	2.805	3.333	3.216	1288	1350	1.935	1021	267	1035	315	86844	55054	0	0	0
1	40	3		NA	3770	2825	65	44	60	45	75	55	55	92	99	107	334	368	261	70	358	358	436	477	109	0.458	0.5	0.105	0.142	3.593	-35	15	-1.126	-11	-24	5	10	7198	44118	-50	0	0
1	41	3	unmapped	UPB_223224	3850	2825	45	275	292	131	44	47	47	65	55	84	698	739	330	44	358	358	452	564	124	0.671	0.643	0.593	0.534	2.707	568	626	-0.577	228	340	245	381	15201	38447	0	0	0
1	42	3	unmapped	UPB_181431	3920	2830	50	2108	2019	593	29	61	61	82	65	79	766	745	349	46	410	410	478	334	69	5.75	5.845	4.449	5.455	2.666	2403	2293	2.524	2047	356	1958	335	161506	59615	0	0	0
1	43	3	unmapped	UPB_054575	3995	2830	50	3320	3177	807	25	68	68	85	68	80	822	841	421	50	425	425	469	316	67	8.191	7.474	6.5	8.133	2.583	3649	3525	3.034	3252	397	3109	416	254127	67283	0	0	0
1	44	3	unmapped	UPB_115917	4070	2830	50	2028	1952	614	31	65	65	82	66	80	697	754	464	61	378	378	422	278	65	6.154	5.019	4.403	6.152	4.452	2282	2263	2.621	1963	319	1887	376	156173	60337	0	0	0
1	45	3	unmapped	UPB_231968	4135	2825	45	102	115	58	50	59	59	73	55	75	875	803	427	53	365	365	402	255	63	0.084	0.128	0.127	0.115	4.198	553	494	-3.568	43	510	56	438	5971	41771	0	0	0
1	46	3	unmapped	UPB_049244	4215	2830	50	2731	2704	704	26	76	76	92	70	76	743	777	397	51	369	369	403	253	62	7.099	6.441	6.122	7.206	2.823	3029	3036	2.828	2655	374	2628	408	216322	62195	0	0	0
1	47	3		NA	4280	2825	65	49	69	49	71	71	71	89	70	78	353	383	251	65	390	390	436	302	69	0.595	0.286	0.179	0.235	3.912	-59	-9	-0.75	-22	-37	-2	-7	8253	45925	-50	0	0
1	48	3	unmapped	UPB_044572	4360	2830	50	2918	2917	669	22	47	47	76	67	88	784	829	463	55	412	412	466	336	72	7.718	6.882	6.962	8.256	2.867	3243	3287	2.948	2871	372	2870	417	233365	66357	0	0	0
1	49	3	unmapped	UPB_090127	4435	2830	50	2177	2191	552	25	49	49	69	52	75	838	843	370	43	370	370	456	321	70	4.547	4.529	3.897	5.759	2.927	2596	2615	2.185	2128	468	2142	473	175265	67412	0	0	0
1	50	3	unmapped	UPB_026310	4505	2830	50	1669	1657	487	29	55	55	83	74	89	725	753	385	51	426	426	447	312	69	5.398	4.899	3.339	4.242	2.89	1913	1929	2.432	1614	299	1602	327	132521	60213	0	0	0
1	51	3	unmapped	UPB_068410	4580	2830	50	1206	1217	404	33	60	60	83	71	85	829	809	376	46	427	427	453	301	66	2.851	3.029	2.374	2.602	2.278	1548	1539	1.511	1146	402	1157	382	97323	64739	0	0	0
1	52	3	unmapped	UPB_092201	4650	2835	40	349	381	190	49	63	63	75	51	68	769	791	442	55	432	432	474	285	60	0.849	0.886	0.715	0.736	2.669	623	677	-0.237	286	337	318	359	19800	41129	0	0	0
1	53	3	unmapped	UPB_037444	4725	2830	50	2493	2429	759	31	59	59	82	66	80	845	816	424	51	429	429	467	293	62	5.851	6.124	4.031	5.43	2.841	2850	2757	2.549	2434	416	2370	387	194349	65282	0	0	0
1	54	3	unmapped	UPB_022682	4800	2830	50	1303	1353	406	30	69	69	91	82	90	710	706	362	51	472	472	495	331	66	5.185	5.487	4.121	4.221	2.947	1472	1518	2.374	1234	238	1284	234	108266	56450	0	0	0
1	55	3	unmapped	UPB_129243	4875	2830	50	1720	1685	466	27	68	68	89	74	83	755	767	414	53	477	477	510	339	66	5.942	5.576	3.997	4.725	2.649	1930	1907	2.571	1652	278	1617	290	134763	61323	0	0	0
1	56	3	unmapped	UPB_152554	4950	2830	50	4025	3925	909	23	95	95	114	87	76	878	891	389	43	467	467	499	334	66	9.562	9.033	8.13	9.814	2.633	4341	4254	3.257	3930	411	3830	424	313983	71244	0	0	0
1	57	3	unmapped	UPB_150655	5020	2830	50	3323	3162	839	26	78	78	102	78	76	901	908	423	46	438	438	522	346	66	7.009	6.562	6.358	8.478	3.772	3708	3554	2.809	3245	463	3084	470	252947	72643	0	0	0
1	58	3	unmapped	UPB_156103	5095	2830	50	2598	2475	709	28	76	76	92	72	78	693	733	412	56	471	471	527	372	70	11.36	9.156	6.31	6.756	2.913	2744	2661	3.506	2522	222	2399	262	198015	58672	0	0	0
1	59	3	unmapped	UPB_150401	5170	2830	50	1543	1525	432	28	78	78	96	78	81	691	766	464	60	458	458	539	328	60	6.288	4.698	3.514	4.313	3.059	1698	1755	2.652	1465	233	1447	308	122037	61252	0	0	0
1	60	3	unmapped	UPB_068414	5240	2830	50	1328	1326	397	29	78	78	104	86	82	686	754	410	54	496	496	528	353	66	6.579	4.837	3.543	3.965	2.485	1440	1506	2.718	1250	190	1248	258	106098	60291	0	0	0
1	61	3	unmapped	UPB_000751	5315	2830	50	2195	2204	628	28	73	73	97	76	78	831	851	406	47	548	548	549	345	62	7.498	7.033	5.766	5.75	2.369	2405	2434	2.907	2122	283	2131	303	176311	68081	0	0	0
1	62	3	unmapped	UPB_107228	5390	2830	50	3335	3274	829	25	83	83	110	104	94	989	1010	392	38	491	491	549	383	69	6.53	6.148	5.977	7.522	2.667	3750	3710	2.707	3252	498	3191	519	261886	80779	0	0	0
1	63	3		NA	5455	2825	65	54	92	83	90	71	71	100	96	96	478	524	306	58	485	485	534	339	63	2.429	0.538	0.235	0.265	4.544	-24	60	1.28	-17	-7	21	39	10998	62821	-50	0	0
1	64	3	unmapped	UPB_200641	5540	2830	45	453	489	162	33	66	66	101	86	85	734	783	415	53	501	501	561	331	59	1.661	1.5	1.175	1.195	2.441	620	705	0.732	387	233	423	282	25405	40716	0	0	0
1	65	3	unmapped	UPB_233206	5610	2830	50	2249	2189	689	31	92	92	125	130	104	700	736	439	59	505	505	551	304	55	11.062	9.078	5.581	8.029	3.633	2352	2328	3.467	2157	195	2097	231	175118	58918	0	0	0
1	66	3	unmapped	UPB_054515	5680	2830	50	2468	2383	619	25	81	81	97	61	62	966	1027	589	57	448	448	529	347	65	4.608	3.976	3.861	4.468	2.855	2905	2881	2.204	2387	518	2302	579	190638	82152	0	0	0
1	67	3	unmapped	UPB_163834	5755	2830	50	1932	1923	580	30	80	80	91	57	62	889	924	425	45	491	491	550	336	61	4.653	4.256	4.141	5.021	3.446	2250	2276	2.218	1852	398	1843	433	153805	73945	0	0	0
1	68	3	unmapped	UPB_086952	5830	2830	50	1500	1502	484	32	89	89	102	73	71	752	830	475	57	583	583	610	351	57	8.349	5.721	3.304	4.661	3.173	1580	1660	3.062	1411	169	1413	247	120168	66384	0	0	0
1	69	3	unmapped	UPB_028079	5900	2830	50	3541	3458	816	23	99	99	113	75	66	955	975	422	43	564	564	595	353	59	8.803	8.173	5.837	7.582	2.451	3833	3770	3.138	3442	391	3359	411	276602	78031	0	0	0
1	70	3	unmapped	UPB_009790	5975	2830	50	1758	1684	420	24	84	84	100	73	73	837	954	481	50	544	544	555	353	63	5.713	3.902	3.398	3.861	2.546	1967	2010	2.514	1674	293	1600	410	134692	76312	0	0	0
1	71	3	unmapped	UPB_182074	6050	2830	55	963	948	353	37	61	61	80	63	78	792	867	392	45	536	536	596	566	94	3.523	2.68	2.522	3.026	3.651	1158	1218	1.817	902	256	887	331	75871	69375	0	0	0
1	72	3	unmapped	UPB_003149	6120	2830	50	1890	1875	530	28	66	66	97	107	110	869	916	411	44	569	569	613	349	56	6.08	5.213	4.126	5.02	3.478	2124	2156	2.604	1824	300	1809	347	149961	73253	0	0	0
1	73	3	unmapped	UPB_016551	6195	2830	50	1448	1376	436	31	80	80	136	191	140	908	985	444	45	632	632	666	351	52	4.957	3.671	2.929	3.585	3.172	1644	1649	2.309	1368	276	1296	353	110065	78825	0	0	0
1	74	3	unmapped	UPB_207517	6265	2830	45	1736	1694	452	26	69	69	94	91	96	849	849	417	49	619	619	678	411	60	7.248	7.065	4.413	5.292	3.175	1897	1855	2.858	1667	230	1625	230	88103	44162	0	0	0
1	75	3	unmapped	UPB_064244	6340	2830	50	1484	1489	477	32	67	67	88	73	82	886	886	426	48	642	642	701	424	60	5.807	5.828	3.572	4.234	3.258	1661	1666	2.538	1417	244	1422	244	119086	70851	0	0	0
1	76	3	unmapped	UPB_001553	6415	2830	50	2239	2243	600	26	60	60	84	68	80	1057	1097	459	41	592	592	612	309	50	4.686	4.323	3.968	4.817	2.647	2644	2688	2.228	2179	465	2183	505	179415	87727	0	0	0
1	77	3	unmapped	UPB_221112	6480	2825	65	254	297	229	77	61	61	83	64	77	696	757	406	53	598	598	659	359	54	1.969	1.484	0.58	0.607	4.141	291	395	0.978	193	98	236	159	35600	90800	-50	0	0
1	78	3	unmapped	UPB_211154	6560	2830	40	641	647	201	31	58	58	77	56	72	950	1024	483	47	645	645	676	415	61	1.911	1.554	1.098	1.347	2.569	888	968	0.935	583	305	589	379	33636	53236	0	0	0
1	79	3	unmapped	UPB_231799	6630	2825	40	88	107	70	65	48	48	67	50	74	1094	1158	537	46	629	629	680	423	62	0.086	0.112	0.089	0.083	3.83	505	588	-3.539	40	465	59	529	5565	60198	0	0	0
1	80	3	unmapped	UPB_123053	6705	2830	50	2716	2545	699	27	64	64	78	59	75	959	1002	450	44	658	658	697	428	61	8.811	7.212	6.411	6.787	2.902	2953	2825	3.139	2652	301	2481	344	203628	80188	0	0	0
1	81	3	unmapped	UPB_093635	6780	2830	50	2521	2467	650	26	78	78	95	67	70	985	1001	467	46	652	652	664	359	54	7.336	6.845	5.37	6.482	3.103	2776	2738	2.875	2443	333	2389	349	197364	80095	0	0	0
1	82	3	unmapped	UPB_173234	6855	2830	55	2055	2040	581	28	82	82	94	68	72	893	944	471	49	698	698	775	556	71	10.118	7.959	5.908	7.631	4.03	2168	2204	3.339	1973	195	1958	246	163234	75554	0	0	0
1	83	3	unmapped	UPB_097525	6930	2830	50	2519	2425	622	25	88	88	93	60	64	1051	1053	441	41	661	661	762	597	78	6.233	5.962	4.485	5.439	2.4	2821	2729	2.64	2431	390	2337	392	194013	84217	0	0	0
1	84	3	unmapped	UPB_140744	7000	2830	50	3295	3151	734	23	98	98	101	66	65	970	1073	531	49	656	656	706	399	56	10.182	7.321	7.228	8.748	3.402	3511	3470	3.348	3197	314	3053	417	252096	85823	0	0	0
1	85	3	unmapped	UPB_152562	7075	2830	50	4400	4296	1062	24	87	87	110	88	80	1062	1040	402	38	743	743	816	448	54	13.52	14.172	9.183	11.852	2.781	4632	4506	3.757	4313	319	4209	297	343689	83169	0	0	0
1	86	3	unmapped	UPB_162428	7145	2830	50	2417	2353	747	31	68	68	113	123	108	1051	1140	533	46	801	801	867	490	56	9.396	6.74	4.734	5.074	2.549	2599	2624	3.232	2349	250	2285	339	188273	91196	0	0	0
1	87	3	unmapped	UPB_198938	7225	2840	35	525	540	220	40	63	63	114	131	114	1016	1106	562	50	858	858	919	518	56	2.924	1.923	0.877	1.251	6.052	620	725	1.548	462	158	477	248	17287	35379	0	0	0
1	88	3	unmapped	UPB_190031	7295	2830	50	1013	1049	304	28	58	58	99	128	129	1057	1119	461	41	780	780	837	458	54	3.448	2.923	2.316	2.587	3.059	1232	1330	1.786	955	277	991	339	83948	89515	0	0	0
1	89	3	unmapped	UPB_025646	7375	2830	40	1884	1847	426	23	71	71	110	126	114	1126	1121	554	49	739	739	786	406	51	4.685	4.649	3.291	3.35	2.255	2200	2158	2.228	1813	387	1776	382	96057	58271	0	0	0
1	90	3	unmapped	UPB_004841	7440	2830	50	2336	2299	661	28	90	90	108	83	76	1022	1069	464	43	704	704	749	405	54	7.063	6.052	4.786	6.193	3.269	2564	2574	2.82	2246	318	2209	365	183933	85521	0	0	0
1	91	3	unmapped	UPB_172430	7515	2830	50	2329	2319	647	27	100	100	112	81	72	1124	1086	527	48	703	703	759	385	50	5.295	5.794	3.978	4.843	2.776	2650	2602	2.405	2229	421	2219	383	185486	86881	0	0	0
1	92	3	unmapped	UPB_126310	7590	2830	50	2850	2790	716	25	101	101	118	83	70	1104	1176	478	40	809	809	935	1315	140	9.319	7.327	6.298	7.269	2.801	3044	3056	3.22	2749	295	2689	367	223203	94115	0	0	0
1	93	3	unmapped	UPB_077764	7660	2830	55	1197	1242	350	28	93	93	112	82	73	1093	1145	528	46	785	785	881	1150	130	3.584	3.192	2.593	3.118	3.294	1412	1509	1.842	1104	308	1149	360	99351	91610	0	0	0
1	94	3	unmapped	UPB_057055	7735	2830	40	1482	1540	316	20	82	82	100	74	74	1083	1108	482	43	838	838	843	421	49	5.714	5.4	3.265	3.812	2.765	1645	1728	2.515	1400	245	1458	270	80064	57603	0	0	0
1	95	3	unmapped	UPB_008593	7810	2830	50	1574	1511	511	33	81	81	93	65	69	1182	1240	502	40	785	785	904	1083	119	3.761	3.143	2.963	3.163	2.604	1890	1885	1.911	1493	397	1430	455	120889	99237	0	0	0
1	96	3	unmapped	UPB_017205	7880	2830	45	1760	1788	351	19	83	83	95	66	69	1185	1154	354	30	734	734	896	1067	119	3.718	4.06	3.408	4.339	2.552	2128	2125	1.895	1677	451	1705	420	92998	60032	0	0	0
1	97	3	unmapped	UPB_081342	7955	2830	55	1751	1719	410	23	74	74	86	58	67	1193	1281	502	39	748	748	815	462	56	3.769	3.086	2.447	2.981	2.3	2122	2178	1.914	1677	445	1645	533	137533	102494	0	0	0
1	98	3	unmapped	UPB_004053	8030	2830	40	1278	1314	309	23	76	76	91	68	74	1123	1286	669	52	746	746	841	456	54	3.188	2.293	2.568	2.45	2.706	1579	1778	1.673	1202	377	1238	540	68327	66857	0	0	0
1	99	3	unmapped	UPB_117242	8100	2830	50	1554	1575	408	25	69	69	94	78	82	1118	1216	528	43	732	732	800	461	57	3.847	3.112	2.828	3.244	2.879	1871	1990	1.944	1485	386	1506	484	126018	97283	0	0	0
1	100	3	unmapped	UPB_049689	8175	2830	45	2057	2038	405	19	65	65	101	94	93	971	1065	482	45	930	930	968	484	50	48.585	14.615	7.28	8.619	4.5	2033	2108	5.602	1992	41	1973	135	105959	55405	0	0	0
1	101	3	unmapped	UPB_189312	8245	2830	45	1075	1032	293	28	74	74	113	131	115	1157	1213	560	46	910	910	998	834	83	4.053	3.162	2.182	2.538	3.254	1248	1261	2.019	1001	247	958	303	53655	63086	0	0	0
1	102	3	unmapped	UPB_167761	8320	2830	50	2296	2285	678	29	89	89	101	73	72	1049	1141	603	52	747	747	760	373	49	7.308	5.574	3.877	4.22	3.002	2509	2590	2.869	2207	302	2196	394	182793	91260	0	0	0
1	103	3	unmapped	UPB_089889	8395	2830	50	1481	1470	398	27	84	84	103	87	84	1117	1203	529	43	797	797	851	422	49	4.366	3.414	2.154	2.796	2.369	1717	1792	2.126	1397	320	1386	406	117604	96206	0	0	0
1	104	3	unmapped	UPB_209523	8470	2825	45	632	618	260	42	64	64	100	98	98	1145	1131	475	41	868	868	890	378	42	2.051	2.106	1.101	1.083	3.959	845	817	1.036	568	277	554	263	32161	58788	0	0	0
1	105	3	unmapped	UPB_221204	8525	2825	25	572	523	249	47	176	176	227	195	85	1052	1120	495	44	945	945	971	431	44	3.701	1.983	0.929	1.344	4.506	503	522	1.888	396	107	347	175	6270	13435	0	0	0
1	106	3	unmapped	UPB_188062	8615	2830	55	1133	1157	369	31	64	64	140	161	115	1078	1105	450	40	805	805	847	414	48	3.916	3.643	2.374	2.872	3.046	1342	1393	1.969	1069	273	1093	300	92552	88407	0	0	0
1	107	3	unmapped	UPB_122243	8685	2830	45	2264	2134	532	24	81	81	101	82	81	1190	1248	485	38	753	753	778	377	48	4.995	4.147	3.885	5.036	3.218	2620	2548	2.321	2183	437	2053	495	110981	64893	0	0	0
1	108	3	unmapped	UPB_203639	8760	2830	50	1064	1066	306	28	74	74	92	80	86	1073	1176	525	44	724	724	780	411	52	2.837	2.195	1.878	2.488	3.849	1339	1444	1.504	990	349	992	452	85299	94078	0	0	0
1	109	3	NC2_00089003	NC2_00089003	8830	2825	65	72	86	59	68	57	57	75	56	74	1189	1256	559	44	755	755	814	445	54	0.035	0.058	0.074	0.073	4.367	449	530	-4.855	15	434	29	501	10364	150739	-50	0	0
1	110	3	unmapped	UPB_043861	8905	2830	50	2288	2233	575	25	52	52	77	70	90	1157	1249	571	45	760	760	812	474	58	5.632	4.46	3.3	4.493	3.163	2633	2670	2.494	2236	397	2181	489	178600	99900	0	0	0
1	111	3	unmapped	UPB_165677	8980	2830	50	2817	2772	685	24	52	52	73	56	76	1035	1096	463	42	807	807	860	444	51	12.127	9.412	6.303	8.456	3.621	2993	3009	3.6	2765	228	2720	289	221740	87715	0	0	0
1	112	3	unmapped	UPB_125538	9055	2830	50	1503	1526	414	27	77	77	87	62	71	1064	1082	468	43	809	809	829	400	48	5.592	5.308	3.11	4.451	3.438	1681	1722	2.483	1426	255	1449	273	122094	86572	0	0	0
1	113	3	unmapped	UPB_079208	9125	2835	50	857	841	315	37	81	81	104	91	87	1184	1329	649	48	784	784	834	412	49	1.94	1.394	1.369	1.35	3.261	1176	1305	0.956	776	400	760	545	67287	106347	0	0	0
1	114	3	unmapped	UPB_226029	9200	2830	50	2240	2172	534	24	87	87	111	89	80	1337	1313	474	36	741	741	827	460	55	3.612	3.645	3.133	4.071	2.953	2749	2657	1.853	2153	596	2085	572	173788	105072	0	0	0
1	115	3	unmapped	UPB_059255	9275	2830	50	2565	2589	595	22	91	91	116	90	77	1143	1252	515	41	694	694	800	461	57	5.51	4.477	4.608	5.461	2.859	2923	3056	2.462	2474	449	2498	558	207108	100137	0	0	0
1	116	3	unmapped	UPB_008440	9345	2830	50	2972	2851	770	27	97	97	118	96	81	1281	1393	494	35	669	669	722	412	57	4.698	3.804	4.492	4.205	2.152	3487	3478	2.232	2875	612	2754	724	228079	111430	0	0	0
1	117	3	unmapped	UPB_201658	9425	2830	45	1239	1322	301	22	91	91	111	84	75	1215	1352	673	49	782	782	791	410	51	2.651	2.16	2.551	2.814	2.689	1581	1801	1.407	1148	433	1231	570	68721	70303	0	0	0
1	118	3	unmapped	UPB_233063	9490	2830	45	2141	2141	438	20	94	94	128	134	104	1240	1220	484	39	734	734	792	393	49	4.045	4.212	3.179	4.106	2.77	2553	2533	2.016	2047	506	2047	486	111336	63421	0	0	0
1	119	3	NegativeControl	(-)3xSLv1	9565	2825	65	85	113	89	78	103	103	148	163	110	1290	1308	604	46	781	781	793	398	50	-0.035	0.019	0.125	0.115	5.553	491	537	Error	-18	509	10	527	13558	156917	-50	0	0
1	120	3	unmapped	UPB_081740	9640	2830	50	3270	3281	679	20	116	116	162	157	96	1300	1222	513	41	803	803	798	443	55	6.346	7.554	4.878	6.394	2.614	3651	3584	2.666	3154	497	3165	419	262468	97796	0	0	0
1	121	3	unmapped	UPB_013821	9715	2830	50	2090	2097	556	26	91	91	128	115	89	1188	1198	483	40	753	753	794	534	67	4.595	4.508	4.128	5.38	3.061	2434	2451	2.2	1999	435	2006	445	167756	95836	0	0	0
1	122	3	unmapped	UPB_019501	9785	2830	45	1175	1215	345	28	78	78	118	125	105	1037	1133	517	45	671	671	780	486	62	2.997	2.461	2.474	3.01	3.44	1463	1599	1.584	1097	366	1137	462	63195	58905	0	0	0
1	123	3		NA	9855	2825	65	53	80	65	81	68	68	89	78	87	670	732	419	57	753	753	796	460	57	0.181	-0.571	0.119	0.141	4.419	-98	-9	-2.468	-15	-83	12	-21	9560	87858	-50	0	0
1	124	3	unmapped	UPB_010438	9935	2830	50	2612	2470	629	25	88	88	135	185	137	1153	1284	515	40	748	748	820	462	56	6.232	4.444	3.986	5.063	2.345	2929	2918	2.64	2524	405	2382	536	197591	102693	0	0	0
1	125	3	unmapped	UPB_121118	10010	2835	50	1112	1063	453	42	112	112	178	222	124	1020	1051	511	48	711	711	753	428	56	3.236	2.797	1.738	1.625	3.374	1309	1291	1.694	1000	309	951	340	85048	84097	0	0	0
1	126	3	unmapped	UPB_176801	10080	2835	50	1623	1530	566	36	84	84	104	82	78	1200	1473	2656	180	700	700	743	372	50	3.078	1.871	2.28	2.35	3.503	2039	2219	1.622	1539	500	1446	773	122403	117822	0	0	0
1	127	3	unmapped	UPB_027583	10155	2830	50	3908	3767	870	23	93	93	118	83	70	1218	1261	484	38	758	758	781	427	54	8.293	7.304	6.444	7.707	2.264	4275	4177	3.052	3815	460	3674	503	301393	100865	0	0	0
1	128	3	unmapped	UPB_053897	10225	2830	50	2573	2504	709	28	102	102	122	94	77	1015	1066	497	46	661	661	747	437	58	6.98	5.931	5.297	5.684	3.052	2825	2807	2.803	2471	354	2402	405	200356	85258	0	0	0
1	129	3	unmapped	UPB_154523	10300	2830	50	3393	3291	754	22	118	118	136	95	69	1135	1161	541	46	632	632	701	375	53	6.511	5.998	4.998	6.577	2.833	3778	3702	2.703	3275	503	3173	529	263280	92860	0	0	0
1	130	3	unmapped	UPB_161174	10375	2830	50	2322	2309	531	22	74	74	95	70	73	1068	1080	479	44	574	574	737	1077	146	4.551	4.417	3.933	4.488	2.724	2742	2741	2.186	2248	494	2235	506	184685	86375	0	0	0
1	131	3	unmapped	UPB_218579	10445	2830	45	562	552	174	31	59	59	72	49	68	1139	1117	425	38	587	587	707	1016	143	0.911	0.93	0.827	0.889	2.543	1055	1023	-0.134	503	552	493	530	28686	58087	0	0	0
1	132	3	unmapped	UPB_108498	10520	2830	50	3693	3627	909	25	67	67	93	80	86	1095	1156	553	47	590	590	671	357	53	7.18	6.29	6.88	7.026	2.537	4131	4126	2.844	3626	505	3560	566	290181	92482	0	0	0
1	133	3	unmapped	UPB_077878	10595	2830	40	919	908	285	31	61	61	78	61	78	1069	1046	497	47	647	647	714	375	52	2.033	2.123	1.703	2.016	2.752	1280	1246	1.024	858	422	847	399	47234	54382	0	0	0
1	134	3	unmapped	UPB_187421	10670	2830	50	2615	2469	689	27	80	80	112	107	95	1005	1076	504	46	693	693	726	390	53	8.125	6.238	4.784	6.01	2.813	2847	2772	3.022	2535	312	2389	383	197551	86044	0	0	0
1	135	3	unmapped	UPB_219492	10740	2835	35	678	712	206	28	83	83	129	133	103	1036	1009	402	39	628	628	646	342	52	1.458	1.651	1.27	1.514	2.497	1003	1010	0.544	595	408	629	381	22797	32284	0	0	0
1	136	3	unmapped	UPB_080557	10815	2830	50	1205	1231	388	31	80	80	110	96	87	1119	1158	890	76	611	611	650	468	72	2.215	2.104	2.143	2.511	3.142	1633	1698	1.147	1125	508	1151	547	98447	92643	0	0	0
1	137	3	unmapped	UPB_016070	10890	2830	45	1198	1246	305	24	74	74	97	80	82	959	1016	463	45	577	577	774	1875	242	2.942	2.67	2.489	2.634	2.634	1506	1611	1.557	1124	382	1172	439	64793	52849	0	0	0
1	138	3	unmapped	UPB_206055	10965	2825	45	497	480	221	46	63	63	81	65	80	900	941	408	43	613	613	686	410	59	1.512	1.271	1.203	1.068	2.732	721	745	0.597	434	287	417	328	24942	48929	0	0	0
1	139	3	unmapped	UPB_092223	11035	2830	45	1030	974	249	25	64	64	85	69	81	858	909	451	49	588	588	644	377	58	3.578	2.835	2.881	2.978	3.121	1236	1231	1.839	966	270	910	321	50640	47289	0	0	0
1	140	3	unmapped	UPB_174970	11105	2830	45	1296	1302	307	23	88	88	104	72	69	970	957	411	42	642	642	709	481	67	3.683	3.854	2.342	3.113	2.532	1536	1529	1.881	1208	328	1214	315	67687	49788	0	0	0
1	141	3	unmapped	UPB_184650	11180	2830	45	1304	1346	389	28	75	75	92	66	71	924	906	507	55	604	604	670	361	53	3.841	4.209	2.398	3.839	4.164	1549	1573	1.941	1229	320	1271	302	69989	47119	0	0	0
1	142	3	unmapped	UPB_085617	11255	2830	50	1001	1031	369	35	63	63	85	66	77	814	883	457	51	551	551	604	352	58	3.567	2.916	1.928	2.567	3.214	1201	1300	1.835	938	263	968	332	82459	70670	0	0	0
1	143	3	unmapped	UPB_022623	11325	2835	50	2097	1998	693	34	86	86	104	77	74	1128	1127	503	44	521	521	587	389	66	3.313	3.155	2.756	3.152	2.61	2618	2518	1.728	2011	607	1912	606	159804	90171	0	0	0
1	144	3	unmapped	UPB_165843	11400	2835	50	1860	1821	653	35	75	75	97	71	73	893	968	397	41	527	527	581	377	64	4.877	3.959	3.77	4.119	4.019	2151	2187	2.286	1785	366	1746	441	145694	77429	0	0	0
1	145	3	unmapped	UPB_004428	11475	2830	50	1611	1615	438	27	79	79	101	75	74	1028	1097	658	59	540	540	553	340	61	3.139	2.758	2.871	2.99	2.578	2020	2093	1.65	1532	488	1536	557	129186	87773	0	0	0
1	146	3	unmapped	UPB_013827	11545	2830	45	2814	2830	499	17	99	99	112	80	71	1120	1130	516	45	459	459	535	345	64	4.107	4.07	4.065	4.003	2.198	3376	3402	2.038	2715	661	2731	671	147169	58748	0	0	0
1	147	3	unmapped	UPB_045501	11620	2835	50	3879	3705	1197	32	105	105	116	75	64	974	1048	445	42	461	461	496	311	62	7.357	6.133	6.299	6.306	2.853	4287	4187	2.879	3774	513	3600	587	296393	83862	0	0	0
1	148	3	unmapped	UPB_230394	11690	2835	45	676	659	254	38	80	80	91	62	68	1137	1141	486	42	463	463	482	301	62	0.884	0.854	0.945	0.95	2.49	1270	1257	-0.177	596	674	579	678	34256	59354	0	0	0
1	149	3	unmapped	UPB_054500	11765	2830	45	2378	2374	562	23	81	81	100	81	81	986	1033	489	47	462	462	507	320	63	4.384	4.016	3.476	4.596	3.55	2821	2864	2.132	2297	524	2293	571	123449	53716	0	0	0
1	150	3	unmapped	UPB_036750	11840	2830	50	2963	2912	714	24	101	101	113	74	65	1010	1030	496	48	484	484	600	874	145	5.441	5.148	4.555	5.935	2.969	3388	3357	2.444	2862	526	2811	546	232969	82434	0	0	0
1	151	3	unmapped	UPB_008805	11915	2830	45	1989	2041	452	22	89	89	98	66	67	965	985	429	43	437	437	544	793	145	3.598	3.562	3.465	4.547	2.699	2428	2500	1.847	1900	528	1952	548	106110	51233	0	0	0
1	152	3	unmapped	UPB_100428	11985	2830	50	2749	2583	690	26	75	75	95	65	68	832	938	478	50	512	512	616	853	138	8.356	5.887	4.95	6.409	3.407	2994	2934	3.063	2674	320	2508	426	206601	75008	0	0	0
1	153	3	unmapped	UPB_150722	12060	2830	50	1753	1721	495	28	89	89	105	68	64	792	808	461	57	539	539	644	981	152	6.577	6.067	4.418	5.086	3.255	1917	1901	2.717	1664	253	1632	269	137657	64642	0	0	0
1	154	3	unmapped	UPB_072078	12130	2830	45	2637	2643	499	18	88	88	109	73	66	848	940	490	52	439	439	477	291	61	6.232	5.1	3.784	5.943	3.373	2958	3056	2.64	2549	409	2555	501	137427	48874	0	0	0
1	155	3	unmapped	UPB_167399	12205	2835	50	1354	1307	484	37	79	79	102	81	79	869	887	403	45	424	424	482	335	69	2.865	2.652	2.622	2.683	3.962	1720	1691	1.519	1275	445	1228	463	104555	70921	0	0	0
1	156	3	unmapped	UPB_223334	12285	2835	45	466	472	166	35	77	77	100	81	81	697	805	467	58	464	464	501	321	64	1.67	1.158	0.888	1.058	3.614	622	736	0.739	389	233	395	341	24537	41837	0	0	0
1	157	3	unmapped	UPB_107353	12350	2830	50	2318	2115	707	33	92	92	108	79	73	761	753	380	50	471	471	485	294	60	7.676	7.174	5.748	6.189	3.179	2516	2305	2.94	2226	290	2023	282	169168	60234	0	0	0
1	158	3	unmapped	UPB_032956	12425	2830	50	3210	3185	893	28	91	91	116	97	83	864	993	667	67	432	432	484	326	67	7.22	5.515	6.006	6.683	2.781	3551	3655	2.852	3119	432	3094	561	254795	79457	0	0	0
1	159	3	unmapped	UPB_221928	12500	2825	35	440	471	158	33	95	95	126	112	88	864	921	474	51	442	442	647	1568	242	0.818	0.785	0.779	0.956	4.463	767	855	-0.291	345	422	376	479	15078	29474	0	0	0
1	160	3	unmapped	UPB_191144	12570	2830	50	1554	1550	470	30	87	87	109	90	82	807	864	487	56	482	482	874	4129	472	4.514	3.83	3.466	4.13	3.414	1792	1845	2.174	1467	325	1463	382	123966	69133	0	0	0
1	161	3	unmapped	UPB_156517	12645	2830	45	2111	2114	473	22	95	95	107	74	69	892	973	670	68	394	394	517	954	184	4.048	3.487	3.413	3.692	2.231	2514	2598	2.017	2016	498	2019	579	109931	50591	0	0	0
1	162	3	unmapped	UPB_016073	12725	2830	45	1167	1228	254	20	90	90	106	77	72	825	829	401	48	462	462	563	913	162	2.967	3.101	2.253	2.742	2.331	1440	1505	1.569	1077	363	1138	367	63874	43110	0	0	0
1	163	3	unmapped	UPB_096383	12795	2830	50	1497	1470	452	30	82	82	107	83	77	658	731	465	63	432	432	476	334	70	6.261	4.642	3.787	5.137	3.954	1641	1687	2.646	1415	226	1388	299	117596	58505	0	0	0
1	164	3	unmapped	UPB_140313	12865	2830	50	3339	3254	861	26	106	106	118	91	77	742	833	398	47	428	428	472	267	56	10.296	7.773	8.532	9.312	2.603	3547	3553	3.364	3233	314	3148	405	260356	66609	0	0	0
1	165	3	unmapped	UPB_232334	12940	2835	50	963	942	385	40	82	82	109	86	78	766	907	844	93	437	437	479	294	61	2.678	1.83	1.697	1.653	3.158	1210	1330	1.421	881	329	860	470	75355	72573	0	0	0
1	166	3	unmapped	UPB_154976	13010	2830	45	1763	1795	392	21	70	70	95	66	69	747	766	384	50	418	418	443	311	70	5.146	4.957	4.923	5.874	3.552	2022	2073	2.363	1693	329	1725	348	93353	39835	0	0	0
1	167	3	unmapped	UPB_051763	13085	2835	50	2266	2120	725	34	73	73	90	62	68	802	900	471	52	367	367	431	285	66	5.041	3.841	4.356	4.08	4.401	2628	2580	2.334	2193	435	2047	533	169624	72037	0	0	0
1	168	3	unmapped	UPB_017729	13160	2835	50	1162	1189	402	33	64	64	77	60	77	748	788	393	49	373	373	439	294	66	2.928	2.711	2.657	3.014	3.246	1473	1540	1.55	1098	375	1125	415	95081	63024	0	0	0
1	169	3	unmapped	UPB_133993	13230	2835	50	1210	1137	414	36	76	76	92	70	76	654	641	360	56	376	376	427	288	67	4.079	4.004	2.651	3.172	3.221	1412	1326	2.028	1134	278	1061	265	90978	51307	0	0	0
1	170	3	unmapped	UPB_106812	13305	2830	45	3590	3671	580	15	83	83	115	107	93	757	756	352	46	380	380	424	283	66	9.302	9.543	8.659	10.67	2.515	3884	3964	3.218	3507	377	3588	376	190883	39314	0	0	0
1	171	3	unmapped	UPB_194753	13380	2830	45	1153	1192	320	26	77	77	95	74	77	667	674	323	47	358	358	430	298	69	3.482	3.528	2.942	3.1	2.006	1385	1431	1.8	1076	309	1115	316	61984	35059	0	0	0
1	172	3	unmapped	UPB_185206	13455	2830	50	2081	2028	570	28	70	70	84	62	73	618	672	382	56	325	325	388	307	79	6.863	5.643	4.914	5.504	2.458	2304	2305	2.779	2011	293	1958	347	162216	53781	0	0	0
1	173	3	unmapped	UPB_222268	13525	2835	40	441	393	157	39	57	57	82	66	80	724	777	371	47	359	359	399	286	71	1.052	0.804	0.619	0.842	3.656	749	754	0.073	384	365	336	418	20413	40417	0	0	0
1	174	3	unmapped	UPB_056361	13600	2835	50	1187	1127	408	36	57	57	86	65	75	766	766	342	44	345	345	368	255	69	2.684	2.542	2.514	2.714	3.526	1551	1491	1.424	1130	421	1070	421	90189	61279	0	0	0
1	175	3	NC2_00093385	NC2_00093385	13670	2835	40	43	59	40	67	49	49	64	43	67	1144	1132	448	39	324	324	365	263	72	-0.007	0.012	0.047	0.058	3.032	814	818	Error	-6	820	10	808	3054	58868	0	0	0
1	176	3	unmapped	UPB_016979	13745	2835	45	1433	1441	360	24	62	62	75	51	68	730	769	390	50	331	331	377	270	71	3.436	3.148	2.971	3.814	2.89	1770	1817	1.781	1371	399	1379	438	74952	39992	0	0	0
1	177	3	unmapped	UPB_231771	13815	2830	65	61	76	52	68	63	63	77	54	70	641	686	385	56	422	422	474	501	105	-0.009	0.049	0.137	0.123	5.797	217	277	Error	-2	219	13	264	9076	82276	-50	0	0
1	178	3	unmapped	UPB_038966	13895	2835	45	1728	1743	466	26	56	56	78	61	78	735	751	309	41	357	357	459	591	128	4.423	4.282	4.095	4.917	2.409	2050	2081	2.145	1672	378	1687	394	90652	39053	0	0	0
1	179	3	unmapped	UPB_123077	13970	2830	50	2304	2208	635	28	73	73	94	73	77	668	672	405	60	343	343	402	282	70	6.865	6.489	5.195	6.11	2.567	2556	2464	2.779	2231	325	2135	329	176646	53751	0	0	0
1	180	3	unmapped	UPB_011216	14040	2830	45	1796	1827	374	20	88	88	115	87	75	694	749	408	54	334	334	457	718	157	4.744	4.19	3.238	5.085	2.975	2068	2154	2.246	1708	360	1739	415	95012	38924	0	0	0
1	181	3	unmapped	UPB_038618	14115	2830	50	1838	1791	511	28	94	94	121	103	85	623	719	419	58	339	339	454	669	147	6.141	4.466	4.656	5.377	2.867	2028	2077	2.618	1744	284	1697	380	143250	57550	0	0	0
1	182	3	unmapped	UPB_197255	14180	2830	45	556	577	232	40	66	66	90	84	93	585	634	349	55	367	367	413	282	68	2.248	1.914	1.682	1.649	2.849	708	778	1.168	490	218	511	267	30027	32971	0	0	0
1	183	3	unmapped	UPB_034888	14260	2835	50	1899	1840	609	33	73	73	89	72	80	714	792	514	64	351	351	540	1860	344	5.03	4.007	3.783	4.756	4.467	2189	2208	2.331	1826	363	1767	441	147203	63351	0	0	0
1	184	3	unmapped	UPB_080561	14335	2830	45	1162	1144	315	27	87	87	96	70	72	610	661	305	46	371	371	629	2280	362	4.498	3.645	2.721	3.669	2.727	1314	1347	2.169	1075	239	1057	290	59463	34346	0	0	0
1	185	3		NA	14405	2830	65	43	64	52	81	65	65	83	66	79	344	709	2619	369	336	336	533	1788	335	-2.75	-0.003	0.161	0.191	3.778	-14	372	Error	-22	8	-1	373	7726	85092	-50	0	0
1	186	3	unmapped	UPB_204458	14480	2830	50	1469	1437	485	33	68	68	99	79	79	617	699	470	67	337	337	424	546	128	5.004	3.782	3.341	3.757	3.171	1681	1731	2.323	1401	280	1369	362	114946	55925	0	0	0
1	187	3	unmapped	UPB_024526	14555	2830	55	2590	2474	780	31	99	99	111	76	68	718	760	381	50	351	351	426	541	126	6.787	5.807	5.552	6.313	2.759	2858	2784	2.763	2491	367	2375	409	197901	60831	0	0	0
1	188	3	unmapped	UPB_069687	14625	2830	45	1164	1151	279	24	81	81	87	61	70	640	710	372	52	368	368	409	327	79	3.982	3.129	3.011	3.05	2.628	1355	1412	1.993	1083	272	1070	342	59866	36894	0	0	0
1	189	3	unmapped	UPB_014368	14700	2835	50	1116	1089	430	39	61	61	79	64	81	762	764	474	62	359	359	407	295	72	2.618	2.538	2.143	2.367	4.044	1458	1433	1.388	1055	403	1028	405	87147	61129	0	0	0
1	190	3	unmapped	UPB_182233	14775	2835	50	752	748	302	40	48	48	62	41	66	620	724	437	60	286	286	345	231	66	2.108	1.598	1.688	1.651	3.128	1038	1138	1.076	704	334	700	438	59872	57959	0	0	0
1	191	3	unmapped	UPB_072049	14845	2830	55	2512	2413	677	28	68	68	93	82	88	740	807	386	47	311	311	360	252	70	5.697	4.728	4.106	5.318	2.469	2873	2841	2.51	2444	429	2345	496	193068	64555	0	0	0
1	192	3	unmapped	UPB_178199	14920	2835	50	1516	1433	496	34	76	76	95	77	81	600	668	371	55	322	322	493	1177	238	5.18	3.922	3.274	4.239	3.815	1718	1703	2.373	1440	278	1357	346	114669	53443	0	0	0
1	193	3	unmapped	UPB_225316	14995	2830	45	1987	2034	439	21	74	74	91	68	74	767	798	317	39	343	343	508	1213	238	4.512	4.308	5.228	5.216	2.391	2337	2415	2.174	1913	424	1960	455	105786	41510	0	0	0
1	194	3	unmapped	UPB_177839	15065	2835	55	1435	1377	515	37	83	83	96	64	66	703	727	369	50	324	324	368	260	70	3.567	3.211	3.16	3.765	3.927	1731	1697	1.835	1352	379	1294	403	110155	58132	0	0	0
1	195	3	unmapped	UPB_153865	15140	2830	55	2689	2577	610	23	96	96	110	81	73	590	688	448	65	367	367	401	268	66	11.628	7.729	5.896	7.37	2.894	2816	2802	3.54	2593	223	2481	321	206127	55018	0	0	0
1	196	3	unmapped	UPB_184367	15215	2835	50	2076	2021	647	32	98	98	109	73	66	638	673	390	57	373	373	437	350	80	7.464	6.41	6.026	6.697	3.774	2243	2223	2.9	1978	265	1923	300	161714	53833	0	0	0
1	197	3	unmapped	UPB_119428	15285	2835	50	2187	2110	662	31	76	76	94	71	75	616	665	359	53	387	387	452	387	85	9.218	7.317	5.477	6.66	3.855	2340	2312	3.205	2111	229	2034	278	168804	53192	0	0	0
1	198	3	unmapped	UPB_069284	15355	2830	45	2376	2420	444	18	94	94	125	124	99	671	691	374	54	407	407	431	284	65	8.644	8.19	5.681	8.613	3.662	2546	2610	3.112	2282	264	2326	284	125832	35911	0	0	0
1	199	3	unmapped	UPB_184284	15430	2830	45	2232	2176	433	19	103	103	138	122	88	769	774	454	58	394	394	409	254	62	5.677	5.455	4.522	5.667	2.964	2504	2453	2.505	2129	375	2073	380	113140	40263	0	0	0
1	200	3	unmapped	UPB_120359	15505	2835	55	1452	1405	546	38	82	82	102	81	79	653	698	399	57	367	367	396	273	68	4.79	3.997	3.276	3.412	3.911	1656	1654	2.26	1370	286	1323	331	112409	55879	0	0	0
1	201	3	unmapped	UPB_046734	15580	2830	50	1383	1328	379	28	64	64	90	73	81	652	657	344	52	394	394	405	270	66	5.112	4.806	3.433	4.504	2.725	1577	1527	2.354	1319	258	1264	263	106269	52539	0	0	0
1	202	3	unmapped	UPB_153695	15650	2835	55	2317	2172	779	35	89	89	102	70	68	739	746	364	48	376	376	387	254	65	6.138	5.63	4.899	5.339	3.237	2591	2453	2.618	2228	363	2083	370	173771	59661	0	0	0
1	203	3	unmapped	UPB_082024	15725	2835	50	1324	1255	471	37	77	77	89	55	61	571	624	356	57	376	376	385	259	67	6.395	4.75	3.92	4.009	4.844	1442	1426	2.677	1247	195	1178	248	100417	49951	0	0	0
1	204	3	unmapped	UPB_190390	15800	2835	50	1688	1622	603	37	83	83	103	72	69	651	696	357	51	316	316	370	271	73	4.791	4.05	3.484	3.663	3.115	1940	1919	2.26	1605	335	1539	380	129772	55647	0	0	0
1	205	3	unmapped	UPB_006237	15875	2835	45	2062	2005	498	24	81	81	109	86	78	599	645	464	71	322	322	371	274	73	7.152	5.957	4.719	5.769	3.201	2258	2247	2.838	1981	277	1924	323	104261	33551	0	0	0
1	206	3	unmapped	UPB_177385	15945	2830	50	1910	1909	540	28	73	73	91	67	73	589	722	484	67	327	327	341	254	74	7.011	4.648	3.48	5.235	3.572	2099	2231	2.81	1837	262	1836	395	152701	57729	0	0	0
1	207	3	unmapped	UPB_079326	16020	2830	55	900	919	295	32	73	73	86	57	66	638	678	368	54	343	343	383	276	72	2.803	2.525	1.799	2.225	2.458	1122	1181	1.487	827	295	846	335	73482	54261	0	0	0
1	208	3	unmapped	UPB_084182	16095	2830	45	1462	1455	275	18	53	53	72	55	76	652	646	382	59	358	358	381	274	71	4.793	4.868	3.781	3.938	2.423	1703	1690	2.261	1409	294	1402	288	75677	33602	0	0	0
1	209	3	unmapped	UPB_115466	16165	2835	50	2033	1897	607	31	55	55	88	77	87	808	848	465	54	354	354	367	259	70	4.357	3.729	3.463	3.277	2.795	2432	2336	2.123	1978	454	1842	494	151757	67876	0	0	0
1	210	3		NA	16240	2830	65	45	62	48	77	62	62	89	75	84	312	373	262	70	289	289	344	242	70	-0.739	0	0.179	0.207	4.557	6	84	Error	-17	23	0	84	7439	44777	-50	0	0
1	211	3	unmapped	UPB_101809	16310	2840	50	395	421	269	63	74	74	93	74	79	795	840	439	52	275	275	334	273	81	0.617	0.614	0.623	0.579	3.703	841	912	-0.696	321	520	347	565	33718	67233	0	0	0
1	212	3	unmapped	UPB_143679	16385	2835	50	2036	1908	644	33	76	76	97	84	86	774	807	405	50	295	295	364	292	80	4.092	3.578	3.469	3.382	3.027	2439	2344	2.033	1960	479	1832	512	152616	64535	0	0	0
1	213	3	unmapped	UPB_111733	16460	2835	50	2676	2637	805	30	64	64	84	61	72	615	639	364	56	276	276	345	254	73	7.705	7.088	6.616	7.61	3.465	2951	2936	2.946	2612	339	2573	363	210958	51125	0	0	0
1	214	3	unmapped	UPB_127543	16530	2835	50	1190	1159	441	38	63	63	86	63	73	602	626	366	58	240	240	316	240	75	3.113	2.839	2.666	2.91	3.774	1489	1482	1.638	1127	362	1096	386	92694	50042	0	0	0
1	215	3	unmapped	UPB_074913	16605	2835	45	1037	1091	333	30	70	70	86	58	67	776	795	484	60	337	337	389	292	75	2.203	2.229	1.798	2.176	2.636	1406	1479	1.139	967	439	1021	458	56720	41353	0	0	0
1	216	3	unmapped	UPB_090649	16680	2835	50	881	901	332	36	66	66	81	55	67	605	671	493	73	336	336	401	409	101	3.03	2.493	2.397	2.418	3.41	1084	1170	1.599	815	269	835	335	72041	53653	0	0	0
1	217	3	unmapped	UPB_205533	16750	2830	50	565	561	233	41	55	55	71	55	77	510	587	363	61	328	328	389	300	77	2.802	1.954	1.649	1.878	2.988	692	765	1.487	510	182	506	259	44915	46925	0	0	0
1	218	3	unmapped	UPB_213059	16820	2835	40	609	635	216	34	61	61	82	63	76	723	746	370	49	360	360	446	493	110	1.51	1.487	1.272	1.566	2.621	911	960	0.594	548	363	574	386	33035	38768	0	0	0
1	219	3	unmapped	UPB_171953	16895	2835	40	743	770	251	32	61	61	79	63	79	778	775	377	48	349	349	439	484	110	1.59	1.664	1.361	1.385	2.468	1111	1135	0.669	682	429	709	426	40064	40290	0	0	0
1	220	3	unmapped	UPB_145937	16975	2835	50	1940	1823	594	32	61	61	85	71	83	626	681	417	61	370	370	397	264	66	7.34	5.666	4.85	5.401	3.503	2135	2073	2.876	1879	256	1762	311	145813	54446	0	0	0
1	221	3	unmapped	UPB_016082	17045	2835	45	1054	1104	288	26	65	65	88	73	82	576	580	280	48	298	298	338	245	72	3.558	3.684	3.358	3.67	2.393	1267	1321	1.831	989	278	1039	282	57392	30166	0	0	0
1	222	3	unmapped	UPB_129144	17120	2830	45	1465	1517	369	24	77	77	90	68	75	654	627	341	54	324	324	355	252	70	4.206	4.752	3.305	4.124	2.435	1718	1743	2.072	1388	330	1440	303	78901	32608	0	0	0
1	223	3	unmapped	UPB_161268	17195	2835	45	1747	1722	472	27	69	69	92	77	83	533	603	362	60	355	355	385	271	70	9.427	6.665	5.864	5.826	3.046	1856	1901	3.237	1678	178	1653	248	89554	31332	0	0	0
1	224	3	unmapped	UPB_148646	17270	2835	45	1453	1433	292	20	85	85	99	72	72	684	659	307	46	328	328	376	263	69	3.843	4.073	3.419	4.202	2.623	1724	1679	1.942	1368	356	1348	331	74505	34287	0	0	0
1	225	3	unmapped	UPB_146543	17340	2835	45	1373	1400	444	31	96	96	103	64	62	730	703	327	46	264	264	321	252	78	2.74	2.97	3.016	3.153	2.674	1743	1743	1.454	1277	466	1304	439	72821	36545	0	0	0
1	226	3		NA	17405	2830	65	62	82	59	71	71	71	87	63	72	356	387	281	72	305	305	347	236	68	-0.176	0.134	0.216	0.2	3.688	42	93	Error	-9	51	11	82	9890	46401	-50	0	0
1	227	3	unmapped	UPB_025699	17485	2835	50	1310	1304	504	38	59	59	85	69	81	697	682	365	53	320	320	358	261	72	3.318	3.439	2.619	3.561	3.673	1628	1607	1.73	1251	377	1245	362	104320	54566	0	0	0
1	228	3	unmapped	UPB_172177	17560	2835	50	967	965	332	34	85	85	103	83	80	646	1053	3674	348	322	322	360	260	72	2.722	1.204	2.26	2.47	4.543	1206	1611	1.445	882	324	880	731	77192	84243	0	0	0
1	229	3	unmapped	UPB_029095	17635	2830	50	2311	2231	643	28	88	88	106	80	75	588	663	414	62	354	354	395	381	96	9.5	6.935	6.28	7.754	3.149	2457	2452	3.248	2223	234	2143	309	178514	53053	0	0	0
1	230	3	unmapped	UPB_160264	17705	2835	50	2260	2189	713	32	88	88	108	80	74	613	635	351	55	354	354	412	363	88	8.386	7.477	6.661	7.061	3.62	2431	2382	3.068	2172	259	2101	281	175131	50839	0	0	0
1	231	3	unmapped	UPB_168864	17775	2835	40	1037	1040	286	27	54	54	80	69	86	650	734	442	60	332	332	449	1016	226	3.091	2.453	2.639	3.031	3.756	1301	1388	1.628	983	318	986	402	54081	38164	0	0	0
1	232	3	unmapped	UPB_174179	17855	2835	50	1513	1531	559	36	47	47	71	61	85	626	690	381	55	339	339	441	961	217	5.108	4.228	3.646	3.829	2.859	1753	1835	2.353	1466	287	1484	351	122506	55164	0	0	0
1	233	3	unmapped	UPB_092649	17925	2835	45	1186	1163	281	24	51	51	70	55	78	582	641	304	47	297	297	369	377	102	3.982	3.233	2.943	3.142	2.331	1420	1456	1.994	1135	285	1112	344	60481	33318	0	0	0
1	234	3	unmapped	UPB_092397	18000	2835	50	1500	1478	515	34	62	62	75	56	74	587	665	386	58	289	289	357	295	82	4.826	3.766	4.077	3.707	2.852	1736	1792	2.271	1438	298	1416	376	118241	53211	0	0	0
1	235	3	unmapped	UPB_210191	18075	2840	50	276	273	166	60	69	69	100	119	119	1237	1259	456	36	321	321	384	310	80	0.226	0.217	0.252	0.227	3.149	1123	1142	-2.146	207	916	204	938	21837	100727	0	0	0
1	236	3	unmapped	UPB_213952	18145	2830	45	975	1024	323	31	86	86	127	157	123	604	696	422	60	352	352	402	290	72	3.528	2.727	2.825	2.821	2.395	1141	1282	1.819	889	252	938	344	53249	36181	0	0	0
1	237	3	unmapped	UPB_199869	18220	2835	50	896	853	318	37	61	61	81	58	71	694	679	366	53	299	299	353	263	74	2.114	2.084	1.645	1.778	2.88	1230	1172	1.08	835	395	792	380	68246	54334	0	0	0
1	238	3	unmapped	UPB_199057	18295	2835	40	466	485	162	33	49	49	68	51	75	619	692	372	53	301	301	348	269	77	1.311	1.115	1.224	1.243	2.753	735	827	0.391	417	318	436	391	25196	35959	0	0	0
1	239	3	unmapped	UPB_158571	18365	2835	50	1662	1635	584	35	68	68	90	70	77	621	637	382	59	356	356	500	1608	321	6.015	5.577	4.27	5.026	3.163	1859	1848	2.589	1594	265	1567	281	130777	50986	0	0	0
1	240	3	unmapped	UPB_160910	18440	2830	45	2857	2998	523	17	101	101	120	85	70	693	878	821	93	354	354	557	1739	312	8.13	5.529	5.126	6.79	4.058	3095	3421	3.023	2756	339	2897	524	155895	45678	0	0	0
1	241	3	unmapped	UPB_088343	18515	2835	50	1132	1117	379	33	86	86	104	76	73	563	657	419	63	382	382	409	279	68	5.779	3.749	2.574	2.686	4.471	1227	1306	2.531	1046	181	1031	275	89399	52560	0	0	0
1	242	3	unmapped	UPB_137537	18585	2835	50	2148	2055	686	33	86	86	99	63	63	643	685	358	52	369	369	420	298	70	7.526	6.231	5.299	5.43	2.646	2336	2285	2.912	2062	274	1969	316	164367	54820	0	0	0
1	243	3	unmapped	UPB_049677	18660	2835	50	1975	1848	570	30	83	83	96	67	69	765	844	1063	125	354	354	403	278	68	4.603	3.602	3.978	3.903	3.287	2303	2255	2.203	1892	411	1765	490	147861	67530	0	0	0
1	244	3	unmapped	UPB_196694	18730	2835	45	427	439	149	33	80	80	128	163	127	722	776	447	57	371	371	418	265	63	0.989	0.886	0.83	0.833	2.917	698	764	-0.017	347	351	359	405	22832	40370	0	0	0
1	245	3	unmapped	UPB_104078	18815	2835	35	678	715	248	34	92	92	157	187	119	756	742	331	44	373	373	455	329	72	1.53	1.688	1.419	1.932	4.191	969	992	0.614	586	383	623	369	22875	23749	0	0	0
1	246	3	unmapped	UPB_202625	18880	2835	50	1801	1700	572	33	81	81	91	67	73	645	689	381	55	324	324	401	362	90	5.358	4.436	4.736	4.428	3.266	2041	1984	2.422	1720	321	1619	365	135968	55088	0	0	0
1	247	3	unmapped	UPB_211404	18950	2835	40	689	691	209	30	64	64	83	63	75	683	699	350	50	354	354	399	327	81	1.9	1.817	1.635	1.995	3.011	954	972	0.926	625	329	627	345	35921	36367	0	0	0
1	248	3	unmapped	UPB_016376	19025	2830	45	1083	1108	273	24	61	61	77	58	75	706	734	384	52	344	344	425	346	81	2.823	2.685	2.587	3.169	2.985	1384	1437	1.497	1022	362	1047	390	57639	38173	0	0	0
1	249	3	unmapped	UPB_148967	19095	2830	45	1476	1440	337	23	58	58	90	78	86	544	619	402	64	358	358	423	303	71	7.624	5.295	3.686	3.892	2.527	1604	1643	2.93	1418	186	1382	261	74900	32184	0	0	0
1	250	3	unmapped	UPB_217891	19170	2835	35	152	181	91	50	50	50	76	65	85	756	792	477	60	351	351	410	304	74	0.252	0.297	0.339	0.371	4.462	507	572	-1.989	102	405	131	441	5777	25332	0	0	0
1	251	3	unmapped	UPB_155345	19245	2830	45	1524	1532	273	17	54	54	72	53	73	587	590	317	53	344	344	432	364	84	6.049	6.008	4.863	5.295	2.13	1713	1724	2.597	1470	243	1478	246	79670	30672	0	0	0
1	252	3	unmapped	UPB_055505	19320	2835	45	1020	1003	245	24	60	60	76	59	77	721	733	377	51	363	363	417	342	82	2.682	2.549	1.923	2.095	2.139	1318	1313	1.423	960	358	943	370	52175	38141	0	0	0
1	253	3	unmapped	UPB_006629	19390	2835	50	955	935	405	43	54	54	72	56	77	640	649	402	61	377	377	402	285	70	3.426	3.239	1.916	2.189	4.582	1164	1153	1.776	901	263	881	272	74799	51901	0	0	0
1	254	3	unmapped	UPB_190943	19465	2830	50	1436	1381	479	34	61	61	75	56	74	594	643	350	54	329	329	378	299	79	5.189	4.204	3.971	4.101	2.619	1640	1634	2.375	1375	265	1320	314	110446	51452	0	0	0
1	255	3	unmapped	UPB_153692	19540	2830	45	1689	1688	332	19	62	62	82	64	78	696	668	284	42	350	350	434	626	144	4.702	5.113	4.194	4.873	2.508	1973	1944	2.233	1627	346	1626	318	87786	34754	0	0	0
1	256	3	unmapped	UPB_076157	19615	2835	45	1529	1536	344	22	58	58	83	78	93	705	708	318	44	335	335	386	283	73	3.976	3.962	3.702	4.079	2.259	1841	1851	1.991	1471	370	1478	373	79856	36833	0	0	0
1	257	3	unmapped	UPB_222110	19680	2830	65	187	228	174	76	54	54	77	73	94	450	508	359	70	357	357	406	298	73	1.43	1.152	0.749	0.624	3.745	226	325	0.516	133	93	174	151	27356	60977	-50	0	0
1	258	3	unmapped	UPB_079802	19760	2830	45	994	1005	308	30	59	59	76	67	88	585	628	367	58	381	381	410	290	70	4.583	3.83	3.024	3.537	2.836	1139	1193	2.196	935	204	946	247	52256	32674	0	0	0
1	259	3	unmapped	UPB_002914	19830	2835	45	1376	1315	356	27	63	63	80	58	72	487	575	377	65	362	362	384	263	68	10.504	5.878	4.297	5.858	5.003	1438	1465	3.393	1313	125	1252	213	68405	29875	0	0	0
1	260	3	unmapped	UPB_043162	19905	2835	45	1562	1540	336	21	61	61	83	64	77	592	649	363	55	293	293	336	254	75	5.02	4.154	3.593	4.088	2.514	1800	1835	2.328	1501	299	1479	356	80062	33735	0	0	0
1	261	3		NA	19975	2830	65	45	61	40	65	57	57	77	62	80	395	436	317	72	303	303	372	286	76	-0.13	0.03	0.176	0.164	3.281	80	137	Error	-12	92	4	133	7272	52377	-50	0	0
1	262	3	unmapped	UPB_038078	20055	2835	50	662	669	272	40	44	44	69	62	89	563	626	346	55	343	343	423	330	78	2.809	2.208	2.156	2.343	3.559	838	908	1.49	618	220	625	283	53534	50110	0	0	0
1	263	3		NA	20120	2830	65	44	63	53	84	44	44	64	49	76	300	602	2471	410	312	312	384	326	84	0	0.066	0.165	0.166	4.872	-12	309	Error	0	-12	19	290	7599	72285	-50	0	0
1	264	3	unmapped	UPB_081560	20200	2835	50	1090	1040	372	35	45	45	68	55	80	638	767	459	59	309	309	359	260	72	3.176	2.172	2.03	2.197	2.879	1374	1453	1.667	1045	329	995	458	83219	61321	0	0	0
1	265	3	unmapped	UPB_050685	20270	2835	45	738	783	243	31	37	37	51	42	82	635	698	416	59	366	366	390	286	73	2.606	2.247	1.959	2.06	2.858	970	1078	1.382	701	269	746	332	40711	36277	0	0	0
1	266	3	DarkCorner	DarkCorner	20345	2840	45	31	43	39	90	36	36	46	34	73	942	923	432	46	349	349	577	2769	479	-0.008	0.012	0.04	0.042	4.957	588	581	Error	-5	593	7	574	2241	47970	0	0	0
1	267	3	DarkCorner	DarkCorner	20420	2840	45	39	56	39	69	36	36	45	30	66	1047	1095	506	46	317	317	352	247	70	0.004	0.026	0.024	0.024	5.269	733	798	-7.927	3	730	20	778	2927	56959	0	0	0
1	1	4	DarkCorner	DarkCorner	950	2890	50	35	46	32	69	35	35	46	32	69	945	943	421	44	259	259	320	315	98	0	0.016	0.028	0.026	5.15	686	695	Error	0	686	11	684	3655	75479	0	0	0
1	2	4	DarkCorner	DarkCorner	1025	2890	50	38	50	35	70	38	38	50	39	78	1026	1056	482	45	290	290	371	340	91	0	0.016	0.032	0.026	4.226	736	778	Error	0	736	12	766	4034	84515	0	0	0
1	3	4	unmapped	UPB_187317	1095	2890	45	1965	1929	380	19	51	51	81	75	92	513	521	312	59	298	298	358	241	67	8.902	8.422	7.661	7.698	3.07	2129	2101	3.154	1914	215	1878	223	100328	27116	0	0	0
1	4	4	unmapped	UPB_057104	1170	2890	50	1425	1337	456	34	66	66	84	68	80	580	635	377	59	290	290	338	238	70	4.686	3.684	3.667	3.352	2.756	1649	1616	2.228	1359	290	1271	345	106996	50773	0	0	0
1	5	4	unmapped	UPB_071054	1240	2890	45	2749	2820	470	16	82	82	112	143	127	648	671	340	50	323	323	356	220	61	8.206	7.868	6.591	7.027	2.071	2992	3086	3.037	2667	325	2738	348	146660	34878	0	0	0
1	6	4	unmapped	UPB_010649	1315	2890	50	2283	2041	727	35	84	84	119	145	121	588	607	291	47	332	332	383	435	113	8.59	7.116	6.601	6.398	3.031	2455	2232	3.103	2199	256	1957	275	163256	48580	0	0	0
1	7	4	unmapped	UPB_211040	1390	2895	50	1211	1180	404	34	55	55	88	79	89	582	591	347	58	328	328	387	285	73	4.551	4.278	2.886	4.891	3.728	1410	1388	2.186	1156	254	1125	263	94390	47247	0	0	0
1	8	4	unmapped	UPB_172626	1465	2895	50	2591	2567	700	27	58	58	75	56	74	586	661	383	57	312	312	347	254	73	9.245	7.189	6.97	8.277	2.787	2807	2858	3.209	2533	274	2509	349	205353	52900	0	0	0
1	9	4	unmapped	UPB_039088	1540	2890	45	2036	2004	355	17	51	51	73	61	83	609	636	313	49	295	295	331	235	70	6.322	5.727	5.113	6.627	2.887	2299	2294	2.66	1985	314	1953	341	104184	33047	0	0	0
1	10	4	unmapped	UPB_184660	1610	2895	50	1453	1393	446	32	42	42	64	57	89	516	577	366	63	293	293	319	217	68	6.327	4.757	3.972	4.874	3.03	1634	1635	2.662	1411	223	1351	284	111473	46123	0	0	0
1	11	4	unmapped	UPB_191551	1685	2895	45	1242	1269	296	23	67	67	85	62	72	566	601	355	59	369	369	403	296	73	5.964	5.181	3.134	4.416	3.926	1372	1434	2.576	1175	197	1202	232	65970	31271	0	0	0
1	12	4	unmapped	UPB_001178	1755	2890	45	1529	1521	344	22	81	81	96	66	68	608	636	330	51	322	322	373	262	70	5.063	4.586	3.964	4.386	2.242	1734	1754	2.34	1448	286	1440	314	79073	33083	0	0	0
1	13	4	unmapped	UPB_095933	1830	2890	55	1467	1444	523	36	83	83	98	77	78	552	602	322	53	311	311	347	254	73	5.743	4.677	3.898	3.826	2.308	1625	1652	2.522	1384	241	1361	291	115492	48123	0	0	0
1	14	4	unmapped	UPB_093407	1905	2890	50	890	933	343	36	77	77	92	72	78	651	643	410	63	330	330	350	216	61	2.533	2.735	1.84	2.069	3.055	1134	1169	1.341	813	321	856	313	74675	51412	0	0	0
1	15	4	unmapped	UPB_016494	1975	2895	55	918	916	338	36	63	63	81	63	77	675	696	432	62	281	281	321	211	65	2.17	2.055	1.69	1.934	3.844	1249	1268	1.118	855	394	853	415	73319	55701	0	0	0
1	16	4	unmapped	UPB_183319	2050	2890	45	1857	1900	483	25	74	74	97	96	98	701	723	361	49	287	287	325	222	68	4.307	4.188	4.164	4.709	2.381	2197	2262	2.107	1783	414	1826	436	98800	37594	0	0	0
1	17	4	unmapped	UPB_140095	2125	2895	50	3201	3067	823	26	86	86	114	106	92	664	745	422	56	335	335	374	254	67	9.468	7.271	7.368	8.636	2.768	3444	3391	3.243	3115	329	2981	410	245342	59564	0	0	0
1	18	4	unmapped	UPB_165984	2195	2895	50	1705	1665	599	35	55	55	83	68	81	644	688	368	53	283	283	348	269	77	4.571	3.975	3.565	4.105	3.319	2011	2015	2.192	1650	361	1610	405	133199	55066	0	0	0
1	19	4		NA	2255	2880	40	48	58	37	63	39	39	56	43	76	287	381	315	82	346	346	379	275	72	-0.153	0.543	0.063	0.074	4.686	-50	54	Error	9	-59	19	35	3032	19806	0	0	0
1	20	4	unmapped	UPB_053402	2345	2890	50	1548	1443	496	34	51	51	73	57	78	666	705	427	60	306	306	368	277	75	4.158	3.489	2.909	3.534	2.993	1857	1791	2.056	1497	360	1392	399	115447	56418	0	0	0
1	21	4	unmapped	UPB_033865	2415	2895	45	1644	1696	381	22	78	78	91	62	68	625	647	346	53	317	317	355	245	69	5.084	4.903	4.237	4.728	2.692	1874	1948	2.346	1566	308	1618	330	88195	33669	0	0	0
1	22	4	unmapped	UPB_031731	2490	2895	50	3407	3206	916	28	78	78	99	75	75	594	691	436	63	333	333	349	229	65	12.755	8.737	7.419	10.892	4.14	3590	3486	3.673	3329	261	3128	358	256489	55285	0	0	0
1	23	4	unmapped	UPB_094062	2565	2895	50	776	775	265	34	61	61	85	70	82	667	664	404	60	300	300	326	221	67	1.948	1.962	1.68	1.7	3.268	1082	1078	0.962	715	367	714	364	62003	53098	0	0	0
1	24	4	unmapped	UPB_087670	2640	2895	50	867	857	295	34	43	43	64	53	82	632	642	354	55	327	327	364	278	76	2.702	2.584	1.672	2.453	3.033	1129	1129	1.434	824	305	814	315	68575	51358	0	0	0
1	25	4	unmapped	UPB_159599	2710	2890	50	1353	1296	492	37	59	59	77	58	75	721	705	388	55	374	374	388	248	63	3.729	3.737	2.822	2.818	3.213	1641	1568	1.899	1294	347	1237	331	103665	56387	0	0	0
1	26	4		NA	2780	2890	65	40	58	45	77	63	63	92	82	89	339	377	261	69	367	367	414	313	75	0.821	-0.5	0.165	0.172	3.76	-51	5	-0.284	-23	-28	-5	10	6940	45234	-50	0	0
1	27	4	unmapped	UPB_157642	2855	2890	50	2128	1921	710	36	65	65	102	111	108	605	1058	3386	320	347	347	387	260	67	7.996	2.61	4.165	4.519	4.231	2321	2567	2.999	2063	258	1856	711	153666	84635	0	0	0
1	28	4	unmapped	UPB_157668	2935	2890	50	1284	1245	540	43	61	61	93	103	110	732	739	305	41	327	327	391	275	70	3.02	2.874	2.888	3.218	3.319	1628	1596	1.594	1223	405	1184	412	99602	59101	0	0	0
1	29	4	unmapped	UPB_008701	3005	2890	45	1331	1395	307	22	73	73	90	72	80	766	746	399	53	321	321	370	256	69	2.827	3.111	2.72	3.239	2.684	1703	1747	1.499	1258	445	1322	425	72525	38790	0	0	0
1	30	4	unmapped	UPB_217116	3075	2895	45	1255	1254	336	26	68	68	79	63	79	649	709	360	50	305	305	370	273	73	3.451	2.936	2.965	3.506	2.682	1531	1590	1.787	1187	344	1186	404	65182	36859	0	0	0
1	31	4		NA	3145	2890	65	41	52	34	65	58	58	78	61	78	307	343	261	76	380	380	405	270	66	0.233	0.162	0.109	0.151	3.133	-90	-43	-2.102	-17	-73	-6	-37	6184	41131	-50	0	0
1	32	4	unmapped	UPB_048725	3225	2895	50	1748	1730	518	29	57	57	75	60	80	675	645	373	57	366	366	389	250	64	5.472	5.996	4.069	5.404	3.042	2000	1952	2.452	1691	309	1673	279	138439	51602	0	0	0
1	33	4	unmapped	UPB_199643	3295	2895	45	710	738	265	35	52	52	67	53	79	605	644	317	49	357	357	645	3293	510	2.653	2.39	2.089	2.651	3.177	906	973	1.408	658	248	686	287	38400	33465	0	0	0
1	34	4	unmapped	UPB_150564	3370	2895	45	1447	1433	320	22	58	58	77	64	83	704	760	417	54	352	352	388	294	75	3.946	3.37	3.216	4.63	4.198	1741	1783	1.98	1389	352	1375	408	74531	39502	0	0	0
1	35	4	unmapped	UPB_154505	3445	2895	50	3403	3152	808	25	70	70	89	71	79	725	725	391	53	281	281	344	280	81	7.507	6.941	6.821	7.882	2.729	3777	3526	2.908	3333	444	3082	444	252178	58001	0	0	0
1	36	4	unmapped	UPB_206033	3515	2890	45	502	530	208	39	67	67	87	67	77	661	712	387	54	329	329	394	282	71	1.31	1.209	1.002	1.08	2.822	767	846	0.39	435	332	463	383	27537	37002	0	0	0
1	37	4	unmapped	UPB_193220	3590	2895	50	581	593	215	36	60	60	75	53	70	618	657	327	49	341	341	387	272	70	1.881	1.687	1.536	1.706	2.695	798	849	0.911	521	277	533	316	47475	52520	0	0	0
1	38	4	unmapped	UPB_003190	3665	2895	50	1552	1535	457	29	54	54	66	44	66	816	795	376	47	376	376	434	311	71	3.405	3.535	3.153	3.599	2.632	1938	1900	1.767	1498	440	1481	419	122824	63576	0	0	0
1	39	4	unmapped	UPB_153714	3735	2890	45	3514	3495	681	19	79	79	118	117	99	650	722	406	56	366	366	433	301	69	12.095	9.596	7.8	10.091	2.838	3719	3772	3.596	3435	284	3416	356	181752	37568	0	0	0
1	40	4	unmapped	UPB_049477	3810	2895	50	3023	2829	890	31	53	53	101	112	110	679	784	436	55	342	342	405	288	71	8.813	6.281	5.148	7.088	3.002	3307	3218	3.14	2970	337	2776	442	226344	62703	0	0	0
1	41	4	unmapped	UPB_082334	3885	2895	50	1343	1327	430	32	61	61	82	66	80	706	715	392	54	340	340	390	279	71	3.503	3.376	2.698	3.159	2.336	1648	1641	1.808	1282	366	1266	375	106153	57229	0	0	0
1	42	4	unmapped	UPB_090533	3955	2895	45	1284	1256	317	25	81	81	93	59	63	745	807	418	51	436	436	471	300	63	3.893	3.167	2.594	3.276	3.208	1512	1546	1.961	1203	309	1175	371	65323	41958	0	0	0
1	43	4	unmapped	UPB_220021	4030	2895	40	505	505	216	42	72	72	89	70	78	733	747	399	53	444	444	477	279	58	1.498	1.429	0.986	1.031	2.722	722	736	0.583	433	289	433	303	26249	38824	0	0	0
1	44	4	unmapped	UPB_005920	4105	2895	50	2426	2468	727	29	60	60	75	56	74	750	749	396	52	378	378	428	265	61	6.36	6.491	6.133	6.475	2.784	2738	2779	2.669	2366	372	2408	371	197420	59942	0	0	0
1	45	4	unmapped	UPB_073342	4180	2895	55	3275	3045	904	29	67	67	86	66	76	726	789	379	48	360	360	405	254	62	8.765	6.942	6.798	7.208	2.459	3574	3407	3.132	3208	366	2978	429	243580	63152	0	0	0
1	46	4	unmapped	UPB_030717	4255	2895	45	2059	1991	380	19	77	77	96	72	75	668	715	399	55	380	380	425	301	70	6.882	5.713	4.798	5.964	2.824	2270	2249	2.783	1982	288	1914	335	103554	37159	0	0	0
1	47	4	unmapped	UPB_171084	4325	2895	50	933	949	355	37	49	49	79	73	92	829	872	440	50	441	441	488	355	72	2.278	2.088	1.783	1.948	2.902	1272	1331	1.188	884	388	900	431	75954	69760	0	0	0
1	48	4	unmapped	UPB_133568	4395	2895	50	1977	1890	584	30	75	75	87	66	75	718	751	359	47	353	353	455	330	72	5.211	4.56	4.024	4.283	2.684	2267	2213	2.382	1902	365	1815	398	151170	60118	0	0	0
1	49	4	unmapped	UPB_136297	4470	2895	50	969	964	346	35	76	76	90	66	73	761	809	428	52	370	370	442	285	64	2.284	2.023	1.83	2.002	3.23	1284	1327	1.191	893	391	888	439	77125	64733	0	0	0
1	50	4	unmapped	UPB_034580	4545	2895	50	4048	3909	937	23	74	74	101	86	85	860	867	378	43	416	416	430	290	67	8.95	8.503	7.876	9.656	2.476	4418	4286	3.162	3974	444	3835	451	312721	69367	0	0	0
1	51	4	unmapped	UPB_083802	4615	2895	50	838	795	287	36	56	56	83	71	85	712	756	356	47	424	424	466	320	68	2.715	2.226	2.235	2.338	2.584	1070	1071	1.441	782	288	739	332	63605	60499	0	0	0
1	52	4	unmapped	UPB_000912	4690	2895	50	2227	2218	652	29	59	59	78	62	79	780	831	490	58	394	394	434	291	67	5.617	4.941	4.92	6.366	3.463	2554	2596	2.49	2168	386	2159	437	177406	66465	0	0	0
1	53	4	unmapped	UPB_101446	4765	2895	50	1893	1866	566	30	67	67	92	78	84	723	704	325	46	410	410	447	306	68	5.834	6.119	4.623	4.939	2.17	2139	2093	2.544	1826	313	1799	294	149251	56282	0	0	0
1	54	4	unmapped	UPB_111686	4840	2895	50	3593	3485	848	24	70	70	99	81	81	834	895	490	54	433	433	473	309	65	8.786	7.392	8.264	7.664	2.479	3924	3877	3.135	3523	401	3415	462	278817	71631	0	0	0
1	55	4	unmapped	UPB_060114	4910	2895	50	2527	2332	682	29	74	74	103	79	76	753	854	487	57	436	436	449	316	70	7.738	5.402	5.237	5.88	3.199	2770	2676	2.952	2453	317	2258	418	186561	68311	0	0	0
1	56	4	unmapped	UPB_181314	4985	2895	50	1500	1469	448	30	81	81	104	71	68	694	760	456	60	438	438	510	335	65	5.543	4.311	3.586	3.899	2.912	1675	1710	2.471	1419	256	1388	322	117505	60784	0	0	0
1	57	4	unmapped	UPB_157754	5060	2895	50	2902	2884	808	28	86	86	100	67	67	878	911	465	51	392	392	456	329	72	5.794	5.391	4.982	5.382	2.224	3302	3317	2.535	2816	486	2798	519	230755	72891	0	0	0
1	58	4	unmapped	UPB_062848	5130	2895	50	2610	2531	711	28	87	87	109	80	73	783	850	451	53	483	483	504	311	61	8.41	6.659	5.259	6.265	2.803	2823	2811	3.072	2523	300	2444	367	202478	68012	0	0	0
1	59	4	unmapped	UPB_110938	5205	2895	50	1929	1928	458	23	80	80	100	73	73	715	786	480	61	493	493	524	260	49	8.329	6.307	5.506	5.81	2.822	2071	2141	3.058	1849	222	1848	293	154227	62898	0	0	0
1	60	4	unmapped	UPB_196983	5275	2895	50	554	580	242	41	68	68	86	67	77	735	797	342	42	545	545	547	332	60	2.558	2.032	1.687	1.579	4.041	676	764	1.355	486	190	512	252	46374	63736	0	0	0
1	61	4	unmapped	UPB_188763	5350	2890	45	1798	1855	370	19	86	86	106	80	75	741	819	401	48	547	547	548	315	57	8.825	6.504	5.576	6.742	3.983	1906	2041	3.142	1712	194	1769	272	96483	42573	0	0	0
1	62	4	unmapped	UPB_132821	5425	2895	50	2258	2230	616	27	69	69	104	96	92	814	855	461	53	529	529	565	342	60	7.681	6.629	4.277	5.462	2.69	2474	2487	2.941	2189	285	2161	326	178427	68370	0	0	0
1	63	4	unmapped	UPB_171344	5500	2895	50	1312	1294	423	32	44	44	58	42	72	820	875	401	45	466	466	518	336	64	3.582	3.056	3.021	3.32	2.543	1622	1659	1.841	1268	354	1250	409	103511	70003	0	0	0
1	64	4	unmapped	UPB_105974	5570	2895	50	3255	3159	874	27	65	65	89	70	78	789	840	376	44	483	483	523	305	58	10.425	8.667	7.96	10.012	3.243	3496	3451	3.382	3190	306	3094	357	252703	67217	0	0	0
1	65	4	unmapped	UPB_106303	5645	2895	50	2877	2793	624	22	92	92	108	71	65	758	869	460	52	519	519	599	389	64	11.653	7.717	6.833	8.047	3.139	3024	3051	3.543	2785	239	2701	350	223463	69489	0	0	0
1	66	4	unmapped	UPB_218256	5715	2895	50	1440	1415	491	34	86	86	95	57	60	765	798	367	45	548	548	569	358	62	6.24	5.316	3.626	3.582	2.623	1571	1579	2.641	1354	217	1329	250	113217	63841	0	0	0
1	67	4	unmapped	UPB_130622	5790	2895	45	1283	1312	330	25	81	81	93	64	68	847	853	391	45	532	532	573	363	63	3.816	3.835	2.839	3.64	2.52	1517	1552	1.932	1202	315	1231	321	68205	44380	0	0	0
1	68	4	unmapped	UPB_115339	5865	2895	50	2921	2778	741	26	81	81	96	68	70	892	935	453	48	560	560	595	355	59	8.554	7.192	5.723	6.902	2.559	3172	3072	3.097	2840	332	2697	375	222273	74765	0	0	0
1	69	4	unmapped	UPB_177487	5940	2895	50	2035	1959	626	31	90	90	104	68	65	808	847	511	60	546	546	572	363	63	7.424	6.209	3.855	4.197	2.554	2207	2170	2.892	1945	262	1869	301	156693	67727	0	0	0
1	70	4	unmapped	UPB_216187	6010	2895	50	1589	1523	432	28	71	71	84	63	75	836	905	449	49	557	557	613	638	104	5.441	4.172	3.311	3.627	2.935	1797	1800	2.444	1518	279	1452	348	121818	72415	0	0	0
1	71	4	unmapped	UPB_049292	6085	2895	50	2714	2718	721	26	73	73	87	59	67	878	891	416	46	501	501	595	615	103	7.005	6.782	5.74	6.405	2.66	3018	3035	2.808	2641	377	2645	390	217412	71273	0	0	0
1	72	4	unmapped	UPB_006256	6160	2895	50	2430	2417	677	28	74	74	93	67	72	839	900	445	49	535	535	607	338	55	7.75	6.419	4.912	5.716	2.416	2660	2708	2.954	2356	304	2343	365	193384	72026	0	0	0
1	73	4	unmapped	UPB_042729	6230	2895	50	3734	3609	891	24	93	93	130	128	98	796	907	458	50	598	598	646	335	51	18.389	11.379	8.979	11.421	3.315	3839	3825	4.201	3641	198	3516	309	288723	72562	0	0	0
1	74	4	unmapped	UPB_062732	6305	2895	50	825	915	567	61	80	80	118	122	103	970	995	481	48	595	595	684	443	64	1.987	2.088	1.6	1.635	3.986	1120	1235	0.99	745	375	835	400	73218	79623	0	0	0
1	75	4	unmapped	UPB_214937	6375	2895	55	590	561	266	47	71	71	91	71	78	860	895	473	52	640	640	644	356	55	2.359	1.922	1.2	1.117	3.616	739	745	1.238	519	220	490	255	44879	71607	0	0	0
1	76	4	unmapped	UPB_137034	6450	2895	50	1221	1197	367	30	55	55	82	67	81	857	949	487	51	665	665	726	493	67	6.073	4.021	3.15	4.056	4.256	1358	1426	2.602	1166	192	1142	284	95749	75954	0	0	0
1	77	4	unmapped	UPB_054040	6525	2895	50	3672	3602	829	23	57	57	86	73	84	1038	1024	485	47	679	679	712	431	60	10.07	10.275	7.063	7.739	2.201	3974	3890	3.332	3615	359	3545	345	288187	81931	0	0	0
1	78	4	unmapped	UPB_043924	6600	2895	50	4774	4441	1062	23	74	74	95	78	82	933	961	435	45	632	632	665	399	60	15.615	13.274	8.218	9.9	2.389	5001	4696	3.965	4700	301	4367	329	355275	76918	0	0	0
1	79	4	unmapped	UPB_129448	6670	2895	50	1931	1913	519	27	68	68	89	70	78	905	923	435	47	701	701	754	525	69	9.132	8.311	5.425	6.385	2.907	2067	2067	3.191	1863	204	1845	222	153016	73841	0	0	0
1	80	4	unmapped	UPB_026211	6745	2895	50	2405	2368	626	26	78	78	96	70	72	1006	993	538	54	645	645	671	368	54	6.446	6.58	5.25	5.545	2.662	2688	2638	2.688	2327	361	2290	348	189469	79460	0	0	0
1	81	4	unmapped	UPB_128587	6815	2895	50	3312	3168	826	26	96	96	107	71	66	959	1035	459	44	646	646	631	345	54	10.275	7.897	6.351	7.885	2.769	3529	3461	3.361	3216	313	3072	389	253462	82767	0	0	0
1	82	4	unmapped	UPB_191900	6890	2895	50	1736	1721	469	27	84	84	100	75	75	976	982	473	48	656	656	693	431	62	5.162	5.021	2.738	3.67	2.425	1972	1963	2.368	1652	320	1637	326	137668	78540	0	0	0
1	83	4	unmapped	UPB_126466	6965	2895	45	1276	1310	260	19	95	95	104	66	63	914	1020	365	35	674	674	714	436	61	4.921	3.512	4.057	4.953	3.465	1421	1561	2.299	1181	240	1215	346	68137	53016	0	0	0
1	84	4	unmapped	UPB_224566	7040	2895	50	2668	2535	737	29	107	107	117	81	69	1046	1101	479	43	678	678	749	436	58	6.959	5.74	4.595	4.635	2.423	2929	2851	2.799	2561	368	2428	423	202830	88103	0	0	0
1	85	4	unmapped	UPB_039863	7110	2895	50	3636	3473	915	26	130	130	151	119	78	1111	1165	533	45	678	678	729	423	58	8.097	6.864	7.3	7.828	3.541	3939	3830	3.017	3506	433	3343	487	277863	93218	0	0	0
1	86	4	unmapped	UPB_154808	7185	2895	50	2907	2829	773	27	90	90	116	104	89	1107	1131	562	49	754	754	814	470	57	7.98	7.265	5.391	5.958	2.996	3170	3116	2.996	2817	353	2739	377	226319	90516	0	0	0
1	87	4	unmapped	UPB_104447	7260	2895	50	2437	2347	653	27	63	63	87	68	78	1126	1134	480	42	773	773	791	445	56	6.725	6.327	4.597	5.167	2.374	2727	2645	2.75	2374	353	2284	361	187725	90719	0	0	0
1	88	4	unmapped	UPB_225651	7330	2895	50	2803	2723	734	26	82	82	123	128	104	1119	1228	626	50	671	671	751	441	58	6.074	4.741	5.203	5.502	3.087	3169	3198	2.603	2721	448	2641	557	217838	98245	0	0	0
1	89	4	unmapped	UPB_070719	7405	2895	50	3703	3613	778	21	87	87	115	97	84	1012	1051	470	44	760	760	788	430	54	14.349	12.117	7.892	10.384	2.953	3868	3817	3.843	3616	252	3526	291	289004	84049	0	0	0
1	90	4	unmapped	UPB_017778	7475	2895	50	1537	1512	505	33	76	76	93	73	78	1164	1184	499	42	747	747	808	422	52	3.504	3.286	2.499	3.167	3.445	1878	1873	1.809	1461	417	1436	437	120976	94693	0	0	0
1	91	4	unmapped	UPB_158212	7550	2895	50	3349	3283	783	23	107	107	124	91	73	1048	1122	476	42	765	765	805	428	53	11.456	8.896	8.959	9.966	3.32	3525	3533	3.518	3242	283	3176	357	262660	89779	0	0	0
1	92	4	unmapped	UPB_149178	7625	2890	45	3458	3513	632	17	110	110	133	99	74	1121	1206	526	43	777	777	932	1252	134	9.733	7.932	7.733	10.063	3.896	3692	3832	3.283	3348	344	3403	429	182677	62699	0	0	0
1	93	4	unmapped	UPB_231619	7695	2895	45	1074	1092	238	21	77	77	102	79	77	1065	1109	481	43	828	828	868	414	47	4.207	3.612	2.133	2.549	2.447	1234	1296	2.073	997	237	1015	281	56769	57679	0	0	0
1	94	4	unmapped	UPB_167182	7770	2895	50	1742	1715	480	27	79	79	96	69	71	1010	1105	462	41	835	835	874	425	48	9.503	6.059	3.983	4.642	3.083	1838	1906	3.248	1663	175	1636	270	137237	88426	0	0	0
1	95	4	unmapped	UPB_039997	7845	2895	50	3717	3498	800	22	90	90	100	70	70	1226	1276	521	40	790	790	939	1113	118	8.319	7.012	6.275	7.322	2.788	4063	3894	3.056	3627	436	3408	486	279831	102116	0	0	0
1	96	4	unmapped	UPB_208591	7915	2895	45	1109	1139	337	29	81	81	97	65	67	1244	1287	572	44	789	789	859	464	54	2.259	2.124	1.84	2.434	4.097	1483	1556	1.176	1028	455	1058	498	59205	66937	0	0	0
1	97	4	unmapped	UPB_085370	7990	2895	50	2432	2447	565	23	80	80	100	70	70	1143	1181	520	44	828	828	890	473	53	7.467	6.705	5.01	5.854	2.721	2667	2720	2.9	2352	315	2367	353	195737	94484	0	0	0
1	98	4	unmapped	UPB_092781	8065	2895	50	2091	2066	551	26	90	90	108	77	71	1159	1158	520	44	769	769	849	477	56	5.131	5.08	3.694	4.272	2.668	2391	2365	2.359	2001	390	1976	389	165247	92666	0	0	0
1	99	4	unmapped	UPB_196017	8140	2895	40	1002	1015	288	28	84	84	102	73	71	1041	1109	513	46	756	756	838	476	56	3.221	2.637	1.956	2.194	2.495	1203	1284	1.688	918	285	931	353	52758	57682	0	0	0
1	100	4		NA	8205	2890	65	50	69	54	78	69	69	88	67	76	831	846	418	49	752	752	809	434	53	-0.241	0	0.139	0.123	3.622	60	94	Error	-19	79	0	94	8242	101503	-50	0	0
1	101	4	unmapped	UPB_149084	8285	2895	50	2733	2771	605	21	84	84	102	72	70	1163	1216	579	47	660	660	711	379	53	5.266	4.833	3.974	4.987	2.653	3152	3243	2.397	2649	503	2687	556	221679	97305	0	0	0
1	102	4	unmapped	UPB_085067	8360	2895	50	1754	1764	556	31	85	85	102	77	75	1070	1208	837	69	762	762	791	420	53	5.419	3.765	3.284	3.933	3.125	1977	2125	2.438	1669	308	1679	446	141095	96656	0	0	0
1	103	4	unmapped	UPB_090306	8435	2895	45	1377	1447	387	26	63	63	86	74	86	1329	1502	1034	68	845	845	903	441	48	2.715	2.107	1.975	2.402	2.962	1798	2041	1.441	1314	484	1384	657	75266	78115	0	0	0
1	104	4	unmapped	UPB_049435	8505	2890	45	2892	2853	670	23	73	73	118	126	106	1213	1270	501	39	801	801	880	441	50	6.842	5.928	4.37	5.542	2.39	3231	3249	2.774	2819	412	2780	469	148366	66041	0	0	0
1	105	4	unmapped	UPB_000867	8575	2895	50	2070	2015	590	29	84	84	136	146	107	1032	1158	550	47	779	779	867	448	51	7.85	5.095	3.116	4.508	3.598	2239	2310	2.973	1986	253	1931	379	161201	92662	0	0	0
1	106	4	unmapped	UPB_086811	8650	2895	50	1632	1681	497	29	81	81	108	98	90	1089	1096	550	50	735	735	802	433	53	4.381	4.432	3.134	3.635	2.819	1905	1961	2.131	1551	354	1600	361	134463	87669	0	0	0
1	107	4	unmapped	UPB_138572	8725	2895	50	2400	2424	533	21	87	87	118	106	89	1117	1140	532	46	821	821	832	421	50	7.814	7.326	5.004	6.237	3.368	2609	2656	2.966	2313	296	2337	319	193922	91163	0	0	0
1	108	4	unmapped	UPB_190026	8795	2895	40	1035	1033	287	27	67	67	82	58	70	1136	1208	531	43	845	845	840	422	50	3.326	2.661	1.68	2.212	3.361	1259	1329	1.734	968	291	966	363	53726	62836	0	0	0
1	109	4	unmapped	UPB_040765	8870	2895	50	3255	3201	736	22	72	72	92	70	76	1106	1172	582	49	849	849	888	461	51	12.385	9.687	5.266	7.029	2.695	3440	3452	3.631	3183	257	3129	323	256095	93793	0	0	0
1	110	4	unmapped	UPB_023709	8945	2895	50	2097	2037	491	24	83	83	104	74	71	1366	1309	513	39	883	883	948	483	50	4.17	4.587	3.364	3.591	2.391	2497	2380	2.06	2014	483	1954	426	162964	104720	0	0	0
1	111	4	unmapped	UPB_018510	9015	2895	50	3879	3750	871	23	99	99	113	91	80	1277	1283	520	40	785	785	858	426	49	7.683	7.331	6.597	7.369	2.643	4272	4149	2.942	3780	492	3651	498	299996	102643	0	0	0
1	112	4	unmapped	UPB_162328	9090	2895	50	3062	2995	676	22	114	114	121	87	71	5072	4940	1210	24	734	734	750	362	48	0.68	0.685	0.702	0.711	1.605	7286	7087	-0.557	2948	4338	2881	4206	239632	395234	0	0	0
1	113	4	unmapped	UPB_160764	9165	2895	50	2642	2599	570	21	95	95	106	71	66	1297	1268	619	48	729	729	810	424	52	4.484	4.646	3.641	4.675	2.933	3115	3043	2.165	2547	568	2504	539	207928	101456	0	0	0
1	114	4	unmapped	UPB_130910	9235	2895	50	1284	1338	413	30	80	80	105	82	78	1244	1277	475	37	769	769	835	448	53	2.535	2.476	2.286	2.904	3.312	1679	1766	1.342	1204	475	1258	508	107044	102121	0	0	0
1	115	4	unmapped	UPB_084202	9310	2895	50	3512	3453	724	20	97	97	116	92	79	1253	1269	581	45	799	799	836	450	53	7.522	7.14	5.29	6.803	2.837	3869	3826	2.911	3415	454	3356	470	276278	101537	0	0	0
1	116	4	unmapped	UPB_154890	9385	2895	50	2520	2504	599	23	97	97	116	90	77	1212	1318	676	51	872	872	862	458	53	7.126	5.397	4.283	5.195	3.602	2763	2853	2.833	2423	340	2407	446	200323	105405	0	0	0
1	117	4	unmapped	UPB_043491	9460	2895	50	1637	1585	445	28	86	86	120	126	105	1180	1194	434	36	835	835	842	432	51	4.496	4.175	2.947	4.474	3.787	1896	1858	2.169	1551	345	1499	359	126823	95544	0	0	0
1	118	4	unmapped	UPB_213422	9530	2900	30	642	669	209	31	64	64	128	173	135	1351	1365	635	46	734	734	813	402	49	0.937	0.959	0.884	1.068	3.095	1195	1236	-0.094	578	617	605	631	21413	43677	0	0	0
1	119	4	unmapped	UPB_144672	9605	2895	50	3472	3355	730	21	66	66	115	135	117	1185	1311	579	44	784	784	812	424	52	8.494	6.241	5.06	6.504	2.588	3807	3816	3.086	3406	401	3289	527	268372	104849	0	0	0
1	120	4	unmapped	UPB_179682	9675	2895	50	1319	1252	360	28	89	89	114	90	78	1158	1200	556	46	705	705	755	407	53	2.715	2.349	2.071	2.049	3.087	1683	1658	1.441	1230	453	1163	495	100184	95970	0	0	0
1	121	4	unmapped	UPB_217693	9745	2900	35	555	548	183	33	83	83	131	141	107	1270	1245	521	41	827	827	837	432	51	1.065	1.112	1.001	0.918	3.499	915	883	0.091	472	443	465	418	17533	39837	0	0	0
1	122	4	unmapped	UPB_003982	9825	2895	50	1884	1944	514	26	84	84	125	133	106	1350	1623	2238	137	814	814	846	469	55	3.358	2.299	3.375	3.633	2.986	2336	2669	1.748	1800	536	1860	809	155508	129869	0	0	0
1	123	4	unmapped	UPB_023505	9895	2895	50	2213	2143	668	31	79	79	89	59	66	1044	1106	501	45	765	765	784	400	51	7.649	6.053	4.057	5.328	3.166	2413	2405	2.935	2134	279	2064	341	171417	88471	0	0	0
1	124	4	unmapped	UPB_145095	9970	2895	50	2642	2567	646	25	86	86	102	75	73	1241	1200	539	44	737	737	762	384	50	5.071	5.359	3.941	4.571	2.528	3060	2944	2.342	2556	504	2481	463	205332	95983	0	0	0
1	125	4		NA	10040	2890	65	46	64	50	78	81	81	104	84	80	737	789	408	51	694	694	713	363	50	-0.814	-0.179	0.171	0.199	3.959	8	78	Error	-35	43	-17	95	7717	94712	-50	0	0
1	126	4	unmapped	UPB_153563	10120	2895	50	3318	3191	845	26	101	101	123	91	73	1338	1327	530	39	603	603	695	391	56	4.377	4.268	4.102	4.887	2.637	3952	3814	2.13	3217	735	3090	724	255282	106158	0	0	0
1	127	4	unmapped	UPB_111156	10190	2895	50	1808	1779	420	23	106	106	131	87	66	1063	1117	527	47	617	617	728	460	63	3.816	3.346	2.931	3.556	2.579	2148	2173	1.932	1702	446	1673	500	142347	89385	0	0	0
1	128	4	unmapped	UPB_093870	10265	2895	50	1102	1083	306	28	85	85	110	80	72	1018	1070	501	46	598	598	712	454	63	2.421	2.114	1.962	2.141	2.789	1437	1470	1.276	1017	420	998	472	86619	85575	0	0	0
1	129	4	unmapped	UPB_022574	10335	2895	50	1647	1625	470	28	87	87	105	75	71	1112	1205	591	49	602	602	670	384	57	3.059	2.551	2.495	2.647	2.68	2070	2141	1.613	1560	510	1538	603	129983	96439	0	0	0
1	130	4	unmapped	UPB_058988	10410	2895	50	1753	1847	576	31	67	67	79	51	64	1181	1291	598	46	595	595	746	1041	139	2.877	2.557	2.734	2.782	2.422	2272	2476	1.525	1686	586	1780	696	147769	103309	0	0	0
1	131	4	unmapped	UPB_166951	10485	2895	50	925	925	311	33	68	68	93	80	86	1629	1773	1284	72	600	600	684	520	76	0.833	0.731	0.799	0.874	2.518	1886	2030	-0.264	857	1029	857	1173	73961	141844	0	0	0
1	132	4	unmapped	UPB_166403	10555	2895	50	1331	1268	407	32	73	73	97	83	85	1071	1147	452	39	748	748	807	539	66	3.895	2.995	2.336	2.439	2.756	1581	1594	1.962	1258	323	1195	399	101418	91752	0	0	0
1	133	4	unmapped	UPB_064400	10630	2895	50	3480	3419	763	22	78	78	98	74	75	929	1050	456	43	627	627	693	385	55	11.265	7.898	8.365	8.807	2.639	3704	3764	3.494	3402	302	3341	423	273521	83961	0	0	0
1	134	4	unmapped	UPB_127904	10705	2895	50	1401	1392	334	23	83	83	108	84	77	907	950	439	46	616	616	665	363	54	4.529	3.919	3.08	3.302	2.324	1609	1643	2.179	1318	291	1309	334	111321	76033	0	0	0
1	135	4	unmapped	UPB_136004	10775	2895	50	2103	2114	594	28	75	75	93	70	75	909	973	509	52	591	591	610	311	50	6.377	5.338	5.422	5.187	3.039	2346	2421	2.673	2028	318	2039	382	169083	77835	0	0	0
1	136	4	unmapped	UPB_049157	10850	2895	50	2626	2592	638	24	73	73	97	79	81	1014	1101	613	55	588	588	811	2152	265	5.993	4.91	4.627	5.308	2.621	2979	3032	2.583	2553	426	2519	513	207398	88102	0	0	0
1	137	4	unmapped	UPB_087085	10925	2895	50	2018	1968	555	28	70	70	91	74	81	905	1031	706	68	607	607	871	2022	232	6.537	4.476	3.976	5.047	3.892	2246	2322	2.709	1948	298	1898	424	157468	82498	0	0	0
1	138	4	unmapped	UPB_065628	10995	2895	55	2341	2261	626	27	69	69	92	73	79	890	987	436	44	635	635	704	390	55	8.91	6.227	4.617	6.627	3.69	2527	2544	3.155	2272	255	2192	352	180860	78953	0	0	0
1	139	4	unmapped	UPB_129048	11070	2895	50	2433	2415	605	25	82	82	101	73	72	1085	1274	1695	133	593	593	666	480	72	4.778	3.426	4.249	5.284	3.422	2843	3014	2.257	2351	492	2333	681	193161	101927	0	0	0
1	140	4	unmapped	UPB_025268	11145	2895	55	2962	2848	680	23	85	85	106	83	78	1028	1073	450	41	620	620	660	463	70	7.051	6.099	6.092	6.939	2.954	3285	3216	2.818	2877	408	2763	453	227851	85813	0	0	0
1	141	4	unmapped	UPB_027480	11215	2895	50	3898	3781	871	23	84	84	111	94	84	977	1019	539	52	515	515	597	368	61	8.255	7.335	7.327	7.415	2.285	4276	4201	3.045	3814	462	3697	504	302452	81500	0	0	0
1	142	4	unmapped	UPB_052539	11290	2895	50	2925	2968	831	27	95	95	113	82	72	1024	1094	544	49	585	585	608	348	57	6.446	5.644	5.152	6.275	3.263	3269	3382	2.689	2830	439	2873	509	237418	87551	0	0	0
1	143	4	unmapped	UPB_193979	11365	2895	45	765	773	250	32	77	77	95	72	75	884	943	422	44	452	452	533	336	63	1.593	1.418	1.192	1.44	2.368	1120	1187	0.671	688	432	696	491	40209	49014	0	0	0
1	144	4	unmapped	UPB_213427	11435	2895	50	553	556	186	33	68	68	92	67	72	841	910	436	47	482	482	525	345	65	1.351	1.14	1.093	1.218	2.832	844	916	0.434	485	359	488	428	44497	72812	0	0	0
1	145	4	unmapped	UPB_168739	11515	2900	40	442	429	156	36	69	69	97	77	79	990	1027	532	51	499	499	518	336	64	0.76	0.682	0.527	0.57	3.168	864	888	-0.397	373	491	360	528	22313	53408	0	0	0
1	146	4	unmapped	UPB_033626	11585	2895	50	2580	2539	725	28	97	97	119	84	70	810	1391	4292	308	465	465	537	360	67	7.197	2.637	4.357	5.38	3.136	2828	3368	2.847	2483	345	2442	926	203155	111281	0	0	0
1	147	4	unmapped	UPB_068061	11660	2895	50	2886	2756	898	32	89	89	104	69	66	904	1006	483	48	454	454	515	351	68	6.216	4.832	4.917	5.157	2.499	3247	3219	2.636	2797	450	2667	552	220464	80500	0	0	0
1	148	4	unmapped	UPB_001501	11730	2895	50	1716	1710	459	26	76	76	97	80	82	939	1410	3948	280	481	481	508	296	58	3.581	1.759	2.711	3.206	3.118	2098	2563	1.84	1640	458	1634	929	136818	112791	0	0	0
1	149	4	unmapped	UPB_229048	11805	2895	50	1304	1260	384	30	83	83	109	83	76	888	912	363	39	495	495	542	336	61	3.107	2.823	2.935	3.505	3.285	1614	1594	1.635	1221	393	1177	417	100824	72941	0	0	0
1	150	4	unmapped	UPB_167196	11875	2895	50	1526	1492	442	29	89	89	103	65	63	933	941	425	45	471	471	580	824	142	3.11	2.985	2.277	2.714	2.523	1899	1873	1.637	1437	462	1403	470	119357	75279	0	0	0
1	151	4	unmapped	UPB_090408	11950	2895	45	1349	1343	316	23	75	75	94	67	71	820	905	588	64	460	460	500	295	59	3.539	2.849	2.984	3.173	2.941	1634	1713	1.823	1274	360	1268	445	69822	47085	0	0	0
1	152	4	unmapped	UPB_130004	12025	2895	50	1269	1212	369	30	81	81	99	66	66	802	860	451	52	511	511	605	931	153	4.082	3.241	2.131	2.57	2.935	1479	1480	2.029	1188	291	1131	349	96922	68762	0	0	0
1	153	4	unmapped	UPB_037577	12095	2895	55	2196	2214	601	27	79	79	99	69	69	893	891	520	58	469	469	585	883	150	4.993	5.059	4.329	5.398	3.158	2541	2557	2.32	2117	424	2135	422	177088	71318	0	0	0
1	154	4	unmapped	UPB_231568	12170	2895	50	969	992	319	32	83	83	94	64	68	828	819	424	51	463	463	529	338	63	2.427	2.553	1.999	2.239	2.79	1251	1265	1.279	886	365	909	356	79359	65539	0	0	0
1	155	4	unmapped	UPB_194070	12240	2895	50	869	865	317	36	63	63	78	54	69	874	854	456	53	424	424	729	2849	390	1.791	1.865	1.641	1.843	2.831	1256	1232	0.841	806	450	802	430	69215	68329	0	0	0
1	156	4	unmapped	UPB_232981	12315	2895	50	1902	1828	523	28	80	80	97	67	69	830	852	416	48	436	436	722	2711	375	4.624	4.202	3.574	3.869	2.31	2216	2164	2.209	1822	394	1748	416	146223	68177	0	0	0
1	157	4	unmapped	UPB_063510	12390	2900	50	1419	1319	520	39	82	82	103	74	71	911	899	417	46	415	415	459	289	62	2.696	2.556	2.405	2.401	2.886	1833	1721	1.431	1337	496	1237	484	105553	71915	0	0	0
1	158	4	unmapped	UPB_135804	12460	2895	45	2290	2345	443	18	83	83	118	106	89	976	1000	469	46	400	400	464	344	74	3.832	3.77	3.494	4.183	2.772	2783	2862	1.938	2207	576	2262	600	121939	52008	0	0	0
1	159	4	unmapped	UPB_031704	12535	2895	55	3654	3555	896	25	88	88	123	110	89	833	1012	1081	106	417	417	739	3535	478	8.572	5.827	6.256	6.566	2.324	3982	4062	3.1	3566	416	3467	595	284372	80931	0	0	0
1	160	4	unmapped	UPB_010500	12610	2895	50	2188	2202	561	25	84	84	108	83	76	739	802	441	54	438	438	861	4234	491	6.99	5.819	5.11	6.2	2.861	2405	2482	2.805	2104	301	2118	364	176134	64133	0	0	0
1	161	4	unmapped	UPB_157928	12685	2895	50	3143	3140	756	24	88	88	112	86	76	912	1037	656	63	434	434	482	320	66	6.391	5.061	5.774	6.767	3.1	3533	3655	2.676	3055	478	3052	603	251229	82995	0	0	0
1	162	4	unmapped	UPB_049970	12755	2895	45	1510	1500	384	25	70	70	98	84	85	717	890	783	87	407	407	465	314	67	4.645	2.961	3.005	3.68	3.675	1750	1913	2.216	1440	310	1430	483	77990	46305	0	0	0
1	163	4	unmapped	UPB_060020	12830	2895	50	1216	1212	338	27	85	85	108	87	80	721	720	386	53	390	390	445	298	66	3.417	3.415	2.503	3.296	2.875	1462	1457	1.773	1131	331	1127	330	96984	57587	0	0	0
1	164	4	unmapped	UPB_194791	12905	2895	55	510	529	228	43	84	84	106	89	83	802	795	447	56	429	429	483	279	57	1.142	1.216	0.908	1.073	3.129	799	811	0.192	426	373	445	366	42321	63598	0	0	0
1	165	4	unmapped	UPB_093462	12975	2895	55	1757	1718	460	26	83	83	104	73	70	795	933	590	63	420	420	474	285	60	4.464	3.187	3.476	4.227	2.923	2049	2148	2.158	1674	375	1635	513	137459	74600	0	0	0
1	166	4	unmapped	UPB_020269	13050	2895	50	2380	2361	601	25	90	90	107	72	67	841	815	378	46	391	391	440	290	65	5.089	5.356	4.543	5.567	2.77	2740	2695	2.347	2290	450	2271	424	188841	65181	0	0	0
1	167	4	unmapped	UPB_008290	13125	2895	50	3012	2887	792	27	78	78	98	80	81	820	849	466	54	378	378	436	301	69	6.638	5.964	5.448	6.541	2.674	3376	3280	2.731	2934	442	2809	471	230966	67880	0	0	0
1	168	4	unmapped	UPB_186148	13195	2895	45	2596	2553	454	17	79	79	97	71	73	729	769	410	53	378	378	463	313	67	7.171	6.327	6.009	5.907	2.228	2868	2865	2.842	2517	351	2474	391	132732	39974	0	0	0
1	169	4	unmapped	UPB_181113	13270	2895	45	944	932	214	22	69	69	104	104	100	690	712	377	52	376	376	425	276	64	2.787	2.568	1.821	2.199	2.147	1189	1199	1.479	875	314	863	336	48468	37004	0	0	0
1	170	4	unmapped	UPB_221431	13345	2895	45	521	554	186	33	76	76	106	103	97	677	738	357	48	340	340	396	266	67	1.32	1.201	1.211	1.164	2.457	782	876	0.401	445	337	478	398	28811	38396	0	0	0
1	171	4	unmapped	UPB_160937	13415	2895	50	2499	2490	584	23	80	80	89	59	66	701	728	406	55	333	333	391	283	72	6.573	6.101	5.992	6.503	2.426	2787	2805	2.717	2419	368	2410	395	199212	58262	0	0	0
1	172	4	unmapped	UPB_134501	13490	2895	45	1469	1433	280	19	69	69	88	62	70	584	616	330	53	290	290	369	298	80	4.762	4.184	3.312	4.253	2.531	1694	1690	2.252	1400	294	1364	326	74512	32044	0	0	0
1	173	4	unmapped	UPB_063175	13565	2895	50	2533	2541	701	27	69	69	93	64	68	734	1107	3233	292	361	361	393	314	79	6.606	3.314	4.741	6.514	3.907	2837	3218	2.724	2464	373	2472	746	203277	88571	0	0	0
1	174	4	unmapped	UPB_102590	13635	2895	55	581	592	230	38	70	70	86	60	69	636	696	407	58	366	366	393	282	71	1.893	1.582	1.532	1.536	2.966	781	852	0.92	511	270	522	330	47341	55660	0	0	0
1	175	4	unmapped	UPB_033572	13710	2895	50	2930	2918	682	23	64	64	84	67	79	736	742	366	49	374	374	413	294	71	7.917	7.755	6.677	8.809	2.981	3228	3222	2.985	2866	362	2854	368	233438	59361	0	0	0
1	176	4	unmapped	UPB_204984	13785	2895	45	473	480	175	36	53	53	77	62	80	1003	1004	394	39	410	410	439	293	66	0.708	0.719	0.674	0.758	2.392	1013	1021	-0.498	420	593	427	594	24972	52193	0	0	0
1	177	4	unmapped	UPB_137675	13855	2895	50	1712	1650	519	31	64	64	80	61	76	695	754	379	50	405	405	406	271	66	5.683	4.544	4.023	4.239	2.282	1938	1935	2.507	1648	290	1586	349	132010	60352	0	0	0
1	178	4	unmapped	UPB_113124	13930	2895	50	2486	2340	621	26	86	86	102	74	72	687	680	395	58	314	314	361	234	64	6.434	6.158	5.095	6.233	2.554	2773	2620	2.686	2400	373	2254	366	187223	54426	0	0	0
1	179	4	unmapped	UPB_162186	14005	2895	50	3116	3076	722	23	99	99	119	86	72	673	767	462	60	339	339	429	696	162	9.033	6.956	5.952	8.933	3.745	3351	3405	3.175	3017	334	2977	428	246088	61343	0	0	0
1	180	4	unmapped	UPB_103551	14075	2895	45	2205	2234	485	21	100	100	128	98	76	610	658	345	52	331	331	423	648	153	7.545	6.526	3.989	6.557	3.094	2384	2461	2.915	2105	279	2134	327	116181	34234	0	0	0
1	181	4	unmapped	UPB_025723	14155	2895	45	1670	1705	425	24	84	84	106	95	89	632	693	399	57	392	392	432	280	64	6.608	5.385	5.402	6.755	3.634	1826	1922	2.724	1586	240	1621	301	88658	36045	0	0	0
1	182	4	unmapped	UPB_201467	14220	2900	50	650	629	300	47	67	67	90	77	85	847	884	442	50	372	372	405	271	66	1.227	1.098	1.225	1.103	4.689	1058	1074	0.296	583	475	562	512	50336	70729	0	0	0
1	183	4	unmapped	UPB_013300	14300	2895	45	1584	1650	400	24	67	67	83	57	68	665	702	402	57	379	379	559	1996	357	5.304	4.901	4.419	4.491	2.891	1803	1906	2.407	1517	286	1583	323	85792	36519	0	0	0
1	184	4	unmapped	UPB_221281	14365	2895	45	413	424	155	36	51	51	70	55	78	640	696	479	68	319	319	555	2115	381	1.128	0.989	0.895	1.02	3.332	683	750	0.173	362	321	373	377	22044	36211	0	0	0
1	185	4	unmapped	UPB_020686	14440	2895	45	2264	2363	508	21	65	65	89	81	91	1394	3563	6905	193	338	338	422	496	117	2.082	0.713	2.085	1.935	4.567	3255	5523	1.058	2199	1056	2298	3225	122860	185272	0	0	0
1	186	4	unmapped	UPB_198570	14525	2895	60	320	340	247	72	78	78	103	86	83	617	736	539	73	331	331	418	458	109	0.846	0.647	0.78	0.693	4.996	528	667	-0.241	242	286	262	405	40830	88349	0	0	0
1	187	4	unmapped	UPB_065812	14590	2895	50	2889	2856	748	26	89	89	97	63	64	656	718	420	58	347	347	390	305	78	9.061	7.458	5.933	6.991	2.569	3109	3138	3.18	2800	309	2767	371	228466	57460	0	0	0
1	188	4	unmapped	UPB_075549	14665	2895	50	1382	1400	414	29	78	78	89	61	68	601	650	392	60	334	334	385	280	72	4.884	4.184	3.604	4.302	3.183	1571	1638	2.288	1304	267	1322	316	111991	51969	0	0	0
1	189	4	unmapped	UPB_123596	14735	2895	50	1792	1751	465	26	73	73	83	53	63	686	740	412	55	391	391	403	276	68	5.827	4.808	3.713	4.226	2.501	2014	2027	2.543	1719	295	1678	349	140058	59224	0	0	0
1	190	4	unmapped	UPB_087445	14810	2900	50	935	933	369	39	64	64	91	76	83	622	659	339	51	374	374	411	286	69	3.512	3.049	2.405	2.835	4.47	1119	1154	1.812	871	248	869	285	74603	52702	0	0	0
1	191	4	unmapped	UPB_200084	14885	2895	50	1614	1576	466	29	80	80	105	85	80	667	760	467	61	325	325	388	271	69	4.485	3.439	3.606	4.412	3.414	1876	1931	2.165	1534	342	1496	435	126060	60814	0	0	0
1	192	4	unmapped	UPB_071849	14955	2895	40	1648	1710	355	20	73	73	90	66	73	703	705	421	59	437	437	549	1164	212	5.921	6.108	3.613	4.186	2.135	1841	1905	2.566	1575	266	1637	268	88937	36669	0	0	0
1	193	4	unmapped	UPB_183923	15030	2895	50	3382	3283	732	22	85	85	111	81	72	640	705	397	56	383	383	537	1102	205	12.829	9.932	8.073	10.054	2.598	3554	3520	3.681	3297	257	3198	322	262635	56416	0	0	0
1	194	4	unmapped	UPB_205661	15100	2900	45	714	713	196	27	81	81	108	87	80	757	821	374	45	346	346	407	413	101	1.54	1.331	1.243	1.636	2.951	1044	1107	0.623	633	411	632	475	37061	42712	0	0	0
1	195	4	unmapped	UPB_188759	15175	2895	45	1610	1633	349	21	89	89	104	74	71	623	675	387	57	367	367	399	293	73	5.941	5.013	4.928	5.423	2.881	1777	1852	2.571	1521	256	1544	308	84909	35083	0	0	0
1	196	4	unmapped	UPB_214014	15245	2900	40	467	458	178	38	77	77	94	72	76	717	779	457	58	334	334	374	345	92	1.018	0.856	0.651	0.715	2.312	773	826	0.026	390	383	381	445	23806	40506	0	0	0
1	197	4	unmapped	UPB_170314	15325	2895	50	1593	1532	437	28	83	83	113	111	98	559	629	341	54	355	355	398	291	73	7.402	5.288	4.83	5.234	2.712	1714	1723	2.888	1510	204	1449	274	122583	50336	0	0	0
1	198	4	unmapped	UPB_010768	15395	2895	50	2283	2233	597	26	102	102	141	122	86	658	752	429	57	378	378	429	348	81	7.789	5.698	5.199	5.817	2.561	2461	2505	2.961	2181	280	2131	374	178649	60120	0	0	0
1	199	4	unmapped	UPB_163159	15470	2900	50	468	461	229	49	80	80	105	86	81	1351	1422	547	38	341	341	388	347	89	0.384	0.352	0.365	0.355	2.642	1398	1462	-1.38	388	1010	381	1081	36882	113771	0	0	0
1	200	4	unmapped	UPB_104113	15540	2895	50	1680	1604	521	32	63	63	81	66	81	597	667	342	51	334	334	400	364	91	6.148	4.628	4.383	4.554	2.567	1880	1874	2.62	1617	263	1541	333	128307	53360	0	0	0
1	201	4		NA	15615	2895	65	42	58	49	84	72	72	91	68	74	300	364	262	71	307	307	385	344	89	4.286	-0.246	0.232	0.251	4.014	-37	43	2.1	-30	-7	-14	57	6943	43675	-50	0	0
1	202	4	unmapped	UPB_179806	15690	2895	55	983	1003	301	30	77	77	87	50	57	605	698	348	49	327	327	356	269	75	3.259	2.496	2.824	2.956	2.963	1184	1297	1.704	906	278	926	371	80219	55816	0	0	0
1	203	4	unmapped	UPB_054466	15760	2895	45	2075	2171	479	22	101	101	116	80	68	714	744	363	48	349	349	394	274	69	5.408	5.241	4.631	6.113	3.152	2339	2465	2.435	1974	365	2070	395	112898	38670	0	0	0
1	204	4	unmapped	UPB_151133	15835	2895	55	3501	3347	796	23	103	103	126	96	76	660	677	358	52	322	322	388	285	73	10.053	9.138	8.312	9.726	2.736	3736	3599	3.33	3398	338	3244	355	267792	54122	0	0	0
1	205	4	unmapped	UPB_206294	15910	2900	45	544	545	190	34	73	73	100	82	82	684	744	413	55	304	304	337	271	80	1.239	1.073	0.836	0.996	2.287	851	912	0.31	471	380	472	440	28353	38694	0	0	0
1	206	4	unmapped	UPB_140115	15985	2895	50	3760	3657	844	23	83	83	101	71	70	669	763	462	60	308	308	319	257	80	10.186	7.855	8	9.57	2.965	4038	4029	3.348	3677	361	3574	455	292540	61015	0	0	0
1	207	4	unmapped	UPB_094093	16055	2900	50	756	762	350	45	74	74	96	73	76	939	1121	1359	121	353	353	373	247	66	1.164	0.896	1.064	1.036	4.165	1268	1456	0.219	682	586	688	768	60981	89672	0	0	0
1	208	4	unmapped	UPB_150877	16130	2900	50	3245	3112	1056	33	64	64	100	87	87	8423	8220	2094	25	358	358	376	257	68	0.394	0.388	0.39	0.373	1.988	11246	10910	-1.342	3181	8065	3048	7862	248937	657634	0	0	0
1	209	4	unmapped	UPB_173508	16205	2900	50	1616	1505	564	37	70	70	94	81	86	3175	3068	943	30	326	326	371	252	67	0.543	0.523	0.575	0.477	2.894	4395	4177	-0.882	1546	2849	1435	2742	120425	245401	0	0	0
1	210	4	unmapped	UPB_057068	16275	2895	45	1149	1201	324	26	69	69	81	58	71	640	1604	6431	400	273	273	334	256	76	2.943	0.85	2.418	2.305	3.453	1447	2463	1.557	1080	367	1132	1331	62427	83395	0	0	0
1	211	4	unmapped	UPB_093298	16345	2895	45	944	1008	327	32	77	77	93	63	67	590	624	371	59	310	310	361	268	74	3.096	2.965	2.299	2.527	2.595	1147	1245	1.631	867	280	931	314	52420	32456	0	0	0
1	212	4	unmapped	UPB_090138	16420	2895	45	1106	1126	283	25	80	80	95	66	69	629	675	409	60	295	295	364	272	74	3.072	2.753	2.728	3.323	3.518	1360	1426	1.619	1026	334	1046	380	58571	35108	0	0	0
1	213	4	unmapped	UPB_073893	16495	2895	50	2044	2057	525	25	80	80	93	66	70	681	692	423	61	275	275	339	246	72	4.837	4.741	3.993	4.861	2.792	2370	2394	2.274	1964	406	1977	417	164598	55346	0	0	0
1	214	4	unmapped	UPB_134010	16570	2895	50	2553	2485	612	24	81	81	98	66	67	540	609	416	68	357	357	390	260	66	13.508	9.54	7.911	8.868	3.079	2655	2656	3.756	2472	183	2404	252	198766	48735	0	0	0
1	215	4	unmapped	UPB_146257	16640	2895	45	1881	1931	396	20	91	91	99	59	59	502	626	384	61	410	410	463	357	77	19.457	8.519	3.926	6.378	3.517	1882	2056	4.282	1790	92	1840	216	100406	32571	0	0	0
1	216	4	unmapped	UPB_037554	16715	2900	50	1377	1331	492	36	61	61	77	56	72	607	650	357	54	355	355	407	387	95	5.222	4.305	2.787	3.729	3.044	1568	1565	2.385	1316	252	1270	295	106457	52025	0	0	0
1	217	4	unmapped	UPB_056702	16790	2895	45	1948	1974	364	18	61	61	83	70	84	672	674	338	50	357	357	369	234	63	5.99	6.035	5.33	6.135	2.587	2202	2230	2.583	1887	315	1913	317	102663	35022	0	0	0
1	218	4	unmapped	UPB_171208	16865	2895	50	1168	1184	414	34	62	62	79	62	78	597	655	421	64	347	347	427	475	111	4.424	3.643	2.87	3.229	3.842	1356	1430	2.145	1106	250	1122	308	94717	52384	0	0	0
1	219	4	unmapped	UPB_011470	16935	2895	50	1728	1715	434	25	60	60	84	69	82	543	564	306	54	346	346	702	2731	389	8.467	7.592	4.657	6.739	3.335	1865	1873	3.082	1668	197	1655	218	137204	45111	0	0	0
1	220	4	unmapped	UPB_194600	17005	2905	40	385	395	214	54	55	55	86	80	93	600	659	424	64	288	288	348	245	70	1.058	0.916	0.699	0.767	3.857	642	711	0.081	330	312	340	371	20527	34250	0	0	0
1	221	4	unmapped	UPB_200454	17080	2900	40	533	514	183	35	65	65	79	60	75	628	656	353	53	314	314	355	253	71	1.49	1.313	1.123	1.195	2.978	782	791	0.576	468	314	449	342	26750	34088	0	0	0
1	222	4	unmapped	UPB_063067	17155	2900	50	1818	1699	621	36	75	75	88	64	72	660	736	384	52	359	359	389	271	69	5.791	4.308	4.191	5.209	4.758	2044	2001	2.534	1743	301	1624	377	135885	58903	0	0	0
1	223	4	unmapped	UPB_208011	17225	2895	65	425	448	280	62	63	63	86	73	84	479	509	334	65	331	331	382	269	70	2.446	2.163	1.189	1.302	4.824	510	563	1.29	362	148	385	178	53807	61102	-50	0	0
1	224	4	unmapped	UPB_046333	17300	2895	50	2125	2076	650	31	80	80	89	69	77	727	694	386	55	310	310	378	260	68	4.904	5.198	4.254	5.048	2.661	2462	2380	2.294	2045	417	1996	384	166048	55484	0	0	0
1	225	4	unmapped	UPB_125428	17375	2895	50	2692	2637	698	26	72	72	100	93	93	574	614	348	56	306	306	365	248	67	9.776	8.328	7.093	8.88	3.109	2888	2873	3.289	2620	268	2565	308	210985	49150	0	0	0
1	226	4	unmapped	UPB_008411	17450	2895	50	2388	2332	606	25	77	77	95	66	69	622	667	403	60	369	369	775	4132	533	9.134	7.567	7.069	8.036	2.902	2564	2553	3.191	2311	253	2255	298	186547	53326	0	0	0
1	227	4	unmapped	UPB_065250	17520	2895	45	2622	2615	509	19	91	91	108	72	66	664	676	317	46	345	345	398	274	68	7.934	7.625	7.472	8.71	2.935	2850	2855	2.988	2531	319	2524	331	135985	35137	0	0	0
1	228	4	unmapped	UPB_214879	17595	2900	50	1101	1090	445	40	97	97	114	77	67	729	762	394	51	354	354	372	249	66	2.677	2.434	2.326	2.282	3.056	1379	1401	1.421	1004	375	993	408	87178	60988	0	0	0
1	229	4	unmapped	UPB_044598	17670	2895	50	2493	2518	659	26	113	113	123	75	60	710	708	367	51	358	358	400	347	86	6.761	6.871	5.655	7.934	3.325	2732	2755	2.757	2380	352	2405	350	201471	56621	0	0	0
1	230	4	unmapped	UPB_206047	17745	2905	50	431	432	257	59	76	76	100	79	79	758	739	431	58	375	375	396	246	62	0.927	0.978	0.82	0.837	4.754	738	720	-0.11	355	383	356	364	34554	59119	0	0	0
1	231	4	unmapped	UPB_022239	17815	2895	50	1566	1496	445	29	51	51	74	60	81	577	587	372	63	408	408	431	280	64	8.964	8.073	4.276	4.387	2.14	1684	1624	3.164	1515	169	1445	179	119707	46936	0	0	0
1	232	4	unmapped	UPB_136209	17885	2895	45	834	882	264	29	61	61	82	65	79	659	678	324	47	392	392	434	430	99	2.895	2.871	1.783	2.335	2.842	1040	1107	1.534	773	267	821	286	45864	35263	0	0	0
1	233	4	unmapped	UPB_105725	17960	2895	50	2983	2849	816	28	78	78	99	78	78	582	674	467	69	359	359	417	392	94	13.027	8.797	6.607	7.859	3.354	3128	3086	3.703	2905	223	2771	315	227880	53883	0	0	0
1	234	4	unmapped	UPB_134431	18035	2900	45	1331	1277	306	23	72	72	94	75	79	618	660	325	49	369	369	402	265	65	5.056	4.141	3.461	3.492	2.124	1508	1496	2.338	1259	249	1205	291	66427	34342	0	0	0
1	235	4	unmapped	UPB_090380	18110	2905	50	375	369	233	63	44	44	54	40	74	1028	994	457	45	337	337	392	269	68	0.479	0.495	0.488	0.47	4.419	1022	982	-1.062	331	691	325	657	29541	79502	0	0	0
1	236	4		NA	18175	2895	65	38	53	38	71	50	50	72	54	75	325	385	262	68	298	298	355	270	76	-0.444	0.034	0.164	0.22	4.34	15	90	Error	-12	27	3	87	6413	46160	-50	0	0
1	237	4	unmapped	UPB_162439	18255	2900	55	1903	1758	651	37	50	50	74	57	77	605	649	376	57	293	293	342	285	83	5.939	4.798	3.32	3.522	3.759	2165	2064	2.57	1853	312	1708	356	140604	51888	0	0	0
1	238	4	unmapped	UPB_172726	18330	2905	50	360	350	209	59	58	58	92	96	104	1322	1364	537	39	352	352	386	286	74	0.311	0.289	0.287	0.283	2.929	1272	1304	-1.683	302	970	292	1012	28017	109151	0	0	0
1	239	4	unmapped	UPB_224105	18405	2905	50	1579	1413	759	53	98	98	120	104	86	7557	7282	2146	29	375	375	563	1792	318	0.206	0.19	0.209	0.159	2.638	8663	8222	-2.278	1481	7182	1315	6907	113024	582521	0	0	0
1	240	4	unmapped	UPB_171980	18475	2895	50	1335	1307	387	29	86	86	106	79	74	590	632	340	53	397	397	438	297	67	6.472	5.196	3.26	4.092	2.926	1442	1456	2.694	1249	193	1221	235	104586	50564	0	0	0
1	241	4	unmapped	UPB_008878	18550	2895	50	2226	2177	610	28	68	68	87	66	75	671	709	388	54	379	379	376	258	68	7.39	6.391	5.178	5.923	2.568	2450	2439	2.886	2158	292	2109	330	174141	56744	0	0	0
1	242	4	unmapped	UPB_218907	18625	2895	50	1096	1063	358	33	72	72	88	66	75	593	691	495	71	372	372	397	268	67	4.633	3.107	2.304	3.284	3.526	1245	1310	2.212	1024	221	991	319	85045	55246	0	0	0
1	243	4	unmapped	UPB_077931	18695	2895	45	706	709	234	33	62	62	74	54	72	581	590	251	42	412	412	447	280	62	3.811	3.635	2.689	2.991	2.366	813	825	1.93	644	169	647	178	36850	30691	0	0	0
1	244	4	unmapped	UPB_169211	18770	2895	45	1734	1741	376	21	62	62	96	125	130	477	621	409	65	384	384	442	281	63	17.978	7.084	4.504	6.434	3.684	1765	1916	4.168	1672	93	1679	237	90520	32274	0	0	0
1	245	4	unmapped	UPB_150058	18845	2900	55	1211	1166	476	40	70	70	87	80	91	623	801	712	88	373	373	427	321	75	4.564	2.561	2.815	3.194	4.38	1391	1524	2.19	1141	250	1096	428	93242	64055	0	0	0
1	246	4	unmapped	UPB_066910	18915	2895	45	1627	1629	382	23	69	69	83	61	73	716	905	807	89	357	357	389	276	70	4.34	2.847	3.322	3.674	3.094	1917	2108	2.118	1558	359	1560	548	84733	47044	0	0	0
1	247	4	unmapped	UPB_076525	18990	2895	50	1560	1550	517	33	66	66	82	65	79	564	649	376	57	347	347	409	300	73	6.885	4.914	3.455	4.877	3.254	1711	1786	2.783	1494	217	1484	302	123960	51928	0	0	0
1	248	4	unmapped	UPB_174190	19065	2895	50	1538	1479	482	32	60	60	87	73	83	549	614	401	65	384	384	450	327	72	8.958	6.17	4.877	4.798	2.573	1643	1649	3.163	1478	165	1419	230	118324	49104	0	0	0
1	249	4	unmapped	UPB_226727	19135	2900	40	671	707	273	38	48	48	78	69	88	816	815	359	44	384	384	498	867	174	1.442	1.529	1.456	1.398	2.879	1055	1090	0.528	623	432	659	431	36773	42400	0	0	0
1	250	4	unmapped	UPB_088100	19210	2900	50	1503	1384	515	37	43	43	71	62	87	627	732	646	88	396	396	457	379	82	6.32	3.991	4.099	3.513	3.334	1691	1677	2.66	1460	231	1341	336	110690	58583	0	0	0
1	251	4	unmapped	UPB_096633	19280	2900	45	600	595	231	38	65	65	79	60	75	812	788	436	55	338	338	413	352	85	1.129	1.178	0.98	1.057	3.249	1009	980	0.175	535	474	530	450	30944	40953	0	0	0
1	252	4	NegativeControl	(-)3xSLv1	19350	2900	45	39	59	42	71	50	50	67	52	77	1077	1128	428	37	401	401	418	261	62	-0.016	0.012	0.056	0.043	4.994	665	736	Error	-11	676	9	727	3049	58669	0	0	0
1	253	4	unmapped	UPB_124063	19430	2895	45	1369	1399	356	25	57	57	77	59	76	712	699	408	58	336	336	385	293	76	3.489	3.697	3.24	3.836	3.131	1688	1705	1.803	1312	376	1342	363	72759	36326	0	0	0
1	254	4	unmapped	UPB_134334	19500	2895	45	1430	1392	344	24	71	71	88	62	70	747	786	514	65	318	318	378	323	85	3.168	2.823	2.488	2.9	2.899	1788	1789	1.663	1359	429	1321	468	72370	40859	0	0	0
1	255	4	unmapped	UPB_228804	19575	2895	50	1454	1433	436	30	68	68	89	69	77	592	631	392	62	372	372	404	297	73	6.3	5.27	4.165	5.896	3.709	1606	1624	2.655	1386	220	1365	259	114614	50493	0	0	0
1	256	4	unmapped	UPB_126196	19650	2895	45	1545	1575	317	20	59	59	78	65	83	686	1203	2382	198	408	408	424	311	73	5.345	1.907	2.981	3.004	3.459	1764	2311	2.418	1486	278	1516	795	81910	62565	0	0	0
1	257	4	unmapped	UPB_069539	19720	2900	45	914	912	269	29	55	55	79	74	93	579	694	398	57	350	350	392	303	77	3.751	2.491	2.557	3.028	3.807	1088	1201	1.907	859	229	857	344	47422	36106	0	0	0
1	258	4	unmapped	UPB_208875	19795	2900	45	422	429	181	42	55	55	77	69	89	716	701	389	55	350	350	402	425	105	1.003	1.066	0.827	0.893	2.902	733	725	0.004	367	366	374	351	22291	36450	0	0	0
1	259	4	unmapped	UPB_144052	19870	2900	45	1320	1318	333	25	60	60	78	65	83	747	759	461	60	308	308	344	231	67	2.87	2.789	2.8	3.182	2.749	1699	1709	1.521	1260	439	1258	451	68520	39456	0	0	0
1	260	4	unmapped	UPB_096678	19940	2900	55	677	660	302	45	45	45	72	63	87	549	609	366	60	278	278	343	260	75	2.332	1.858	1.858	1.879	3.497	903	946	1.222	632	271	615	331	52822	48705	0	0	0
1	261	4	unmapped	UPB_164818	20015	2895	40	914	918	232	25	45	45	64	52	81	612	605	313	51	300	300	357	281	78	2.785	2.862	2.54	3.111	2.892	1181	1178	1.478	869	312	873	305	47746	31461	0	0	0
1	262	4	unmapped	UPB_063938	20085	2900	50	858	837	384	45	55	55	80	82	102	550	611	349	57	289	289	336	256	76	3.077	2.429	2.205	2.292	4.41	1064	1104	1.621	803	261	782	322	66978	48912	0	0	0
1	263	4	unmapped	UPB_228637	20160	2900	60	238	266	189	71	55	55	87	88	101	587	650	370	56	314	314	352	260	73	0.67	0.628	0.614	0.557	5.332	456	547	-0.577	183	273	211	336	31928	78027	0	0	0
1	264	4	unmapped	UPB_036573	20240	2895	45	1161	1234	340	27	54	54	76	66	86	570	606	288	47	344	344	393	296	75	4.898	4.504	3.716	5.047	3.366	1333	1442	2.292	1107	226	1180	262	64187	31488	0	0	0
1	265	4	unmapped	UPB_203021	20310	2895	50	849	837	288	34	44	44	61	49	80	559	602	378	62	360	360	613	2709	441	4.045	3.277	2.481	3.319	4.148	1004	1035	2.016	805	199	793	242	66949	48149	0	0	0
1	266	4	DarkCorner	DarkCorner	20380	2910	45	33	37	17	45	37	37	52	41	78	876	895	382	42	372	372	732	3097	423	-0.008	0	0.044	0.036	5.194	500	523	Error	-4	504	0	523	1934	46544	0	0	0
1	267	4	DarkCorner	DarkCorner	20450	2895	65	38	52	41	78	36	36	44	28	63	645	683	455	66	299	299	440	1597	362	0.006	0.042	0.055	0.049	4.444	348	400	-7.435	2	346	16	384	6237	81920	-50	0	0
1	1	5	DarkCorner	DarkCorner	915	2955	50	37	51	45	88	35	35	43	27	62	1079	1053	441	41	272	272	314	235	74	0.002	0.02	0.036	0.026	6.66	809	797	-8.656	2	807	16	781	4069	84264	0	0	0
1	2	5	DarkCorner	DarkCorner	990	2955	50	41	52	33	63	34	34	48	42	87	728	826	419	50	274	274	309	229	74	0.015	0.033	0.052	0.04	4.31	461	570	-6.019	7	454	18	552	4163	66089	0	0	0
1	3	5	unmapped	UPB_230729	1060	2955	50	374	403	220	54	45	45	67	60	89	561	619	357	57	303	303	355	265	74	1.275	1.133	1.033	0.934	3.475	587	674	0.351	329	258	358	316	32205	49494	0	0	0
1	4	5	unmapped	UPB_040930	1135	2955	50	3383	3280	851	25	67	67	98	80	81	668	652	313	48	293	293	345	251	72	8.843	8.95	6.852	9.762	3.196	3691	3572	3.144	3316	375	3213	359	262360	52174	0	0	0
1	5	5	unmapped	UPB_187012	1210	2955	45	1598	1613	409	25	59	59	83	71	85	527	619	349	56	315	315	350	251	71	7.259	5.112	4.799	6.147	3.13	1751	1858	2.86	1539	212	1554	304	83885	32170	0	0	0
1	6	5	unmapped	UPB_156513	1280	2955	50	2105	2096	601	28	87	87	122	146	119	658	661	331	50	312	312	351	256	72	5.832	5.756	5.221	6.023	2.811	2364	2358	2.544	2018	346	2009	349	167717	52889	0	0	0
1	7	5	unmapped	UPB_172340	1355	2955	50	2070	1988	559	28	84	84	97	72	74	577	628	374	59	276	276	325	245	75	6.598	5.409	5.644	5.171	2.79	2287	2256	2.722	1986	301	1904	352	159006	50264	0	0	0
1	8	5	unmapped	UPB_073963	1430	2960	50	1963	1901	534	28	74	74	86	61	70	568	618	353	57	308	308	334	225	67	7.265	5.894	4.832	6.179	2.913	2149	2137	2.861	1889	260	1827	310	152104	49474	0	0	0
1	9	5	unmapped	UPB_079332	1500	2955	45	1010	1016	237	23	63	63	88	74	84	609	630	353	56	305	305	330	218	66	3.115	2.932	2.62	2.517	2.079	1251	1278	1.639	947	304	953	325	52827	32770	0	0	0
1	10	5	unmapped	UPB_011252	1575	2955	50	1595	1535	438	28	63	63	93	80	86	493	577	385	66	302	302	331	237	71	8.021	5.353	3.993	5.192	2.922	1723	1747	3.004	1532	191	1472	275	122829	46152	0	0	0
1	11	5	unmapped	UPB_190161	1650	2955	50	824	819	307	37	57	57	81	68	83	575	621	359	57	313	313	327	255	77	2.927	2.474	1.746	2.426	3.728	1029	1070	1.55	767	262	762	308	65496	49684	0	0	0
1	12	5	unmapped	UPB_133414	1720	2955	50	2200	2141	644	30	80	80	98	69	70	704	749	399	53	304	304	328	274	83	5.3	4.631	4.542	5.857	2.947	2520	2506	2.406	2120	400	2061	445	171319	59881	0	0	0
1	13	5	unmapped	UPB_014759	1790	2955	45	3106	3065	507	16	100	100	120	99	82	622	651	370	56	317	317	354	270	76	9.856	8.877	8.654	9.081	2.208	3311	3299	3.301	3006	305	2965	334	159371	33872	0	0	0
1	14	5	unmapped	UPB_046555	1870	2955	50	1332	1322	434	32	78	78	104	96	92	623	650	346	53	365	365	373	237	63	4.86	4.365	3.217	3.925	2.815	1512	1529	2.281	1254	258	1244	285	105764	52011	0	0	0
1	15	5	NegativeControl	(-)3xSLv1	1940	2950	45	52	69	47	68	39	39	65	58	89	889	975	709	72	361	361	390	216	55	0.025	0.049	0.076	0.064	4.374	541	644	-5.344	13	528	30	614	3576	50677	0	0	0
1	16	5	unmapped	UPB_157935	2015	2955	50	2697	2615	706	26	72	72	94	96	102	597	627	365	58	294	294	332	234	70	8.663	7.637	7.688	8.129	3.268	2928	2876	3.115	2625	303	2543	333	209169	50128	0	0	0
1	17	5	unmapped	UPB_089401	2090	2955	50	2476	2368	714	30	91	91	109	99	90	667	689	339	49	297	297	326	227	69	6.446	5.809	5.668	6.58	2.868	2755	2669	2.688	2385	370	2277	392	189443	55127	0	0	0
1	18	5	unmapped	UPB_055692	2160	2955	45	1397	1349	288	21	71	71	83	64	77	714	735	307	41	304	304	330	222	67	3.234	2.965	3.16	3.25	2.076	1736	1709	1.693	1326	410	1278	431	70156	38236	0	0	0
1	19	5	unmapped	UPB_023425	2235	2955	50	1993	1917	587	30	50	50	67	53	79	642	719	410	57	314	314	381	291	76	5.924	4.61	4.32	5.111	2.884	2271	2272	2.567	1943	328	1867	405	153330	57481	0	0	0
1	20	5	unmapped	UPB_204414	2305	2955	50	862	860	295	34	43	43	61	47	77	524	582	343	58	324	324	385	277	71	4.095	3.167	2.408	2.677	3.214	1019	1075	2.034	819	200	817	258	68763	46575	0	0	0
1	21	5	unmapped	UPB_163677	2380	2955	45	1280	1274	312	24	64	64	86	64	74	629	613	318	51	344	344	391	283	72	4.267	4.498	2.619	4.002	3.29	1501	1479	2.093	1216	285	1210	269	66249	31890	0	0	0
1	22	5	unmapped	UPB_069963	2455	2955	50	1067	1090	388	35	83	83	98	73	74	653	684	349	51	312	312	355	253	71	2.886	2.707	2.6	2.735	3.027	1325	1379	1.529	984	341	1007	372	87230	54706	0	0	0
1	23	5	unmapped	UPB_066763	2530	2955	50	2054	2025	665	32	76	76	101	88	87	659	667	319	47	306	306	332	221	66	5.603	5.399	5.099	5.516	2.477	2331	2310	2.486	1978	353	1949	361	162026	53333	0	0	0
1	24	5	unmapped	UPB_189796	2600	2955	50	916	886	316	35	43	43	68	63	92	563	613	343	55	309	309	346	268	77	3.437	2.773	2.155	2.95	4.137	1127	1147	1.781	873	254	843	304	70913	49059	0	0	0
1	25	5	unmapped	UPB_169158	2675	2955	50	1495	1465	479	32	49	49	73	66	90	660	725	396	54	389	389	408	293	71	5.336	4.214	3.685	4.422	3.922	1717	1752	2.416	1446	271	1416	336	117187	57970	0	0	0
1	26	5	unmapped	UPB_217710	2745	2950	35	304	330	142	43	50	50	83	82	98	688	761	322	42	377	377	424	329	77	0.817	0.729	0.564	0.739	2.996	565	664	-0.292	254	311	280	384	10557	24350	0	0	0
1	27	5	unmapped	UPB_040313	2820	2955	50	4525	4249	1160	27	91	91	114	97	85	729	752	385	51	375	375	423	342	80	12.525	11.029	9.166	13.567	3.925	4788	4535	3.647	4434	354	4158	377	339916	60167	0	0	0
1	28	5	unmapped	UPB_125960	2895	2955	50	828	845	313	37	81	81	97	80	82	583	637	341	53	327	327	364	258	70	2.918	2.465	2.173	2.411	3.222	1003	1074	1.545	747	256	764	310	67634	50941	0	0	0
1	29	5	unmapped	UPB_138240	2970	2955	50	1492	1388	444	31	60	60	85	69	81	608	755	758	100	316	316	366	264	72	4.904	3.025	3.061	3.395	3.113	1724	1767	2.294	1432	292	1328	439	111000	60370	0	0	0
1	30	5	unmapped	UPB_167552	3040	2955	50	115	131	84	64	50	50	76	64	84	2480	2537	769	30	329	329	358	247	68	0.03	0.037	0.037	0.031	2.953	2216	2289	-5.048	65	2151	81	2208	10519	202992	0	0	0
1	31	5	unmapped	UPB_078715	3115	2955	50	1211	1229	412	33	46	46	65	49	75	652	697	381	54	337	337	391	262	67	3.698	3.286	3.122	3.265	3.295	1480	1543	1.887	1165	315	1183	360	98317	55774	0	0	0
1	32	5	unmapped	UPB_171438	3185	2955	50	1321	1252	439	35	46	46	68	58	85	706	685	361	52	324	324	388	248	63	3.338	3.341	2.657	3.064	2.825	1657	1567	1.739	1275	382	1206	361	100138	54801	0	0	0
1	33	5	unmapped	UPB_025199	3260	2955	50	1995	1881	601	31	67	67	89	74	83	685	682	332	48	342	342	725	3786	522	5.621	5.335	4.283	4.991	3.03	2271	2154	2.491	1928	343	1814	340	150478	54549	0	0	0
1	34	5	unmapped	UPB_129857	3330	2955	45	2640	2601	546	20	80	80	105	92	87	623	715	428	59	334	334	680	3484	512	8.858	6.617	5.824	6.959	2.62	2849	2902	3.147	2560	289	2521	381	135258	37185	0	0	0
1	35	5	unmapped	UPB_170675	3405	2960	55	2256	2170	734	33	86	86	110	89	80	678	686	357	52	323	323	395	295	74	6.113	5.741	4.994	6.199	3.146	2525	2447	2.612	2170	355	2084	363	173590	54848	0	0	0
1	36	5	unmapped	UPB_025165	3480	2955	50	2111	2040	639	31	63	63	79	58	73	680	744	406	54	327	327	379	254	67	5.802	4.741	4.295	4.654	2.599	2401	2394	2.536	2048	353	1977	417	163165	59525	0	0	0
1	37	5	unmapped	UPB_097011	3555	2955	45	1676	1662	395	23	67	67	81	69	85	552	656	384	58	356	356	405	266	65	8.209	5.317	5.817	6.52	2.964	1805	1895	3.037	1609	196	1595	300	86406	34117	0	0	0
1	38	5	unmapped	UPB_181473	3625	2955	50	2132	2035	704	34	81	81	92	79	85	690	731	349	47	274	274	351	259	73	4.93	4.276	4.342	4.413	2.672	2467	2411	2.302	2051	416	1954	457	162774	58470	0	0	0
1	39	5	unmapped	UPB_057622	3700	2955	50	1425	1353	460	33	83	83	111	99	89	687	753	368	48	351	351	402	296	73	3.994	3.159	2.844	3.089	2.214	1678	1672	1.998	1342	336	1270	402	108229	60214	0	0	0
1	40	5	unmapped	UPB_014216	3775	2955	55	2393	2309	649	28	103	103	130	110	84	654	704	386	54	362	362	415	266	64	7.842	6.45	6.307	6.461	2.872	2582	2548	2.971	2290	292	2206	342	184717	56303	0	0	0
1	41	5	unmapped	UPB_014086	3850	2955	50	2728	2635	815	30	77	77	96	74	77	806	793	474	59	336	336	398	277	69	5.64	5.597	3.95	4.963	2.64	3121	3015	2.496	2651	470	2558	457	210798	63432	0	0	0
1	42	5	unmapped	UPB_201728	3920	2955	50	1153	1119	373	33	69	69	81	53	65	632	700	374	53	363	363	419	288	68	4.03	3.116	2.78	2.911	2.711	1353	1387	2.011	1084	269	1050	337	89504	56014	0	0	0
1	43	5	unmapped	UPB_160317	3995	2955	50	3323	3263	892	27	74	74	90	69	76	744	798	402	50	429	429	477	298	62	10.314	8.642	7.496	8.371	3.014	3564	3558	3.367	3249	315	3189	369	261079	63811	0	0	0
1	44	5	unmapped	UPB_183174	4070	2960	50	1789	1627	626	38	65	65	83	59	71	733	766	381	49	417	417	460	324	70	5.456	4.476	3.73	4.634	3.256	2040	1911	2.448	1724	316	1562	349	130199	61240	0	0	0
1	45	5	unmapped	UPB_135210	4140	2955	50	1603	1549	480	30	80	80	95	66	69	769	765	428	55	372	372	432	297	68	3.836	3.738	2.978	3.529	2.807	1920	1862	1.94	1523	397	1469	393	123952	61198	0	0	0
1	46	5	unmapped	UPB_121454	4215	2955	50	3340	3148	848	26	94	94	112	72	64	670	796	439	55	341	341	412	301	73	9.866	6.712	5.792	8.162	3.251	3575	3509	3.303	3246	329	3054	455	251815	63680	0	0	0
1	47	5	unmapped	UPB_157400	4285	2955	50	4528	4115	1256	30	96	96	124	96	77	782	823	449	54	361	361	426	299	70	10.527	8.699	8.434	8.745	2.393	4853	4481	3.396	4432	421	4019	462	329210	65815	0	0	0
1	48	5	unmapped	UPB_113208	4360	2955	50	3108	3076	895	29	83	83	112	88	78	690	698	427	61	354	354	421	307	72	9.003	8.701	6.619	9.656	4.033	3361	3337	3.17	3025	336	2993	344	246099	55808	0	0	0
1	49	5	unmapped	UPB_098452	4435	2955	50	1980	1968	576	29	92	92	103	64	62	786	791	393	49	422	422	446	267	59	5.187	5.084	4.284	4.788	2.508	2252	2245	2.375	1888	364	1876	369	157401	63240	0	0	0
1	50	5	unmapped	UPB_101730	4505	2960	55	1856	1832	606	33	68	68	90	71	78	779	832	458	55	472	472	485	273	56	5.824	4.9	4.242	4.192	2.365	2095	2124	2.542	1788	307	1764	360	146599	66570	0	0	0
1	51	5	unmapped	UPB_124432	4580	2955	45	2067	2040	417	20	70	70	98	81	82	736	794	355	44	437	437	482	293	60	6.679	5.518	4.974	5.189	2.153	2296	2327	2.74	1997	299	1970	357	106073	41303	0	0	0
1	52	5	unmapped	UPB_116855	4655	2955	50	1215	1171	387	33	61	61	86	70	81	722	733	378	51	411	411	461	291	63	3.711	3.447	2.37	2.631	2.37	1465	1432	1.892	1154	311	1110	322	93697	58614	0	0	0
1	53	5	unmapped	UPB_197861	4730	2955	50	1839	1786	556	31	91	91	101	69	68	882	859	355	41	415	415	459	306	66	3.743	3.818	3.571	4.07	2.279	2215	2139	1.904	1748	467	1695	444	142908	68689	0	0	0
1	54	5	unmapped	UPB_031744	4800	2955	50	3580	3455	968	28	110	110	125	95	76	797	858	388	45	427	427	463	303	65	9.378	7.761	7.675	8.015	2.58	3840	3776	3.229	3470	370	3345	431	276433	68660	0	0	0
1	55	5	unmapped	UPB_086686	4875	2960	50	2634	2482	693	27	110	110	123	84	68	773	752	397	52	402	402	424	297	70	6.803	6.777	4.757	6.196	2.632	2895	2722	2.766	2524	371	2372	350	198596	60159	0	0	0
1	56	5	unmapped	UPB_233104	4945	2955	50	2264	2125	721	33	76	76	94	62	65	659	721	373	51	455	455	458	267	58	10.725	7.703	5.531	7.734	3.799	2392	2315	3.423	2188	204	2049	266	170001	57663	0	0	0
1	57	5	unmapped	UPB_222916	5020	2955	50	1671	1652	518	31	73	73	99	82	82	671	723	373	51	466	466	503	306	60	7.795	6.144	4.44	5.285	2.912	1803	1836	2.963	1598	205	1579	257	132161	57870	0	0	0
1	58	5	unmapped	UPB_165360	5095	2960	55	1755	1751	521	29	86	86	112	87	77	687	729	406	55	493	493	528	325	61	8.603	7.055	5.021	6.268	3.552	1863	1901	3.105	1669	194	1665	236	140107	58306	0	0	0
1	59	5	unmapped	UPB_000974	5170	2960	50	2103	2059	650	31	83	83	106	81	76	773	848	450	53	496	496	528	317	60	7.292	5.614	4.135	4.827	2.485	2297	2328	2.866	2020	277	1976	352	164693	67845	0	0	0
1	60	5	unmapped	UPB_147245	5240	2955	50	2772	2662	790	29	88	88	108	89	82	803	875	399	45	484	484	516	334	64	8.414	6.583	6.278	7.95	3.644	3003	2965	3.073	2684	319	2574	391	212940	69979	0	0	0
1	61	5	unmapped	UPB_021663	5315	2955	50	2738	2633	764	29	90	90	111	90	81	920	946	412	43	482	482	533	330	61	6.046	5.481	4.657	5.695	2.555	3086	3007	2.596	2648	438	2543	464	210655	75705	0	0	0
1	62	5	unmapped	UPB_036611	5385	2955	50	4064	3836	1211	31	99	99	120	93	77	824	865	429	49	523	523	594	375	63	13.173	10.927	9.597	9.593	3.289	4266	4079	3.719	3965	301	3737	342	306857	69200	0	0	0
1	63	5	unmapped	UPB_011200	5460	2955	50	2558	2543	759	29	67	67	107	101	94	777	822	474	57	525	525	617	439	71	9.885	8.337	5.885	6.901	2.919	2743	2773	3.305	2491	252	2476	297	203438	65782	0	0	0
1	64	5	unmapped	UPB_041312	5535	2960	50	2126	2005	610	30	73	73	103	86	83	826	878	392	44	465	465	509	353	69	5.687	4.678	4.718	5.031	2.698	2414	2345	2.508	2053	361	1932	413	160437	70202	0	0	0
1	65	5	unmapped	UPB_224315	5610	2955	45	2232	2261	398	17	85	85	105	73	69	933	935	489	52	500	500	573	348	60	4.958	5.002	4.643	4.86	2.295	2580	2611	2.31	2147	433	2176	435	117575	48620	0	0	0
1	66	5	unmapped	UPB_039865	5680	2955	50	3138	3064	875	28	90	90	115	81	70	770	928	495	53	596	596	591	333	56	17.517	8.958	5.223	8.058	3.554	3222	3306	4.131	3048	174	2974	332	245149	74276	0	0	0
1	67	5	unmapped	UPB_160832	5755	2960	50	2142	2066	562	27	88	88	106	79	74	937	996	450	45	553	553	601	374	62	5.349	4.465	3.885	4.601	2.928	2438	2421	2.419	2054	384	1978	443	165306	79719	0	0	0
1	68	5	unmapped	UPB_203104	5825	2955	50	2803	2640	820	31	92	92	103	74	71	929	1093	1367	125	568	568	618	353	57	7.51	4.853	5.079	5.77	3.235	3072	3073	2.909	2711	361	2548	525	211184	87439	0	0	0
1	69	5	unmapped	UPB_128594	5900	2955	50	3557	3477	930	26	102	102	117	79	67	856	898	392	43	537	537	575	319	55	10.831	9.349	7.193	9.338	2.632	3774	3736	3.437	3455	319	3375	361	278121	71805	0	0	0
1	70	5	unmapped	UPB_223846	5975	2955	45	3916	3900	636	16	108	108	137	102	74	942	980	443	45	524	524	592	369	62	9.11	8.316	7.406	9.703	2.848	4226	4248	3.187	3808	418	3792	456	202790	50982	0	0	0
1	71	5	unmapped	UPB_033478	6045	2955	50	4241	3893	1219	31	106	106	134	105	78	996	975	481	49	523	523	611	603	98	8.742	8.378	7.436	8.572	2.742	4608	4239	3.128	4135	473	3787	452	311412	78028	0	0	0
1	72	5	unmapped	UPB_172331	6120	2955	45	2871	2923	452	15	102	102	116	86	74	862	918	445	48	579	579	622	362	58	9.784	8.322	6.869	7.425	2.6	3052	3160	3.29	2769	283	2821	339	151992	47744	0	0	0
1	73	5	unmapped	UPB_010532	6195	2960	50	3452	3266	880	26	98	98	117	93	79	930	950	408	42	641	641	642	331	51	11.606	10.252	8.077	9.569	2.926	3643	3477	3.537	3354	289	3168	309	261256	76027	0	0	0
1	74	5	unmapped	UPB_160309	6260	2960	45	4041	3644	1528	41	114	114	146	130	89	964	1017	400	39	614	614	674	405	60	11.22	8.759	7.656	8.36	3.43	4277	3933	3.488	3927	350	3530	403	189469	52880	0	0	0
1	75	5	unmapped	UPB_003530	6340	2955	45	3147	3115	521	16	107	107	134	127	94	1051	1029	445	43	640	640	706	429	60	7.397	7.733	5.73	8.896	4.315	3451	3397	2.887	3040	411	3008	389	161966	53516	0	0	0
1	76	5	unmapped	UPB_028457	6415	2955	50	5411	5072	1371	27	104	104	125	101	80	933	1012	520	51	650	650	709	471	66	18.753	13.724	10.427	13.961	3.759	5590	5330	4.229	5307	283	4968	362	405764	80960	0	0	0
1	77	5	unmapped	UPB_105761	6485	2955	45	3216	3220	665	20	99	99	128	108	84	992	1050	548	52	692	692	765	502	65	10.39	8.718	6.481	7.433	2.756	3417	3479	3.377	3117	300	3121	358	167428	54580	0	0	0
1	78	5	unmapped	UPB_147924	6560	2960	50	2313	2276	647	28	97	97	123	105	85	907	922	470	50	700	700	727	401	55	10.705	9.815	4.45	6.011	4.693	2423	2401	3.42	2216	207	2179	222	182113	73779	0	0	0
1	79	5	unmapped	UPB_098221	6630	2955	45	1529	1569	336	21	84	84	106	91	85	977	967	368	38	692	692	758	498	65	5.07	5.4	4.273	5.471	3.409	1730	1760	2.342	1445	285	1485	275	81599	50285	0	0	0
1	80	5	unmapped	UPB_131022	6705	2960	50	3099	3135	920	29	80	80	100	79	79	1133	1086	514	47	684	684	729	473	64	6.724	7.6	4.652	6.062	2.565	3468	3457	2.749	3019	449	3055	402	250775	86885	0	0	0
1	81	5	unmapped	UPB_115218	6780	2955	50	2218	2177	624	28	98	98	111	68	61	853	954	444	46	615	615	669	342	51	8.908	6.133	6.055	6.325	2.842	2358	2418	3.155	2120	238	2079	339	174139	76342	0	0	0
1	82	5	unmapped	UPB_107604	6850	2955	45	3085	3053	517	16	100	100	139	148	106	1081	1070	487	45	614	614	658	359	54	6.392	6.476	5.1	5.74	2.159	3452	3409	2.676	2985	467	2953	456	158780	55649	0	0	0
1	83	5	unmapped	UPB_118082	6930	2960	50	3394	3212	876	27	87	87	127	145	114	961	1074	491	45	596	596	654	400	61	9.06	6.538	6.131	8.056	3.169	3672	3603	3.18	3307	365	3125	478	256980	85932	0	0	0
1	84	5	unmapped	UPB_101695	7000	2960	50	2499	2433	704	28	92	92	117	90	76	1001	1085	535	49	676	676	754	437	57	7.406	5.724	4.06	5.244	2.989	2732	2750	2.889	2407	325	2341	409	194600	86797	0	0	0
1	85	5	unmapped	UPB_012887	7070	2955	45	3181	3169	604	19	115	115	147	132	89	1093	1097	409	37	652	652	728	428	58	6.952	6.863	5.863	7.303	2.649	3507	3499	2.798	3066	441	3054	445	164802	57055	0	0	0
1	86	5	unmapped	UPB_213680	7145	2955	45	707	713	206	28	97	97	139	129	92	1028	1127	479	42	676	676	744	387	52	1.733	1.366	1.197	1.304	2.246	962	1067	0.793	610	352	616	451	37066	58609	0	0	0
1	87	5	unmapped	UPB_097295	7220	2960	50	2207	2117	653	30	82	82	103	78	75	983	1012	470	46	683	683	745	389	52	7.083	6.185	5.732	5.593	2.704	2425	2364	2.824	2125	300	2035	329	169326	80949	0	0	0
1	88	5	unmapped	UPB_004500	7295	2960	50	1970	1906	522	27	101	101	112	80	71	1130	1089	479	43	677	677	760	414	54	4.126	4.381	3.382	4.007	3.545	2322	2217	2.045	1869	453	1805	412	152441	87139	0	0	0
1	89	5	unmapped	UPB_001413	7370	2960	50	3579	3390	964	28	99	99	124	85	68	1206	1207	491	40	636	636	767	457	59	6.105	5.764	5.312	5.874	2.222	4050	3862	2.61	3480	570	3291	571	271229	96525	0	0	0
1	90	5	unmapped	UPB_096104	7440	2960	50	1928	1825	538	29	85	85	102	81	79	1105	1193	584	48	744	744	772	406	52	5.105	3.875	3.284	3.823	3.208	2204	2189	2.352	1843	361	1740	449	145984	95422	0	0	0
1	91	5	unmapped	UPB_139392	7515	2960	50	4417	4277	1018	23	82	82	108	87	80	1068	1128	423	37	744	744	756	380	50	13.38	10.924	9.366	11.106	3.067	4659	4579	3.742	4335	324	4195	384	342194	90256	0	0	0
1	92	5	unmapped	UPB_127819	7585	2955	50	2135	2021	568	28	113	113	130	98	75	1132	1118	531	47	767	767	817	452	55	5.54	5.436	3.265	4.233	2.636	2387	2259	2.47	2022	365	1908	351	161641	89413	0	0	0
1	93	5	unmapped	UPB_136105	7660	2960	50	2211	2152	629	29	84	84	107	86	80	993	1076	501	46	858	858	929	476	51	15.756	9.486	4.339	5.257	3.42	2262	2286	3.978	2127	135	2068	218	172156	86111	0	0	0
1	94	5	unmapped	UPB_225383	7735	2960	50	2259	2219	653	29	64	64	84	62	73	1003	1081	474	43	888	888	1357	4019	296	19.087	11.166	4.384	6.046	3.406	2310	2348	4.255	2195	115	2155	193	177558	86491	0	0	0
1	95	5	unmapped	UPB_223603	7800	2950	65	452	431	292	67	80	80	95	70	73	940	969	435	44	789	789	1089	3173	291	2.464	1.95	1.126	1.01	4.719	523	531	1.301	372	151	351	180	51687	116247	-50	0	0
1	96	5	unmapped	UPB_026161	7880	2960	50	2703	2626	686	26	89	89	104	72	69	1008	1112	492	44	750	750	813	417	51	10.132	7.008	7	7.69	3.425	2872	2899	3.341	2614	258	2537	362	210069	88925	0	0	0
1	97	5	unmapped	UPB_048192	7950	2960	45	1650	1601	349	21	88	88	102	67	65	1194	1161	503	43	868	868	921	450	48	4.791	5.164	3.228	3.864	3.32	1888	1806	2.26	1562	326	1513	293	83227	60375	0	0	0
1	98	5	unmapped	UPB_032346	8025	2960	50	4170	3896	1206	30	103	103	122	89	72	1226	1254	563	44	804	804	884	462	52	9.637	8.429	5.877	7.549	3.199	4489	4243	3.269	4067	422	3793	450	311646	100294	0	0	0
1	99	5	unmapped	UPB_215513	8100	2960	55	1044	1028	406	39	87	87	109	80	73	1249	1283	562	43	772	772	860	476	55	2.006	1.841	1.344	1.701	3.507	1434	1452	1.005	957	477	941	511	82247	102609	0	0	0
1	100	5	unmapped	UPB_232223	8175	2960	50	2320	2210	646	29	86	86	102	66	64	1293	1338	552	41	816	816	968	968	100	4.683	4.069	3.296	3.636	2.882	2711	2646	2.228	2234	477	2124	522	176809	107012	0	0	0
1	101	5	unmapped	UPB_231963	8245	2950	65	77	95	72	75	74	74	98	76	77	1098	1132	522	46	760	760	864	837	96	0.009	0.056	0.139	0.112	4.979	341	393	-6.816	3	338	21	372	11348	135878	-50	0	0
1	102	5	unmapped	UPB_212531	8320	2960	50	1564	1548	474	30	84	84	114	112	98	1175	1177	495	42	726	726	776	419	53	3.296	3.246	2.322	3.295	3.996	1929	1915	1.721	1480	449	1464	451	123851	94139	0	0	0
1	103	5	unmapped	UPB_197601	8390	2960	45	687	692	271	39	71	71	91	76	83	1548	1655	664	40	844	844	859	425	49	0.875	0.766	0.755	0.801	2.717	1320	1432	-0.193	616	704	621	811	35963	86060	0	0	0
1	104	5		NA	8465	2950	65	48	68	49	72	67	67	92	72	78	736	767	360	46	841	841	888	455	51	0.181	-0.014	0.109	0.124	4.633	-124	-73	-2.466	-19	-105	1	-74	8156	92018	-50	0	0
1	105	5	unmapped	UPB_195912	8545	2960	45	931	962	234	24	67	67	90	67	74	1264	1263	474	37	770	770	852	482	56	1.749	1.815	1.732	1.97	3.42	1358	1388	0.807	864	494	895	493	50023	65655	0	0	0
1	106	5	unmapped	UPB_020777	8615	2955	45	2774	2791	465	16	81	81	103	90	87	1098	1216	437	35	733	733	828	453	54	7.378	5.611	6.288	6.833	2.822	3058	3193	2.883	2693	365	2710	483	145146	63218	0	0	0
1	107	5	unmapped	UPB_220329	8685	2960	35	540	575	235	40	81	81	116	116	100	1135	1239	490	39	764	764	812	429	52	1.237	1.04	1.22	1.429	3.673	830	969	0.307	459	371	494	475	18400	39657	0	0	0
1	108	5	unmapped	UPB_033685	8760	2960	50	2683	2616	685	26	87	87	120	109	90	1234	1265	620	49	862	862	815	389	47	6.978	6.275	3.682	5.193	4.029	2968	2932	2.803	2596	372	2529	403	209288	101234	0	0	0
1	109	5	unmapped	UPB_097503	8835	2960	50	2027	2056	538	26	85	85	98	69	70	1093	1155	539	46	897	897	867	432	49	9.908	7.64	4.338	5.144	3.977	2138	2229	3.309	1942	196	1971	258	164442	92396	0	0	0
1	110	5	unmapped	UPB_053165	8905	2960	50	2132	2097	613	29	98	98	117	82	70	1047	1159	515	44	828	828	908	451	49	9.288	6.039	4.331	5.075	3.302	2253	2330	3.215	2034	219	1999	331	167796	92754	0	0	0
1	111	5	unmapped	UPB_213629	8980	2960	50	1714	1676	495	29	105	105	127	100	78	1114	1162	524	45	748	748	862	461	53	4.396	3.795	2.742	3.217	2.658	1975	1985	2.136	1609	366	1571	414	134054	92990	0	0	0
1	112	5	unmapped	UPB_163119	9055	2960	50	3176	3155	848	26	111	111	126	95	75	1302	1353	575	42	761	761	774	372	48	5.665	5.142	4.915	5.15	2.404	3606	3636	2.502	3065	541	3044	592	252418	108230	0	0	0
1	113	5	unmapped	UPB_082306	9125	2960	50	2305	2199	660	30	106	106	114	72	63	1123	1187	542	45	783	783	895	916	102	6.468	5.181	4.126	4.489	3.043	2539	2497	2.693	2199	340	2093	404	175912	94976	0	0	0
1	114	5	unmapped	UPB_201870	9200	2960	50	1425	1408	411	29	80	80	98	75	76	1114	1183	497	42	791	791	835	423	50	4.164	3.388	2.618	3.334	4.2	1668	1720	2.058	1345	323	1328	392	112665	94616	0	0	0
1	115	5	unmapped	UPB_152816	9275	2960	50	2576	2483	653	26	91	91	108	78	72	1176	1222	552	45	796	796	844	437	51	6.539	5.615	4.845	5.263	2.501	2865	2818	2.709	2485	380	2392	426	198664	97731	0	0	0
1	116	5	unmapped	UPB_110162	9350	2955	45	1987	2076	436	21	102	102	122	84	68	1251	1278	550	43	838	838	868	450	51	4.564	4.486	4.16	3.813	2.354	2298	2414	2.19	1885	413	1974	440	107970	66468	0	0	0
1	117	5		NA	9415	2950	65	60	78	55	70	78	78	97	79	81	736	780	414	53	856	856	886	471	53	0.15	0	0.099	0.114	4.031	-138	-76	-2.737	-18	-120	0	-76	9398	93565	-50	0	0
1	118	5	unmapped	UPB_036601	9495	2960	50	4191	3976	912	22	53	53	80	69	86	1310	1411	569	40	813	813	857	448	52	8.326	6.56	7.363	8.53	3.252	4635	4521	3.058	4138	497	3923	598	318056	112917	0	0	0
1	119	5	unmapped	UPB_082562	9565	2955	50	1320	1247	477	38	73	73	96	78	81	1265	1170	489	41	864	864	871	407	46	3.11	3.837	2.155	2.482	2.409	1648	1480	1.637	1247	401	1174	306	99731	93583	0	0	0
1	120	5	unmapped	UPB_109545	9640	2960	50	1748	1757	492	28	74	74	97	72	74	1107	1187	631	53	792	792	856	483	56	5.314	4.261	3.015	4.076	3.45	1989	2078	2.41	1674	315	1683	395	140552	94944	0	0	0
1	121	5	unmapped	UPB_082485	9715	2955	45	945	1000	279	27	68	68	86	59	68	1223	1304	498	38	714	714	766	420	54	1.723	1.58	1.456	1.64	2.197	1386	1522	0.785	877	509	932	590	51987	67809	0	0	0
1	122	5	unmapped	UPB_120228	9790	2960	50	1383	1328	379	28	83	83	116	116	100	1210	1280	473	36	761	761	815	455	55	2.895	2.399	2.065	2.742	3.38	1749	1764	1.534	1300	449	1245	519	106277	102391	0	0	0
1	123	5	unmapped	UPB_143111	9860	2960	50	2757	2618	716	27	102	102	114	79	69	1201	1310	550	41	698	698	761	428	56	5.278	4.111	4.574	5.08	2.743	3158	3128	2.4	2655	503	2516	612	209462	104835	0	0	0
1	124	5	unmapped	UPB_157131	9935	2960	45	2224	2163	371	17	95	95	108	77	71	1125	1077	511	47	761	761	807	399	49	5.849	6.544	3.909	4.417	2.176	2493	2384	2.548	2129	364	2068	316	112494	55987	0	0	0
1	125	5	unmapped	UPB_167214	10005	2960	45	1769	1784	382	21	81	81	99	75	75	1166	1233	479	38	736	736	798	486	60	3.926	3.427	3.139	4.332	3.325	2118	2200	1.973	1688	430	1703	497	92764	64131	0	0	0
1	126	5	unmapped	UPB_229217	10080	2960	50	1031	1030	335	32	76	76	98	76	77	1162	1152	505	43	609	609	684	395	57	1.727	1.757	1.485	1.745	3.003	1508	1497	0.788	955	553	954	543	82425	92184	0	0	0
1	127	5	unmapped	UPB_010415	10155	2960	50	3275	3066	847	27	101	101	120	86	71	1131	1221	572	46	582	582	650	411	63	5.781	4.64	4.414	4.879	2.371	3723	3604	2.531	3174	549	2965	639	245317	97671	0	0	0
1	128	5	unmapped	UPB_063983	10225	2960	50	2044	1982	593	29	84	84	99	72	72	1098	1157	478	41	657	657	698	453	64	4.444	3.796	3.662	4.08	2.583	2401	2398	2.152	1960	441	1898	500	158525	92580	0	0	0
1	129	5	unmapped	UPB_224182	10300	2960	50	2930	2791	673	24	83	83	95	65	68	1202	1194	497	41	700	700	701	405	57	5.671	5.482	4.949	6.206	3.385	3349	3202	2.504	2847	502	2708	494	223262	95529	0	0	0
1	130	5	unmapped	UPB_066285	10375	2960	50	3111	3043	756	24	84	84	101	72	71	1152	1177	465	39	660	660	704	385	54	6.152	5.723	5.184	6.376	2.656	3519	3476	2.621	3027	492	2959	517	243476	94126	0	0	0
1	131	5	unmapped	UPB_026732	10445	2960	50	2929	2723	954	35	85	85	110	88	80	1008	1154	646	55	662	662	726	411	56	8.22	5.362	4.95	6.042	4.651	3190	3130	3.039	2844	346	2638	492	217810	92332	0	0	0
1	132	5	unmapped	UPB_119918	10520	2960	50	2246	2237	627	28	71	71	100	87	87	1092	1166	544	46	686	686	767	580	75	5.357	4.512	4.2	4.026	2.396	2581	2646	2.421	2175	406	2166	480	178935	93295	0	0	0
1	133	5	unmapped	UPB_002615	10595	2960	50	2838	2736	688	25	102	102	113	81	71	1161	1225	516	42	726	726	732	352	48	6.29	5.279	4.635	5.721	2.906	3171	3133	2.653	2736	435	2634	499	218911	98008	0	0	0
1	134	5	unmapped	UPB_099050	10665	2960	55	1290	1310	449	34	79	79	102	72	70	1000	1073	433	40	599	599	670	396	59	3.02	2.597	2.843	2.538	3.006	1612	1705	1.595	1211	401	1231	474	104811	85870	0	0	0
1	135	5	unmapped	UPB_204330	10740	2960	45	1837	1865	441	23	77	77	98	67	68	1110	1170	526	44	571	571	850	2698	317	3.265	2.985	2.596	3.392	3.112	2299	2387	1.707	1760	539	1788	599	97002	60858	0	0	0
1	136	5	unmapped	UPB_138569	10815	2960	50	2741	2701	713	26	81	81	110	81	73	1109	1116	440	39	580	580	894	3036	339	5.028	4.888	4.682	5.356	2.605	3189	3156	2.33	2660	529	2620	536	216101	89312	0	0	0
1	137	5	unmapped	UPB_011117	10885	2960	50	2103	2044	632	30	88	88	117	89	76	1092	1108	472	42	557	557	590	300	50	3.766	3.55	3.743	4.234	3.278	2550	2507	1.913	2015	535	1956	551	163510	88674	0	0	0
1	138	5	unmapped	UPB_225336	10960	2960	50	2296	2279	665	29	87	87	122	88	72	999	1052	533	50	577	577	640	343	53	5.235	4.615	3.803	4.007	2.738	2631	2667	2.388	2209	422	2192	475	182347	84198	0	0	0
1	139	5	unmapped	UPB_161245	11035	2960	50	2357	2281	629	27	100	100	117	82	70	1024	1106	484	43	605	605	642	341	53	5.387	4.353	4.377	5.396	3.469	2676	2682	2.429	2257	419	2181	501	182470	88440	0	0	0
1	140	5	unmapped	UPB_174434	11105	2960	50	1710	1640	467	28	82	82	99	77	77	1033	1272	1108	87	558	558	593	338	56	3.427	2.182	2.903	2.932	3.528	2103	2272	1.777	1628	475	1558	714	131189	101750	0	0	0
1	141	5	unmapped	UPB_070406	11180	2960	45	1306	1366	316	23	84	84	110	95	86	1000	1025	388	37	540	540	574	360	62	2.657	2.643	2.691	2.638	2.241	1682	1767	1.41	1222	460	1282	485	71042	53318	0	0	0
1	142	5	unmapped	UPB_061743	11255	2960	50	1437	1436	437	30	98	98	118	87	73	1038	1019	457	44	563	563	573	345	60	2.819	2.934	2.418	2.817	2.718	1814	1794	1.495	1339	475	1338	456	114871	81544	0	0	0
1	143	5	unmapped	UPB_199564	11325	2960	40	558	539	208	38	72	72	93	77	82	1027	986	431	43	573	573	593	358	60	1.07	1.131	0.867	1.393	4.157	940	880	0.098	486	454	467	413	28052	51268	0	0	0
1	144	5	unmapped	UPB_220332	11400	2965	50	308	319	169	52	56	56	78	60	76	959	985	454	46	540	540	598	376	62	0.601	0.591	0.441	0.405	4.202	671	708	-0.734	252	419	263	445	25532	78803	0	0	0
1	145	5	unmapped	UPB_067995	11475	2960	50	2295	2269	628	27	57	57	74	51	68	956	1029	554	53	536	536	547	355	64	5.329	4.487	4.003	4.464	2.41	2658	2705	2.414	2238	420	2212	493	181484	82322	0	0	0
1	146	5	unmapped	UPB_124188	11545	2960	50	1400	1415	510	36	65	65	86	65	75	1029	1032	535	51	535	535	528	298	56	2.702	2.716	2.182	2.501	3.601	1829	1847	1.434	1335	494	1350	497	113197	82562	0	0	0
1	147	5	unmapped	UPB_072746	11620	2960	50	2883	2791	677	24	88	88	111	79	71	895	947	439	46	473	473	544	368	67	6.623	5.703	6.618	6.718	2.599	3217	3177	2.728	2795	422	2703	474	223244	75727	0	0	0
1	148	5	unmapped	UPB_005909	11695	2960	55	1611	1570	459	29	99	99	113	82	72	896	918	434	47	459	459	497	302	60	3.46	3.205	2.613	2.983	2.297	1949	1930	1.791	1512	437	1471	459	125561	73451	0	0	0
1	149	5	unmapped	UPB_129858	11765	2960	50	2714	2527	786	31	84	84	105	81	77	810	921	519	56	496	496	536	342	63	8.376	5.748	5.084	5.535	2.863	2944	2868	3.066	2630	314	2443	425	202142	73681	0	0	0
1	150	5	unmapped	UPB_066928	11840	2960	50	1753	1743	525	30	97	97	106	70	66	800	873	491	56	509	509	574	397	69	5.691	4.522	3.529	4.698	3.322	1947	2010	2.509	1656	291	1646	364	139419	69842	0	0	0
1	151	5	unmapped	UPB_173346	11915	2960	50	3429	3342	894	26	94	94	115	85	73	911	1540	5527	358	446	446	500	335	67	7.172	2.969	5.586	6.6	3.619	3800	4342	2.842	3335	465	3248	1094	267399	123199	0	0	0
1	152	5	unmapped	UPB_158826	11985	2960	50	1856	1864	593	31	85	85	111	87	78	877	886	443	50	481	481	513	269	52	4.472	4.393	3.635	3.8	2.555	2167	2184	2.161	1771	396	1779	405	149134	70907	0	0	0
1	153	5	unmapped	UPB_189622	12055	2965	55	282	310	193	62	80	80	98	71	72	1780	1876	1116	59	462	462	501	302	60	0.153	0.163	0.183	0.157	3.068	1520	1644	-2.706	202	1318	230	1414	24793	150070	0	0	0
1	154	5	unmapped	UPB_180631	12130	2955	45	925	888	260	29	73	73	88	63	71	707	741	372	50	466	466	533	338	63	3.535	2.964	2.087	2.441	2.161	1093	1090	1.822	852	241	815	275	46184	38547	0	0	0
1	155	5	unmapped	UPB_151456	12205	2960	50	3035	2888	801	27	78	78	98	73	74	934	958	456	47	460	460	516	298	57	6.238	5.643	5.033	5.896	2.719	3431	3308	2.641	2957	474	2810	498	231074	76639	0	0	0
1	156	5	unmapped	UPB_011790	12280	2960	50	2100	2076	529	25	92	92	106	70	66	829	860	395	45	456	456	727	2722	374	5.383	4.911	4.611	5.454	2.724	2381	2388	2.429	2008	373	1984	404	166084	68762	0	0	0
1	157	5	unmapped	UPB_209284	12350	2965	55	297	308	169	54	73	73	89	64	71	1389	1441	691	47	386	386	476	314	65	0.223	0.223	0.217	0.211	2.616	1227	1290	-2.163	224	1003	235	1055	24630	115287	0	0	0
1	158	5	unmapped	UPB_009191	12425	2960	50	2057	2064	537	26	70	70	92	79	85	749	812	433	53	380	380	438	302	68	5.385	4.616	4.37	5.204	2.844	2356	2426	2.429	1987	369	1994	432	165128	64988	0	0	0
1	159	5	unmapped	UPB_065091	12500	2960	50	1895	1983	572	28	82	82	111	92	82	719	755	406	53	371	371	419	342	81	5.21	4.951	4.313	5.652	3.227	2161	2285	2.381	1813	348	1901	384	158661	60438	0	0	0
1	160	5	unmapped	UPB_219472	12575	2960	50	1458	1389	453	32	81	81	106	87	82	775	834	426	51	391	391	951	4780	502	3.586	2.953	2.455	2.638	2.726	1761	1751	1.842	1377	384	1308	443	111143	66742	0	0	0
1	161	5	unmapped	UPB_126379	12645	2960	50	2478	2464	772	31	90	90	107	82	76	884	901	454	50	436	436	490	380	77	5.33	5.105	5.222	5.84	2.875	2836	2839	2.414	2388	448	2374	465	197131	72097	0	0	0
1	162	5	unmapped	UPB_121333	12720	2960	50	2396	2321	567	24	85	85	111	92	82	796	798	387	48	434	434	443	285	64	6.384	6.143	5.174	5.948	2.299	2673	2600	2.674	2311	362	2236	364	185649	63822	0	0	0
1	163	5	unmapped	UPB_160971	12795	2960	50	2094	2069	558	26	67	67	92	75	81	895	903	426	47	351	351	408	279	68	3.726	3.627	3.32	3.923	2.581	2571	2554	1.898	2027	544	2002	552	165522	72217	0	0	0
1	164	5	unmapped	UPB_093375	12865	2960	50	816	841	330	39	69	69	82	54	65	762	980	871	88	390	390	459	298	64	2.008	1.308	1.74	1.698	3.286	1119	1362	1.006	747	372	772	590	67259	78410	0	0	0
1	165	5	unmapped	UPB_174589	12940	2960	50	1107	1166	376	32	77	77	84	57	67	751	768	388	50	395	395	438	258	58	2.893	2.92	2.464	2.958	2.405	1386	1462	1.533	1030	356	1089	373	93310	61468	0	0	0
1	166	5	unmapped	UPB_109176	13015	2960	50	2386	2319	672	28	88	88	107	75	70	739	771	350	45	414	414	451	273	60	7.071	6.249	6.05	6.586	2.524	2623	2588	2.822	2298	325	2231	357	185511	61654	0	0	0
1	167	5	unmapped	UPB_055316	13085	2960	50	2613	2446	755	30	99	99	118	91	77	820	1080	950	87	417	417	471	328	69	6.238	3.54	5.264	5.138	3.557	2917	3010	2.641	2514	403	2347	663	195677	86364	0	0	0
1	168	5	unmapped	UPB_018719	13160	2960	50	3320	3245	857	26	123	123	128	90	70	635	674	377	55	409	409	452	302	66	14.146	11.781	7.674	9.519	2.445	3423	3387	3.822	3197	226	3122	265	259598	53918	0	0	0
1	169	5		NA	13230	2955	65	51	70	55	78	72	72	97	75	77	333	356	251	70	405	405	438	282	64	0.292	0.041	0.167	0.224	4.319	-93	-51	-1.778	-21	-72	-2	-49	8410	42681	-50	0	0
1	170	5	unmapped	UPB_010871	13305	2960	50	2214	2106	674	32	65	65	78	54	69	665	758	420	55	362	362	394	262	66	7.092	5.154	5.028	5.909	2.843	2452	2437	2.826	2149	303	2041	396	168515	60619	0	0	0
1	171	5	unmapped	UPB_174711	13380	2960	50	1618	1650	460	27	72	72	88	63	71	716	759	560	73	327	327	384	279	72	3.974	3.653	3.967	4.382	3.212	1935	2010	1.991	1546	389	1578	432	131983	60681	0	0	0
1	172	5	unmapped	UPB_142431	13455	2960	55	3216	3188	862	27	74	74	93	70	75	706	709	440	62	321	321	388	274	70	8.161	8.026	5.958	6.945	2.371	3527	3502	3.029	3142	385	3114	388	255065	56731	0	0	0
1	173	5	unmapped	UPB_038858	13525	2960	45	1169	1138	282	24	84	84	97	65	67	728	739	407	55	367	367	403	314	77	3.006	2.833	2.526	2.724	2.599	1446	1426	1.588	1085	361	1054	372	59196	38411	0	0	0
1	174	5	unmapped	UPB_149109	13600	2960	50	3225	3200	806	25	89	89	108	72	66	679	667	378	56	383	383	415	321	77	10.595	10.954	6.892	8.005	2.332	3432	3395	3.405	3136	296	3111	284	256002	53354	0	0	0
1	175	5		NA	13670	2955	65	44	57	38	66	74	74	103	80	77	349	386	271	70	335	335	383	256	66	-2.143	-0.333	0.208	0.219	3.848	-16	34	Error	-30	14	-17	51	6837	46313	-50	0	0
1	176	5	unmapped	UPB_221749	13745	2960	55	1818	1765	531	30	61	61	86	70	81	655	634	340	53	378	378	402	265	65	6.343	6.656	4.173	5.485	2.914	2034	1960	2.665	1757	277	1704	256	141214	50728	0	0	0
1	177	5	unmapped	UPB_020110	13820	2960	50	2401	2283	642	28	61	61	80	57	71	716	791	517	65	395	395	441	284	64	7.29	5.611	4.691	6.021	3.968	2661	2618	2.866	2340	321	2222	396	182630	63264	0	0	0
1	178	5	unmapped	UPB_064553	13895	2960	50	3116	3058	837	27	98	98	108	72	66	730	771	377	48	373	373	413	259	62	8.454	7.437	6.723	8.568	2.802	3375	3358	3.08	3018	357	2960	398	244650	61660	0	0	0
1	179	5	unmapped	UPB_080462	13965	2960	50	881	846	284	33	78	78	96	73	76	592	970	3108	320	365	365	555	1246	224	3.537	1.269	1.943	2.221	3.581	1030	1373	1.823	803	227	768	605	67696	77607	0	0	0
1	180	5	unmapped	UPB_229073	14040	2960	50	1318	1264	409	32	83	83	110	87	79	752	745	346	46	328	328	364	241	66	2.913	2.832	2.343	3.09	3.501	1659	1598	1.542	1235	424	1181	417	101103	59570	0	0	0
1	181	5	unmapped	UPB_103867	14115	2960	50	1008	1035	386	37	76	76	106	94	88	544	646	373	57	330	330	398	281	70	4.355	3.035	2.689	3.167	3.591	1146	1275	2.123	932	214	959	316	82763	51660	0	0	0
1	182	5	unmapped	UPB_076937	14185	2955	45	1015	1089	321	29	64	64	86	67	77	606	652	364	55	352	352	396	287	72	3.744	3.417	2.645	2.91	2.326	1205	1325	1.905	951	254	1025	300	56621	33893	0	0	0
1	183	5	unmapped	UPB_161963	14260	2960	50	2798	2718	729	26	74	74	93	72	77	629	691	419	60	376	376	411	278	67	10.767	8.394	7.309	8.19	3.038	2977	2959	3.429	2724	253	2644	315	217406	55254	0	0	0
1	184	5	unmapped	UPB_069488	14335	2960	50	2308	2259	682	30	75	75	98	74	75	687	703	391	55	339	339	387	273	70	6.417	6	5.945	6.623	3.299	2581	2548	2.682	2233	348	2184	364	180749	56209	0	0	0
1	185	5	unmapped	UPB_169721	14405	2960	50	2210	2207	660	29	78	78	103	82	79	886	949	493	51	285	285	369	336	91	3.547	3.206	3.017	3.969	3.224	2733	2793	1.827	2132	601	2129	664	176544	75883	0	0	0
1	186	5	unmapped	UPB_130508	14480	2960	50	1519	1481	412	27	77	77	107	83	77	588	613	376	61	311	311	392	340	86	5.206	4.649	3.897	4.77	2.805	1719	1706	2.38	1442	277	1404	302	118512	49071	0	0	0
1	187	5	unmapped	UPB_080671	14555	2960	50	2488	2446	701	28	74	74	86	59	68	676	721	400	55	342	342	388	276	71	7.228	6.259	6.05	7.029	3.196	2748	2751	2.854	2414	334	2372	379	195656	57643	0	0	0
1	188	5	unmapped	UPB_113587	14625	2960	50	1925	2000	649	32	76	76	93	67	72	605	634	354	55	310	310	369	274	74	6.268	5.938	4.792	6.338	3.405	2144	2248	2.648	1849	295	1924	324	160010	50725	0	0	0
1	189	5	unmapped	UPB_188407	14700	2960	45	1266	1249	353	28	79	79	92	62	67	558	613	362	59	334	334	409	294	71	5.299	4.194	3.527	3.875	3.021	1411	1449	2.406	1187	224	1170	279	64945	31887	0	0	0
1	190	5	unmapped	UPB_067277	14775	2960	50	2840	2772	841	30	86	86	100	70	70	668	645	384	59	391	391	434	298	68	9.942	10.575	6.056	7.995	3.608	3031	2940	3.314	2754	277	2686	254	221725	51620	0	0	0
1	191	5	unmapped	UPB_089693	14845	2960	50	1362	1358	396	29	84	84	108	78	72	620	645	405	62	313	313	413	353	85	4.163	3.837	2.804	3.246	2.273	1585	1606	2.058	1278	307	1274	332	108601	51580	0	0	0
1	192	5	unmapped	UPB_046296	14920	2960	50	2791	2718	656	24	81	81	101	75	74	630	675	367	54	309	309	354	259	73	8.442	7.205	6.478	7.862	2.482	3031	3003	3.078	2710	321	2637	366	217459	54033	0	0	0
1	193	5	unmapped	UPB_067079	14995	2960	50	1605	1604	473	29	86	86	109	81	74	663	735	400	54	406	406	439	302	68	5.911	4.614	3.703	4.669	2.879	1776	1847	2.563	1519	257	1518	329	128354	58807	0	0	0
1	194	5	unmapped	UPB_228152	15065	2965	45	831	861	263	30	71	71	96	79	82	700	701	364	51	351	351	427	453	106	2.178	2.257	1.93	2.271	2.784	1109	1140	1.123	760	349	790	350	44756	36456	0	0	0
1	195	5	unmapped	UPB_084423	15140	2960	50	3596	3515	876	24	80	80	102	76	74	677	736	417	56	368	368	407	295	72	11.379	9.334	7.267	9.68	3	3825	3803	3.508	3516	309	3435	368	281183	58860	0	0	0
1	196	5	unmapped	UPB_007734	15215	2960	50	2028	1993	564	28	89	89	105	74	70	685	774	446	57	321	321	379	275	72	5.327	4.203	3.967	5.364	3.711	2303	2357	2.413	1939	364	1904	453	159437	61953	0	0	0
1	197	5	unmapped	UPB_102710	15290	2960	45	1289	1303	304	23	75	75	87	60	68	637	694	394	56	290	290	335	247	73	3.499	3.04	2.784	3.655	2.682	1561	1632	1.807	1214	347	1228	404	67779	36078	0	0	0
1	198	5	unmapped	UPB_124748	15360	2960	50	2163	2097	553	26	85	85	103	77	74	690	729	359	49	300	300	350	264	75	5.328	4.69	4.486	6.327	3.666	2468	2441	2.414	2078	390	2012	429	167791	58287	0	0	0
1	199	5	unmapped	UPB_199892	15435	2960	50	2489	2451	630	25	85	85	122	110	90	640	674	313	46	303	303	361	361	100	7.134	6.377	6.085	7.796	2.774	2741	2737	2.835	2404	337	2366	371	196054	53902	0	0	0
1	200	5	unmapped	UPB_090185	15505	2960	50	1417	1411	386	27	67	67	86	64	74	671	667	373	55	271	271	313	236	75	3.375	3.394	3.021	3.47	2.619	1750	1740	1.755	1350	400	1344	396	112863	53321	0	0	0
1	201	5	unmapped	UPB_163994	15580	2960	50	1989	1999	600	30	77	77	99	70	70	644	694	461	66	316	316	412	400	97	5.829	5.085	4.261	5.036	2.488	2240	2300	2.543	1912	328	1922	378	159936	55485	0	0	0
1	202	5	unmapped	UPB_211593	15650	2960	50	2557	2447	739	30	81	81	103	80	77	728	757	381	50	263	263	332	269	81	5.325	4.789	5.121	5.535	2.701	2941	2860	2.413	2476	465	2366	494	195792	60541	0	0	0
1	203	5	unmapped	UPB_044868	15725	2960	55	1950	1918	487	25	97	97	121	89	73	535	564	315	55	277	277	366	279	76	7.182	6.345	5.164	5.893	2.604	2111	2108	2.844	1853	258	1821	287	153472	45144	0	0	0
1	204	5	unmapped	UPB_032989	15800	2960	50	2754	2745	705	25	117	117	128	92	71	634	687	359	52	328	328	379	276	72	8.618	7.32	7.425	7.83	2.838	2943	2987	3.107	2637	306	2628	359	219608	54985	0	0	0
1	205	5	unmapped	UPB_227692	15875	2960	45	1022	1035	263	25	66	66	93	79	84	841	896	488	54	348	348	391	284	72	1.939	1.768	1.644	2.022	2.436	1449	1517	0.955	956	493	969	548	53842	46566	0	0	0
1	206	5	unmapped	UPB_171957	15950	2960	45	936	922	270	29	64	64	79	64	81	819	787	369	46	331	331	366	267	72	1.787	1.882	1.555	1.601	1.975	1360	1314	0.837	872	488	858	456	47924	40910	0	0	0
1	207	5	unmapped	UPB_144669	16020	2960	50	2859	2854	630	22	86	86	113	80	70	685	736	369	50	322	322	348	236	67	7.639	6.686	6.754	7.14	2.312	3136	3182	2.933	2773	363	2768	414	228328	58864	0	0	0
1	208	5	unmapped	UPB_214577	16095	2960	50	1201	1135	348	30	74	74	95	75	78	646	668	353	52	335	335	366	271	74	3.624	3.186	3.132	3.343	2.857	1438	1394	1.858	1127	311	1061	333	90794	53455	0	0	0
1	209	5	unmapped	UPB_047528	16165	2960	50	1811	1742	571	32	82	82	100	71	71	671	706	370	52	296	296	339	268	79	4.611	4.049	3.753	4.73	3.251	2104	2070	2.205	1729	375	1660	410	139322	56454	0	0	0
1	210	5	unmapped	UPB_012505	16240	2960	50	1239	1283	406	31	78	78	89	59	66	630	748	1183	158	341	341	369	270	73	4.017	2.961	2.861	3.021	3.019	1450	1612	2.006	1161	289	1205	407	102623	59848	0	0	0
1	211	5	unmapped	UPB_047642	16310	2960	55	1164	1159	369	31	79	79	92	63	68	627	707	378	53	335	335	376	271	72	3.716	2.903	2.764	3.118	2.784	1377	1452	1.894	1085	292	1080	372	92718	56576	0	0	0
1	212	5	unmapped	UPB_025341	16385	2960	50	2323	2296	617	26	86	86	98	67	68	635	747	394	52	295	295	362	262	72	6.579	4.889	5.732	5.726	2.835	2577	2662	2.718	2237	340	2210	452	183662	59733	0	0	0
1	213	5	unmapped	UPB_207072	16460	2960	50	1882	1840	456	24	74	74	89	61	68	735	729	421	57	353	353	389	257	66	4.733	4.697	4.182	4.425	2.491	2190	2142	2.243	1808	382	1766	376	147229	58309	0	0	0
1	214	5	unmapped	UPB_094545	16530	2960	50	1518	1478	451	30	79	79	95	75	78	645	710	409	57	349	349	380	269	70	4.861	3.875	3.895	4.229	3.34	1735	1760	2.281	1439	296	1399	361	118220	56786	0	0	0
1	215	5	unmapped	UPB_066105	16605	2960	50	1560	1622	442	27	78	78	93	68	73	586	625	310	49	350	350	414	329	79	6.28	5.615	4.58	5.871	2.971	1718	1819	2.651	1482	236	1544	275	129747	50033	0	0	0
1	216	5		NA	16685	2945	35	42	61	62	101	55	55	74	51	68	320	440	354	80	330	330	422	445	105	1.3	0.055	0.127	0.192	3.622	-23	116	0.379	-13	-10	6	110	1948	14089	0	0	0
1	217	5	unmapped	UPB_036710	16750	2960	50	2989	2861	766	26	66	66	87	73	83	739	750	397	52	339	339	398	376	94	7.307	6.8	6.087	7.217	2.803	3323	3206	2.869	2923	400	2795	411	228867	59991	0	0	0
1	218	5	unmapped	UPB_000343	16825	2960	50	1931	1916	523	27	81	81	106	88	83	589	660	356	53	340	340	372	241	64	7.43	5.734	4.613	6.37	3.133	2099	2155	2.893	1850	249	1835	320	153249	52767	0	0	0
1	219	5	unmapped	UPB_058137	16900	2960	50	2480	2459	555	22	82	82	109	102	93	670	702	360	51	363	363	665	2560	384	7.811	7.012	6.504	7.337	2.838	2705	2716	2.966	2398	307	2377	339	196739	56157	0	0	0
1	220	5	unmapped	UPB_216658	16975	2960	50	1479	1500	447	29	75	75	93	70	75	585	616	365	59	339	339	641	2689	419	5.707	5.144	4.181	4.705	2.669	1650	1702	2.513	1404	246	1425	277	120025	49305	0	0	0
1	221	5	unmapped	UPB_100506	17045	2960	50	1362	1300	379	29	61	61	77	56	72	561	589	308	52	303	303	343	233	67	5.043	4.332	2.885	4.148	2.318	1559	1525	2.334	1301	258	1239	286	103993	47089	0	0	0
1	222	5	unmapped	UPB_115666	17120	2960	50	2229	2142	579	27	76	76	90	64	71	615	666	412	61	369	369	393	261	66	8.752	6.956	6.373	6.219	2.76	2399	2363	3.13	2153	246	2066	297	171343	53252	0	0	0
1	223	5	unmapped	UPB_083834	17190	2960	45	607	596	211	35	59	59	79	60	75	694	667	302	45	352	352	401	261	65	1.602	1.705	1.427	1.577	2.861	890	852	0.68	548	342	537	315	31012	34667	0	0	0
1	224	5	unmapped	UPB_207070	17265	2960	50	1754	1762	506	28	74	74	88	66	75	618	619	377	60	355	355	403	260	64	6.388	6.394	4.204	4.821	2.29	1943	1952	2.675	1680	263	1688	264	140930	49502	0	0	0
1	225	5	unmapped	UPB_108332	17340	2960	50	1826	1828	552	30	93	93	115	100	86	650	691	429	62	311	311	373	252	67	5.112	4.566	4.012	5.681	4.047	2072	2115	2.354	1733	339	1735	380	146237	55250	0	0	0
1	226	5	unmapped	UPB_011522	17415	2960	50	2596	2569	618	24	101	101	117	91	77	686	672	381	56	309	309	669	3668	548	6.618	6.799	5.565	6.204	2.268	2872	2831	2.726	2495	377	2468	363	205535	53747	0	0	0
1	227	5	unmapped	UPB_039175	17485	2960	45	1283	1348	343	25	98	98	102	67	65	717	789	496	62	360	360	700	3666	523	3.319	2.914	2.887	3.708	3.223	1542	1679	1.731	1185	357	1250	429	70089	41035	0	0	0
1	228	5	unmapped	UPB_103511	17560	2960	50	1963	1949	470	24	99	99	109	71	65	546	633	396	62	351	351	401	256	63	9.559	6.56	5.048	6.852	3.737	2059	2132	3.257	1864	195	1850	282	155910	50639	0	0	0
1	229	5	unmapped	UPB_110802	17635	2960	50	1587	1597	493	30	86	86	100	67	67	649	662	319	48	316	316	355	245	69	4.508	4.367	4.234	4.826	2.736	1834	1857	2.172	1501	333	1511	346	127781	52937	0	0	0
1	230	5	unmapped	UPB_140260	17705	2960	50	2741	2758	618	22	97	97	111	75	67	724	689	389	56	288	288	351	265	75	6.064	6.636	5.775	7.885	3.312	3080	3062	2.6	2644	436	2661	401	220632	55140	0	0	0
1	231	5	unmapped	UPB_057382	17780	2960	50	1817	1816	483	26	74	74	86	68	79	743	769	430	55	489	489	447	254	56	6.862	6.221	4.402	5.306	2.89	1997	2022	2.779	1743	254	1742	280	145288	61546	0	0	0
1	232	5	unmapped	UPB_147633	17850	2960	50	2404	2240	673	30	78	78	96	70	72	625	673	359	53	410	410	428	298	69	10.819	8.221	5.643	7.48	3.391	2541	2425	3.435	2326	215	2162	263	179223	53866	0	0	0
1	233	5	unmapped	UPB_092795	17925	2960	50	1606	1562	435	27	85	85	107	82	76	666	706	473	66	368	368	420	398	94	5.104	4.37	3.728	4.22	3.324	1819	1815	2.352	1521	298	1477	338	124975	56466	0	0	0
1	234	5	unmapped	UPB_118542	18000	2960	45	1038	1095	300	27	87	87	105	77	73	598	656	355	54	360	360	398	279	70	3.996	3.405	2.641	3.843	3.708	1189	1304	1.998	951	238	1008	296	56960	34104	0	0	0
1	235	5		NA	18065	2955	65	53	68	43	63	72	72	87	70	80	329	379	252	66	370	370	400	261	65	0.463	-0.444	0.172	0.198	3.576	-60	5	-1.11	-19	-41	-4	9	8159	45483	-50	0	0
1	236	5	unmapped	UPB_061304	18145	2960	50	1664	1625	378	23	47	47	69	55	79	607	586	309	52	304	304	356	249	69	5.337	5.596	4.088	5.467	2.898	1920	1860	2.416	1617	303	1578	282	129986	46882	0	0	0
1	237	5	unmapped	UPB_162755	18220	2960	50	1475	1447	441	30	58	58	80	62	77	627	657	391	59	281	281	346	332	95	4.095	3.694	3.167	4.027	2.887	1763	1765	2.034	1417	346	1389	376	115773	52561	0	0	0
1	238	5	unmapped	UPB_017888	18295	2960	50	1220	1171	402	34	67	67	86	69	80	678	691	379	54	393	393	440	319	72	4.046	3.705	2.943	3.695	3.039	1438	1402	2.016	1153	285	1104	298	93693	55277	0	0	0
1	239	5	unmapped	UPB_017608	18365	2965	45	1306	1315	353	26	57	57	92	106	115	622	727	448	61	336	336	390	286	73	4.367	3.217	3.048	4.042	3.961	1535	1649	2.127	1249	286	1258	391	68397	37811	0	0	0
1	240	5	unmapped	UPB_006136	18440	2960	50	2619	2552	641	25	91	91	112	98	87	660	732	453	61	333	333	362	265	73	7.731	6.168	5.665	6.324	2.891	2855	2860	2.951	2528	327	2461	399	204156	58537	0	0	0
1	241	5	unmapped	UPB_007855	18510	2960	55	1498	1496	511	34	84	84	102	80	78	525	599	372	62	365	365	388	262	67	8.837	6.034	4.884	5.291	3.272	1574	1646	3.144	1414	160	1412	234	119690	47903	0	0	0
1	242	5	unmapped	UPB_225927	18585	2960	50	1245	1243	417	33	56	56	83	70	84	676	682	354	51	367	367	391	266	68	3.848	3.768	3.718	3.982	3.435	1498	1502	1.944	1189	309	1187	315	99447	54591	0	0	0
1	243	5	unmapped	UPB_047358	18660	2965	50	910	863	317	36	59	59	74	55	74	659	751	372	49	406	406	433	297	68	3.364	2.33	2.016	2.329	3.151	1104	1149	1.75	851	253	804	345	69000	60098	0	0	0
1	244	5	unmapped	UPB_125174	18735	2960	50	1789	1680	536	31	64	64	76	54	71	586	657	356	54	405	405	452	312	69	9.53	6.413	4.899	5.769	3.371	1906	1868	3.253	1725	181	1616	252	134393	52536	0	0	0
1	245	5	unmapped	UPB_138333	18805	2960	50	1298	1311	423	32	59	59	74	62	83	730	695	421	60	318	318	360	272	75	3.007	3.321	2.838	3.131	2.596	1651	1629	1.588	1239	412	1252	377	104894	55584	0	0	0
1	246	5	unmapped	UPB_168021	18880	2960	50	793	789	283	35	62	62	75	52	69	582	574	307	53	344	344	385	266	69	3.071	3.161	2.329	2.813	3.17	969	957	1.619	731	238	727	230	63088	45937	0	0	0
1	247	5	unmapped	UPB_164496	18950	2960	40	891	944	275	29	67	67	90	73	81	601	634	360	56	344	344	395	265	67	3.206	3.024	1.862	2.401	2.447	1081	1167	1.681	824	257	877	290	49071	32984	0	0	0
1	248	5	unmapped	UPB_028226	19025	2960	50	1891	1862	577	30	82	82	107	88	82	670	736	424	57	356	356	413	293	70	5.761	4.684	4.377	4.845	3.063	2123	2160	2.526	1809	314	1780	380	148943	58890	0	0	0
1	249	5	unmapped	UPB_139249	19100	2960	50	1983	1930	539	27	73	73	92	66	71	673	672	364	54	384	384	505	926	183	6.609	6.448	4.349	5.249	2.558	2199	2145	2.724	1910	289	1857	288	154376	53747	0	0	0
1	250	5	unmapped	UPB_190056	19170	2965	45	672	683	267	39	52	52	74	63	85	570	618	362	58	342	342	500	1017	203	2.719	2.286	2.135	1.839	2.875	848	907	1.443	620	228	631	276	35536	32119	0	0	0
1	251	5	unmapped	UPB_073854	19245	2960	50	1388	1383	399	28	55	55	81	78	96	473	526	332	63	377	377	410	315	76	13.885	8.913	4.767	5.755	2.745	1429	1477	3.795	1333	96	1328	149	110624	42095	0	0	0
1	252	5	unmapped	UPB_180080	19320	2965	55	705	712	323	45	57	57	74	66	89	528	594	323	54	366	366	406	271	66	4	2.873	2.073	2.09	3.102	810	883	2	648	162	655	228	56928	47505	0	0	0
1	253	5	unmapped	UPB_195945	19390	2965	55	791	787	403	51	52	52	72	52	72	633	644	348	54	329	329	384	274	71	2.431	2.333	2.156	1.836	4.838	1043	1050	1.282	739	304	735	315	62946	51539	0	0	0
1	254	5	unmapped	UPB_228418	19465	2965	50	517	536	300	55	67	67	82	60	73	563	636	402	63	304	304	346	263	76	1.737	1.413	1.361	0.957	4.344	709	801	0.797	450	259	469	332	42860	50903	0	0	0
1	255	5	unmapped	UPB_047227	19540	2960	45	1234	1277	276	21	77	77	88	61	69	647	811	571	70	312	312	357	278	77	3.454	2.405	3.183	3.415	2.959	1492	1699	1.788	1157	335	1200	499	66408	42187	0	0	0
1	256	5		NA	19605	2955	65	39	56	45	80	64	64	75	54	72	326	363	247	68	334	334	380	291	76	3.125	-0.276	0.184	0.213	3.007	-33	21	1.644	-25	-8	-8	29	6683	43546	-50	0	0
1	257	5	unmapped	UPB_084637	19685	2960	50	1378	1430	499	34	67	67	80	57	71	504	615	404	65	344	344	397	316	79	8.194	5.03	3.824	4.455	2.88	1471	1634	3.035	1311	160	1363	271	114370	49163	0	0	0
1	258	5		NA	19755	2955	65	37	55	46	83	54	54	75	65	86	356	880	4733	537	359	359	400	388	97	5.667	0.002	0.164	0.175	4.823	-20	522	2.503	-17	-3	1	521	6598	105619	-50	0	0
1	259	5	unmapped	UPB_138972	19835	2960	50	693	705	279	39	39	39	61	52	85	546	627	450	71	358	358	405	458	113	3.479	2.476	1.889	2.117	3.524	842	935	1.799	654	188	666	269	56385	50171	0	0	0
1	260	5	unmapped	UPB_065347	19905	2960	50	1784	1771	553	31	55	55	103	118	114	697	915	998	109	323	323	372	276	74	4.623	2.899	4.115	4.059	2.773	2103	2308	2.209	1729	374	1716	592	141663	73231	0	0	0
1	261	5	unmapped	UPB_224770	19975	2960	45	1215	1220	301	24	61	61	114	137	120	545	634	399	62	326	326	385	299	77	5.269	3.763	3.102	3.693	2.805	1373	1467	2.398	1154	219	1159	308	63434	32955	0	0	0
1	262	5	unmapped	UPB_063875	20050	2965	50	893	859	326	37	61	61	85	75	88	621	692	391	56	314	314	549	2771	504	2.71	2.111	2.153	2.154	3.181	1139	1176	1.438	832	307	798	378	68743	55351	0	0	0
1	263	5	unmapped	UPB_058581	20130	2965	45	816	797	301	37	60	60	91	94	103	757	789	440	55	308	308	585	2990	511	1.684	1.532	1.382	1.536	3.126	1205	1218	0.752	756	449	737	481	41446	41038	0	0	0
1	264	5	unmapped	UPB_010413	20200	2965	45	1694	1771	450	25	65	65	90	83	92	644	672	394	58	339	339	378	284	75	5.341	5.123	4.599	4.902	2.337	1934	2039	2.417	1629	305	1706	333	92080	34955	0	0	0
1	265	5	unmapped	UPB_084136	20270	2960	40	1050	1110	313	28	72	72	103	120	116	757	853	740	86	329	329	390	286	73	2.285	1.981	2.039	2.601	3.194	1406	1562	1.192	978	428	1038	524	57735	44339	0	0	0
1	266	5	unmapped	UPB_047708	20345	2965	45	566	567	254	44	46	46	65	56	86	652	676	368	54	351	351	393	258	65	1.728	1.603	1.233	1.612	3.728	821	846	0.789	520	301	521	325	29479	35150	0	0	0
1	267	5	DarkCorner	DarkCorner	20420	2965	40	35	49	37	75	36	36	45	32	71	1046	1106	499	45	323	323	416	675	162	-0.001	0.017	0.045	0.04	3.994	722	796	Error	-1	723	13	783	2535	57529	0	0	0
1	1	6	DarkCorner	DarkCorner	950	3010	45	42	55	37	67	36	36	49	40	81	996	1046	399	38	267	267	304	232	76	0.008	0.024	0.03	0.022	4.294	735	798	-6.925	6	729	19	779	2849	54375	0	0	0
1	2	6	unmapped	UPB_172118	1025	3020	50	1408	1385	388	28	36	36	57	48	84	613	675	393	58	283	283	313	232	74	4.158	3.441	2.938	3.504	2.541	1702	1741	2.056	1372	330	1349	392	110802	54001	0	0	0
1	3	6	unmapped	UPB_104791	1100	3020	50	666	685	278	40	44	44	65	60	92	534	540	300	55	267	267	324	250	77	2.33	2.348	1.596	1.879	2.305	889	914	1.22	622	267	641	273	54812	43196	0	0	0
1	4	6	unmapped	UPB_088850	1170	3020	50	1148	1145	336	29	61	61	83	70	84	501	546	318	58	265	265	311	245	78	4.606	3.858	3.687	3.946	2.715	1323	1365	2.203	1087	236	1084	281	91575	43678	0	0	0
1	5	6	unmapped	UPB_125814	1245	3020	50	1818	1793	413	23	63	63	83	67	80	550	636	394	61	314	314	338	257	76	7.436	5.373	4.731	5.883	2.693	1991	2052	2.895	1755	236	1730	322	143419	50899	0	0	0
1	6	6	unmapped	UPB_018026	1315	3020	50	2304	2188	660	30	84	84	101	82	81	597	624	321	51	273	273	299	241	80	6.852	5.994	5.748	6.565	2.711	2544	2455	2.776	2220	324	2104	351	175037	49923	0	0	0
1	7	6	unmapped	UPB_054906	1390	3020	50	1923	1864	563	30	91	91	102	74	72	558	592	365	61	308	308	333	246	73	7.328	6.243	5.907	5.938	2.432	2082	2057	2.873	1832	250	1773	284	149088	47387	0	0	0
1	8	6	unmapped	UPB_148878	1465	3020	50	3579	3507	762	21	86	86	84	52	61	645	644	349	54	308	308	337	253	75	10.365	10.182	8.008	9.876	2.688	3830	3757	3.374	3493	337	3421	336	280589	51513	0	0	0
1	9	6	unmapped	UPB_049997	1540	3020	50	1862	1768	535	30	60	60	83	77	92	653	637	340	53	291	291	385	520	135	4.978	4.936	3.652	5.085	3.153	2164	2054	2.316	1802	362	1708	346	141473	50928	0	0	0
1	10	6	unmapped	UPB_108331	1610	3020	50	2526	2477	693	27	70	70	91	70	76	522	605	371	61	263	263	359	506	140	9.483	7.038	6.019	6.844	2.7	2715	2749	3.245	2456	259	2407	342	198181	48361	0	0	0
1	11	6	unmapped	UPB_035391	1685	3020	50	2335	2336	605	25	70	70	88	61	69	569	641	375	58	280	280	324	260	80	7.837	6.277	6.868	7.933	3.389	2554	2627	2.97	2265	289	2266	361	186870	51309	0	0	0
1	12	6	unmapped	UPB_157432	1760	3020	50	2791	2747	743	27	84	84	115	100	86	627	693	420	60	316	316	370	279	75	8.704	7.064	7.467	7.578	2.813	3018	3040	3.122	2707	311	2663	377	219730	55456	0	0	0
1	13	6	unmapped	UPB_150516	1830	3020	50	1609	1601	455	28	101	101	124	110	88	521	556	308	55	383	383	377	254	67	10.928	8.671	6.167	7.833	4.056	1646	1673	3.45	1508	138	1500	173	128042	44441	0	0	0
1	14	6	unmapped	UPB_097256	1905	3020	50	1771	1743	471	27	56	56	75	60	80	728	760	413	54	379	379	400	241	60	4.914	4.428	4.132	4.958	3.432	2064	2068	2.297	1715	349	1687	381	139444	60835	0	0	0
1	15	6	unmapped	UPB_091524	1975	3020	50	1342	1308	442	33	60	60	78	64	82	646	695	354	50	333	333	384	259	67	4.096	3.448	2.732	3.588	3.104	1595	1610	2.034	1282	313	1248	362	104674	55621	0	0	0
1	16	6	unmapped	UPB_164188	2050	3020	50	1436	1461	520	35	78	78	92	67	72	580	640	336	52	303	303	345	275	79	4.903	4.104	3.526	3.985	2.441	1635	1720	2.294	1358	277	1383	337	116883	51161	0	0	0
1	17	6	unmapped	UPB_032955	2125	3020	50	2911	2868	685	23	88	88	92	63	68	619	680	418	61	268	268	313	239	76	8.043	6.748	5.995	7.697	2.787	3174	3192	3.008	2823	351	2780	412	229455	54434	0	0	0
1	18	6	unmapped	UPB_168061	2195	3020	50	1363	1315	468	35	70	70	81	60	74	675	721	352	48	312	312	360	256	71	3.562	3.044	2.701	2.948	2.475	1656	1654	1.833	1293	363	1245	409	105209	57642	0	0	0
1	19	6	unmapped	UPB_058638	2270	3020	50	1165	1207	353	29	64	64	77	55	71	516	596	367	61	346	346	371	247	66	6.476	4.572	3.836	4.427	2.806	1271	1393	2.695	1101	170	1143	250	96563	47678	0	0	0
1	20	6	unmapped	UPB_135669	2345	3020	50	1028	1015	329	32	52	52	66	51	77	605	719	450	62	357	357	387	262	67	3.935	2.66	2.162	2.483	2.58	1224	1325	1.977	976	248	963	362	81222	57540	0	0	0
1	21	6	unmapped	UPB_165180	2415	3020	50	1923	1805	567	31	67	67	89	70	78	688	680	354	52	312	312	361	269	74	4.936	4.723	3.815	4.701	2.792	2232	2106	2.303	1856	376	1738	368	144386	54387	0	0	0
1	22	6	unmapped	UPB_175889	2490	3020	50	1198	1154	357	30	77	77	92	75	81	622	656	390	59	274	274	322	251	77	3.221	2.819	2.391	2.934	2.919	1469	1459	1.688	1121	348	1077	382	92300	52507	0	0	0
1	23	6	unmapped	UPB_059101	2565	3020	50	2526	2479	707	28	64	64	85	78	91	632	699	377	53	295	295	349	262	75	7.306	5.978	5.88	6.685	2.696	2799	2819	2.869	2462	337	2415	404	198296	55891	0	0	0
1	24	6	unmapped	UPB_116340	2640	3020	50	1590	1569	477	30	63	63	80	63	78	584	684	423	61	312	312	368	281	76	5.614	4.048	4.209	5.017	2.941	1799	1878	2.489	1527	272	1506	372	125487	54703	0	0	0
1	25	6	unmapped	UPB_128842	2710	3020	50	2712	2662	759	28	66	66	94	84	89	735	794	368	46	337	337	456	832	182	6.648	5.681	5.495	5.973	2.217	3044	3053	2.733	2646	398	2596	457	212932	63531	0	0	0
1	26	6	unmapped	UPB_125392	2785	3020	50	1173	1142	381	33	68	68	103	100	97	584	626	341	54	357	357	400	336	84	4.868	3.993	3.269	3.802	3.514	1332	1343	2.283	1105	227	1074	269	91322	50069	0	0	0
1	27	6	unmapped	UPB_214386	2855	3020	45	1413	1449	327	22	86	86	103	86	83	592	607	312	51	357	357	387	291	75	5.647	5.452	4.324	4.939	2.451	1562	1613	2.497	1327	235	1363	250	75336	31538	0	0	0
1	28	6	unmapped	UPB_077122	2930	3020	50	734	736	271	36	59	59	80	61	76	645	678	406	59	345	345	406	312	76	2.25	2.033	1.696	2.207	3.951	975	1010	1.17	675	300	677	333	58917	54273	0	0	0
1	29	6	unmapped	UPB_211528	3005	3020	50	2097	2058	563	27	61	61	80	62	77	635	679	408	60	329	329	365	262	71	6.654	5.706	5.363	6.347	3.623	2342	2347	2.734	2036	306	1997	350	164617	54292	0	0	0
1	30	6	unmapped	UPB_203266	3080	3020	50	1426	1405	482	34	50	50	72	54	75	665	699	388	55	356	356	367	230	62	4.453	3.95	3.209	3.714	3.297	1685	1698	2.155	1376	309	1355	343	112390	55946	0	0	0
1	31	6	unmapped	UPB_132505	3150	3020	50	2289	2166	652	30	72	72	85	62	72	714	735	384	52	354	354	389	257	66	6.158	5.496	5.113	5.23	2.32	2577	2475	2.623	2217	360	2094	381	173292	58811	0	0	0
1	32	6	unmapped	UPB_017613	3225	3020	50	1917	1834	524	28	73	73	92	72	78	657	702	424	60	343	343	381	253	66	5.873	4.905	4.89	5.96	3.044	2158	2120	2.554	1844	314	1761	359	146725	56194	0	0	0
1	33	6	unmapped	UPB_002081	3300	3020	50	1751	1675	528	31	96	96	109	86	78	627	705	369	52	344	344	677	3533	521	5.848	4.374	4.105	5.202	3.473	1938	1940	2.548	1655	283	1579	361	134035	56362	0	0	0
1	34	6	unmapped	UPB_064683	3370	3020	50	1909	1888	513	27	101	101	121	93	76	591	650	382	58	346	346	376	269	71	7.38	5.878	4.865	5.18	2.764	2053	2091	2.884	1808	245	1787	304	151020	52012	0	0	0
1	35	6	unmapped	UPB_110051	3445	3020	50	1769	1768	504	28	75	75	96	71	73	696	743	368	49	378	378	427	290	67	5.327	4.638	3.907	4.467	2.533	2012	2058	2.413	1694	318	1693	365	141436	59407	0	0	0
1	36	6	unmapped	UPB_137694	3515	3020	50	1356	1382	478	34	67	67	83	72	86	637	693	394	56	352	352	405	293	72	4.523	3.856	4.023	4.438	3.179	1574	1656	2.177	1289	285	1315	341	110524	55475	0	0	0
1	37	6	unmapped	UPB_188032	3590	3020	50	1169	1185	370	31	73	73	88	76	86	688	680	322	47	352	352	404	286	70	3.262	3.39	2.575	3.583	3.039	1432	1440	1.706	1096	336	1112	328	94839	54376	0	0	0
1	38	6		NA	3660	3015	65	49	70	56	80	64	64	84	71	84	369	409	275	67	293	293	372	273	73	-0.197	0.052	0.225	0.241	3.319	61	122	Error	-15	76	6	116	8441	49099	-50	0	0
1	39	6	unmapped	UPB_186110	3740	3020	50	1834	1795	599	33	73	73	82	55	67	646	724	338	46	364	364	402	258	64	6.245	4.783	3.883	5.121	3.233	2043	2082	2.643	1761	282	1722	360	143594	57944	0	0	0
1	40	6	unmapped	UPB_086734	3810	3020	50	2209	2193	677	30	77	77	92	62	67	648	703	401	57	372	372	406	249	61	7.725	6.393	5.914	6.314	3.029	2408	2447	2.949	2132	276	2116	331	175458	56277	0	0	0
1	41	6	unmapped	UPB_014808	3885	3020	50	2075	1978	505	25	76	76	92	70	76	653	672	378	56	362	362	421	283	67	6.869	6.135	5.42	6.523	3.214	2290	2212	2.78	1999	291	1902	310	158213	53753	0	0	0
1	42	6	unmapped	UPB_210033	3960	3020	50	1203	1160	379	32	60	60	86	77	89	680	730	377	51	353	353	407	294	72	3.495	2.918	2.717	3.119	4.031	1470	1477	1.805	1143	327	1100	377	92767	58434	0	0	0
1	43	6	unmapped	UPB_111059	4030	3020	50	2118	2045	584	28	69	69	98	86	87	640	728	389	53	333	333	413	321	77	6.674	5.003	4.951	5.188	2.387	2356	2371	2.739	2049	307	1976	395	163622	58216	0	0	0
1	44	6	unmapped	UPB_100260	4105	3020	50	1189	1178	375	31	67	67	85	67	78	716	740	412	55	370	370	411	290	70	3.243	3.003	2.384	2.919	3.134	1468	1481	1.697	1122	346	1111	370	94217	59227	0	0	0
1	45	6	unmapped	UPB_056594	4180	3020	50	2402	2309	712	30	81	81	93	66	70	686	745	410	55	353	353	420	288	68	6.97	5.684	4.897	6.299	2.904	2654	2620	2.801	2321	333	2228	392	184694	59602	0	0	0
1	46	6	unmapped	UPB_030774	4250	3020	50	3327	3184	848	26	109	109	126	91	72	754	783	390	49	326	326	372	256	68	7.519	6.729	5.389	7.369	3.131	3646	3532	2.91	3218	428	3075	457	254698	62608	0	0	0
1	47	6	unmapped	UPB_110875	4325	3020	50	1656	1647	486	29	104	104	127	93	73	756	733	398	54	297	297	338	237	70	3.381	3.539	2.906	3.956	2.98	2011	1979	1.758	1552	459	1543	436	131799	58625	0	0	0
1	48	6	unmapped	UPB_055312	4395	3020	50	2908	2800	726	25	82	82	109	74	67	697	746	386	51	379	379	405	267	65	8.887	7.406	5.453	7.27	2.783	3144	3085	3.152	2826	318	2718	367	224030	59699	0	0	0
1	49	6	unmapped	UPB_085577	4470	3020	50	2637	2564	744	29	74	74	101	71	70	784	805	387	48	432	432	473	261	55	7.281	6.676	5.905	6.312	2.593	2915	2863	2.864	2563	352	2490	373	205100	64416	0	0	0
1	50	6	unmapped	UPB_227054	4545	3020	50	418	442	205	46	57	57	84	70	83	1197	1191	515	43	456	456	478	264	55	0.487	0.524	0.537	0.527	2.61	1102	1120	-1.037	361	741	385	735	35352	95252	0	0	0
1	51	6	unmapped	UPB_012936	4615	3020	50	1564	1500	472	31	69	69	90	70	77	741	794	393	49	411	411	447	265	59	4.53	3.736	3.409	3.946	2.773	1825	1814	2.18	1495	330	1431	383	120017	63559	0	0	0
1	52	6	unmapped	UPB_183951	4690	3020	50	2905	2809	707	25	81	81	101	77	76	712	807	449	55	412	412	453	295	65	9.413	6.906	6.263	7.024	2.72	3124	3123	3.235	2824	300	2728	395	224731	64549	0	0	0
1	53	6	unmapped	UPB_147602	4765	3020	50	2590	2456	641	26	104	104	126	85	67	878	944	440	46	425	425	466	301	64	5.488	4.532	4.132	4.677	2.43	2939	2871	2.456	2486	453	2352	519	196491	75490	0	0	0
1	54	6	unmapped	UPB_007152	4835	3020	50	2437	2415	704	29	105	105	125	89	71	788	811	403	49	448	448	451	278	61	6.859	6.364	4.544	5.134	2.509	2672	2673	2.778	2332	340	2310	363	193234	64894	0	0	0
1	55	6	unmapped	UPB_069312	4910	3020	50	2857	2718	724	26	105	105	117	83	70	739	848	438	51	432	432	442	290	65	8.964	6.281	6.775	6.646	2.742	3059	3029	3.164	2752	307	2613	416	217446	67850	0	0	0
1	56	6	unmapped	UPB_038362	4985	3020	50	1323	1306	353	27	76	76	100	79	79	758	766	404	52	497	497	524	319	60	4.778	4.572	3.002	3.35	2.363	1508	1499	2.256	1247	261	1230	269	104495	61308	0	0	0
1	57	6	unmapped	UPB_216797	5060	3020	50	3183	3029	871	28	75	75	104	86	82	837	927	563	60	526	526	543	331	60	9.994	7.367	5.196	6.417	2.7	3419	3355	3.321	3108	311	2954	401	242325	74156	0	0	0
1	58	6	unmapped	UPB_047604	5130	3020	45	1594	1654	426	25	76	76	97	74	76	736	791	440	55	470	470	484	331	68	5.707	4.916	3.94	4.991	3.535	1784	1899	2.513	1518	266	1578	321	86001	41145	0	0	0
1	59	6	unmapped	UPB_204250	5200	3020	45	1345	1336	292	21	77	77	91	65	71	846	848	418	49	432	432	486	336	69	3.063	3.026	3.267	4.142	3.709	1682	1675	1.615	1268	414	1259	416	69489	44099	0	0	0
1	60	6	unmapped	UPB_071560	5275	3020	50	3014	2899	925	31	90	90	107	83	77	833	871	414	47	472	472	515	326	63	8.1	7.04	5.978	6.347	2.911	3285	3208	3.018	2924	361	2809	399	231903	69714	0	0	0
1	61	6	unmapped	UPB_189921	5350	3020	50	2314	2259	573	25	94	94	111	77	69	760	797	453	56	505	505	586	348	59	8.706	7.414	4.195	4.696	2.141	2475	2457	3.122	2220	255	2165	292	180709	63783	0	0	0
1	62	6	unmapped	UPB_006580	5425	3020	50	2371	2337	670	28	94	94	118	92	77	780	849	456	53	489	489	576	389	67	7.825	6.231	4.883	5.375	2.292	2568	2603	2.968	2277	291	2243	360	186939	67926	0	0	0
1	63	6	unmapped	UPB_064868	5495	3020	50	2062	2025	609	30	83	83	107	93	86	857	912	416	45	529	529	567	400	70	6.034	5.07	4.214	5.638	4.228	2307	2325	2.593	1979	328	1942	383	161988	72936	0	0	0
1	64	6	unmapped	UPB_023076	5570	3020	50	1781	1822	509	27	70	70	92	74	80	774	869	418	48	473	473	504	313	62	5.684	4.424	4.165	4.387	2.689	2012	2148	2.507	1711	301	1752	396	145789	69525	0	0	0
1	65	6	unmapped	UPB_113076	5645	3020	50	2325	2342	608	25	75	75	97	76	78	792	871	452	51	538	538	556	321	57	8.858	6.808	7.214	7.882	3.245	2504	2600	3.147	2250	254	2267	333	187322	69699	0	0	0
1	66	6	unmapped	UPB_010734	5720	3020	50	2130	2084	584	28	80	80	100	80	80	767	842	438	52	553	553	556	311	55	9.579	6.934	4.63	5.673	2.922	2264	2293	3.26	2050	214	2004	289	166710	67353	0	0	0
1	67	6	unmapped	UPB_068465	5790	3020	50	1367	1349	445	32	69	69	91	76	83	933	939	503	53	559	559	572	347	60	3.471	3.368	2.6	3.008	3.036	1672	1660	1.795	1298	374	1280	380	107883	75124	0	0	0
1	68	6	unmapped	UPB_017508	5865	3020	50	1524	1444	474	32	87	87	106	82	77	916	908	458	50	560	560	594	349	58	4.037	3.899	2.706	3.425	3.213	1793	1705	2.013	1437	356	1357	348	115556	72604	0	0	0
1	69	6	unmapped	UPB_044450	5940	3020	50	2354	2255	617	27	105	105	124	92	74	828	875	366	41	568	568	595	379	63	8.65	7.003	5.657	6.758	3.012	2509	2457	3.113	2249	260	2150	307	180437	70023	0	0	0
1	70	6	unmapped	UPB_206863	6010	3020	50	1395	1403	439	31	143	143	154	107	69	942	903	417	46	558	558	593	334	56	3.26	3.652	2.398	3.045	2.596	1636	1605	1.705	1252	384	1260	345	112219	72234	0	0	0
1	71	6	unmapped	UPB_031963	6080	3020	45	3853	3806	578	15	125	125	148	121	81	981	1008	385	38	629	629	661	365	55	10.591	9.712	8.648	10.257	2.515	4080	4060	3.405	3728	352	3681	379	197924	52426	0	0	0
1	72	6	unmapped	UPB_045725	6160	3020	50	3515	3304	832	25	115	115	139	122	87	963	1008	489	48	644	644	664	362	54	10.658	8.761	8.227	8.726	2.486	3719	3553	3.414	3400	319	3189	364	264343	80630	0	0	0
1	73	6	unmapped	UPB_006217	6230	3020	50	2491	2390	646	27	111	111	139	107	76	933	964	424	43	637	637	645	336	52	8.041	6.969	4.969	5.633	2.804	2676	2606	3.007	2380	296	2279	327	191182	77144	0	0	0
1	74	6	unmapped	UPB_172185	6315	3020	30	925	985	357	36	109	109	139	113	81	948	1019	437	42	624	624	673	415	61	2.519	2.218	2.021	2.595	3.172	1140	1271	1.333	816	324	876	395	31504	32610	0	0	0
1	75	6	unmapped	UPB_116929	6380	3020	50	1539	1499	444	29	108	108	126	92	73	974	997	483	48	615	615	636	374	58	3.986	3.641	3.072	3.395	2.638	1790	1773	1.995	1431	359	1391	382	119957	79760	0	0	0
1	76	6	unmapped	UPB_071522	6450	3020	50	3261	3188	732	22	112	112	140	108	77	944	1000	483	48	637	637	674	367	54	10.257	8.474	5.4	6.272	2.216	3456	3439	3.359	3149	307	3076	363	255044	80034	0	0	0
1	77	6	unmapped	UPB_187204	6520	3020	45	1972	1928	361	18	88	88	115	103	89	895	951	433	45	675	675	711	425	59	8.564	6.667	4.025	5.779	3.474	2104	2116	3.098	1884	220	1840	276	100259	49433	0	0	0
1	78	6	unmapped	UPB_229897	6595	3020	50	2096	1943	611	31	68	68	88	81	92	910	976	396	40	652	652	696	416	59	7.86	5.787	4.436	5.1	2.594	2286	2199	2.975	2028	258	1875	324	155472	78117	0	0	0
1	79	6	unmapped	UPB_081009	6670	3020	45	870	891	261	29	70	70	91	80	87	932	941	392	41	681	681	747	483	64	3.187	3.158	2.536	2.914	2.846	1051	1081	1.672	800	251	821	260	46331	48944	0	0	0
1	80	6	unmapped	UPB_054939	6745	3020	50	3280	3179	774	24	88	88	95	61	64	933	941	448	47	652	652	722	376	52	11.359	10.696	7.725	8.984	2.655	3473	3380	3.506	3192	281	3091	289	254323	75273	0	0	0
1	81	6	unmapped	UPB_109080	6815	3020	50	2394	2299	612	26	113	113	135	131	97	884	975	416	42	637	637	699	377	53	9.235	6.467	5.77	6.866	3.277	2528	2524	3.207	2281	247	2186	338	183943	78017	0	0	0
1	82	6	unmapped	UPB_150885	6890	3020	50	5913	5865	1284	21	129	129	161	150	93	7894	7743	1874	24	639	639	690	371	53	0.797	0.807	0.79	0.815	1.371	13039	12840	-0.327	5784	7255	5736	7104	469204	619435	0	0	0
1	83	6	unmapped	UPB_212523	6960	3020	45	1724	1778	382	21	120	120	139	100	71	1048	1139	608	53	703	703	719	402	55	4.649	3.803	2.727	4.298	3.817	1949	2094	2.217	1604	345	1658	436	92437	59214	0	0	0
1	84	6	unmapped	UPB_141776	7035	3020	50	4115	3870	1077	27	111	111	138	97	70	1163	1921	6216	323	662	662	742	415	55	7.992	2.986	5.458	5.524	2.525	4505	5018	2.999	4004	501	3759	1259	309627	153688	0	0	0
1	85	6		NA	7105	3015	65	51	86	75	87	100	100	134	117	87	684	737	397	53	703	703	743	408	54	2.579	-0.412	0.265	0.274	3.901	-68	20	1.367	-49	-19	-14	34	10328	88442	-50	0	0
1	86	6	unmapped	UPB_201608	7185	3020	50	743	755	270	35	65	65	80	57	71	1290	1338	530	39	733	733	789	421	53	1.217	1.14	0.987	1.057	2.537	1235	1295	0.284	678	557	690	605	60402	107075	0	0	0
1	87	6	unmapped	UPB_189968	7260	3020	50	2588	2495	706	28	87	87	96	69	71	1000	1055	463	43	773	773	803	402	50	11.018	8.539	6.819	7.357	3.317	2728	2690	3.462	2501	227	2408	282	199574	84402	0	0	0
1	88	6	unmapped	UPB_037203	7330	3020	50	3236	3107	787	25	91	91	107	85	79	994	1083	529	48	708	708	772	420	54	10.997	8.043	4.993	6.598	2.961	3431	3391	3.459	3145	286	3016	375	248584	86646	0	0	0
1	89	6		NA	7400	3015	65	55	79	63	79	82	82	105	93	88	724	781	418	53	769	769	792	406	51	0.6	-0.25	0.117	0.131	3.606	-72	9	-0.737	-27	-45	-3	12	9462	93749	-50	0	0
1	90	6	unmapped	UPB_144592	7475	3020	45	3640	3608	513	14	90	90	114	87	76	972	1035	383	37	790	790	814	411	50	19.505	14.359	8.194	15.606	5.281	3732	3763	4.286	3550	182	3518	245	187618	53824	0	0	0
1	91	6	unmapped	UPB_165032	7550	3020	45	1935	1994	339	17	99	99	115	82	71	986	1090	497	45	807	807	831	409	49	10.257	6.696	3.511	4.701	2.627	2015	2178	3.359	1836	179	1895	283	103676	56697	0	0	0
1	92	6	unmapped	UPB_021757	7625	3020	50	3125	3007	851	28	91	91	99	68	68	1185	1255	492	39	855	855	1406	5285	375	9.194	7.29	5.896	7.115	2.545	3364	3316	3.201	3034	330	2916	400	240536	100409	0	0	0
1	93	6	unmapped	UPB_228127	7700	3020	45	934	975	231	23	74	74	87	60	68	1023	1083	465	42	871	871	1952	7075	362	5.658	4.25	2.772	3.326	3.757	1012	1113	2.5	860	152	901	212	50683	56310	0	0	0
1	94	6	unmapped	UPB_211613	7770	3025	50	2153	2090	682	32	69	69	88	67	76	18022	17498	3969	22	794	794	1272	3993	313	0.121	0.121	0.12	0.108	1.971	19312	18725	-3.047	2084	17228	2021	16704	167182	1399807	0	0	0
1	95	6	unmapped	UPB_003748	7845	3020	45	1799	1817	415	22	77	77	94	66	70	1196	1184	501	42	743	743	816	415	50	3.801	3.946	3.087	3.778	3.156	2175	2181	1.927	1722	453	1740	441	94467	61551	0	0	0
1	96	6	unmapped	UPB_085779	7915	3020	50	3574	3422	1068	31	107	107	120	87	72	1164	1254	524	41	805	805	872	424	48	9.657	7.383	6.113	7.435	3.352	3826	3764	3.272	3467	359	3315	449	273785	100292	0	0	0
1	97	6	unmapped	UPB_167353	7990	3020	50	1485	1516	485	31	89	89	113	97	85	967	1045	510	48	847	847	889	456	51	11.633	7.207	2.692	3.769	3.18	1516	1625	3.54	1396	120	1427	198	121258	83592	0	0	0
1	98	6	unmapped	UPB_066619	8065	3020	50	2192	2148	610	28	95	95	119	91	76	1154	1208	447	37	755	755	806	400	49	5.256	4.532	4.494	4.655	2.353	2496	2506	2.394	2097	399	2053	453	171822	96656	0	0	0
1	99	6	unmapped	UPB_032758	8135	3020	45	3869	3865	552	14	106	106	131	97	74	1123	1203	526	43	895	895	906	430	47	16.504	12.205	7.72	11.88	4.328	3991	4067	4.045	3763	228	3759	308	200972	62531	0	0	0
1	100	6	unmapped	UPB_094034	8210	3020	45	2379	2407	458	19	103	103	118	94	79	1130	1213	616	50	930	930	1027	881	85	11.38	8.141	5.548	6.44	4.62	2476	2587	3.508	2276	200	2304	283	125143	63074	0	0	0
1	101	6	unmapped	UPB_155699	8280	3020	45	3155	3163	539	17	106	106	140	137	97	1319	1331	458	34	838	838	986	902	91	6.339	6.201	5.775	7.505	3.394	3530	3550	2.664	3049	481	3057	493	164455	69207	0	0	0
1	102	6	unmapped	UPB_057856	8360	3025	50	1820	1757	578	32	96	96	131	136	103	1110	1108	468	42	823	823	869	432	49	6.007	5.828	4.507	4.922	3.333	2011	1946	2.587	1724	287	1661	285	140586	88679	0	0	0
1	103	6	unmapped	UPB_150046	8430	3020	50	1745	1678	493	29	73	73	92	63	68	1258	1312	553	42	782	782	811	422	52	3.513	3.028	2.723	3.166	2.839	2148	2135	1.813	1672	476	1605	530	134236	104999	0	0	0
1	104	6	unmapped	UPB_197076	8500	3025	50	567	587	292	49	57	57	78	59	75	1117	1139	459	40	810	810	872	480	55	1.661	1.611	0.862	1.049	3.335	817	859	0.732	510	307	530	329	46988	91130	0	0	0
1	105	6	NC2_00075021	NC2_00075021	8580	3025	35	43	63	48	76	51	51	72	57	79	1628	1693	565	33	814	814	858	433	50	-0.01	0.014	0.05	0.059	2.903	806	891	Error	-8	814	12	879	2027	54160	0	0	0
1	106	6	unmapped	UPB_081445	8645	3020	45	2196	2277	593	26	72	72	114	137	120	1218	1227	479	39	752	752	816	392	48	4.558	4.642	4.052	4.322	2.233	2590	2680	2.188	2124	466	2205	475	118385	63805	0	0	0
1	107	6		NA	8720	3015	65	45	64	53	82	74	74	117	134	114	831	824	369	44	754	754	837	425	50	-0.377	-0.143	0.128	0.143	3.428	48	60	Error	-29	77	-10	70	7669	98848	-50	0	0
1	108	6	SM_04	SM_04	8795	3015	65	54	78	62	79	55	55	76	60	78	1074	1279	1887	147	805	805	814	401	49	-0.004	0.049	0.104	0.102	5.328	268	497	Error	-1	269	23	474	9352	153498	-50	0	0
1	109	6	unmapped	UPB_138733	8870	3020	50	3190	3117	766	24	81	81	104	81	77	1200	1220	561	45	817	817	811	414	51	8.117	7.533	4.936	5.749	2.333	3492	3439	3.021	3109	383	3036	403	249386	97589	0	0	0
1	110	6	unmapped	UPB_147573	8945	3020	55	3631	3542	887	25	110	110	132	89	67	1152	1134	476	41	742	742	794	432	54	8.588	8.755	6.408	7.75	2.832	3931	3824	3.102	3521	410	3432	392	283352	90733	0	0	0
1	111	6	unmapped	UPB_192993	9015	3020	50	3564	3385	923	27	108	108	126	81	64	1307	1273	504	39	793	793	811	392	48	6.724	6.827	5.086	5.582	1.973	3970	3757	2.749	3456	514	3277	480	270830	101860	0	0	0
1	112	6	unmapped	UPB_143725	9090	3020	50	3534	3456	728	21	116	116	126	81	64	1213	1261	627	49	833	833	923	907	98	8.995	7.804	5.815	7.101	3.083	3798	3768	3.169	3418	380	3340	428	276484	100899	0	0	0
1	113	6	unmapped	UPB_208686	9165	3025	50	540	525	230	43	84	84	97	73	75	1415	1479	608	41	806	806	888	907	102	0.749	0.655	0.668	0.602	4.102	1065	1114	-0.417	456	609	441	673	41969	118336	0	0	0
1	114	6	unmapped	UPB_214313	9240	3025	55	1581	1550	583	37	72	72	88	65	73	2562	2834	1440	50	837	837	840	429	51	0.875	0.74	0.934	0.823	3.034	3234	3475	-0.193	1509	1725	1478	1997	123990	226723	0	0	0
1	115	6	unmapped	UPB_108507	9310	3020	50	4222	4119	954	23	103	103	133	93	69	1246	1297	718	55	861	861	862	440	51	10.699	9.211	6.786	8.691	2.91	4504	4452	3.419	4119	385	4016	436	329553	103730	0	0	0
1	116	6	unmapped	UPB_092652	9385	3025	55	1323	1296	488	37	82	82	100	80	80	1176	1210	416	34	806	806	859	455	52	3.354	3.005	2.917	3.005	3.355	1611	1618	1.746	1241	370	1214	404	103713	96790	0	0	0
1	117	6	unmapped	UPB_199712	9455	3025	45	523	549	214	38	50	50	71	54	76	1201	1389	816	58	774	774	832	451	54	1.108	0.811	0.998	1.179	4.128	900	1114	0.148	473	427	499	615	28572	72230	0	0	0
1	118	6	unmapped	UPB_090076	9530	3020	50	3114	3124	743	23	86	86	109	79	72	1209	1252	593	47	742	742	794	433	54	6.484	5.957	5.46	6.68	3.098	3495	3548	2.697	3028	467	3038	510	249935	100193	0	0	0
1	119	6	unmapped	UPB_003062	9605	3020	50	2731	2687	612	22	80	80	106	83	78	1188	1247	478	38	755	755	848	470	55	6.122	5.299	4.939	6.224	3.361	3084	3099	2.614	2651	433	2607	492	214958	99771	0	0	0
1	120	6	unmapped	UPB_109131	9675	3020	45	2949	2980	419	14	80	80	103	79	76	1211	1199	489	40	698	698	790	474	60	5.593	5.788	4.989	5.75	2.209	3382	3401	2.484	2869	513	2900	501	154939	62336	0	0	0
1	121	6	unmapped	UPB_066621	9745	3020	45	2098	2053	411	20	86	86	116	96	82	1159	1162	472	40	726	726	792	451	56	4.647	4.511	3.612	3.878	1.921	2445	2403	2.216	2012	433	1967	436	106774	60423	0	0	0
1	122	6	unmapped	UPB_043294	9825	3020	50	3470	3384	884	26	112	112	137	111	81	1157	1279	527	41	690	690	819	487	59	7.191	5.555	5.75	6.556	2.825	3825	3861	2.846	3358	467	3272	589	270710	102302	0	0	0
1	123	6	unmapped	UPB_028754	9895	3020	45	3509	3450	446	12	116	116	136	92	67	1184	1278	531	41	731	731	829	455	54	7.49	6.095	6.139	7.998	3.958	3846	3881	2.905	3393	453	3334	547	179393	66459	0	0	0
1	124	6	unmapped	UPB_146759	9970	3020	45	2744	2774	496	17	100	100	126	90	71	1286	1267	486	38	796	796	860	488	56	5.396	5.677	4.352	5.003	2.45	3134	3145	2.432	2644	490	2674	471	144252	65864	0	0	0
1	125	6	unmapped	UPB_203141	10045	3020	55	2195	2163	581	26	89	89	113	86	76	1248	1287	646	50	735	735	763	468	61	4.105	3.757	3.809	4.229	2.489	2619	2626	2.037	2106	513	2074	552	173035	102982	0	0	0
1	126	6	unmapped	UPB_122428	10115	3025	55	3488	3342	1040	31	100	100	113	71	62	1229	1303	554	42	646	646	693	397	57	5.811	4.935	5.02	4.888	2.701	3971	3899	2.539	3388	583	3242	657	267367	104203	0	0	0
1	127	6	unmapped	UPB_220081	10190	3025	50	2072	1967	571	29	93	93	114	81	71	1096	1090	448	41	687	687	705	415	58	4.839	4.65	3.353	4.091	2.823	2388	2277	2.275	1979	409	1874	403	157381	87212	0	0	0
1	128	6	unmapped	UPB_110922	10265	3020	55	2069	2052	562	27	94	94	113	78	69	1104	1112	503	45	677	677	707	410	57	4.625	4.501	3.911	5.106	2.676	2402	2393	2.21	1975	427	1958	435	164126	88968	0	0	0
1	129	6	unmapped	UPB_075694	10335	3020	45	2660	2677	395	14	101	101	117	81	69	1226	1336	619	46	690	690	713	375	52	4.774	3.988	3.622	4.93	2.808	3095	3222	2.255	2559	536	2576	646	139187	69494	0	0	0
1	130	6	unmapped	UPB_201746	10410	3020	50	1073	1117	362	32	95	95	120	94	78	988	1056	449	42	652	652	672	351	52	2.911	2.53	2.141	2.571	2.933	1314	1426	1.541	978	336	1022	404	89323	84484	0	0	0
1	131	6	unmapped	UPB_018713	10485	3020	50	4019	3766	988	26	132	132	144	103	71	1114	1166	535	45	670	670	741	393	53	8.755	7.327	6.112	7.065	2.589	4331	4130	3.13	3887	444	3634	496	301271	93283	0	0	0
1	132	6	unmapped	UPB_043054	10555	3025	50	3566	3334	1049	31	94	94	120	92	76	1242	1257	413	32	654	654	669	399	59	5.905	5.373	5.136	5.803	3.067	4060	3843	2.562	3472	588	3240	603	266712	100585	0	0	0
1	133	6	unmapped	UPB_052806	10630	3020	50	2541	2476	670	27	87	87	106	78	73	1144	1231	496	40	677	677	712	388	54	5.255	4.312	4.471	5.382	2.879	2921	2943	2.394	2454	467	2389	554	198092	98463	0	0	0
1	134	6	unmapped	UPB_043400	10705	3025	45	1891	1935	467	24	76	76	96	66	68	1200	1140	513	45	626	626	674	410	60	3.162	3.617	2.745	3.507	2.404	2389	2373	1.661	1815	574	1859	514	100632	59275	0	0	0
1	135	6	unmapped	UPB_046644	10775	3025	50	1567	1456	539	37	82	82	101	72	71	994	1126	497	44	560	560	902	2958	327	3.422	2.428	2.15	2.477	2.782	1919	1940	1.775	1485	434	1374	566	116497	90106	0	0	0
1	136	6	unmapped	UPB_085167	10850	3020	50	2681	2585	660	25	88	88	112	82	73	1043	1050	505	48	532	532	865	3055	353	5.074	4.82	4.093	5.138	2.92	3104	3015	2.343	2593	511	2497	518	206760	83999	0	0	0
1	137	6	unmapped	UPB_048975	10920	3020	45	2576	2577	493	19	97	97	135	107	79	1010	1029	451	43	583	583	639	365	57	5.806	5.561	4.495	5.022	2.386	2906	2926	2.537	2479	427	2480	446	133993	53483	0	0	0
1	138	6	unmapped	UPB_024868	10995	3025	55	2154	2051	655	31	103	103	127	101	79	1008	1094	774	70	562	562	600	350	58	4.599	3.662	3.223	3.977	4.006	2497	2480	2.201	2051	446	1948	532	164047	87506	0	0	0
1	139	6	unmapped	UPB_044132	11070	3025	50	3185	3101	943	30	96	96	105	67	63	890	959	461	48	561	561	613	321	52	9.389	7.55	5.598	7.547	3.741	3418	3403	3.231	3089	329	3005	398	248103	76681	0	0	0
1	140	6	unmapped	UPB_139470	11140	3020	45	2044	2043	402	19	94	94	110	79	71	1017	1001	462	46	576	576	645	401	62	4.422	4.586	4.091	4.352	2.434	2391	2374	2.145	1950	441	1949	425	106220	52031	0	0	0
1	141	6	unmapped	UPB_150384	11215	3025	50	2086	1993	630	31	86	86	109	83	76	969	1021	434	42	544	544	599	398	66	4.706	3.998	4.349	4.344	3.536	2425	2384	2.234	2000	425	1907	477	159401	81696	0	0	0
1	142	6	unmapped	UPB_028209	11285	3020	45	3789	3794	692	18	96	96	129	116	89	887	958	382	39	522	522	576	348	60	10.118	8.482	8.544	9.93	2.772	4058	4134	3.339	3693	365	3698	436	197280	49831	0	0	0
1	143	6	unmapped	UPB_051949	11365	3025	50	2351	2239	636	28	82	82	118	115	97	827	948	487	51	601	601	626	363	57	10.04	6.216	5.016	5.565	3.323	2495	2504	3.328	2269	226	2157	347	179117	75822	0	0	0
1	144	6	unmapped	UPB_143266	11435	3020	50	3836	3845	1077	28	78	78	112	98	87	821	879	458	52	619	619	639	329	51	18.604	14.488	8.814	11.852	3.36	3960	4027	4.218	3758	202	3767	260	307614	70318	0	0	0
1	145	6	unmapped	UPB_084765	11510	3025	50	2500	2437	785	32	87	87	113	92	81	992	1018	504	49	546	546	626	659	105	5.41	4.979	4.097	5.386	4.074	2859	2822	2.436	2413	446	2350	472	194934	81471	0	0	0
1	146	6	unmapped	UPB_230868	11585	3025	50	760	745	290	38	74	74	89	59	66	877	954	595	62	532	532	608	618	101	1.988	1.59	1.274	1.433	4.495	1031	1093	0.992	686	345	671	422	59624	76293	0	0	0
1	147	6	unmapped	UPB_036853	11655	3025	50	2759	2574	846	32	99	99	115	78	67	945	985	495	50	505	505	544	318	58	6.045	5.156	4.025	4.303	2.957	3100	2955	2.596	2660	440	2475	480	205948	78794	0	0	0
1	148	6	unmapped	UPB_085460	11725	3025	45	967	988	296	29	80	80	104	78	75	1174	1160	400	34	523	523	539	333	61	1.363	1.425	1.152	1.52	2.719	1538	1545	0.446	887	651	908	637	51396	60307	0	0	0
1	149	6	unmapped	UPB_028764	11805	3020	50	3693	3640	935	25	98	98	116	85	73	801	868	422	48	526	526	566	336	59	13.073	10.357	9.106	11.754	3.455	3870	3884	3.708	3595	275	3542	342	291203	69478	0	0	0
1	150	6	unmapped	UPB_014371	11875	3025	50	1528	1443	543	37	118	118	149	157	105	804	853	400	46	502	502	554	342	61	4.669	3.775	3.284	3.725	3.483	1712	1676	2.223	1410	302	1325	351	115443	68253	0	0	0
1	151	6	unmapped	UPB_074988	11950	3025	50	1556	1553	533	34	102	102	120	90	75	718	824	455	55	455	455	543	326	60	5.529	3.932	3.256	4.065	3.839	1717	1820	2.467	1454	263	1451	369	124216	65904	0	0	0
1	152	6	unmapped	UPB_228960	12025	3025	50	1784	1755	597	34	80	80	101	74	73	927	931	443	47	493	493	541	298	55	3.926	3.824	3.378	3.961	3.062	2138	2113	1.973	1704	434	1675	438	140360	74469	0	0	0
1	153	6	unmapped	UPB_185475	12095	3025	50	1160	1105	404	36	65	65	89	70	78	707	812	477	58	443	443	517	307	59	4.148	2.818	2.099	2.593	4.257	1359	1409	2.052	1095	264	1040	369	88417	64988	0	0	0
1	154	6	unmapped	UPB_059737	12165	3020	45	2377	2481	499	20	98	98	121	96	79	769	814	445	54	451	451	507	326	64	7.167	6.565	6.049	6.987	2.986	2597	2746	2.841	2279	318	2383	363	129019	42352	0	0	0
1	155	6	unmapped	UPB_207632	12240	3020	45	1622	1674	385	22	95	95	121	112	92	808	836	404	48	499	499	536	302	56	4.942	4.685	4.245	4.44	2.437	1836	1916	2.305	1527	309	1579	337	87026	43457	0	0	0
1	156	6	unmapped	UPB_016366	12315	3020	45	1438	1478	331	22	76	76	93	64	68	858	851	460	54	498	498	804	3082	383	3.783	3.972	3.145	4.811	3.926	1722	1755	1.92	1362	360	1402	353	76856	44248	0	0	0
1	157	6	unmapped	UPB_198163	12390	3025	50	1042	1021	364	35	55	55	80	73	91	712	735	409	55	468	468	515	323	62	4.045	3.618	2.762	3.023	3.161	1231	1233	2.016	987	244	966	267	81717	58777	0	0	0
1	158	6	unmapped	UPB_109750	12460	3020	45	2016	2063	427	20	86	86	106	85	80	811	865	396	45	352	352	423	320	75	4.205	3.854	3.646	4.587	3.019	2389	2490	2.072	1930	459	1977	513	107279	45000	0	0	0
1	159	6	unmapped	UPB_012944	12535	3020	45	1513	1530	389	25	77	77	101	82	81	846	876	418	47	385	385	529	851	160	3.115	2.959	2.405	3.818	3.154	1897	1944	1.639	1436	461	1453	491	79583	45553	0	0	0
1	160	6	unmapped	UPB_009760	12610	3020	50	1570	1532	456	29	72	72	102	81	79	788	870	530	60	447	447	570	889	155	4.393	3.452	3.36	3.929	3.254	1839	1883	2.135	1498	341	1460	423	122597	69637	0	0	0
1	161	6	unmapped	UPB_025927	12685	3025	50	1352	1298	429	33	78	78	94	63	67	781	819	468	57	486	486	493	276	55	4.319	3.664	3.183	3.242	2.965	1569	1553	2.111	1274	295	1220	333	103823	65541	0	0	0
1	162	6	unmapped	UPB_076954	12755	3020	50	1165	1124	386	34	79	79	96	68	70	861	893	423	47	428	428	425	259	60	2.508	2.247	1.99	2.183	2.461	1519	1510	1.327	1086	433	1045	465	89943	71469	0	0	0
1	163	6	unmapped	UPB_214917	12830	3025	50	418	460	189	41	67	67	83	59	71	803	828	380	45	455	455	446	262	58	1.009	1.054	0.913	0.999	2.694	699	766	0.012	351	348	393	373	36831	66264	0	0	0
1	164	6	unmapped	UPB_022240	12905	3025	50	1739	1722	607	35	83	83	104	99	95	835	874	460	52	438	438	455	290	63	4.171	3.759	3.506	3.386	2.87	2053	2075	2.06	1656	397	1639	436	137721	69920	0	0	0
1	165	6	unmapped	UPB_046221	12975	3025	50	1784	1809	614	33	97	97	141	136	96	758	844	569	67	390	390	450	318	70	4.584	3.771	3.275	3.728	3.428	2055	2166	2.197	1687	368	1712	454	144688	67487	0	0	0
1	166	6	unmapped	UPB_004390	13050	3025	50	1979	1916	599	31	96	96	110	76	69	867	931	549	58	400	400	448	340	75	4.032	3.427	3.888	3.441	2.408	2350	2351	2.012	1883	467	1820	531	153292	74500	0	0	0
1	167	6	unmapped	UPB_120074	13125	3025	50	1175	1143	412	36	94	94	105	71	67	806	834	397	47	467	467	472	309	65	3.189	2.858	2.491	2.424	3.759	1420	1416	1.673	1081	339	1049	367	91467	66727	0	0	0
1	168	6	unmapped	UPB_233617	13195	3020	45	2051	2041	498	24	93	93	107	82	76	888	857	439	51	422	422	428	269	62	4.202	4.478	3.637	5.054	2.738	2424	2383	2.071	1958	466	1948	435	106138	44574	0	0	0
1	169	6	unmapped	UPB_139358	13270	3020	45	3177	3174	554	17	78	78	115	105	91	746	958	1143	119	391	391	421	268	63	8.73	5.46	6.905	9.007	3.134	3454	3663	3.126	3099	355	3096	567	165037	49840	0	0	0
1	170	6	unmapped	UPB_190324	13345	3025	45	1323	1273	343	26	92	92	102	70	68	653	720	526	73	391	391	428	269	62	4.698	3.59	2.584	3.441	3.016	1493	1510	2.232	1231	262	1181	329	66218	37453	0	0	0
1	171	6	unmapped	UPB_036741	13415	3025	50	2880	2692	818	30	85	85	106	82	77	616	694	428	61	363	363	407	290	71	11.047	7.876	7.761	9.316	4.181	3048	2938	3.466	2795	253	2607	331	215380	55505	0	0	0
1	172	6	unmapped	UPB_215475	13490	3020	45	757	765	158	20	72	72	97	78	80	692	732	425	58	377	377	412	284	68	2.175	1.952	1.28	1.707	2.689	1000	1048	1.121	685	315	693	355	39794	38084	0	0	0
1	173	6	unmapped	UPB_161757	13560	3025	55	1686	1606	579	36	71	71	97	71	73	758	761	380	49	359	359	409	301	73	4.048	3.818	3.74	3.725	2.888	2014	1937	2.017	1615	399	1535	402	128486	60868	0	0	0
1	174	6	unmapped	UPB_196231	13635	3025	50	1624	1514	487	32	70	70	102	81	79	602	699	431	61	297	297	357	232	64	5.095	3.592	3.532	3.731	2.844	1859	1846	2.349	1554	305	1444	402	121086	55930	0	0	0
1	175	6		NA	13705	3020	65	39	52	32	61	68	68	86	68	79	334	397	308	77	336	336	367	230	62	14.5	-0.262	0.179	0.195	2.633	-31	45	3.858	-29	-2	-16	61	6181	47678	-50	0	0
1	176	6	unmapped	UPB_230974	13785	3025	55	628	663	279	42	63	63	85	66	77	670	669	388	57	363	363	399	273	68	1.84	1.961	1.412	1.538	3.017	872	906	0.88	565	307	600	306	53075	53508	0	0	0
1	177	6	unmapped	UPB_034570	13855	3020	45	2320	2279	494	21	91	91	115	86	74	669	669	366	54	370	370	405	272	67	7.455	7.318	5.765	6.496	2.239	2528	2487	2.898	2229	299	2188	299	118520	34786	0	0	0
1	178	6	unmapped	UPB_080124	13930	3020	45	945	982	296	30	80	80	103	80	77	740	731	358	48	376	376	524	1114	212	2.376	2.541	2.111	2.164	1.946	1229	1257	1.249	865	364	902	355	51070	38013	0	0	0
1	179	6	unmapped	UPB_126164	14005	3025	50	2012	1934	659	34	62	62	78	52	66	783	807	493	61	379	379	552	1251	226	4.827	4.374	3.963	4.896	3.828	2354	2300	2.271	1950	404	1872	428	154690	64592	0	0	0
1	180	6	unmapped	UPB_098367	14075	3020	50	705	733	290	39	65	65	79	58	73	641	1461	6922	473	338	338	383	271	70	2.112	0.595	1.616	1.504	2.96	943	1791	1.079	640	303	668	1123	58600	116917	0	0	0
1	181	6	unmapped	UPB_227680	14150	3025	50	1132	1045	372	35	61	61	74	55	74	572	653	371	56	355	355	386	250	64	4.935	3.302	2.971	3.16	3.461	1288	1282	2.303	1071	217	984	298	83591	52214	0	0	0
1	182	6	unmapped	UPB_066725	14225	3025	55	2592	2491	830	33	83	83	104	87	83	717	750	418	55	339	339	389	279	71	6.638	5.859	4.286	5.1	2.682	2887	2819	2.731	2509	378	2408	411	199282	60029	0	0	0
1	183	6	unmapped	UPB_065714	14295	3020	45	4964	4915	741	15	133	133	155	109	70	786	827	393	47	316	316	366	282	77	10.279	9.358	8.56	10.676	2.492	5301	5293	3.362	4831	470	4782	511	255580	43022	0	0	0
1	184	6	unmapped	UPB_120673	14370	3025	50	1944	1905	578	30	113	113	141	103	73	606	687	370	53	323	323	336	241	71	6.47	4.923	4.121	4.878	2.984	2114	2156	2.694	1831	283	1792	364	152436	54994	0	0	0
1	185	6	unmapped	UPB_041979	14440	3025	55	2562	2412	832	34	91	91	103	74	71	682	767	732	95	290	290	369	329	89	6.304	4.866	5.336	5.176	3.5	2863	2798	2.656	2471	392	2321	477	192996	61360	0	0	0
1	186	6	unmapped	UPB_147382	14515	3020	45	2189	2250	394	17	75	75	97	78	80	696	719	446	62	307	307	362	266	73	5.434	5.279	5.181	6.599	3.146	2503	2587	2.442	2114	389	2175	412	117003	37411	0	0	0
1	187	6	unmapped	UPB_176272	14590	3025	50	754	760	318	41	68	68	88	75	85	590	650	347	53	340	340	376	253	67	2.744	2.232	2.233	2.568	3.655	936	1002	1.456	686	250	692	310	60808	51999	0	0	0
1	188	6	unmapped	UPB_017686	14660	3025	50	2242	2095	757	36	74	74	90	68	75	742	718	375	52	320	320	395	301	76	5.137	5.078	3.996	4.601	3.184	2590	2419	2.361	2168	422	2021	398	167631	57419	0	0	0
1	189	6	unmapped	UPB_117107	14735	3025	45	1261	1284	325	25	77	77	92	63	68	621	647	382	59	332	332	434	412	94	4.097	3.832	3.339	5.161	4.673	1473	1522	2.035	1184	289	1207	315	66742	33660	0	0	0
1	190	6	unmapped	UPB_179854	14810	3025	50	1166	1148	395	34	88	88	103	65	63	735	725	384	52	352	352	443	411	92	2.815	2.842	2.385	2.827	2.919	1461	1433	1.493	1078	383	1060	373	91829	58006	0	0	0
1	191	6	unmapped	UPB_156662	14885	3025	50	1924	1843	577	31	82	82	98	69	70	677	701	408	58	282	282	395	396	100	4.663	4.203	4.038	4.146	2.691	2237	2180	2.221	1842	395	1761	419	147411	56046	0	0	0
1	192	6	unmapped	UPB_048408	14955	3020	55	1110	1077	390	36	94	94	99	68	68	554	617	366	59	378	378	442	312	70	5.773	4.113	2.757	3.672	3.177	1192	1222	2.529	1016	176	983	239	86180	49365	0	0	0
1	193	6	unmapped	UPB_127999	15030	3025	50	2374	2253	717	31	59	59	86	62	72	704	711	350	49	389	389	447	306	68	7.349	6.814	5.859	5.972	3.062	2630	2516	2.878	2315	315	2194	322	180226	56843	0	0	0
1	194	6	unmapped	UPB_226974	15105	3025	50	1783	1714	580	33	78	78	103	85	82	1231	1259	468	37	389	389	412	286	69	2.025	1.88	1.873	1.943	2.118	2547	2506	1.018	1705	842	1636	870	137123	100735	0	0	0
1	195	6	unmapped	UPB_015597	15180	3020	45	2495	2464	494	20	112	112	128	90	70	578	652	492	75	380	380	419	285	68	12.035	8.647	5.539	6.322	2.959	2581	2624	3.589	2383	198	2352	272	128105	33907	0	0	0
1	196	6	unmapped	UPB_212047	15250	3025	50	1282	1273	399	31	95	95	103	66	64	794	1033	1098	106	294	294	356	264	74	2.374	1.594	2.293	2.27	3.732	1687	1917	1.247	1187	500	1178	739	101830	82645	0	0	0
1	197	6	unmapped	UPB_002061	15325	3025	55	2942	2810	860	30	88	88	103	71	68	735	753	412	54	306	306	366	261	71	6.653	6.089	5.407	6.236	2.548	3283	3169	2.734	2854	429	2722	447	224767	60250	0	0	0
1	198	6	unmapped	UPB_077575	15390	3020	45	1308	1280	301	23	80	80	117	108	92	809	784	346	44	324	324	369	246	66	2.532	2.609	2.497	3.2	2.725	1713	1660	1.34	1228	485	1200	460	66565	40758	0	0	0
1	199	6		NA	15470	3020	65	49	67	53	79	75	75	101	93	92	331	391	468	119	343	343	373	249	66	2.167	-0.167	0.219	0.208	4.3	-38	40	1.115	-26	-12	-8	48	8015	46977	-50	0	0
1	200	6	unmapped	UPB_049195	15545	3020	55	2453	2327	667	28	77	77	93	62	66	600	630	361	57	339	339	366	266	72	9.103	7.732	5.932	7.225	2.506	2637	2541	3.186	2376	261	2250	291	186132	50360	0	0	0
1	201	6	unmapped	UPB_168696	15615	3020	50	980	945	339	35	81	81	106	73	68	591	614	290	47	294	294	358	265	74	3.027	2.7	2.292	2.559	2.969	1196	1184	1.598	899	297	864	320	75617	49102	0	0	0
1	202	6	unmapped	UPB_141572	15690	3025	50	2489	2346	712	30	91	91	111	86	77	616	629	317	50	258	258	344	270	78	6.698	6.078	5.159	6.1	2.752	2756	2626	2.744	2398	358	2255	371	187658	50347	0	0	0
1	203	6	unmapped	UPB_132663	15765	3025	50	2194	2073	627	30	92	92	111	83	74	755	733	348	47	361	361	403	293	72	5.335	5.325	3.914	5.058	2.986	2496	2353	2.415	2102	394	1981	372	165810	58603	0	0	0
1	204	6	unmapped	UPB_215504	15835	3025	50	1652	1638	551	33	62	62	88	73	82	628	699	357	51	312	312	356	263	73	5.032	4.072	3.81	4.281	2.918	1906	1963	2.331	1590	316	1576	387	131070	55926	0	0	0
1	205	6	unmapped	UPB_207663	15910	3025	45	782	807	267	33	54	54	66	46	69	612	708	447	63	330	330	382	262	68	2.582	1.992	1.397	2.046	3.973	1010	1131	1.368	728	282	753	378	41957	36826	0	0	0
1	206	6	unmapped	UPB_003469	15985	3025	50	1730	1665	535	32	72	72	85	61	71	676	729	453	62	302	302	353	264	74	4.433	3.731	3.463	4.124	3.662	2032	2020	2.148	1658	374	1593	427	133203	58336	0	0	0
1	207	6	unmapped	UPB_201151	16060	3025	40	524	535	182	34	70	70	87	62	71	687	717	379	52	332	332	381	269	70	1.279	1.208	0.895	1.2	2.782	809	850	0.355	454	355	465	385	27819	37264	0	0	0
1	208	6	unmapped	UPB_208365	16130	3020	45	515	552	190	34	61	61	73	56	76	708	783	486	62	364	364	403	285	70	1.32	1.172	1.138	1.394	3.16	798	910	0.4	454	344	491	419	28718	40696	0	0	0
1	209	6	unmapped	UPB_040702	16205	3020	45	3150	3080	484	15	85	85	118	98	83	711	729	384	52	319	319	371	263	70	7.819	7.305	6.623	8.108	2.475	3457	3405	2.967	3065	392	2995	410	160159	37933	0	0	0
1	210	6	unmapped	UPB_208172	16275	3025	50	715	665	283	42	60	60	92	86	93	637	654	360	55	296	296	346	263	76	1.921	1.69	1.231	1.693	3.77	996	963	0.942	655	341	605	358	53183	52340	0	0	0
1	211	6	unmapped	UPB_119267	16350	3025	50	2251	2118	586	27	74	74	92	70	76	649	697	395	56	300	300	366	282	77	6.238	5.149	4.745	5.09	2.823	2526	2441	2.641	2177	349	2044	397	169445	55747	0	0	0
1	212	6	unmapped	UPB_006371	16425	3025	50	2681	2672	778	29	89	89	106	76	71	626	682	379	55	295	295	362	250	69	7.831	6.674	6.443	7.403	3.091	2923	2970	2.969	2592	331	2583	387	213734	54568	0	0	0
1	213	6	unmapped	UPB_150485	16495	3020	50	1936	1905	629	33	88	88	100	74	74	647	718	719	100	321	321	359	251	69	5.669	4.577	4.638	5.426	3.035	2174	2214	2.503	1848	326	1817	397	152393	57466	0	0	0
1	214	6	unmapped	UPB_111599	16570	3025	50	2652	2577	768	29	92	92	101	75	74	658	659	368	55	331	331	380	290	76	7.829	7.576	6.047	7.205	3.319	2887	2813	2.969	2560	327	2485	328	206146	52711	0	0	0
1	215	6	unmapped	UPB_002372	16640	3025	50	1527	1428	481	33	53	53	69	56	81	567	662	441	66	293	293	580	2632	453	5.38	3.726	3.521	3.456	3.51	1748	1744	2.427	1474	274	1375	369	114202	52959	0	0	0
1	216	6	unmapped	UPB_112731	16715	3025	50	2473	2409	686	28	54	54	78	70	89	815	1632	7246	443	299	299	589	2612	443	4.688	1.767	4.214	5.001	3.73	2935	3688	2.229	2419	516	2355	1333	192742	130585	0	0	0
1	217	6	unmapped	UPB_123742	16790	3025	50	3016	2964	840	28	97	97	126	95	75	564	666	431	64	345	345	395	282	71	13.329	8.931	8.818	9.836	3.336	3138	3188	3.736	2919	219	2867	321	237131	53250	0	0	0
1	218	6	unmapped	UPB_137372	16855	3020	45	980	993	345	34	89	89	126	122	96	533	635	387	60	399	399	453	339	74	6.649	3.831	2.774	2.783	3.055	1025	1140	2.733	891	134	904	236	51613	32997	0	0	0
1	219	6	unmapped	UPB_118882	16935	3020	45	2845	2829	477	16	98	98	126	107	84	535	614	347	56	390	390	432	278	64	18.945	12.192	9.581	11.633	2.887	2892	2955	4.244	2747	145	2731	224	147123	31947	0	0	0
1	220	6	unmapped	UPB_204681	17010	3025	45	683	677	181	26	71	71	87	64	73	565	597	403	67	324	324	370	285	77	2.539	2.22	1.5	2.096	4.214	853	879	1.344	612	241	606	273	35209	31019	0	0	0
1	221	6	unmapped	UPB_002534	17085	3025	45	1553	1496	314	20	79	79	94	65	69	643	670	320	47	356	356	389	264	67	5.136	4.513	3.679	4.577	2.602	1761	1731	2.361	1474	287	1417	314	77774	34863	0	0	0
1	222	6	unmapped	UPB_098887	17155	3025	45	788	780	245	31	69	69	88	64	72	571	618	334	54	364	364	401	239	59	3.473	2.799	2.097	2.547	2.763	926	965	1.796	719	207	711	254	40581	32135	0	0	0
1	223	6	unmapped	UPB_002288	17230	3025	50	2115	2117	658	31	70	70	90	69	76	642	661	411	62	344	344	401	298	74	6.862	6.457	4.507	4.959	2.799	2343	2364	2.779	2045	298	2047	317	169352	52914	0	0	0
1	224	6	unmapped	UPB_154073	17305	3020	55	2663	2557	924	36	100	100	114	87	76	617	661	363	54	335	335	393	283	72	9.089	7.537	6.098	6.139	3.34	2845	2783	3.184	2563	282	2457	326	204579	52841	0	0	0
1	225	6	unmapped	UPB_099479	17380	3030	40	750	743	303	40	86	86	106	82	77	612	660	422	63	353	353	387	278	71	2.564	2.14	1.951	1.658	4.56	923	964	1.358	664	259	657	307	38645	34339	0	0	0
1	226	6	unmapped	UPB_049281	17450	3025	50	2350	2374	659	27	88	88	109	88	80	640	662	392	59	348	348	388	276	71	7.747	7.28	4.976	6.816	3.063	2554	2600	2.954	2262	292	2286	314	189936	52949	0	0	0
1	227	6	unmapped	UPB_189405	17520	3025	45	2170	2120	469	22	86	86	105	85	80	675	680	389	57	367	367	421	269	63	6.766	6.498	5.169	6.445	3.223	2392	2347	2.758	2084	308	2034	313	110219	35358	0	0	0
1	228	6	unmapped	UPB_120028	17600	3025	45	1504	1551	326	21	71	71	91	68	74	749	758	438	57	325	325	386	280	72	3.38	3.418	2.486	3.214	2.491	1857	1913	1.757	1433	424	1480	433	80629	39411	0	0	0
1	229	6	unmapped	UPB_040472	17670	3025	50	2729	2702	727	26	84	84	98	72	73	775	769	421	54	323	323	358	281	78	5.852	5.87	5.359	6.02	2.658	3097	3064	2.549	2645	452	2618	446	216184	61529	0	0	0
1	230	6	unmapped	UPB_053851	17745	3025	50	3576	3445	1047	30	101	101	114	87	76	712	760	473	62	341	341	385	271	70	9.367	7.981	8.174	7.429	2.784	3846	3763	3.228	3475	371	3344	419	275591	60768	0	0	0
1	231	6	unmapped	UPB_190366	17815	3020	50	878	832	271	32	70	70	89	72	80	545	609	380	62	341	341	385	241	62	3.961	2.843	2.104	2.883	4.389	1012	1030	1.986	808	204	762	268	66593	48729	0	0	0
1	232	6	unmapped	UPB_078433	17890	3025	50	1919	1811	539	29	85	85	107	73	68	653	798	1177	147	319	319	354	223	62	5.491	3.603	4.84	5.139	3.542	2168	2205	2.457	1834	334	1726	479	144878	63803	0	0	0
1	233	6	unmapped	UPB_157000	17960	3025	55	2390	2239	716	31	72	72	94	74	78	667	669	357	53	374	374	391	269	68	7.911	7.346	5.462	5.889	2.996	2611	2462	2.984	2318	293	2167	295	179109	53547	0	0	0
1	234	6	unmapped	UPB_113299	18035	3025	50	2856	2730	767	28	73	73	89	74	83	643	714	402	56	380	380	389	271	69	10.582	7.955	6.919	7.858	2.904	3046	2991	3.404	2783	263	2657	334	218427	57136	0	0	0
1	235	6	unmapped	UPB_075052	18110	3025	50	2374	2251	656	29	60	60	79	60	75	544	613	422	68	349	349	421	260	61	11.867	8.299	7.649	7.73	3.301	2509	2455	3.569	2314	195	2191	264	180045	49003	0	0	0
1	236	6	unmapped	UPB_058637	18180	3025	50	1205	1173	418	35	77	77	91	63	69	656	749	426	56	335	335	412	330	80	3.514	2.647	2.645	3.094	3.546	1449	1510	1.813	1128	321	1096	414	93817	59947	0	0	0
1	237	6	unmapped	UPB_100845	18255	3025	50	723	734	341	46	75	75	97	91	93	497	556	336	60	334	334	411	340	82	3.975	2.968	2.102	2.262	4.009	811	881	1.991	648	163	659	222	58712	44447	0	0	0
1	238	6		NA	18325	3020	65	48	68	49	72	57	57	77	61	79	328	412	331	80	326	326	379	281	74	-4.5	0.128	0.159	0.212	4.377	-7	97	Error	-9	2	11	86	8102	49483	-50	0	0
1	239	6	unmapped	UPB_200410	18400	3025	45	1643	1590	395	24	68	68	87	64	73	542	579	323	55	302	302	354	250	70	6.563	5.495	5.059	5.428	3.012	1815	1799	2.714	1575	240	1522	277	82667	30088	0	0	0
1	240	6	unmapped	UPB_188592	18475	3025	45	1272	1288	348	27	91	91	107	72	67	694	718	397	55	361	361	418	325	77	3.547	3.353	2.905	3.067	2.403	1514	1554	1.826	1181	333	1197	357	66960	37319	0	0	0
1	241	6	unmapped	UPB_103576	18550	3025	45	1192	1216	297	24	69	69	87	62	71	619	689	346	50	417	417	420	268	63	5.559	4.217	4.383	6.093	4.257	1325	1419	2.475	1123	202	1147	272	63252	35813	0	0	0
1	242	6	unmapped	UPB_066153	18620	3025	50	2152	2002	623	31	55	55	77	63	81	642	686	388	56	325	325	394	301	76	6.615	5.393	5.193	5.295	2.739	2414	2308	2.726	2097	317	1947	361	160178	54891	0	0	0
1	243	6	unmapped	UPB_010568	18695	3025	50	1732	1767	562	31	73	73	85	60	70	646	671	348	51	354	354	388	277	71	5.682	5.344	4.109	4.563	2.692	1951	2011	2.506	1659	292	1694	317	141351	53699	0	0	0
1	244	6	unmapped	UPB_217790	18770	3020	40	632	618	226	36	55	55	71	53	74	671	668	352	52	340	340	388	289	74	1.743	1.716	1.346	1.382	2.67	908	891	0.802	577	331	563	328	32121	34757	0	0	0
1	245	6	unmapped	UPB_111680	18840	3025	55	4202	4005	1197	29	73	73	93	78	83	706	723	377	52	346	346	380	271	71	11.469	10.43	9.193	8.766	2.571	4489	4309	3.52	4129	360	3932	377	320387	57810	0	0	0
1	246	6	unmapped	UPB_082911	18915	3025	50	1323	1317	441	33	74	74	100	90	90	638	691	447	64	340	340	376	239	63	4.191	3.541	2.959	3.64	3.467	1547	1594	2.067	1249	298	1243	351	105333	55256	0	0	0
1	247	6	unmapped	UPB_223215	18980	3035	45	300	289	183	63	75	75	102	93	91	651	1342	4958	369	338	338	391	266	68	0.719	0.213	0.632	0.537	6.909	538	1218	-0.476	225	313	214	1004	15046	69803	0	0	0
1	248	6	unmapped	UPB_093771	19060	3025	45	1295	1318	291	22	92	92	112	85	75	673	838	794	94	396	396	423	273	64	4.343	2.774	2.953	3.596	3.16	1480	1668	2.119	1203	277	1226	442	68552	43581	0	0	0
1	249	6	unmapped	UPB_057892	19135	3025	50	1971	1950	645	33	78	78	90	62	68	642	653	365	55	384	384	407	278	68	7.337	6.959	5.519	5.822	2.869	2151	2141	2.875	1893	258	1872	269	155997	52235	0	0	0
1	250	6	unmapped	UPB_010864	19210	3020	50	2103	2059	632	30	66	66	89	79	88	489	620	411	66	376	376	669	3309	494	18.027	8.168	5.29	7.908	3.516	2150	2237	4.172	2037	113	1993	244	164720	49637	0	0	0
1	251	6	unmapped	UPB_043433	19280	3025	45	1424	1457	334	22	73	73	116	140	120	513	530	311	58	352	352	401	279	69	8.391	7.775	4.609	6.209	2.905	1512	1562	3.069	1351	161	1384	178	75758	27566	0	0	0
1	252	6	unmapped	UPB_051599	19355	3025	50	1269	1263	421	33	73	73	98	105	107	557	611	336	54	336	336	376	263	69	5.412	4.327	3.358	4.184	3.344	1417	1465	2.436	1196	221	1190	275	101065	48880	0	0	0
1	253	6	unmapped	UPB_112098	19430	3025	50	1691	1615	523	32	85	85	128	119	92	717	760	402	52	322	322	378	256	67	4.066	3.493	3.336	3.457	2.83	2001	1968	2.024	1606	395	1530	438	129164	60778	0	0	0
1	254	6	unmapped	UPB_217818	19505	3020	45	828	795	209	26	65	65	93	80	86	570	557	298	53	366	366	409	261	63	3.74	3.822	2.442	2.439	2.496	967	921	1.903	763	204	730	191	41321	28963	0	0	0
1	255	6	unmapped	UPB_068983	19575	3025	50	1146	1080	369	34	63	63	71	45	63	550	566	359	63	347	347	393	272	69	5.335	4.644	2.851	3.052	3.724	1286	1236	2.415	1083	203	1017	219	86413	45258	0	0	0
1	256	6	unmapped	UPB_139176	19650	3030	50	743	732	369	50	57	57	68	46	67	639	706	484	68	279	279	338	277	81	1.906	1.581	1.46	1.246	4.19	1046	1102	0.93	686	360	675	427	58522	56457	0	0	0
1	257	6	unmapped	UPB_077910	19720	3030	50	487	506	273	53	69	69	83	64	77	630	645	365	56	373	373	401	267	66	1.626	1.607	1.156	1.288	3.729	675	709	0.702	418	257	437	272	40510	51635	0	0	0
1	258	6	unmapped	UPB_229473	19795	3025	50	1540	1472	463	31	47	47	64	53	82	629	712	393	55	364	364	374	227	60	5.634	4.095	3.353	3.884	2.765	1758	1773	2.494	1493	265	1425	348	117724	56964	0	0	0
1	259	6	unmapped	UPB_165216	19865	3025	50	927	876	345	39	55	55	81	64	79	647	750	725	96	333	333	364	231	63	2.777	1.969	2.104	2.253	3.606	1186	1238	1.474	872	314	821	417	70113	60030	0	0	0
1	260	6	unmapped	UPB_137182	19930	3025	30	505	533	219	41	95	95	167	185	110	632	690	346	50	379	379	448	337	75	1.621	1.408	1.46	1.562	3.011	663	749	0.696	410	253	438	311	17060	22080	0	0	0
1	261	6	unmapped	UPB_052128	20015	3025	50	1284	1290	418	32	71	71	122	146	119	660	613	357	58	338	338	396	322	81	3.767	4.433	2.804	3.742	3.451	1535	1494	1.913	1213	322	1219	275	103205	49008	0	0	0
1	262	6	unmapped	UPB_131621	20090	3025	45	1622	1682	418	24	62	62	93	93	100	667	735	428	58	338	338	597	2798	468	4.742	4.081	4.145	4.289	2.281	1889	2017	2.245	1560	329	1620	397	87454	38230	0	0	0
1	263	6	unmapped	UPB_089164	20165	3020	35	620	637	184	28	61	61	99	104	105	672	707	455	64	383	383	442	310	70	1.934	1.778	1.294	1.604	3.99	848	900	0.952	559	289	576	324	20394	22637	0	0	0
1	264	6	unmapped	UPB_194684	20225	3020	35	488	511	179	35	86	86	136	160	117	742	791	423	53	381	381	457	370	80	1.114	1.037	0.972	1.129	3.098	763	835	0.155	402	361	425	410	16360	25325	0	0	0
1	265	6	unmapped	UPB_225406	20305	3025	45	1270	1268	344	27	79	79	124	147	118	652	729	428	58	377	377	566	1889	333	4.331	3.378	4.014	4.129	2.88	1466	1541	2.115	1191	275	1189	352	65923	37900	0	0	0
1	266	6	unmapped	UPB_071004	20380	3025	50	1262	1287	496	38	50	50	82	97	118	642	656	363	55	361	361	558	1923	344	4.313	4.193	3.436	3.591	2.662	1493	1532	2.109	1212	281	1237	295	102972	52468	0	0	0
1	267	6	DarkCorner	DarkCorner	20460	3035	50	38	48	31	64	37	37	52	50	96	961	990	515	52	317	317	365	338	92	0.002	0.016	0.034	0.03	4.073	645	684	-9.331	1	644	11	673	3828	79168	0	0	0
1	1	7	DarkCorner	DarkCorner	915	3080	50	35	47	34	72	37	37	49	36	73	894	939	417	44	268	268	319	255	79	-0.003	0.015	0.053	0.03	5.425	624	681	Error	-2	626	10	671	3743	75083	0	0	0
1	2	7	unmapped	UPB_078842	990	3085	45	2374	2383	432	18	60	60	73	54	73	575	623	383	61	296	296	349	252	72	8.294	7.104	6.764	7.033	2.49	2593	2650	3.052	2314	279	2323	327	123933	32391	0	0	0
1	3	7	unmapped	UPB_174772	1060	3085	50	2019	1995	601	30	59	59	71	54	76	558	605	324	53	262	262	304	210	69	6.622	5.644	4.608	6.208	2.71	2256	2279	2.727	1960	296	1936	343	159594	48423	0	0	0
1	4	7	unmapped	UPB_039700	1135	3085	50	2246	2163	634	29	47	47	59	39	66	512	586	346	59	273	273	323	223	69	9.201	6.76	6.72	7.375	2.797	2438	2429	3.202	2199	239	2116	313	173047	46896	0	0	0
1	5	7	unmapped	UPB_135281	1205	3085	55	2582	2444	722	29	68	68	77	52	67	538	595	355	59	323	323	342	221	64	11.693	8.735	7.231	9.374	3.489	2729	2648	3.548	2514	215	2376	272	195507	47632	0	0	0
1	6	7	unmapped	UPB_188008	1280	3080	50	1555	1488	541	36	79	79	97	70	72	522	566	372	65	307	307	334	249	74	6.865	5.44	4.868	4.264	3.691	1691	1668	2.779	1476	215	1409	259	119043	45248	0	0	0
1	7	7	unmapped	UPB_188449	1355	3085	50	1951	1907	515	27	76	76	94	76	80	585	648	396	61	240	240	303	244	80	5.435	4.488	4.496	5.46	3.412	2220	2239	2.442	1875	345	1831	408	152569	51827	0	0	0
1	8	7		NA	1420	3080	65	40	54	36	66	64	64	82	64	78	282	337	290	86	267	267	319	240	75	-1.6	-0.143	0.236	0.223	3.287	-9	60	Error	-24	15	-10	70	6423	40459	-50	0	0
1	9	7		NA	1495	3080	65	53	68	52	76	56	56	73	60	82	360	383	269	70	317	317	374	490	131	-0.07	0.182	0.145	0.147	3.512	40	78	Error	-3	43	12	66	8184	46012	-50	0	0
1	10	7	unmapped	UPB_097088	1575	3085	50	1883	1788	426	23	67	67	85	70	82	646	692	369	53	318	318	404	549	135	5.537	4.602	4.05	4.97	2.881	2144	2095	2.469	1816	328	1721	374	143076	55325	0	0	0
1	11	7	unmapped	UPB_143217	1650	3085	50	3907	3730	982	26	100	100	111	68	61	671	682	386	56	267	267	311	211	67	9.423	8.747	8.501	9.444	2.361	4211	4045	3.236	3807	404	3630	415	298381	54574	0	0	0
1	12	7	unmapped	UPB_126747	1720	3085	50	2375	2344	642	27	78	78	99	85	85	602	658	370	56	313	313	357	246	68	7.948	6.568	5.685	6.535	2.359	2586	2611	2.991	2297	289	2266	345	187521	52638	0	0	0
1	13	7	unmapped	UPB_083572	1795	3080	45	1031	1048	245	23	63	63	84	64	76	545	605	352	58	320	320	360	259	71	4.302	3.456	2.426	3.277	2.724	1193	1270	2.105	968	225	985	285	54506	31483	0	0	0
1	14	7	unmapped	UPB_180484	1865	3080	55	2024	1802	718	39	81	81	96	75	78	522	586	361	61	294	294	338	246	72	8.522	5.894	4.678	5.045	3.515	2171	2013	3.091	1943	228	1721	292	144171	46883	0	0	0
1	15	7	unmapped	UPB_138568	1940	3085	50	2616	2505	641	25	86	86	102	76	74	590	599	332	55	339	339	381	265	69	10.08	9.304	7.025	8.807	2.734	2781	2679	3.333	2530	251	2419	260	200417	47901	0	0	0
1	16	7	unmapped	UPB_036468	2015	3080	45	1719	1758	396	22	72	72	85	62	72	673	736	428	58	332	332	385	262	68	4.83	4.173	3.649	4.261	2.619	1988	2090	2.272	1647	341	1686	404	91403	38254	0	0	0
1	17	7	unmapped	UPB_008970	2090	3085	50	1918	1801	596	33	77	77	89	64	71	687	680	359	52	286	286	326	239	73	4.591	4.376	3.861	4.298	2.587	2242	2118	2.199	1841	401	1724	394	144098	54375	0	0	0
1	18	7	unmapped	UPB_127201	2160	3085	50	1417	1420	427	30	71	71	89	68	76	605	629	367	58	313	313	366	268	73	4.61	4.269	4.008	4.314	3.441	1638	1665	2.205	1346	292	1349	316	113604	50297	0	0	0
1	19	7	unmapped	UPB_003709	2235	3085	55	1690	1656	513	30	61	61	81	66	81	574	675	350	51	339	339	377	247	65	6.932	4.747	4.218	5.17	2.784	1864	1931	2.793	1629	235	1595	336	132456	53997	0	0	0
1	20	7	unmapped	UPB_148163	2310	3085	50	3184	3042	859	28	62	62	79	63	79	550	619	319	51	324	324	352	234	66	13.814	10.102	8.946	9.547	2.517	3348	3275	3.788	3122	226	2980	295	243349	49536	0	0	0
1	21	7	unmapped	UPB_197194	2380	3085	50	675	692	266	38	52	52	70	60	85	689	723	410	56	276	276	336	272	80	1.508	1.432	1.271	1.545	2.983	1036	1087	0.593	623	413	640	447	55338	57829	0	0	0
1	22	7	unmapped	UPB_115290	2455	3080	55	1627	1627	524	32	67	67	79	60	75	656	721	402	55	314	314	359	281	78	4.561	3.833	3.596	4.224	3.774	1902	1967	2.189	1560	342	1560	407	130137	57681	0	0	0
1	23	7	unmapped	UPB_064784	2530	3085	50	2609	2482	732	29	74	74	82	58	70	598	698	407	58	274	274	327	271	82	7.824	5.679	6.161	6.77	2.792	2859	2832	2.968	2535	324	2408	424	198558	55816	0	0	0
1	24	7	unmapped	UPB_106451	2600	3085	50	3450	3251	873	26	83	83	105	87	82	640	676	364	53	286	286	370	317	85	9.511	8.123	7.613	8.007	2.294	3721	3558	3.25	3367	354	3168	390	260086	54107	0	0	0
1	25	7	unmapped	UPB_174467	2675	3085	50	1247	1199	430	35	80	80	106	91	85	540	621	382	61	259	259	445	1046	235	4.153	3.091	3.55	3.641	3.452	1448	1481	2.054	1167	281	1119	362	95883	49675	0	0	0
1	26	7	unmapped	UPB_149296	2750	3085	55	2614	2514	708	28	73	73	92	73	79	569	642	395	61	270	270	453	1074	237	8.498	6.562	7.302	7.771	3.129	2840	2813	3.087	2541	299	2441	372	201095	51391	0	0	0
1	27	7		NA	2815	3080	65	41	58	50	86	73	73	90	75	83	351	374	233	62	339	339	449	1000	222	-2.667	-0.429	0.241	0.294	2.876	-20	20	Error	-32	12	-15	35	6926	44884	-50	0	0
1	28	7	unmapped	UPB_131395	2895	3085	50	1922	1914	532	27	77	77	85	67	78	607	642	329	51	358	358	403	303	75	7.41	6.468	5.327	8.11	4.172	2094	2121	2.889	1845	249	1837	284	153110	51381	0	0	0
1	29	7	unmapped	UPB_050624	2965	3085	50	1755	1690	523	30	69	69	86	76	88	571	612	352	57	348	348	410	316	77	7.561	6.14	4.844	6.597	3.691	1909	1885	2.918	1686	223	1621	264	135184	48962	0	0	0
1	30	7	unmapped	UPB_179053	3040	3085	50	938	941	298	31	68	68	83	57	68	613	660	336	50	351	351	376	267	71	3.321	2.825	2.521	2.797	2.404	1132	1182	1.731	870	262	873	309	75305	52769	0	0	0
1	31	7	unmapped	UPB_000166	3115	3085	50	1615	1617	541	33	56	56	75	55	73	631	1211	4588	378	388	388	392	286	72	6.416	1.897	4.684	4.56	2.847	1802	2384	2.682	1559	243	1561	823	129357	96854	0	0	0
1	32	7	unmapped	UPB_022392	3185	3085	55	1530	1461	457	31	66	66	80	62	77	637	670	342	51	356	356	386	270	69	5.21	4.443	3.241	4.426	3.152	1745	1709	2.381	1464	281	1395	314	116876	53625	0	0	0
1	33	7	unmapped	UPB_006289	3260	3085	50	1724	1697	453	26	63	63	75	51	68	644	694	439	63	368	368	408	277	67	6.018	5.012	3.943	4.92	3.163	1937	1960	2.589	1661	276	1634	326	135799	55526	0	0	0
1	34	7	unmapped	UPB_196858	3330	3085	45	470	538	210	39	64	64	76	52	68	565	637	374	58	313	313	370	285	77	1.611	1.463	1.439	1.477	2.881	658	798	0.688	406	252	474	324	27957	33143	0	0	0
1	35	7	unmapped	UPB_208160	3405	3085	50	783	773	288	37	65	65	83	61	73	673	752	423	56	375	375	415	282	67	2.409	1.878	2.034	1.852	3.784	1016	1085	1.269	718	298	708	377	61859	60139	0	0	0
1	36	7	unmapped	UPB_202430	3480	3080	45	1925	2020	384	19	73	73	89	68	76	693	746	405	54	377	377	421	278	66	5.861	5.276	4.975	5.206	2.372	2168	2316	2.551	1852	316	1947	369	105036	38806	0	0	0
1	37	7	unmapped	UPB_182264	3555	3085	50	417	413	196	47	66	66	79	59	74	909	932	431	46	322	322	386	266	68	0.598	0.569	0.523	0.546	3.534	938	957	-0.742	351	587	347	610	33028	74535	0	0	0
1	38	7	unmapped	UPB_122728	3630	3085	50	3703	3455	943	27	64	64	83	62	74	779	776	328	42	386	386	432	267	61	9.26	8.695	7.067	9.332	2.659	4032	3781	3.211	3639	393	3391	390	276367	62105	0	0	0
1	39	7	unmapped	UPB_031174	3700	3085	50	2747	2813	728	25	59	59	83	69	83	813	820	408	49	351	351	401	273	68	5.818	5.872	5.024	6.487	2.489	3150	3223	2.541	2688	462	2754	469	225039	65595	0	0	0
1	40	7	unmapped	UPB_114142	3775	3085	50	3379	3283	853	25	65	65	86	69	80	840	888	471	53	398	398	401	241	60	7.498	6.567	6.313	6.961	2.545	3756	3708	2.906	3314	442	3218	490	262627	71062	0	0	0
1	41	7	unmapped	UPB_062484	3850	3080	55	991	943	373	39	61	61	86	73	84	802	799	483	60	390	390	409	257	62	2.257	2.156	1.77	1.864	2.888	1342	1291	1.175	930	412	882	409	75408	63884	0	0	0
1	42	7	unmapped	UPB_156196	3920	3085	50	2719	2620	710	27	73	73	102	89	87	746	812	445	54	418	418	457	312	68	8.067	6.464	5.39	7.095	2.922	2974	2941	3.012	2646	328	2547	394	209610	64966	0	0	0
1	43	7	unmapped	UPB_183060	3995	3085	50	3386	3252	759	23	81	81	101	81	80	636	727	417	57	339	339	416	280	67	11.128	8.173	7.702	10.825	3.614	3602	3559	3.476	3305	297	3171	388	260164	58163	0	0	0
1	44	7	unmapped	UPB_175091	4070	3085	50	1159	1108	353	31	74	74	92	78	84	663	678	341	50	366	366	429	307	71	3.653	3.314	2.719	3.226	2.843	1382	1346	1.869	1085	297	1034	312	88609	54244	0	0	0
1	45	7	unmapped	UPB_113282	4140	3085	50	4010	3884	896	23	84	84	100	79	79	723	706	335	47	370	370	420	273	65	11.122	11.31	8.253	10.754	2.297	4279	4136	3.475	3926	353	3800	336	310747	56502	0	0	0
1	46	7	unmapped	UPB_056524	4215	3085	50	1482	1462	423	28	81	81	97	67	69	754	796	410	51	382	382	413	274	66	3.766	3.336	3.491	4.094	3.362	1773	1795	1.913	1401	372	1381	414	116931	63684	0	0	0
1	47	7	unmapped	UPB_117140	4290	3085	45	1323	1267	303	23	78	78	89	62	69	812	849	362	42	394	394	447	335	74	2.978	2.613	2.409	2.794	2.323	1663	1644	1.575	1245	418	1189	455	65886	44132	0	0	0
1	48	7	unmapped	UPB_079391	4360	3085	50	914	896	277	30	67	67	90	68	75	765	1741	7266	417	373	373	435	324	74	2.161	0.606	1.687	1.692	3.502	1239	2197	1.112	847	392	829	1368	71657	139299	0	0	0
1	49	7	unmapped	UPB_066623	4435	3085	50	2411	2331	646	27	70	70	96	72	75	675	720	388	53	377	377	415	285	68	7.856	6.592	5.572	6.861	2.878	2639	2604	2.974	2341	298	2261	343	186488	57584	0	0	0
1	50	7	unmapped	UPB_180263	4510	3085	50	1154	1140	396	34	62	62	81	59	72	757	813	419	51	401	401	462	289	62	3.067	2.617	2.397	2.588	2.46	1448	1490	1.617	1092	356	1078	412	91186	65032	0	0	0
1	51	7	unmapped	UPB_011559	4580	3085	50	2051	1996	523	26	59	59	75	60	80	768	826	370	44	399	399	460	299	65	5.398	4.536	4.138	5.177	2.621	2361	2364	2.433	1992	369	1937	427	159665	66049	0	0	0
1	52	7	unmapped	UPB_175075	4655	3085	50	2716	2655	684	25	80	80	101	80	79	737	764	405	53	409	409	480	314	65	8.037	7.254	5.59	7.925	3.584	2964	2930	3.007	2636	328	2575	355	212378	61083	0	0	0
1	53	7	unmapped	UPB_073231	4730	3085	50	1672	1589	544	34	92	92	111	86	77	706	763	413	54	444	444	468	261	55	6.031	4.693	3.061	4.25	3.812	1842	1816	2.592	1580	262	1497	319	127129	61009	0	0	0
1	54	7	unmapped	UPB_114028	4800	3085	50	3830	3814	1005	26	109	109	128	86	67	843	882	451	51	471	471	478	252	52	10.003	9.015	8.216	10.169	3.07	4093	4116	3.322	3721	372	3705	411	305140	70561	0	0	0
1	55	7	unmapped	UPB_020765	4875	3085	50	3410	3348	773	23	107	107	126	85	67	824	888	430	48	443	443	471	268	56	8.669	7.283	8.352	9.256	3.201	3684	3686	3.116	3303	381	3241	445	267849	71073	0	0	0
1	56	7	unmapped	UPB_043759	4950	3085	50	3182	3009	845	28	89	89	107	80	74	829	845	447	52	462	462	483	270	55	8.428	7.624	7.475	7.851	2.738	3460	3303	3.075	3093	367	2920	383	240686	67625	0	0	0
1	57	7	unmapped	UPB_180972	5020	3085	50	1049	1072	364	33	69	69	92	71	77	804	829	405	48	484	484	532	355	66	3.063	2.907	2.238	2.664	2.912	1300	1348	1.615	980	320	1003	345	85789	66313	0	0	0
1	58	7	unmapped	UPB_100924	5095	3085	50	2642	2585	642	24	85	85	109	83	76	961	942	440	46	505	505	512	329	64	5.607	5.721	4.753	5.352	2.393	3013	2937	2.487	2557	456	2500	437	206812	75393	0	0	0
1	59	7	unmapped	UPB_232304	5170	3085	50	1987	1911	556	29	76	76	94	64	68	5161	5165	1509	29	416	416	475	293	61	0.403	0.386	0.385	0.395	1.383	6656	6584	-1.312	1911	4745	1835	4749	152855	413183	0	0	0
1	60	7	unmapped	UPB_039166	5240	3085	50	1863	1824	477	26	73	73	87	59	67	709	810	732	90	444	444	507	317	62	6.755	4.784	4.347	4.796	3.03	2055	2117	2.756	1790	265	1751	366	145939	64809	0	0	0
1	61	7	unmapped	UPB_170687	5315	3085	50	2417	2321	631	27	76	76	85	58	68	837	847	409	48	533	533	574	353	61	7.701	7.15	5.181	7.031	3.648	2645	2559	2.945	2341	304	2245	314	185685	67768	0	0	0
1	62	7	unmapped	UPB_228662	5390	3085	50	1130	1094	391	35	80	80	88	59	67	845	834	455	54	560	560	588	340	57	3.684	3.701	2.306	2.246	2.466	1335	1288	1.881	1050	285	1014	274	87527	66715	0	0	0
1	63	7	unmapped	UPB_155338	5460	3085	50	2102	2128	670	31	90	90	96	71	73	839	834	367	44	487	487	526	322	61	5.716	5.873	4.548	5.243	2.661	2364	2385	2.515	2012	352	2038	347	170260	66697	0	0	0
1	64	7	unmapped	UPB_191675	5535	3085	50	1578	1561	424	27	71	71	88	70	79	831	892	439	49	504	504	538	293	54	4.609	3.84	3.624	4.133	3.608	1834	1878	2.204	1507	327	1490	388	124848	71349	0	0	0
1	65	7	unmapped	UPB_144309	5610	3085	50	3610	3457	854	24	76	76	95	78	82	895	915	361	39	517	517	557	321	57	9.349	8.495	7.363	9.588	2.885	3912	3779	3.225	3534	378	3381	398	276578	73230	0	0	0
1	66	7	unmapped	UPB_091792	5680	3085	50	1179	1200	377	31	70	70	92	75	81	742	805	397	49	538	538	566	312	55	5.436	4.232	3.332	3.693	2.734	1313	1397	2.443	1109	204	1130	267	96021	64376	0	0	0
1	67	7	unmapped	UPB_019592	5750	3085	45	1138	1095	295	26	71	71	85	62	72	858	851	430	50	529	529	560	320	57	3.243	3.18	1.891	2.588	3.065	1396	1346	1.697	1067	329	1024	322	56947	44243	0	0	0
1	68	7	unmapped	UPB_103215	5825	3085	50	1547	1467	476	32	68	68	96	83	86	1024	946	452	47	562	562	613	366	59	3.201	3.643	2.274	2.677	2.126	1941	1783	1.679	1479	462	1399	384	117370	75669	0	0	0
1	69	7	unmapped	UPB_215807	5900	3085	50	2635	2465	700	28	83	83	98	74	75	879	934	432	46	568	568	607	354	58	8.206	6.508	4.095	7.013	4.066	2863	2748	3.037	2552	311	2382	366	197176	74698	0	0	0
1	70	7	unmapped	UPB_166703	5975	3085	50	1305	1320	431	32	82	82	102	74	72	965	953	464	48	491	491	532	309	58	2.58	2.68	2.342	2.463	2.507	1697	1700	1.367	1223	474	1238	462	105624	76252	0	0	0
1	71	7	unmapped	UPB_119830	6045	3085	50	1713	1682	555	32	105	105	119	87	73	793	893	476	53	561	561	626	376	60	6.931	4.75	3.567	4.963	3.43	1840	1909	2.793	1608	232	1577	332	134561	71462	0	0	0
1	72	7	unmapped	UPB_096038	6120	3085	50	2366	2389	632	26	108	108	133	120	90	816	882	445	50	571	571	632	376	59	9.216	7.334	4.667	6.004	2.51	2503	2592	3.204	2258	245	2281	311	191124	70572	0	0	0
1	73	7	unmapped	UPB_147447	6195	3085	50	2709	2738	688	25	98	98	119	93	78	887	943	482	51	600	600	649	378	58	9.098	7.697	6.87	7.826	3.357	2898	2983	3.185	2611	287	2640	343	219014	75456	0	0	0
1	74	7	unmapped	UPB_068910	6260	3085	45	2311	2303	923	40	92	92	121	103	85	941	963	492	51	561	561	632	358	56	5.839	5.5	4.021	5.198	2.729	2599	2613	2.546	2219	380	2211	402	119770	50077	0	0	0
1	75	7	unmapped	UPB_056456	6340	3085	50	2088	1997	611	30	79	79	109	96	88	834	892	432	48	615	615	636	357	56	9.174	6.924	4.705	6.208	3.796	2228	2195	3.197	2009	219	1918	277	159780	71349	0	0	0
1	76	7	unmapped	UPB_126887	6415	3085	50	1802	1786	497	27	94	94	105	65	61	882	894	410	45	651	651	650	380	58	7.394	6.963	4.138	5.31	3.504	1939	1935	2.886	1708	231	1692	243	142892	71489	0	0	0
1	77	7	unmapped	UPB_229994	6490	3085	50	2149	2095	634	30	91	91	104	76	73	923	919	419	45	600	600	644	383	59	6.372	6.282	5	5.32	2.889	2381	2323	2.672	2058	323	2004	319	167637	73504	0	0	0
1	78	7	unmapped	UPB_044224	6560	3085	50	2356	2345	554	23	80	80	99	75	75	941	1004	468	46	613	613	659	401	60	6.939	5.793	5.508	5.164	2.506	2604	2656	2.795	2276	328	2265	391	187581	80353	0	0	0
1	79	7	unmapped	UPB_157858	6635	3085	50	4437	4255	963	22	88	88	109	86	78	2130	2118	589	27	662	662	677	347	51	2.963	2.862	3.024	3.045	1.687	5817	5623	1.567	4349	1468	4167	1456	340385	169478	0	0	0
1	80	7	unmapped	UPB_087307	6705	3085	50	2053	2034	594	29	79	79	97	80	82	981	1095	637	58	708	708	742	355	47	7.231	5.052	4.514	4.815	2.76	2247	2342	2.854	1974	273	1955	387	162732	87584	0	0	0
1	81	7	unmapped	UPB_048747	6780	3085	50	3462	3374	851	25	96	96	110	80	72	1020	1030	423	41	688	688	732	387	52	10.139	9.585	6.107	8.786	2.839	3698	3620	3.342	3366	332	3278	342	269919	82400	0	0	0
1	82	7	unmapped	UPB_211630	6855	3085	55	2188	2222	628	28	119	119	131	97	74	961	991	464	46	694	694	738	374	50	7.749	7.081	4.308	4.813	2.296	2336	2400	2.954	2069	267	2103	297	177730	79263	0	0	0
1	83	7	unmapped	UPB_164588	6930	3085	50	1765	1740	447	25	97	97	123	104	84	890	1017	450	44	698	698	762	399	52	8.688	5.15	3.6	4.629	3.055	1860	1962	3.119	1668	192	1643	319	139238	81376	0	0	0
1	84	7		NA	6995	3080	65	56	72	57	79	69	69	101	92	91	687	687	388	56	745	745	769	418	54	0.224	-0.052	0.125	0.131	4.462	-71	-55	-2.158	-13	-58	3	-58	8624	82424	-50	0	0
1	85	7	unmapped	UPB_026028	7075	3085	50	1437	1427	408	28	51	51	84	76	90	1163	1129	471	41	786	786	783	408	52	3.676	4.012	2.961	3.647	2.947	1763	1719	1.878	1386	377	1376	343	114146	90319	0	0	0
1	86	7		NA	7140	3080	65	45	61	42	68	59	59	78	62	79	757	856	559	65	754	754	785	425	54	-4.667	0.02	0.086	0.088	5.931	-11	104	Error	-14	3	2	102	7306	102677	-50	0	0
1	87	7	unmapped	UPB_056479	7220	3085	50	1544	1581	449	28	57	57	78	59	75	941	938	370	39	730	730	774	427	55	7.047	7.327	4.873	5.402	2.902	1698	1732	2.817	1487	211	1524	208	126485	75044	0	0	0
1	88	7	unmapped	UPB_190141	7295	3085	45	1208	1173	294	25	81	81	95	69	72	949	1047	440	42	730	730	787	401	50	5.146	3.445	2.126	3.114	2.602	1346	1409	2.363	1127	219	1092	317	61001	54445	0	0	0
1	89	7	unmapped	UPB_134565	7365	3080	45	1434	1467	419	28	78	78	95	86	90	1136	1153	466	40	734	734	755	380	50	3.373	3.315	2.672	3.191	2.856	1758	1808	1.754	1356	402	1389	419	76301	59936	0	0	0
1	90	7	unmapped	UPB_089915	7440	3085	50	2789	2697	620	22	80	80	104	91	87	1164	1168	484	41	794	794	824	418	50	7.322	6.997	5.509	6.387	3.338	3079	2991	2.872	2709	370	2617	374	215747	93428	0	0	0
1	91	7	unmapped	UPB_029676	7515	3085	50	3061	3076	704	22	116	116	127	85	66	1091	1166	508	43	807	807	839	420	50	10.37	8.245	7.028	8.132	3.18	3229	3319	3.374	2945	284	2960	359	246089	93294	0	0	0
1	92	7	unmapped	UPB_017728	7590	3085	50	1637	1637	484	29	96	96	106	76	71	1074	1139	503	44	748	748	843	428	50	4.727	3.941	3.57	3.844	3.23	1867	1932	2.241	1541	326	1541	391	130944	91081	0	0	0
1	93	7		NA	7655	3080	65	55	76	62	81	70	70	83	62	74	727	763	392	51	769	769	1170	4300	367	0.357	-1	0.127	0.131	5.492	-57	0	-1.485	-15	-42	6	-6	9159	91543	-50	0	0
1	94	7	unmapped	UPB_223466	7735	3085	50	684	698	275	39	62	62	73	52	71	1097	1115	523	46	769	769	829	415	50	1.896	1.838	1.362	1.367	2.816	950	982	0.923	622	328	636	346	55850	89200	0	0	0
1	95	7	unmapped	UPB_179867	7805	3085	50	1459	1460	442	30	74	74	89	68	76	960	1027	445	43	747	747	814	442	54	6.502	4.95	3.352	3.804	3.043	1598	1666	2.701	1385	213	1386	280	116837	82122	0	0	0
1	96	7	unmapped	UPB_161904	7880	3085	50	3511	3425	762	22	107	107	124	90	72	1236	1234	434	35	752	752	840	431	51	7.033	6.884	5.867	7.442	2.823	3888	3800	2.814	3404	484	3318	482	274010	98706	0	0	0
1	97	7	unmapped	UPB_062347	7955	3085	50	1962	1972	451	22	94	94	117	95	81	1097	1093	460	42	784	784	854	467	54	5.968	6.078	4.234	4.598	2.612	2181	2187	2.577	1868	313	1878	309	157734	87475	0	0	0
1	98	7	unmapped	UPB_161974	8025	3085	50	3879	3770	1106	29	88	88	114	89	78	1230	1236	479	38	748	748	810	437	53	7.865	7.545	5.478	6.628	2.481	4273	4170	2.975	3791	482	3682	488	301610	98889	0	0	0
1	99	7	unmapped	UPB_000263	8105	3085	45	1959	2039	381	18	99	99	123	95	77	1320	1317	397	30	779	779	840	438	52	3.438	3.606	3.068	3.64	2.18	2401	2478	1.782	1860	541	1940	538	106041	68468	0	0	0
1	100	7	unmapped	UPB_176703	8175	3085	50	1615	1603	464	28	105	105	126	100	79	1144	1173	527	44	912	912	918	458	49	6.509	5.739	2.796	4.167	3.305	1742	1759	2.702	1510	232	1498	261	128243	93868	0	0	0
1	101	7	unmapped	UPB_084496	8250	3085	50	4010	3918	993	25	102	102	128	119	92	1216	1240	470	37	847	847	928	477	51	10.591	9.71	6.715	9.891	3.923	4277	4209	3.405	3908	369	3816	393	313447	99168	0	0	0
1	102	7	unmapped	UPB_064357	8320	3085	50	1837	1813	495	27	116	116	144	137	95	1135	1161	514	44	847	847	902	432	47	5.976	5.404	3.487	3.793	2.481	2009	2011	2.579	1721	288	1697	314	145071	92857	0	0	0
1	103	7	unmapped	UPB_139829	8395	3085	50	1787	1789	422	23	92	92	97	66	68	1059	1114	418	37	790	790	837	426	50	6.301	5.238	4.832	5.338	3.141	1964	2021	2.656	1695	269	1697	324	143158	89123	0	0	0
1	104	7	unmapped	UPB_184834	8470	3085	50	1613	1573	458	29	92	92	104	72	69	1118	1191	599	50	682	682	791	449	56	3.489	2.91	2.757	2.935	2.783	1957	1990	1.803	1521	436	1481	509	125834	95294	0	0	0
1	105	7	unmapped	UPB_231375	8540	3085	50	1276	1291	370	28	48	48	66	46	69	1113	1123	482	42	889	889	926	471	50	5.482	5.312	2.464	3.264	2.911	1452	1477	2.455	1228	224	1243	234	103315	89806	0	0	0
1	106	7	unmapped	UPB_068997	8615	3085	50	2084	2002	555	27	52	52	86	110	127	1156	1200	513	42	849	849	893	406	45	6.619	5.556	4.347	5.682	3.018	2339	2301	2.727	2032	307	1950	351	160155	96031	0	0	0
1	107	7	unmapped	UPB_129170	8685	3085	50	1740	1704	504	29	67	67	113	142	125	1241	1272	527	41	808	808	882	460	52	3.864	3.528	2.881	3.51	3.167	2106	2101	1.95	1673	433	1637	464	136296	101748	0	0	0
1	108	7	unmapped	UPB_214693	8765	3085	45	496	507	156	30	48	48	64	46	71	1194	1290	615	47	872	872	879	430	48	1.391	1.098	0.883	0.916	2.961	770	877	0.476	448	322	459	418	26359	67073	0	0	0
1	109	7	unmapped	UPB_037885	8835	3085	50	1378	1339	391	29	62	62	81	64	79	968	1074	555	51	812	812	809	422	52	8.436	4.874	3.864	4.199	3.359	1472	1539	3.077	1316	156	1277	262	107129	85896	0	0	0
1	110	7	unmapped	UPB_140298	8905	3085	50	4103	3979	1009	25	94	94	129	102	79	1186	1258	540	42	741	741	813	478	58	9.009	7.515	7.069	8.833	3.437	4454	4402	3.171	4009	445	3885	517	318293	100674	0	0	0
1	111	7	unmapped	UPB_226333	8980	3085	50	1736	1703	383	22	99	99	128	101	78	1201	1193	477	39	729	729	784	438	55	3.468	3.457	2.743	3.606	3.015	2109	2068	1.794	1637	472	1604	464	136261	95466	0	0	0
1	112	7	unmapped	UPB_079156	9055	3085	55	1103	1086	318	29	83	83	100	76	76	1143	1187	520	43	819	819	847	454	53	3.148	2.726	2.062	2.109	2.806	1344	1371	1.655	1020	324	1003	368	86918	94947	0	0	0
1	113	7	unmapped	UPB_193580	9130	3080	45	729	770	299	38	68	68	86	68	79	1215	1167	485	41	810	810	905	847	93	1.632	1.966	1.432	1.615	3.258	1066	1059	0.707	661	405	702	357	40028	60692	0	0	0
1	114	7	unmapped	UPB_152951	9200	3085	50	2483	2433	513	21	64	64	80	60	75	1110	1153	521	45	775	775	800	383	47	7.221	6.267	4.667	5.499	2.405	2754	2747	2.852	2419	335	2369	378	194618	92249	0	0	0
1	115	7	unmapped	UPB_097858	9275	3085	50	1375	1403	372	26	84	84	114	90	78	1193	1232	502	40	878	878	861	385	44	4.098	3.726	3.264	3.514	3.186	1606	1673	2.035	1291	315	1319	354	112256	98557	0	0	0
1	116	7	unmapped	UPB_212340	9345	3085	50	1561	1626	491	30	94	94	120	90	75	1252	1243	458	36	852	852	856	432	50	3.668	3.918	2.801	3.401	2.994	1867	1923	1.875	1467	400	1532	391	130055	99475	0	0	0
1	117	7	unmapped	UPB_125848	9420	3085	45	1276	1320	290	21	69	69	87	63	72	1325	1273	425	33	804	804	842	422	50	2.317	2.667	2.144	2.395	1.953	1728	1720	1.212	1207	521	1251	469	68644	66190	0	0	0
1	118	7	unmapped	UPB_075895	9490	3085	45	2252	2316	372	16	76	76	101	81	80	1254	1248	422	33	741	741	794	435	54	4.242	4.418	4.212	5.566	2.779	2689	2747	2.085	2176	513	2240	507	120407	64911	0	0	0
1	119	7	unmapped	UPB_054578	9565	3085	50	4905	4641	1388	29	115	115	137	102	74	1355	1370	495	36	739	739	808	430	53	7.776	7.173	6.845	7.912	2.967	5406	5157	2.959	4790	616	4526	631	371247	109587	0	0	0
1	120	7	unmapped	UPB_097728	9640	3085	50	2330	2342	539	23	96	96	124	100	80	1244	1272	590	46	716	716	798	431	54	4.231	4.04	3.614	4.342	3.397	2762	2802	2.081	2234	528	2246	556	187321	101797	0	0	0
1	121	7	unmapped	UPB_054897	9715	3085	50	2195	2112	513	24	96	96	121	97	80	1137	1214	541	44	746	746	787	409	51	5.368	4.308	3.68	3.512	2.044	2490	2484	2.424	2099	391	2016	468	168950	97095	0	0	0
1	122	7	unmapped	UPB_100999	9785	3085	50	1017	994	339	34	94	94	126	103	81	1076	1191	577	48	741	741	798	399	50	2.755	2	1.631	2.112	3.595	1258	1350	1.462	923	335	900	450	79557	95240	0	0	0
1	123	7	unmapped	UPB_124757	9860	3085	50	2421	2437	617	25	101	101	126	92	73	1335	1462	553	37	729	729	804	437	54	3.828	3.187	3.085	3.491	2.043	2926	3069	1.937	2320	606	2336	733	194956	116939	0	0	0
1	124	7	unmapped	UPB_044644	9935	3085	55	2392	2385	631	26	103	103	129	96	74	1131	1175	534	45	747	747	837	434	51	5.961	5.332	4.531	4.846	2.791	2673	2710	2.576	2289	384	2282	428	190765	94026	0	0	0
1	125	7	unmapped	UPB_192053	10005	3085	50	1126	1143	346	30	87	87	114	92	80	1157	1152	540	46	748	748	805	399	49	2.54	2.614	1.799	2.327	3.415	1448	1460	1.345	1039	409	1056	404	91431	92171	0	0	0
1	126	7	unmapped	UPB_010198	10080	3085	50	3248	3265	777	23	118	118	129	91	70	1317	1293	539	41	744	744	782	406	51	5.462	5.732	4.559	6.215	2.879	3703	3696	2.45	3130	573	3147	549	261213	103454	0	0	0
1	127	7	unmapped	UPB_170911	10155	3085	50	1480	1470	397	27	92	92	134	127	94	1191	1270	600	47	801	801	840	398	47	3.559	2.938	2.906	2.616	2.229	1778	1847	1.831	1388	390	1378	469	117561	101590	0	0	0
1	128	7	unmapped	UPB_157044	10225	3085	50	3126	2944	833	28	105	105	129	98	75	1305	1331	601	45	706	706	785	467	59	5.043	4.542	3.886	4.533	2.432	3620	3464	2.334	3021	599	2839	625	235529	106471	0	0	0
1	129	7	unmapped	UPB_081221	10300	3090	55	1143	1105	395	35	109	109	126	89	70	1074	1165	495	42	669	669	727	426	58	2.553	2.008	2.036	2.302	5.544	1439	1492	1.352	1034	405	996	496	88364	93195	0	0	0
1	130	7	unmapped	UPB_109905	10375	3085	50	3288	3313	869	26	89	89	113	81	71	1243	1757	4769	271	664	664	689	364	52	5.525	2.95	5.179	5.56	2.854	3778	4317	2.466	3199	579	3224	1093	265035	140547	0	0	0
1	131	7	unmapped	UPB_122475	10450	3085	50	3097	2873	941	32	96	96	125	96	76	1123	1134	522	46	633	633	674	372	55	6.124	5.543	5.018	5.022	2.562	3491	3278	2.615	3001	490	2777	501	229862	90696	0	0	0
1	132	7	unmapped	UPB_044498	10520	3085	50	1830	1845	507	27	122	122	140	101	72	1050	1074	424	39	639	639	682	401	58	4.156	3.961	3.586	4.462	2.809	2119	2158	2.055	1708	411	1723	435	147592	85957	0	0	0
1	133	7	unmapped	UPB_177134	10595	3085	45	1942	1976	392	19	91	91	109	83	76	1246	1193	532	44	657	657	690	418	60	3.143	3.517	3.023	3.889	2.686	2440	2421	1.652	1851	589	1885	536	102772	62027	0	0	0
1	134	7	unmapped	UPB_014457	10665	3085	50	1705	1702	518	30	80	80	97	72	74	1023	1086	438	40	665	665	727	405	55	4.539	3.853	3.569	4.435	3.267	1983	2043	2.182	1625	358	1622	421	136136	86897	0	0	0
1	135	7	unmapped	UPB_018452	10740	3085	50	2208	2191	497	22	91	91	108	77	71	1073	1099	469	42	636	636	721	388	53	4.844	4.536	3.652	4.471	2.293	2554	2563	2.276	2117	437	2100	463	175317	87946	0	0	0
1	136	7	unmapped	UPB_042985	10815	3085	50	2936	2877	743	25	96	96	113	78	69	1028	1149	524	45	563	563	643	371	57	6.108	4.746	5.281	5.52	2.719	3305	3367	2.611	2840	465	2781	586	230199	91925	0	0	0
1	137	7	unmapped	UPB_166752	10890	3085	45	1201	1267	318	25	87	87	107	85	79	953	1067	808	75	567	567	623	375	60	2.886	2.36	2.026	2.055	2.599	1500	1680	1.529	1114	386	1180	500	65879	55492	0	0	0
1	138	7	unmapped	UPB_137231	10960	3085	50	1108	1065	322	30	84	84	114	98	85	927	955	385	40	570	570	616	357	57	2.868	2.548	2.437	2.667	2.424	1381	1366	1.52	1024	357	981	385	85209	76436	0	0	0
1	139	7	unmapped	UPB_088606	11035	3085	50	1454	1447	407	28	85	85	99	63	63	940	994	490	49	538	538	599	343	57	3.405	2.987	2.579	3.032	2.837	1771	1818	1.768	1369	402	1362	456	115745	79522	0	0	0
1	140	7	unmapped	UPB_008836	11105	3085	50	2454	2428	571	23	94	94	115	84	73	971	1301	1884	144	539	539	593	353	59	5.463	3.063	3.724	4.628	2.968	2792	3096	2.45	2360	432	2334	762	194266	104047	0	0	0
1	141	7	unmapped	UPB_227006	11180	3085	50	1140	1151	307	26	93	93	116	88	75	2429	2493	824	33	591	591	661	432	65	0.57	0.556	0.551	0.597	1.833	2885	2960	-0.812	1047	1838	1058	1902	92079	199467	0	0	0
1	142	7	unmapped	UPB_218523	11250	3085	50	588	587	255	43	78	78	103	85	82	887	963	485	50	560	560	629	385	61	1.56	1.263	1.086	1.2	3.279	837	912	0.641	510	327	509	403	46996	77035	0	0	0
1	143	7	unmapped	UPB_106317	11325	3085	50	3308	3237	768	23	95	95	129	121	93	931	990	536	54	578	578	616	395	64	9.102	7.626	6.673	7.418	3.6	3566	3554	3.186	3213	353	3142	412	258988	79222	0	0	0
1	144	7	SM_11	SM_11	11395	3090	45	74	77	53	68	67	67	96	89	92	1180	1292	595	46	572	572	567	318	56	0.012	0.014	0.087	0.089	6.571	615	730	-6.441	7	608	10	720	4008	67191	0	0	0
1	145	7	unmapped	UPB_071166	11475	3085	50	2515	2572	710	27	76	76	111	100	90	845	939	448	47	549	549	599	563	93	8.24	6.4	6.986	6.751	2.497	2735	2886	3.043	2439	296	2496	390	205771	75129	0	0	0
1	146	7	unmapped	UPB_229566	11545	3085	50	999	1050	362	34	75	75	98	79	80	885	939	466	49	495	495	613	631	102	2.369	2.196	1.866	1.968	2.711	1314	1419	1.244	924	390	975	444	83982	75154	0	0	0
1	147	7	unmapped	UPB_216710	11620	3085	45	759	786	257	32	74	74	89	56	62	899	915	450	49	546	546	592	344	58	1.941	1.93	1.557	1.923	2.787	1038	1081	0.956	685	353	712	369	40861	47592	0	0	0
1	148	7	unmapped	UPB_132956	11695	3085	50	4766	4670	1057	22	80	80	111	100	90	958	1026	574	55	513	513	566	367	64	10.53	8.947	7.09	11.587	3.46	5131	5103	3.396	4686	445	4590	513	373603	82117	0	0	0
1	149	7	unmapped	UPB_209070	11770	3090	50	309	320	186	58	78	78	105	103	98	1757	1765	633	35	496	496	542	349	64	0.183	0.191	0.191	0.169	2.597	1492	1511	-2.449	231	1261	242	1269	25569	141173	0	0	0
1	150	7	unmapped	UPB_054376	11835	3085	45	3255	3172	566	17	122	122	168	181	107	1070	1162	526	45	569	569	566	324	57	6.253	5.143	5.866	6.599	2.708	3634	3643	2.645	3133	501	3050	593	164962	60403	0	0	0
1	151	7	unmapped	UPB_178071	11910	3085	45	1660	1631	369	22	103	103	147	168	114	818	879	364	41	525	525	573	345	60	5.314	4.316	3.44	3.915	2.45	1850	1882	2.41	1557	293	1528	354	84794	45714	0	0	0
1	152	7	unmapped	UPB_227243	11985	3085	50	1068	1058	363	34	69	69	96	77	80	1030	1017	439	43	461	461	501	299	59	1.756	1.779	1.735	1.87	2.943	1568	1545	0.812	999	569	989	556	84627	81380	0	0	0
1	153	7	unmapped	UPB_068195	12060	3085	50	2099	2053	582	28	85	85	96	65	67	803	834	367	44	501	501	533	337	63	6.669	5.91	4.947	5.394	2.459	2316	2301	2.737	2014	302	1968	333	164272	66748	0	0	0
1	154	7	unmapped	UPB_073657	12135	3085	50	1473	1480	421	28	96	96	113	93	82	866	871	463	53	466	466	552	380	68	3.443	3.417	2.803	3.363	2.768	1777	1789	1.783	1377	400	1384	405	118383	69683	0	0	0
1	155	7	unmapped	UPB_165184	12200	3085	45	1916	1939	387	19	99	99	129	126	97	773	765	382	49	446	446	489	343	70	5.557	5.768	4.303	4.9	3.174	2144	2159	2.474	1817	327	1840	319	100827	39785	0	0	0
1	156	7	unmapped	UPB_066345	12280	3085	50	2208	2098	561	26	81	81	108	107	99	726	787	423	53	499	499	703	2565	364	9.37	7.003	5.158	6.079	2.702	2354	2305	3.228	2127	227	2017	288	167844	62980	0	0	0
1	157	7	unmapped	UPB_036365	12350	3085	45	1878	1815	309	17	72	72	94	72	76	725	800	416	52	468	468	752	2974	395	7.027	5.25	4.921	5.412	2.582	2063	2075	2.813	1806	257	1743	332	94391	41616	0	0	0
1	158	7	unmapped	UPB_130223	12425	3085	50	2812	2726	651	23	80	80	102	79	77	865	883	419	47	401	401	455	292	64	5.888	5.49	5.114	6.087	2.487	3196	3128	2.558	2732	464	2646	482	218076	70628	0	0	0
1	159	7	unmapped	UPB_136701	12500	3085	50	1162	1164	344	29	96	96	113	83	73	764	799	437	54	410	410	470	323	68	3.011	2.746	2.501	3.014	3.043	1420	1457	1.59	1066	354	1068	389	93104	63959	0	0	0
1	160	7	unmapped	UPB_096574	12575	3085	55	2594	2566	752	29	81	81	103	83	80	758	800	388	48	455	455	553	785	141	8.294	7.203	6.615	7.239	2.546	2816	2830	3.052	2513	303	2485	345	205259	63979	0	0	0
1	161	7	unmapped	UPB_001473	12645	3085	45	1664	1642	351	21	69	69	95	79	83	773	806	373	46	459	459	512	306	59	5.08	4.533	3.8	5.63	3.853	1909	1920	2.345	1595	314	1573	347	85391	41930	0	0	0
1	162	7	unmapped	UPB_131134	12720	3085	50	4453	4331	847	19	80	80	101	76	75	791	862	478	55	487	487	503	299	59	14.385	11.336	8.826	9.396	2.301	4677	4626	3.846	4373	304	4251	375	346460	68974	0	0	0
1	163	7	unmapped	UPB_137955	12795	3085	50	2668	2664	682	25	81	81	104	79	75	714	801	460	57	448	448	467	301	64	9.726	7.317	7.08	6.907	2.506	2853	2936	3.282	2587	266	2583	353	213111	64112	0	0	0
1	164	7	unmapped	UPB_057151	12865	3085	50	2629	2569	684	26	74	74	94	73	77	692	775	413	53	444	444	587	1050	178	10.302	7.538	6.357	8.254	2.931	2803	2826	3.365	2555	248	2495	331	205509	61964	0	0	0
1	165	7	unmapped	UPB_220883	12930	3085	35	396	425	196	46	85	85	133	147	110	714	691	328	47	396	396	472	347	73	0.978	1.153	0.854	1.033	4.591	629	635	-0.032	311	318	340	295	13584	22125	0	0	0
1	166	7	unmapped	UPB_152155	13015	3085	50	4328	4188	1050	25	110	110	146	138	94	844	872	473	54	400	400	461	325	70	9.5	8.64	7.751	10.023	2.817	4662	4550	3.248	4218	444	4078	472	335044	69768	0	0	0
1	167	7	unmapped	UPB_074969	13090	3085	45	1171	1150	266	23	88	88	104	75	72	808	914	497	54	349	349	420	334	79	2.359	1.88	1.946	2.318	2.47	1542	1627	1.238	1083	459	1062	565	59820	47520	0	0	0
1	168	7	unmapped	UPB_030577	13160	3085	50	3265	3206	797	24	86	86	113	89	78	747	790	415	52	421	421	444	288	64	9.752	8.455	9.387	10.25	2.943	3505	3489	3.286	3179	326	3120	369	256479	63235	0	0	0
1	169	7	unmapped	UPB_076303	13235	3085	50	2161	2140	685	32	100	100	122	102	83	632	696	425	61	381	381	403	266	66	8.211	6.476	5.273	5.927	2.746	2312	2355	3.038	2061	251	2040	315	171180	55641	0	0	0
1	170	7	unmapped	UPB_099174	13305	3085	55	870	889	293	32	87	87	109	94	86	626	668	417	62	394	394	421	275	65	3.375	2.927	1.793	2.36	3.293	1015	1076	1.755	783	232	802	274	71093	53432	0	0	0
1	171	7	unmapped	UPB_015899	13375	3085	45	2050	1996	422	21	96	96	114	86	75	593	675	348	51	375	375	435	317	72	8.963	6.333	5.466	8.094	3.68	2172	2200	3.164	1954	218	1900	300	103786	35120	0	0	0
1	172	7	unmapped	UPB_065345	13455	3085	50	4357	4130	1044	25	101	101	130	110	84	688	734	401	54	400	400	445	313	70	14.778	12.063	10.619	13.17	3.012	4544	4363	3.885	4256	288	4029	334	330382	58745	0	0	0
1	173	7	unmapped	UPB_152268	13525	3085	55	3559	3477	818	23	106	106	120	102	85	658	716	388	54	380	380	421	269	63	12.421	10.033	10.282	11.891	3.029	3731	3707	3.635	3453	278	3371	336	278145	57259	0	0	0
1	174	7	unmapped	UPB_227254	13600	3090	55	1502	1428	539	37	70	70	99	88	88	584	646	386	59	370	370	404	251	62	6.692	4.92	3.288	3.671	3.47	1646	1634	2.742	1432	214	1358	276	114271	51680	0	0	0
1	175	7	unmapped	UPB_128979	13675	3085	50	2908	2771	722	26	68	68	83	65	78	626	653	363	55	403	403	430	246	57	12.735	10.812	7.769	9.59	2.768	3063	2953	3.671	2840	223	2703	250	221661	52263	0	0	0
1	176	7	unmapped	UPB_016194	13745	3085	45	2250	2297	446	19	68	68	88	69	78	725	742	347	46	366	366	402	275	68	6.078	5.928	5.478	6.738	2.638	2541	2605	2.604	2182	359	2229	376	119444	38585	0	0	0
1	177	7	unmapped	UPB_220114	13825	3090	45	593	584	220	37	62	62	92	82	89	538	602	348	57	317	317	367	262	71	2.403	1.832	1.525	1.504	3.07	752	807	1.265	531	221	522	285	30383	31317	0	0	0
1	178	7	unmapped	UPB_211441	13895	3085	45	925	973	265	27	76	76	98	79	80	624	712	435	61	328	328	375	267	71	2.868	2.336	2.311	2.686	2.963	1145	1281	1.52	849	296	897	384	50616	37049	0	0	0
1	179	7	unmapped	UPB_208260	13965	3090	50	669	668	300	44	67	67	79	48	60	673	704	371	52	372	372	396	254	64	2	1.81	1.457	1.879	4.38	903	933	1	602	301	601	332	53437	56350	0	0	0
1	180	7	unmapped	UPB_140207	14040	3085	50	3777	3663	949	25	96	96	108	72	66	640	669	401	59	381	381	397	242	60	14.212	12.385	10.556	12.789	3.216	3940	3855	3.829	3681	259	3567	288	293048	53504	0	0	0
1	181	7	unmapped	UPB_055447	14110	3085	45	1431	1490	401	26	82	82	99	70	70	621	694	370	53	374	374	385	263	68	5.462	4.4	3.45	4.379	2.74	1596	1728	2.449	1349	247	1408	320	77471	36104	0	0	0
1	182	7	unmapped	UPB_172003	14185	3090	45	1397	1383	274	19	68	68	88	70	79	624	620	397	64	358	358	387	274	70	4.996	5.019	3.061	3.604	2.335	1595	1577	2.321	1329	266	1315	262	71915	32220	0	0	0
1	183	7	unmapped	UPB_133545	14255	3085	45	1979	2002	409	20	108	108	141	120	85	696	710	421	59	344	344	388	297	76	5.315	5.175	4.794	5.46	3.243	2223	2260	2.41	1871	352	1894	366	104117	36933	0	0	0
1	184	7	unmapped	UPB_188122	14335	3085	45	1237	1268	269	21	117	117	143	120	83	573	649	335	51	347	347	382	276	72	4.956	3.811	3.696	3.871	2.503	1346	1453	2.309	1120	226	1151	302	65956	33736	0	0	0
1	185	7	unmapped	UPB_174034	14405	3085	50	2292	2241	613	27	85	85	99	69	69	575	639	381	59	374	374	390	277	71	10.98	8.136	5.328	7.128	3.055	2408	2421	3.457	2207	201	2156	265	179315	51115	0	0	0
1	186	7	unmapped	UPB_172149	14480	3085	50	1566	1521	421	27	84	84	100	77	77	711	703	366	52	358	358	379	255	67	4.198	4.165	3.757	4.902	3.161	1835	1782	2.07	1482	353	1437	345	121697	56256	0	0	0
1	187	7	unmapped	UPB_168821	14550	3085	45	759	787	263	33	67	67	89	71	79	804	831	374	45	362	362	411	300	72	1.566	1.535	1.516	1.593	2.557	1134	1189	0.647	692	442	720	469	40918	43186	0	0	0
1	188	7	unmapped	UPB_200608	14620	3085	45	521	520	179	34	57	57	83	81	97	606	572	294	51	353	353	418	321	76	1.834	2.114	1.372	1.567	3.377	717	682	0.875	464	253	463	219	27029	29754	0	0	0
1	189	7	unmapped	UPB_006410	14700	3085	50	1690	1711	495	28	70	70	91	74	81	566	594	383	64	324	324	416	402	96	6.694	6.078	5.138	5.113	2.358	1862	1911	2.743	1620	242	1641	270	136900	47524	0	0	0
1	190	7	unmapped	UPB_164903	14775	3085	50	1348	1301	358	27	72	72	91	78	85	599	662	361	54	298	298	385	413	107	4.239	3.376	3.408	3.877	3.048	1577	1593	2.084	1276	301	1229	364	104071	52991	0	0	0
1	191	7	unmapped	UPB_103161	14845	3085	45	1415	1463	316	21	73	73	86	63	73	642	723	524	72	300	300	375	329	87	3.924	3.286	3.307	3.545	2.272	1684	1813	1.972	1342	342	1390	423	76075	37606	0	0	0
1	192	7	unmapped	UPB_170240	14920	3085	50	1075	1064	334	31	68	68	85	62	72	633	599	312	52	305	305	382	290	75	3.07	3.388	2.464	2.903	2.599	1335	1290	1.618	1007	328	996	294	85153	47891	0	0	0
1	193	7	unmapped	UPB_036879	14995	3085	50	2681	2614	657	25	77	77	94	60	63	679	715	345	48	360	360	426	311	73	8.163	7.146	7.791	8.133	2.628	2923	2892	3.029	2604	319	2537	355	209085	57224	0	0	0
1	194	7		NA	15065	3085	65	46	64	49	76	64	64	87	66	75	326	367	293	79	378	378	442	577	130	0.346	0	0.14	0.157	4.996	-70	-11	-1.531	-18	-52	0	-11	7691	44051	-50	0	0
1	195	7	unmapped	UPB_081591	15140	3085	55	1264	1230	366	29	79	79	95	76	80	752	805	996	123	425	425	514	675	131	3.624	3.029	2.498	3.47	3.353	1512	1531	1.858	1185	327	1151	380	98429	64392	0	0	0
1	196	7		NA	15210	3085	65	46	65	53	81	84	84	97	72	74	368	368	235	63	352	352	453	592	130	-2.375	-1.187	0.226	0.311	4.802	-22	-3	Error	-38	16	-19	16	7762	44122	-50	0	0
1	197	7	unmapped	UPB_081181	15285	3090	50	806	792	309	39	89	89	99	69	69	557	627	358	57	338	338	409	315	77	3.274	2.433	2.296	2.409	3.468	936	992	1.711	717	219	703	289	63389	50154	0	0	0
1	198	7	unmapped	UPB_126458	15360	3090	50	1524	1459	509	34	82	82	98	68	69	595	643	358	55	373	373	400	264	66	6.495	5.1	4.13	4.408	2.994	1664	1647	2.699	1442	222	1377	270	116693	51400	0	0	0
1	199	7	unmapped	UPB_138816	15430	3085	45	1485	1531	358	23	79	79	97	84	86	686	661	335	50	376	376	394	255	64	4.535	5.095	3.76	4.87	2.78	1716	1737	2.181	1406	310	1452	285	79609	34360	0	0	0
1	200	7	unmapped	UPB_193479	15505	3085	45	1585	1536	400	26	71	71	87	68	78	810	1008	1170	116	320	320	349	240	68	3.09	2.129	2.628	3.106	3.012	2004	2153	1.628	1514	490	1465	688	79875	52439	0	0	0
1	201	7	unmapped	UPB_030163	15580	3085	50	3638	3559	830	23	78	78	106	80	75	645	708	379	53	307	307	362	258	71	10.533	8.681	8.51	9.668	2.559	3898	3882	3.397	3560	338	3481	401	284729	56676	0	0	0
1	202	7	unmapped	UPB_015404	15655	3085	50	1743	1795	521	29	67	67	93	75	80	612	640	331	51	333	333	384	254	66	6.007	5.629	4.812	5.066	2.352	1955	2035	2.587	1676	279	1728	307	143569	51163	0	0	0
1	203	7	unmapped	UPB_012966	15725	3085	55	1465	1431	400	27	65	65	87	74	85	640	702	431	61	342	342	396	283	71	4.698	3.794	3.05	3.821	2.473	1698	1726	2.232	1400	298	1366	360	114512	56190	0	0	0
1	204	7	unmapped	UPB_178679	15800	3090	50	962	921	369	40	71	71	94	69	73	612	646	385	59	354	354	399	279	69	3.453	2.911	2.342	2.53	3.938	1149	1142	1.788	891	258	850	292	73692	51640	0	0	0
1	205	7		NA	15870	3085	65	45	65	51	78	63	63	77	56	72	364	387	250	64	283	283	340	263	77	-0.222	0.019	0.218	0.3	3.357	63	106	Error	-18	81	2	104	7759	46426	-50	0	0
1	206	7	unmapped	UPB_208944	15945	3090	50	765	708	301	42	51	51	71	56	78	832	839	382	45	284	284	346	289	83	1.303	1.184	1.277	1.118	2.645	1262	1212	0.382	714	548	657	555	56656	67122	0	0	0
1	207	7	unmapped	UPB_167329	16020	3085	50	1140	1091	336	30	61	61	77	61	79	694	766	447	58	320	320	377	280	74	2.885	2.309	2.621	2.79	2.983	1453	1476	1.529	1079	374	1030	446	87298	61316	0	0	0
1	208	7	unmapped	UPB_121581	16095	3085	55	3024	2859	737	25	62	62	79	65	82	694	726	424	58	363	363	409	270	66	8.949	7.705	7.271	8.801	2.755	3293	3160	3.162	2962	331	2797	363	228718	58095	0	0	0
1	209	7	unmapped	UPB_131809	16165	3085	50	1567	1582	514	32	70	70	102	99	97	724	751	353	47	331	331	392	281	71	3.809	3.6	3.445	4.054	2.726	1890	1932	1.929	1497	393	1512	420	126528	60086	0	0	0
1	210	7	unmapped	UPB_090161	16240	3085	50	1084	1086	291	26	76	76	116	102	87	627	658	331	50	346	346	368	263	71	3.587	3.237	2.857	3.376	2.438	1289	1322	1.843	1008	281	1010	312	86895	52673	0	0	0
1	211	7	unmapped	UPB_002994	16310	3085	45	1758	1702	359	21	70	70	90	66	73	651	692	432	62	335	335	400	308	77	5.342	4.571	3.817	4.413	2.912	2004	1989	2.417	1688	316	1632	357	88503	36004	0	0	0
1	212	7	unmapped	UPB_090071	16385	3085	45	2107	2090	435	20	92	92	105	74	70	649	721	349	48	332	332	399	290	72	6.356	5.136	4.804	5.993	2.464	2332	2387	2.668	2015	317	1998	389	108654	37485	0	0	0
1	213	7	unmapped	UPB_191040	16460	3085	45	1731	1725	366	21	88	88	104	73	70	697	709	342	48	346	346	365	260	71	4.681	4.51	3.434	4.301	2.166	1994	2000	2.227	1643	351	1637	363	89711	36871	0	0	0
1	214	7	unmapped	UPB_099482	16535	3090	50	783	767	341	44	88	88	101	77	76	605	622	328	52	294	294	350	272	77	2.235	2.07	1.922	1.509	3.402	1006	1007	1.16	695	311	679	328	61398	49731	0	0	0
1	215	7	unmapped	UPB_117808	16605	3085	50	924	938	293	31	74	74	89	69	77	570	608	351	57	328	328	408	299	73	3.512	3.086	2.535	2.707	2.788	1092	1144	1.812	850	242	864	280	75042	48633	0	0	0
1	216	7		NA	16680	3085	65	44	64	44	68	74	74	95	76	80	353	394	261	66	309	309	592	2586	436	-0.682	-0.118	0.176	0.207	3.325	14	75	Error	-30	44	-10	85	7622	47319	-50	0	0
1	217	7	unmapped	UPB_113281	16755	3085	50	2892	2806	786	28	115	115	132	97	73	668	761	445	58	312	312	785	4147	528	7.801	5.993	6.112	6.42	2.49	3133	3140	2.964	2777	356	2691	449	224510	60848	0	0	0
1	218	7	unmapped	UPB_199482	16820	3085	35	572	573	221	38	89	89	121	117	96	591	600	286	47	370	370	758	3555	468	2.186	2.104	1.19	1.32	2.114	704	714	1.128	483	221	484	230	18330	19191	0	0	0
1	219	7	unmapped	UPB_127021	16900	3085	50	1820	1780	509	28	99	99	140	130	92	580	605	345	57	381	381	447	358	80	8.648	7.504	5.288	5.871	2.469	1920	1905	3.112	1721	199	1681	224	142365	48388	0	0	0
1	220	7	unmapped	UPB_189242	16970	3085	50	938	967	315	32	89	89	108	82	75	560	595	311	52	366	366	378	298	78	4.376	3.834	2.645	3.501	2.98	1043	1107	2.13	849	194	878	229	77383	47588	0	0	0
1	221	7	unmapped	UPB_068740	17045	3090	50	2336	2266	717	31	73	73	88	62	70	658	711	440	61	317	317	377	303	80	6.636	5.566	4.627	5.122	3.133	2604	2587	2.73	2263	341	2193	394	181264	56868	0	0	0
1	222	7	unmapped	UPB_078431	17120	3085	50	2150	2112	522	24	89	89	100	75	75	591	633	375	59	357	357	371	230	61	8.808	7.33	5.801	7.13	2.833	2295	2299	3.139	2061	234	2023	276	168931	50634	0	0	0
1	223	7	unmapped	UPB_230540	17190	3090	50	484	494	246	49	68	68	90	74	82	666	1351	6467	478	356	356	382	270	70	1.342	0.428	0.894	0.869	3.519	726	1421	0.424	416	310	426	995	39522	108105	0	0	0
1	224	7	unmapped	UPB_115132	17265	3085	45	2399	2345	436	18	88	88	113	88	77	677	767	405	52	351	351	406	315	77	7.089	5.425	6.091	6.371	2.762	2637	2673	2.826	2311	326	2257	416	121927	39870	0	0	0
1	225	7	unmapped	UPB_127577	17340	3090	50	997	976	440	45	79	79	106	83	78	628	656	367	55	324	324	396	297	75	3.02	2.702	2.838	2.391	3.02	1222	1229	1.594	918	304	897	332	78077	52464	0	0	0
1	226	7	unmapped	UPB_231631	17415	3090	50	1034	1010	383	37	70	70	91	70	76	696	675	392	58	355	355	386	263	68	2.827	2.938	2.217	2.698	3.46	1305	1260	1.499	964	341	940	320	80821	54027	0	0	0
1	227	7	unmapped	UPB_206184	17485	3095	45	587	538	199	36	72	72	102	89	87	454	563	377	66	329	329	379	261	68	4.12	1.991	1.897	2.094	6.01	640	700	2.043	515	125	466	234	27951	29289	0	0	0
1	228	7	unmapped	UPB_181454	17560	3090	50	1746	1591	577	36	71	71	93	75	80	665	701	371	52	333	333	377	270	71	5.045	4.13	3.882	3.612	3.953	2007	1888	2.335	1675	332	1520	368	127266	56075	0	0	0
1	229	7	unmapped	UPB_059078	17635	3085	50	1784	1726	458	26	71	71	93	71	76	585	635	422	66	346	346	373	261	69	7.167	5.727	3.921	5.678	3.214	1952	1944	2.841	1713	239	1655	289	138119	50803	0	0	0
1	230	7	unmapped	UPB_192021	17705	3085	50	1782	1761	457	25	91	91	108	75	69	534	602	362	60	412	412	426	285	66	13.861	8.789	5.998	7.746	4.475	1813	1860	3.793	1691	122	1670	190	140913	48178	0	0	0
1	231	7	unmapped	UPB_201551	17780	3085	50	1927	1906	500	26	81	81	94	72	76	725	710	435	61	369	369	418	308	73	5.185	5.352	3.686	5.281	3.469	2202	2166	2.374	1846	356	1825	341	152466	56825	0	0	0
1	232	7	unmapped	UPB_148692	17855	3085	50	1311	1256	406	32	74	74	85	57	67	647	703	373	53	324	324	370	248	67	3.83	3.119	3.109	3.229	2.439	1560	1561	1.937	1237	323	1182	379	100459	56271	0	0	0
1	233	7	unmapped	UPB_001548	17925	3085	50	1916	1861	568	30	80	80	99	73	73	633	735	455	61	374	374	383	246	64	7.089	4.934	4.509	5.468	3.284	2095	2142	2.826	1836	259	1781	361	148871	58804	0	0	0
1	234	7	unmapped	UPB_185969	18000	3085	45	1491	1543	285	18	78	78	94	70	74	687	707	358	50	372	372	386	276	71	4.486	4.373	3.673	4.536	2.769	1728	1800	2.165	1413	315	1465	335	80228	36786	0	0	0
1	235	7	unmapped	UPB_104152	18070	3085	55	1162	1077	373	34	82	82	90	58	64	502	619	416	67	364	364	410	278	67	7.826	3.902	3.321	3.637	3.219	1218	1250	2.968	1080	138	995	255	86139	49498	0	0	0
1	236	7	unmapped	UPB_065286	18145	3085	50	2853	2702	679	25	87	87	108	87	80	693	698	368	52	428	428	447	284	63	10.438	9.685	6.983	8.389	2.549	3031	2885	3.384	2766	265	2615	270	216136	55819	0	0	0
1	237	7	unmapped	UPB_121602	18215	3085	45	2245	2280	441	19	88	88	126	129	102	796	774	380	49	371	371	392	243	61	5.075	5.439	4.645	5.274	2.369	2582	2595	2.343	2157	425	2192	403	118574	40246	0	0	0
1	238	7	unmapped	UPB_059960	18295	3085	45	1199	1262	320	25	70	70	107	122	114	737	789	381	48	341	341	410	318	77	2.851	2.661	2.526	3.019	2.582	1525	1640	1.511	1129	396	1192	448	65628	41047	0	0	0
1	239	7	unmapped	UPB_232152	18365	3090	50	1805	1723	558	32	68	68	83	59	71	644	663	417	62	328	328	392	305	77	5.497	4.94	3.754	4.194	2.864	2053	1990	2.459	1737	316	1655	335	137826	53047	0	0	0
1	240	7	unmapped	UPB_026965	18440	3090	50	2558	2459	785	31	84	84	93	60	64	723	741	427	57	323	323	420	349	83	6.185	5.682	4.502	4.995	3.448	2874	2793	2.629	2474	400	2375	418	196694	59275	0	0	0
1	241	7	unmapped	UPB_112747	18515	3085	50	2852	2774	821	29	84	84	100	70	70	651	660	363	55	414	414	443	352	79	11.679	10.935	9.066	11.369	3.271	3005	2936	3.546	2768	237	2690	246	221905	52762	0	0	0
1	242	7	unmapped	UPB_217888	18585	3085	40	344	367	174	47	63	63	101	117	115	595	677	401	59	382	382	424	306	72	1.319	1.031	0.765	0.985	4.349	494	599	0.4	281	213	304	295	19085	35211	0	0	0
1	243	7	unmapped	UPB_122592	18660	3090	50	1428	1403	523	37	64	64	99	108	109	630	671	379	56	401	401	423	286	67	5.956	4.959	4.371	4.024	3.149	1593	1609	2.574	1364	229	1339	270	112231	53702	0	0	0
1	244	7	unmapped	UPB_076889	18730	3085	45	1168	1131	271	23	58	58	78	58	74	684	699	359	51	401	401	408	267	65	3.922	3.601	3.607	3.593	3.327	1393	1371	1.972	1110	283	1073	298	58787	36360	0	0	0
1	245	7	unmapped	UPB_208207	18805	3095	50	233	247	180	72	65	65	87	72	82	1306	1247	498	39	359	359	401	297	74	0.177	0.205	0.238	0.203	2.912	1115	1070	-2.495	168	947	182	888	19793	99781	0	0	0
1	246	7	unmapped	UPB_115453	18875	3085	45	3927	4049	555	13	120	120	151	118	78	608	697	459	65	336	336	392	286	72	13.996	10.884	10.57	11.809	3.641	4079	4290	3.807	3807	272	3929	361	210546	36225	0	0	0
1	247	7	unmapped	UPB_132278	18950	3090	50	2124	1904	720	37	104	104	129	116	89	578	681	424	62	348	348	384	251	65	8.783	5.405	4.219	4.5	3.497	2250	2133	3.135	2020	230	1800	333	152359	54469	0	0	0
1	248	7	unmapped	UPB_057321	19025	3085	50	1301	1293	419	32	75	75	91	69	75	644	730	437	59	384	384	417	262	62	4.715	3.52	2.952	3.161	2.698	1486	1564	2.237	1226	260	1218	346	103469	58375	0	0	0
1	249	7	unmapped	UPB_118252	19100	3090	50	1085	1067	394	36	72	72	91	74	81	696	703	374	53	401	401	425	247	58	3.434	3.295	2.813	2.529	4.558	1308	1297	1.78	1013	295	995	302	85387	56237	0	0	0
1	250	7	unmapped	UPB_004615	19170	3085	45	1326	1317	273	20	67	67	87	71	81	718	709	420	59	375	375	674	3404	505	3.671	3.743	2.8	3.837	3.379	1602	1584	1.876	1259	343	1250	334	68477	36862	0	0	0
1	251	7	unmapped	UPB_184376	19245	3085	45	2407	2537	511	20	82	82	127	157	123	650	671	384	57	375	375	646	2960	458	8.455	8.294	6.333	7.816	2.925	2600	2751	3.08	2325	275	2455	296	131945	34903	0	0	0
1	252	7	unmapped	UPB_080028	19325	3085	30	840	814	244	29	69	69	136	185	136	633	659	364	55	416	416	455	308	67	3.553	3.066	2.108	2.41	2.819	988	988	1.829	771	217	745	243	26049	21093	0	0	0
1	253	7	unmapped	UPB_009580	19390	3090	45	1604	1572	383	24	74	74	102	93	91	709	746	367	49	361	361	678	3579	527	4.397	3.891	3.782	4.349	3.068	1878	1883	2.136	1530	348	1498	385	81739	38782	0	0	0
1	254	7	unmapped	UPB_218827	19480	3095	25	434	421	171	40	100	100	167	152	91	956	978	427	43	458	458	516	442	85	0.671	0.617	0.492	0.825	5.061	832	841	-0.576	334	498	321	520	5047	11740	0	0	0
1	255	7	unmapped	UPB_153650	19540	3085	50	1217	1242	370	29	67	67	98	91	92	662	754	501	66	363	363	414	291	70	3.846	3.005	2.525	2.773	2.609	1449	1566	1.943	1150	299	1175	391	99329	60325	0	0	0
1	256	7	unmapped	UPB_162594	19610	3090	55	1501	1385	572	41	66	66	93	89	95	686	940	2002	212	315	315	377	281	74	3.868	2.11	2.855	2.12	3.751	1806	1944	1.952	1435	371	1319	625	110779	75194	0	0	0
1	257	7	unmapped	UPB_001923	19685	3085	50	1253	1265	440	34	66	66	90	72	80	661	721	456	63	299	299	353	243	68	3.279	2.841	2.342	2.724	2.645	1549	1621	1.713	1187	362	1199	422	101216	57683	0	0	0
1	258	7	unmapped	UPB_093893	19755	3090	45	767	804	275	34	70	70	89	67	75	551	655	493	75	350	350	407	263	64	3.468	2.407	2.441	3.567	5.84	898	1039	1.794	697	201	734	305	41789	34077	0	0	0
1	259	7		NA	19825	3085	65	46	64	47	73	51	51	71	56	78	356	425	320	75	340	340	383	251	65	-0.312	0.153	0.157	0.141	5.623	11	98	Error	-5	16	13	85	7666	50943	-50	0	0
1	260	7	unmapped	UPB_025920	19905	3085	50	995	960	308	32	46	46	74	84	113	618	715	617	86	325	325	398	299	75	3.239	2.344	2.174	2.338	3.153	1242	1304	1.696	949	293	914	390	76811	57199	0	0	0
1	261	7	unmapped	UPB_120703	19980	3085	45	1116	1161	329	28	56	56	89	113	126	579	643	378	58	315	315	403	318	78	4.015	3.369	2.591	3.131	2.486	1324	1433	2.005	1060	264	1105	328	60383	33437	0	0	0
1	262	7	unmapped	UPB_004871	20055	3090	45	546	538	191	35	51	51	72	60	83	700	755	392	51	351	351	393	279	70	1.418	1.205	1.084	1.19	3.219	844	891	0.504	495	349	487	404	27972	39282	0	0	0
1	263	7	unmapped	UPB_078384	20125	3090	50	2438	2332	684	29	62	62	91	92	101	722	759	412	54	371	371	441	351	79	6.769	5.851	4.717	5.489	3.029	2727	2658	2.759	2376	351	2270	388	186573	60736	0	0	0
1	264	7	unmapped	UPB_216184	20200	3085	40	808	814	261	32	58	58	82	76	92	557	577	297	51	337	337	415	351	84	3.409	3.15	2.183	3.182	3.355	970	996	1.769	750	220	756	240	42305	30004	0	0	0
1	265	7	unmapped	UPB_143468	20270	3085	45	2126	2143	393	18	76	76	103	109	105	756	796	563	70	377	377	463	369	79	5.409	4.933	3.831	4.305	2.435	2429	2486	2.435	2050	379	2067	419	111428	41366	0	0	0
1	266	7	unmapped	UPB_155714	20345	3090	50	1050	1078	431	39	71	71	106	119	112	741	761	420	55	395	395	602	1840	305	2.829	2.751	2.303	2.496	3.379	1325	1373	1.501	979	346	1007	366	86236	60886	0	0	0
1	267	7	unmapped	UPB_090813	20425	3085	35	626	628	178	28	55	55	93	120	129	722	878	583	66	357	357	413	336	81	1.564	1.1	1.417	1.23	2.619	936	1094	0.646	571	365	573	521	20091	28105	0	0	0
1	1	8	unmapped	UPB_119633	950	3145	50	2730	2584	746	28	48	48	69	59	85	681	746	444	59	317	317	344	255	74	7.368	5.911	6.171	5.832	2.522	3046	2965	2.881	2682	364	2536	429	206682	59683	0	0	0
1	2	8	unmapped	UPB_045357	1025	3145	50	1884	1806	525	29	90	90	109	75	68	583	639	364	56	290	290	315	227	72	6.123	4.917	4.364	5.431	3.119	2087	2065	2.614	1794	293	1716	349	144518	51104	0	0	0
1	3	8	unmapped	UPB_009676	1095	3145	50	2682	2607	865	33	66	66	92	80	86	575	696	478	68	300	300	340	253	74	9.513	6.417	6.303	8.238	3.27	2891	2937	3.25	2616	275	2541	396	208578	55705	0	0	0
1	4	8	unmapped	UPB_170216	1170	3145	55	1363	1345	442	32	70	70	88	69	78	615	608	340	55	321	321	358	265	74	4.398	4.443	3.053	4.146	3.428	1587	1562	2.137	1293	294	1275	287	107581	48657	0	0	0
1	5	8	unmapped	UPB_049544	1245	3145	50	2040	1897	617	32	81	81	91	64	70	484	547	299	54	330	330	353	244	69	12.721	8.369	8.221	7.983	3.071	2113	2033	3.669	1959	154	1816	217	151757	43742	0	0	0
1	6	8	unmapped	UPB_196136	1315	3150	45	544	547	182	33	65	65	75	57	76	500	583	336	57	254	254	309	224	72	1.947	1.465	1.409	1.502	2.592	725	811	0.961	479	246	482	329	28466	30311	0	0	0
1	7	8	unmapped	UPB_217914	1390	3150	45	310	307	132	42	46	46	65	53	81	677	674	333	49	236	236	298	262	87	0.599	0.596	0.578	0.67	2.97	705	699	-0.74	264	441	261	438	15956	35065	0	0	0
1	8	8	unmapped	UPB_057718	1465	3145	50	1784	1681	574	34	45	45	59	43	72	661	692	354	51	262	262	291	214	73	4.358	3.805	3.464	4.153	3.248	2138	2066	2.124	1739	399	1636	430	134467	55381	0	0	0
1	9	8	unmapped	UPB_139394	1535	3145	50	3691	3446	1148	33	61	61	98	107	109	723	702	360	51	336	336	370	279	75	9.38	9.249	6.729	7.425	2.196	4017	3751	3.23	3630	387	3385	366	275680	56130	0	0	0
1	10	8	unmapped	UPB_009989	1610	3145	50	1881	1774	584	32	101	101	118	99	83	594	622	342	54	349	349	371	253	68	7.265	6.128	4.173	5.027	3.239	2025	1946	2.861	1780	245	1673	273	141953	49750	0	0	0
1	11	8	unmapped	UPB_095269	1680	3145	45	3723	3712	591	15	104	104	146	150	102	672	672	384	57	308	308	332	216	65	9.942	9.912	7.6	9.837	2.577	3983	3972	3.314	3619	364	3608	364	193006	34949	0	0	0
1	12	8	unmapped	UPB_223524	1760	3150	45	317	339	150	44	67	67	105	127	120	631	664	376	56	314	314	487	1709	350	0.789	0.777	0.604	0.553	4.432	567	622	-0.343	250	317	272	350	17635	34542	0	0	0
1	13	8	unmapped	UPB_027206	1830	3145	45	2298	2398	450	18	63	63	97	84	86	797	780	409	52	304	304	470	1792	381	4.533	4.905	3.841	5.543	2.922	2728	2811	2.181	2235	493	2335	476	124676	40563	0	0	0
1	14	8	unmapped	UPB_151487	1905	3145	50	2758	2594	785	30	97	97	114	89	78	570	622	370	59	281	281	333	259	77	9.208	7.323	7.314	7.587	3.065	2950	2838	3.203	2661	289	2497	341	207525	49779	0	0	0
1	15	8	unmapped	UPB_199745	1980	3145	50	510	511	228	44	64	64	82	67	81	555	574	327	56	310	310	356	254	71	1.82	1.693	1.108	1.302	3.929	691	711	0.864	446	245	447	264	40900	45880	0	0	0
1	16	8	unmapped	UPB_024364	2050	3145	50	1269	1230	460	37	66	66	83	63	75	737	731	380	51	324	324	343	237	69	2.913	2.86	2.493	2.319	3.097	1616	1571	1.542	1203	413	1164	407	98414	58487	0	0	0
1	17	8	unmapped	UPB_180554	2125	3145	45	1177	1215	273	22	57	57	81	62	76	632	655	320	48	316	316	361	286	79	3.544	3.416	3.032	3.486	2.616	1436	1497	1.826	1120	316	1158	339	63176	34037	0	0	0
1	18	8	unmapped	UPB_146409	2195	3145	45	2105	2055	350	17	55	55	82	72	87	687	777	381	49	309	309	372	282	75	5.423	4.274	4.141	4.566	1.964	2428	2468	2.439	2050	378	2000	468	106880	40420	0	0	0
1	19	8	unmapped	UPB_224060	2270	3145	50	2437	2278	691	30	67	67	90	76	84	8984	9065	1709	18	318	318	357	269	75	0.273	0.253	0.26	0.238	1.586	11036	10958	-1.87	2370	8666	2211	8747	182277	725177	0	0	0
1	20	8	unmapped	UPB_131730	2345	3145	50	2044	1867	583	31	66	66	85	68	80	549	617	381	61	331	331	361	279	77	9.073	6.297	5.154	6.477	3.191	2196	2087	3.182	1978	218	1801	286	149328	49325	0	0	0
1	21	8	unmapped	UPB_193620	2420	3145	40	578	623	193	30	52	52	68	51	75	515	598	327	54	315	315	385	315	81	2.63	2.018	2.177	2.498	3.544	726	854	1.395	526	200	571	283	32390	31078	0	0	0
1	22	8	unmapped	UPB_136954	2490	3145	50	1330	1257	433	34	63	63	76	51	67	646	660	408	61	281	281	347	274	78	3.471	3.15	2.675	2.847	2.533	1632	1573	1.795	1267	365	1194	379	100536	52810	0	0	0
1	23	8		NA	2560	3140	65	47	67	56	83	67	67	88	77	87	305	348	244	70	283	283	340	263	77	-0.909	0	0.226	0.275	3.462	2	65	Error	-20	22	0	65	8075	41797	-50	0	0
1	24	8	unmapped	UPB_059313	2640	3145	50	1124	1070	366	34	68	68	90	84	93	611	641	341	53	331	331	345	235	68	3.771	3.232	3.16	3.256	2.991	1336	1312	1.915	1056	280	1002	310	85617	51272	0	0	0
1	25	8	unmapped	UPB_232531	2710	3145	50	1503	1459	436	29	64	64	74	53	71	629	642	359	55	324	324	341	225	65	4.718	4.387	3.876	4.022	2.906	1744	1713	2.238	1439	305	1395	318	116741	51321	0	0	0
1	26	8	unmapped	UPB_092782	2785	3145	50	2307	2250	692	30	68	68	85	63	74	683	759	385	50	344	344	499	1354	271	6.605	5.258	5.196	6.336	3.346	2578	2597	2.723	2239	339	2182	415	179963	60734	0	0	0
1	27	8	unmapped	UPB_101470	2855	3145	45	1889	1862	409	21	76	76	95	74	77	693	664	361	54	399	399	498	1189	238	6.167	6.74	4.853	5.483	2.763	2107	2051	2.624	1813	294	1786	265	96835	34516	0	0	0
1	28	8	unmapped	UPB_109481	2930	3150	50	2046	2008	598	29	89	89	105	78	74	649	662	358	54	402	402	392	251	64	7.923	7.381	5.607	6.627	2.567	2204	2179	2.986	1957	247	1919	260	160641	52959	0	0	0
1	29	8	unmapped	UPB_094615	3005	3145	50	1547	1516	537	35	67	67	82	56	68	545	647	365	56	391	391	413	258	62	9.61	5.66	3.485	4.975	3.725	1634	1705	3.265	1480	154	1449	256	121297	51796	0	0	0
1	30	8	unmapped	UPB_175688	3075	3145	45	1921	1863	381	20	67	67	85	62	72	529	581	351	60	410	410	475	784	165	15.58	10.503	7.301	7.282	2.601	1973	1967	3.962	1854	119	1796	171	96896	30186	0	0	0
1	31	8	unmapped	UPB_072450	3150	3145	50	2006	1994	623	31	73	73	84	60	71	637	678	415	61	369	369	452	732	161	7.213	6.217	4.253	5.091	2.877	2201	2230	2.851	1933	268	1921	309	159555	54206	0	0	0
1	32	8	unmapped	UPB_207456	3225	3150	45	1081	1157	348	30	64	64	79	55	69	514	582	291	50	358	358	389	281	72	6.519	4.879	3.745	3.938	2.836	1173	1317	2.705	1017	156	1093	224	60144	30275	0	0	0
1	33	8	unmapped	UPB_163891	3295	3145	45	2518	2511	508	20	64	64	92	90	97	694	732	359	49	311	311	376	306	81	6.407	5.812	5.819	5.905	2.188	2837	2868	2.68	2454	383	2447	421	130594	38044	0	0	0
1	34	8	unmapped	UPB_217490	3375	3150	45	487	510	186	36	57	57	74	73	98	590	640	353	55	329	329	392	296	75	1.648	1.457	1.251	1.837	4.212	691	764	0.72	430	261	453	311	26521	33270	0	0	0
1	35	8	unmapped	UPB_133074	3445	3145	50	2375	2265	706	31	67	67	85	70	82	742	772	404	52	383	383	412	247	59	6.429	5.65	4.419	5.266	2.781	2667	2587	2.685	2308	359	2198	389	181173	61759	0	0	0
1	36	8	unmapped	UPB_181028	3515	3155	45	490	479	221	46	68	68	82	66	80	769	732	375	51	357	357	414	283	68	1.024	1.096	0.931	0.938	4.048	834	786	0.035	422	412	411	375	24921	38072	0	0	0
1	37	8	unmapped	UPB_054551	3590	3145	45	3268	3286	528	16	69	69	94	90	95	676	717	355	49	347	347	393	260	66	9.723	8.695	8.733	9.31	2.548	3528	3587	3.281	3199	329	3217	370	170881	37288	0	0	0
1	38	8	unmapped	UPB_076060	3665	3145	45	1798	1817	305	16	83	83	105	81	77	654	749	448	59	372	372	423	292	69	6.082	4.599	5.211	6.438	4.09	1997	2111	2.604	1715	282	1734	377	94484	38940	0	0	0
1	39	8	unmapped	UPB_205987	3740	3145	50	1836	1764	629	35	81	81	101	77	76	674	691	408	59	393	393	417	276	66	6.246	5.648	4.28	4.579	2.751	2036	1981	2.643	1755	281	1683	298	141150	55256	0	0	0
1	40	8	unmapped	UPB_089783	3810	3145	45	1848	1817	438	24	73	73	96	78	81	699	739	419	56	333	333	371	249	67	4.85	4.296	3.519	4.956	3.628	2141	2150	2.278	1775	366	1744	406	94499	38419	0	0	0
1	41	8	unmapped	UPB_071326	3880	3145	45	2930	2890	490	16	90	90	121	112	92	684	729	391	53	415	415	443	280	63	10.558	8.917	6.982	8.783	2.878	3109	3114	3.4	2840	269	2800	314	150262	37920	0	0	0
1	42	8	unmapped	UPB_160176	3960	3145	50	3477	3247	1102	33	98	98	126	106	84	785	820	399	48	412	412	468	314	67	9.059	7.718	6.667	8.548	3.247	3752	3557	3.179	3379	373	3149	408	259724	65591	0	0	0
1	43	8	unmapped	UPB_216759	4035	3150	45	923	956	284	29	67	67	88	68	77	596	683	401	58	379	379	466	335	71	3.945	2.924	2.437	2.586	2.447	1073	1193	1.98	856	217	889	304	49720	35532	0	0	0
1	44	8	unmapped	UPB_184035	4100	3145	45	3386	3424	617	18	83	83	118	117	99	728	750	378	50	430	430	462	336	72	11.084	10.441	8.984	8.954	2.239	3601	3661	3.47	3303	298	3341	320	178049	38991	0	0	0
1	45	8	unmapped	UPB_084517	4175	3145	50	3373	3165	1114	35	110	110	139	123	88	844	874	387	44	364	364	423	302	71	6.798	5.99	5.685	6.321	3.649	3743	3565	2.765	3263	480	3055	510	253234	69937	0	0	0
1	46	8	unmapped	UPB_180864	4250	3145	50	1284	1249	449	35	69	69	85	64	75	617	638	387	60	393	393	426	285	66	5.424	4.816	3.687	3.741	3.872	1439	1425	2.439	1215	224	1180	245	99959	51076	0	0	0
1	47	8	unmapped	UPB_084560	4320	3145	45	3877	3890	577	14	75	75	104	104	100	697	780	400	51	413	413	479	343	71	13.387	10.395	8.616	10.672	2.638	4086	4182	3.743	3802	284	3815	367	202268	40550	0	0	0
1	48	8	unmapped	UPB_005448	4395	3145	45	2261	2342	437	18	82	82	105	97	92	823	881	355	40	411	411	438	313	71	5.289	4.809	4.748	5.587	2.615	2591	2730	2.403	2179	412	2260	470	121777	45814	0	0	0
1	49	8	unmapped	UPB_031102	4470	3145	50	2055	1991	635	31	79	79	94	61	64	752	828	397	47	395	395	421	291	69	5.535	4.416	4.514	5.721	4.148	2333	2345	2.469	1976	357	1912	433	159303	66225	0	0	0
1	50	8	unmapped	UPB_150941	4545	3150	50	4601	4419	1133	25	72	72	95	77	81	766	772	417	54	422	422	473	311	65	13.166	12.42	10.336	12.687	3.111	4873	4697	3.719	4529	344	4347	350	353537	61780	0	0	0
1	51	8	unmapped	UPB_221504	4620	3145	55	2725	2648	845	31	81	81	100	80	80	725	757	379	50	432	432	478	331	69	9.024	7.898	6.076	7.142	2.268	2937	2892	3.174	2644	293	2567	325	211805	60581	0	0	0
1	52	8	unmapped	UPB_194054	4690	3145	50	1300	1258	405	32	83	83	92	59	64	736	761	399	52	429	429	447	319	71	3.964	3.539	3.287	3.449	2.89	1524	1507	1.987	1217	307	1175	332	100632	60882	0	0	0
1	53	8	unmapped	UPB_070926	4765	3145	50	2368	2209	639	28	102	102	109	72	66	823	850	437	51	440	440	494	336	68	5.916	5.139	4.742	5.749	2.811	2649	2517	2.565	2266	383	2107	410	176756	68015	0	0	0
1	54	8	unmapped	UPB_076219	4840	3150	50	2303	2247	698	31	103	103	118	81	68	879	897	485	54	499	499	514	282	54	5.789	5.387	4.514	4.912	2.932	2580	2542	2.533	2200	380	2144	398	179793	71794	0	0	0
1	55	8	unmapped	UPB_181170	4910	3150	45	1040	1077	295	27	83	83	136	161	118	837	864	407	47	424	424	525	332	63	2.317	2.259	1.848	2.065	2.255	1370	1434	1.212	957	413	994	440	55991	44939	0	0	0
1	56	8	unmapped	UPB_111867	4985	3150	50	4242	4061	974	23	96	96	139	156	112	852	861	440	51	508	508	563	365	64	12.052	11.232	8.264	10.075	2.372	4490	4318	3.591	4146	344	3965	353	324854	68868	0	0	0
1	57	8	unmapped	UPB_133097	5060	3150	50	3062	2847	897	31	89	89	116	122	105	775	815	444	54	438	438	517	372	71	8.822	7.316	6.67	7.978	3.046	3310	3135	3.141	2973	337	2758	377	227792	65223	0	0	0
1	58	8	unmapped	UPB_132300	5130	3145	50	2485	2402	773	32	89	89	115	110	95	844	912	470	51	500	500	526	317	60	6.965	5.614	6.064	6.141	3.443	2740	2725	2.8	2396	344	2313	412	192158	72986	0	0	0
1	59	8	unmapped	UPB_180109	5205	3150	45	1770	1702	367	21	72	72	85	56	65	812	848	390	45	465	465	496	280	56	4.893	4.256	3.275	4.136	2.587	2045	2013	2.291	1698	347	1630	383	88501	44078	0	0	0
1	60	8	unmapped	UPB_136600	5280	3145	45	1267	1224	303	24	71	71	82	55	67	805	854	498	58	477	477	503	296	58	3.646	3.058	2.363	2.97	2.848	1524	1530	1.866	1196	328	1153	377	63643	44392	0	0	0
1	61	8	unmapped	UPB_016632	5350	3145	45	2000	2023	406	20	77	77	83	53	63	837	868	466	53	532	532	534	277	51	6.305	5.792	4.422	5.206	2.724	2228	2282	2.656	1923	305	1946	336	105181	45118	0	0	0
1	62	8	unmapped	UPB_136355	5425	3145	50	1590	1512	481	31	74	74	84	60	71	757	1173	3150	268	524	524	537	313	58	6.506	2.216	3.927	4.674	4.402	1749	2087	2.702	1516	233	1438	649	120987	93850	0	0	0
1	63	8	unmapped	UPB_212952	5495	3145	45	1972	1989	423	21	81	81	103	85	82	935	923	391	42	488	488	536	321	59	4.23	4.386	3.435	5.528	3.614	2338	2343	2.081	1891	447	1908	435	103441	47995	0	0	0
1	64	8	unmapped	UPB_055468	5570	3150	50	1496	1440	500	34	81	81	105	88	83	822	905	450	49	494	494	543	308	56	4.314	3.307	2.328	3.269	3.877	1743	1770	2.109	1415	328	1359	411	115232	72389	0	0	0
1	65	8	unmapped	UPB_037328	5645	3150	50	3399	3351	864	25	101	101	110	72	65	921	918	435	47	504	504	539	302	56	7.909	7.85	6.521	8.37	3.553	3715	3664	2.983	3298	417	3250	414	268080	73437	0	0	0
1	66	8	unmapped	UPB_167211	5715	3150	50	1537	1482	490	33	62	62	84	61	72	853	936	439	46	525	525	561	319	56	4.497	3.455	2.797	3.396	2.771	1803	1831	2.169	1475	328	1420	411	118596	74842	0	0	0
1	67	8	unmapped	UPB_191055	5785	3145	45	1909	1897	449	23	79	79	109	114	104	879	968	459	47	574	574	617	360	58	6	4.614	4.815	4.534	2.763	2135	2212	2.585	1830	305	1818	394	98650	50318	0	0	0
1	68	8	unmapped	UPB_002556	5865	3150	50	2047	1993	578	29	73	73	108	118	109	940	943	424	44	592	592	627	364	58	5.672	5.47	4.039	4.13	2.443	2322	2271	2.504	1974	348	1920	351	159453	75447	0	0	0
1	69	8	unmapped	UPB_006540	5940	3150	50	2870	2655	824	31	73	73	91	68	74	971	982	455	46	472	472	577	352	61	5.605	5.063	4.645	5.897	2.724	3296	3092	2.487	2797	499	2582	510	212391	78549	0	0	0
1	70	8	unmapped	UPB_079657	6010	3145	50	1154	1148	455	39	87	87	97	70	72	782	819	398	48	470	470	582	367	63	3.42	3.04	2.523	2.775	3.006	1379	1410	1.774	1067	312	1061	349	91839	65518	0	0	0
1	71	8	unmapped	UPB_190724	6085	3145	45	2315	2348	467	19	87	87	101	75	74	841	945	536	56	549	549	608	350	57	7.63	5.71	4.695	6.536	4.22	2520	2657	2.932	2228	292	2261	396	122093	49148	0	0	0
1	72	8	unmapped	UPB_200702	6160	3145	45	593	603	202	33	72	72	95	82	86	881	867	380	43	618	618	652	335	51	1.981	2.133	1.196	1.444	2.334	784	780	0.986	521	263	531	249	31342	45067	0	0	0
1	73	8	unmapped	UPB_165024	6230	3145	45	1925	1933	382	19	89	89	115	95	82	818	881	375	42	576	576	595	324	54	7.587	6.046	5.268	6.787	2.982	2078	2149	2.923	1836	242	1844	305	100527	45788	0	0	0
1	74	8	unmapped	UPB_233402	6305	3150	50	729	740	398	53	84	84	145	179	123	918	986	425	43	617	617	668	378	56	2.143	1.778	1.353	1.395	3.588	946	1025	1.1	645	301	656	369	59235	78867	0	0	0
1	75	8	unmapped	UPB_097590	6380	3150	50	4774	4566	1406	30	82	82	94	63	67	905	921	448	48	625	625	636	350	55	16.757	15.149	11.198	11.989	2.926	4972	4780	4.067	4692	280	4484	296	365271	73676	0	0	0
1	76	8	unmapped	UPB_156406	6450	3150	50	3500	3357	976	29	85	85	94	61	64	1001	1030	514	49	612	612	639	336	52	8.779	7.828	6.91	9.405	4.107	3804	3690	3.134	3415	389	3272	418	268520	82424	0	0	0
1	77	8	unmapped	UPB_134136	6525	3150	50	1509	1495	443	29	76	76	90	61	67	868	910	457	50	574	574	617	324	52	4.874	4.223	3.432	4.162	3.297	1727	1755	2.285	1433	294	1419	336	119608	72769	0	0	0
1	78	8	unmapped	UPB_130352	6600	3150	50	2737	2687	754	28	91	91	109	85	77	1047	1072	487	45	661	661	683	343	50	6.855	6.316	5.399	6.249	2.794	3032	3007	2.777	2646	386	2596	411	214987	85762	0	0	0
1	79	8	unmapped	UPB_193941	6675	3150	40	698	697	207	29	79	79	103	86	83	1079	1026	377	36	624	624	671	354	52	1.36	1.537	1.367	1.478	2.651	1074	1020	0.444	619	455	618	402	36268	53358	0	0	0
1	80	8	unmapped	UPB_090426	6745	3145	45	1460	1406	353	25	78	78	94	69	73	866	988	511	51	592	592	653	355	54	5.044	3.354	3.006	3.814	3.403	1656	1724	2.335	1382	274	1328	396	73102	51375	0	0	0
1	81	8	unmapped	UPB_036108	6815	3150	50	2381	2239	695	31	81	81	102	77	75	974	1090	678	62	692	692	738	389	52	8.156	5.422	4.892	5.595	3.806	2582	2556	3.028	2300	282	2158	398	179153	87179	0	0	0
1	82	8	unmapped	UPB_210126	6890	3150	50	867	890	299	33	64	64	90	72	80	963	953	449	47	750	750	793	404	50	3.77	4.069	2.65	2.487	2.402	1016	1029	1.915	803	213	826	203	71215	76208	0	0	0
1	83	8	unmapped	UPB_231100	6965	3150	45	907	906	275	30	49	49	73	64	87	1054	1045	452	43	718	718	794	443	55	2.554	2.621	1.919	2.578	3.485	1194	1184	1.353	858	336	857	327	47113	54361	0	0	0
1	84	8	unmapped	UPB_070129	7035	3150	45	1763	1782	464	26	47	47	72	60	83	950	1068	613	57	743	743	759	438	57	8.29	5.338	2.885	4.306	3.623	1923	2060	3.051	1716	207	1735	325	92679	55542	0	0	0
1	85	8	unmapped	UPB_224071	7110	3150	50	2665	2569	742	28	68	68	87	61	70	15279	15194	3132	20	704	704	756	415	54	0.178	0.173	0.17	0.167	1.394	17172	16991	-2.489	2597	14575	2501	14490	205485	1215510	0	0	0
1	86	8	unmapped	UPB_022451	7185	3150	50	2541	2420	648	26	60	60	82	58	70	1042	1025	459	44	753	753	757	439	57	8.585	8.676	4.647	6.242	3.012	2770	2632	3.102	2481	289	2360	272	193579	81967	0	0	0
1	87	8	unmapped	UPB_095371	7260	3150	50	2551	2399	672	28	76	76	88	69	78	931	1033	502	48	737	737	777	419	53	12.758	7.848	7.413	7.733	3.147	2669	2619	3.673	2475	194	2323	296	191951	82604	0	0	0
1	88	8	unmapped	UPB_070846	7330	3145	45	2780	2782	471	16	77	77	105	92	87	1057	1131	506	44	730	730	790	426	53	8.266	6.746	5.604	7.633	3.218	3030	3106	3.047	2703	327	2705	401	144651	58815	0	0	0
1	89	8	unmapped	UPB_171386	7405	3150	50	1930	1898	550	28	93	93	124	105	84	1102	1081	432	39	815	815	851	432	50	6.401	6.786	4.328	5.47	3.213	2124	2071	2.678	1837	287	1805	266	151839	86499	0	0	0
1	90	8	unmapped	UPB_068374	7475	3150	50	1570	1465	504	34	89	89	115	85	73	1019	1026	462	45	792	792	813	413	50	6.524	5.88	3.331	3.618	2.806	1708	1610	2.706	1481	227	1376	234	117207	82056	0	0	0
1	91	8	unmapped	UPB_019896	7550	3150	50	2607	2521	645	25	80	80	106	78	73	1121	1216	595	48	699	699	765	386	50	5.988	4.721	4.012	4.397	3.119	2949	2958	2.582	2527	422	2441	517	201686	97277	0	0	0
1	92	8	unmapped	UPB_085176	7625	3150	50	3409	3304	824	24	66	66	84	68	80	1190	1225	581	47	709	709	760	357	46	6.95	6.275	4.581	5.872	2.939	3824	3754	2.797	3343	481	3238	516	264350	97975	0	0	0
1	93	8	unmapped	UPB_040679	7695	3150	50	4118	3899	1094	28	64	64	92	79	85	1057	1150	511	44	769	769	784	412	52	14.076	10.066	8.63	9.591	3.127	4342	4216	3.815	4054	288	3835	381	311954	91995	0	0	0
1	94	8	unmapped	UPB_187439	7770	3150	50	2986	2988	689	23	76	76	98	76	77	1175	1140	523	45	739	739	802	432	53	6.674	7.262	4.892	5.945	2.353	3346	3313	2.739	2910	436	2912	401	239040	91185	0	0	0
1	95	8	unmapped	UPB_150028	7845	3150	50	1639	1618	535	33	70	70	96	80	83	1016	1083	500	46	703	703	791	449	56	5.013	4.074	3.242	3.353	2.876	1882	1928	2.326	1569	313	1548	380	129462	86609	0	0	0
1	96	8	unmapped	UPB_138242	7915	3150	45	2328	2224	406	18	91	91	117	81	69	1121	1175	620	52	713	713	824	469	56	5.483	4.617	3.515	3.887	2.224	2645	2595	2.455	2237	408	2133	462	115661	61120	0	0	0
1	97	8	unmapped	UPB_013221	7990	3150	50	2604	2518	683	27	106	106	122	86	70	1099	1213	562	46	794	794	824	451	54	8.19	5.757	5.831	5.608	2.707	2803	2831	3.034	2498	305	2412	419	201478	97069	0	0	0
1	98	8	unmapped	UPB_228408	8065	3145	45	1061	1059	292	27	84	84	107	81	75	1100	1190	570	47	761	761	825	434	52	2.882	2.273	1.785	2.269	3.018	1316	1404	1.527	977	339	975	429	55074	61901	0	0	0
1	99	8	unmapped	UPB_148689	8135	3150	50	1893	1750	575	32	72	72	88	66	75	1233	1315	523	39	794	794	819	455	55	4.148	3.221	2.8	3.297	2.773	2260	2199	2.052	1821	439	1678	521	140003	105185	0	0	0
[truncated: 241,536 more rows]
