# Supplementary material for: Quadruple 9-mer-based protein binding microarray with DsRed fusion protein
Source: BMC Mol Biol. 2009 Sep 18;10:91. doi: 10.1186/1471-2199-10-91 (PMC2754467; doi:10.1186/1471-2199-10-91)
Supplement: Additional file 5 — The processed data of CBF1 PBM. The processed microarray data of CBF1 used to determine binding sequence in this work. [file 1471-2199-10-91-S5.ZIP › CBF1_101108_processed.txt]

id	9-mer Seed Sequence	F532 Median - B532	Quadrupled Sequence
(-)3xSLv1		65
(-)3xSLv1		152
(-)3xSLv1		158
(-)3xSLv1		225
(-)3xSLv1		244
(-)3xSLv1		256
(-)3xSLv1		257
(-)3xSLv1		261
(-)3xSLv1		261
(-)3xSLv1		277
(-)3xSLv1		281
(-)3xSLv1		281
(-)3xSLv1		282
(-)3xSLv1		292
(-)3xSLv1		296
(-)3xSLv1		302
(-)3xSLv1		314
(-)3xSLv1		317
(-)3xSLv1		318
(-)3xSLv1		320
(-)3xSLv1		322
(-)3xSLv1		326
(-)3xSLv1		331
(-)3xSLv1		332
(-)3xSLv1		339
(-)3xSLv1		339
(-)3xSLv1		344
(-)3xSLv1		344
(-)3xSLv1		345
(-)3xSLv1		350
(-)3xSLv1		353
(-)3xSLv1		361
(-)3xSLv1		363
(-)3xSLv1		364
(-)3xSLv1		366
(-)3xSLv1		367
(-)3xSLv1		368
(-)3xSLv1		370
(-)3xSLv1		375
(-)3xSLv1		375
(-)3xSLv1		376
(-)3xSLv1		377
(-)3xSLv1		378
(-)3xSLv1		378
(-)3xSLv1		378
(-)3xSLv1		378
(-)3xSLv1		379
(-)3xSLv1		379
(-)3xSLv1		380
(-)3xSLv1		380
(-)3xSLv1		380
(-)3xSLv1		382
(-)3xSLv1		382
(-)3xSLv1		382
(-)3xSLv1		384
(-)3xSLv1		384
(-)3xSLv1		385
(-)3xSLv1		386
(-)3xSLv1		387
(-)3xSLv1		387
(-)3xSLv1		387
(-)3xSLv1		388
(-)3xSLv1		389
(-)3xSLv1		391
(-)3xSLv1		391
(-)3xSLv1		393
(-)3xSLv1		394
(-)3xSLv1		394
(-)3xSLv1		395
(-)3xSLv1		397
(-)3xSLv1		400
(-)3xSLv1		400
(-)3xSLv1		400
(-)3xSLv1		403
(-)3xSLv1		407
(-)3xSLv1		407
(-)3xSLv1		409
(-)3xSLv1		409
(-)3xSLv1		412
(-)3xSLv1		412
(-)3xSLv1		414
(-)3xSLv1		415
(-)3xSLv1		416
(-)3xSLv1		416
(-)3xSLv1		417
(-)3xSLv1		418
(-)3xSLv1		418
(-)3xSLv1		418
(-)3xSLv1		419
(-)3xSLv1		420
(-)3xSLv1		421
(-)3xSLv1		423
(-)3xSLv1		424
(-)3xSLv1		426
(-)3xSLv1		427
(-)3xSLv1		427
(-)3xSLv1		427
(-)3xSLv1		428
(-)3xSLv1		429
(-)3xSLv1		429
(-)3xSLv1		430
(-)3xSLv1		432
(-)3xSLv1		436
(-)3xSLv1		438
(-)3xSLv1		438
(-)3xSLv1		439
(-)3xSLv1		440
(-)3xSLv1		440
(-)3xSLv1		443
(-)3xSLv1		443
(-)3xSLv1		444
(-)3xSLv1		445
(-)3xSLv1		446
(-)3xSLv1		447
(-)3xSLv1		447
(-)3xSLv1		448
(-)3xSLv1		450
(-)3xSLv1		450
(-)3xSLv1		450
(-)3xSLv1		451
(-)3xSLv1		451
(-)3xSLv1		452
(-)3xSLv1		452
(-)3xSLv1		453
(-)3xSLv1		454
(-)3xSLv1		455
(-)3xSLv1		456
(-)3xSLv1		457
(-)3xSLv1		457
(-)3xSLv1		458
(-)3xSLv1		458
(-)3xSLv1		459
(-)3xSLv1		459
(-)3xSLv1		460
(-)3xSLv1		460
(-)3xSLv1		460
(-)3xSLv1		461
(-)3xSLv1		461
(-)3xSLv1		462
(-)3xSLv1		465
(-)3xSLv1		465
(-)3xSLv1		465
(-)3xSLv1		468
(-)3xSLv1		469
(-)3xSLv1		470
(-)3xSLv1		471
(-)3xSLv1		472
(-)3xSLv1		473
(-)3xSLv1		473
(-)3xSLv1		476
(-)3xSLv1		476
(-)3xSLv1		476
(-)3xSLv1		477
(-)3xSLv1		480
(-)3xSLv1		482
(-)3xSLv1		482
(-)3xSLv1		482
(-)3xSLv1		483
(-)3xSLv1		483
(-)3xSLv1		483
(-)3xSLv1		484
(-)3xSLv1		484
(-)3xSLv1		485
(-)3xSLv1		485
(-)3xSLv1		487
(-)3xSLv1		488
(-)3xSLv1		491
(-)3xSLv1		492
(-)3xSLv1		492
(-)3xSLv1		494
(-)3xSLv1		495
(-)3xSLv1		496
(-)3xSLv1		496
(-)3xSLv1		497
(-)3xSLv1		497
(-)3xSLv1		498
(-)3xSLv1		502
(-)3xSLv1		503
(-)3xSLv1		504
(-)3xSLv1		505
(-)3xSLv1		507
(-)3xSLv1		508
(-)3xSLv1		509
(-)3xSLv1		511
(-)3xSLv1		511
(-)3xSLv1		511
(-)3xSLv1		513
(-)3xSLv1		513
(-)3xSLv1		514
(-)3xSLv1		514
(-)3xSLv1		515
(-)3xSLv1		516
(-)3xSLv1		516
(-)3xSLv1		517
(-)3xSLv1		518
(-)3xSLv1		520
(-)3xSLv1		521
(-)3xSLv1		524
(-)3xSLv1		524
(-)3xSLv1		524
(-)3xSLv1		524
(-)3xSLv1		525
(-)3xSLv1		525
(-)3xSLv1		526
(-)3xSLv1		526
(-)3xSLv1		528
(-)3xSLv1		528
(-)3xSLv1		529
(-)3xSLv1		530
(-)3xSLv1		530
(-)3xSLv1		530
(-)3xSLv1		531
(-)3xSLv1		531
(-)3xSLv1		532
(-)3xSLv1		532
(-)3xSLv1		532
(-)3xSLv1		532
(-)3xSLv1		537
(-)3xSLv1		537
(-)3xSLv1		538
(-)3xSLv1		538
(-)3xSLv1		538
(-)3xSLv1		540
(-)3xSLv1		541
(-)3xSLv1		543
(-)3xSLv1		544
(-)3xSLv1		545
(-)3xSLv1		545
(-)3xSLv1		546
(-)3xSLv1		546
(-)3xSLv1		548
(-)3xSLv1		551
(-)3xSLv1		551
(-)3xSLv1		551
(-)3xSLv1		551
(-)3xSLv1		552
(-)3xSLv1		552
(-)3xSLv1		553
(-)3xSLv1		554
(-)3xSLv1		556
(-)3xSLv1		556
(-)3xSLv1		559
(-)3xSLv1		559
(-)3xSLv1		560
(-)3xSLv1		560
(-)3xSLv1		560
(-)3xSLv1		563
(-)3xSLv1		563
(-)3xSLv1		564
(-)3xSLv1		564
(-)3xSLv1		564
(-)3xSLv1		564
(-)3xSLv1		565
(-)3xSLv1		571
(-)3xSLv1		571
(-)3xSLv1		571
(-)3xSLv1		572
(-)3xSLv1		572
(-)3xSLv1		572
(-)3xSLv1		573
(-)3xSLv1		574
(-)3xSLv1		574
(-)3xSLv1		575
(-)3xSLv1		575
(-)3xSLv1		575
(-)3xSLv1		576
(-)3xSLv1		578
(-)3xSLv1		579
(-)3xSLv1		580
(-)3xSLv1		580
(-)3xSLv1		584
(-)3xSLv1		584
(-)3xSLv1		587
(-)3xSLv1		588
(-)3xSLv1		591
(-)3xSLv1		592
(-)3xSLv1		593
(-)3xSLv1		595
(-)3xSLv1		597
(-)3xSLv1		598
(-)3xSLv1		600
(-)3xSLv1		600
(-)3xSLv1		602
(-)3xSLv1		603
(-)3xSLv1		604
(-)3xSLv1		605
(-)3xSLv1		605
(-)3xSLv1		606
(-)3xSLv1		612
(-)3xSLv1		613
(-)3xSLv1		615
(-)3xSLv1		616
(-)3xSLv1		617
(-)3xSLv1		618
(-)3xSLv1		619
(-)3xSLv1		620
(-)3xSLv1		622
(-)3xSLv1		627
(-)3xSLv1		627
(-)3xSLv1		627
(-)3xSLv1		627
(-)3xSLv1		628
(-)3xSLv1		629
(-)3xSLv1		631
(-)3xSLv1		634
(-)3xSLv1		638
(-)3xSLv1		638
(-)3xSLv1		640
(-)3xSLv1		640
(-)3xSLv1		641
(-)3xSLv1		642
(-)3xSLv1		643
(-)3xSLv1		643
(-)3xSLv1		645
(-)3xSLv1		645
(-)3xSLv1		649
(-)3xSLv1		649
(-)3xSLv1		650
(-)3xSLv1		652
(-)3xSLv1		654
(-)3xSLv1		656
(-)3xSLv1		656
(-)3xSLv1		659
(-)3xSLv1		665
(-)3xSLv1		668
(-)3xSLv1		671
(-)3xSLv1		671
(-)3xSLv1		673
(-)3xSLv1		674
(-)3xSLv1		675
(-)3xSLv1		675
(-)3xSLv1		676
(-)3xSLv1		676
(-)3xSLv1		679
(-)3xSLv1		681
(-)3xSLv1		681
(-)3xSLv1		683
(-)3xSLv1		687
(-)3xSLv1		690
(-)3xSLv1		692
(-)3xSLv1		694
(-)3xSLv1		696
(-)3xSLv1		699
(-)3xSLv1		699
(-)3xSLv1		700
(-)3xSLv1		700
(-)3xSLv1		701
(-)3xSLv1		701
(-)3xSLv1		701
(-)3xSLv1		702
(-)3xSLv1		702
(-)3xSLv1		703
(-)3xSLv1		703
(-)3xSLv1		703
(-)3xSLv1		703
(-)3xSLv1		704
(-)3xSLv1		705
(-)3xSLv1		706
(-)3xSLv1		707
(-)3xSLv1		708
(-)3xSLv1		710
(-)3xSLv1		710
(-)3xSLv1		711
(-)3xSLv1		712
(-)3xSLv1		713
(-)3xSLv1		714
(-)3xSLv1		715
(-)3xSLv1		715
(-)3xSLv1		715
(-)3xSLv1		716
(-)3xSLv1		716
(-)3xSLv1		719
(-)3xSLv1		719
(-)3xSLv1		720
(-)3xSLv1		722
(-)3xSLv1		722
(-)3xSLv1		723
(-)3xSLv1		724
(-)3xSLv1		728
(-)3xSLv1		731
(-)3xSLv1		731
(-)3xSLv1		732
(-)3xSLv1		733
(-)3xSLv1		734
(-)3xSLv1		736
(-)3xSLv1		736
(-)3xSLv1		737
(-)3xSLv1		738
(-)3xSLv1		740
(-)3xSLv1		742
(-)3xSLv1		742
(-)3xSLv1		742
(-)3xSLv1		745
(-)3xSLv1		746
(-)3xSLv1		746
(-)3xSLv1		747
(-)3xSLv1		747
(-)3xSLv1		748
(-)3xSLv1		750
(-)3xSLv1		751
(-)3xSLv1		753
(-)3xSLv1		753
(-)3xSLv1		753
(-)3xSLv1		753
(-)3xSLv1		755
(-)3xSLv1		757
(-)3xSLv1		759
(-)3xSLv1		762
(-)3xSLv1		762
(-)3xSLv1		762
(-)3xSLv1		763
(-)3xSLv1		763
(-)3xSLv1		764
(-)3xSLv1		766
(-)3xSLv1		766
(-)3xSLv1		766
(-)3xSLv1		768
(-)3xSLv1		768
(-)3xSLv1		768
(-)3xSLv1		769
(-)3xSLv1		769
(-)3xSLv1		769
(-)3xSLv1		769
(-)3xSLv1		770
(-)3xSLv1		772
(-)3xSLv1		776
(-)3xSLv1		776
(-)3xSLv1		776
(-)3xSLv1		777
(-)3xSLv1		778
(-)3xSLv1		779
(-)3xSLv1		780
(-)3xSLv1		780
(-)3xSLv1		780
(-)3xSLv1		781
(-)3xSLv1		783
(-)3xSLv1		786
(-)3xSLv1		787
(-)3xSLv1		787
(-)3xSLv1		788
(-)3xSLv1		788
(-)3xSLv1		789
(-)3xSLv1		789
(-)3xSLv1		790
(-)3xSLv1		790
(-)3xSLv1		791
(-)3xSLv1		793
(-)3xSLv1		794
(-)3xSLv1		796
(-)3xSLv1		796
(-)3xSLv1		797
(-)3xSLv1		798
(-)3xSLv1		800
(-)3xSLv1		801
(-)3xSLv1		802
(-)3xSLv1		803
(-)3xSLv1		804
(-)3xSLv1		804
(-)3xSLv1		804
(-)3xSLv1		804
(-)3xSLv1		804
(-)3xSLv1		806
(-)3xSLv1		806
(-)3xSLv1		807
(-)3xSLv1		808
(-)3xSLv1		811
(-)3xSLv1		813
(-)3xSLv1		814
(-)3xSLv1		817
(-)3xSLv1		817
(-)3xSLv1		817
(-)3xSLv1		818
(-)3xSLv1		820
(-)3xSLv1		820
(-)3xSLv1		822
(-)3xSLv1		822
(-)3xSLv1		823
(-)3xSLv1		824
(-)3xSLv1		825
(-)3xSLv1		825
(-)3xSLv1		826
(-)3xSLv1		827
(-)3xSLv1		827
(-)3xSLv1		831
(-)3xSLv1		833
(-)3xSLv1		834
(-)3xSLv1		836
(-)3xSLv1		839
(-)3xSLv1		841
(-)3xSLv1		841
(-)3xSLv1		842
(-)3xSLv1		844
(-)3xSLv1		845
(-)3xSLv1		845
(-)3xSLv1		845
(-)3xSLv1		846
(-)3xSLv1		846
(-)3xSLv1		847
(-)3xSLv1		847
(-)3xSLv1		848
(-)3xSLv1		851
(-)3xSLv1		851
(-)3xSLv1		852
(-)3xSLv1		852
(-)3xSLv1		853
(-)3xSLv1		854
(-)3xSLv1		854
(-)3xSLv1		858
(-)3xSLv1		858
(-)3xSLv1		859
(-)3xSLv1		860
(-)3xSLv1		860
(-)3xSLv1		864
(-)3xSLv1		864
(-)3xSLv1		865
(-)3xSLv1		865
(-)3xSLv1		866
(-)3xSLv1		866
(-)3xSLv1		867
(-)3xSLv1		867
(-)3xSLv1		868
(-)3xSLv1		868
(-)3xSLv1		868
(-)3xSLv1		869
(-)3xSLv1		870
(-)3xSLv1		873
(-)3xSLv1		875
(-)3xSLv1		875
(-)3xSLv1		876
(-)3xSLv1		877
(-)3xSLv1		878
(-)3xSLv1		879
(-)3xSLv1		880
(-)3xSLv1		881
(-)3xSLv1		881
(-)3xSLv1		883
(-)3xSLv1		883
(-)3xSLv1		885
(-)3xSLv1		886
(-)3xSLv1		886
(-)3xSLv1		886
(-)3xSLv1		888
(-)3xSLv1		888
(-)3xSLv1		888
(-)3xSLv1		889
(-)3xSLv1		891
(-)3xSLv1		894
(-)3xSLv1		896
(-)3xSLv1		897
(-)3xSLv1		897
(-)3xSLv1		898
(-)3xSLv1		898
(-)3xSLv1		898
(-)3xSLv1		901
(-)3xSLv1		902
(-)3xSLv1		903
(-)3xSLv1		905
(-)3xSLv1		905
(-)3xSLv1		905
(-)3xSLv1		910
(-)3xSLv1		910
(-)3xSLv1		911
(-)3xSLv1		912
(-)3xSLv1		917
(-)3xSLv1		917
(-)3xSLv1		919
(-)3xSLv1		921
(-)3xSLv1		921
(-)3xSLv1		922
(-)3xSLv1		922
(-)3xSLv1		924
(-)3xSLv1		926
(-)3xSLv1		927
(-)3xSLv1		928
(-)3xSLv1		928
(-)3xSLv1		928
(-)3xSLv1		929
(-)3xSLv1		929
(-)3xSLv1		930
(-)3xSLv1		931
(-)3xSLv1		932
(-)3xSLv1		934
(-)3xSLv1		940
(-)3xSLv1		940
(-)3xSLv1		941
(-)3xSLv1		946
(-)3xSLv1		947
(-)3xSLv1		949
(-)3xSLv1		949
(-)3xSLv1		950
(-)3xSLv1		950
(-)3xSLv1		950
(-)3xSLv1		951
(-)3xSLv1		952
(-)3xSLv1		957
(-)3xSLv1		959
(-)3xSLv1		959
(-)3xSLv1		960
(-)3xSLv1		960
(-)3xSLv1		960
(-)3xSLv1		966
(-)3xSLv1		966
(-)3xSLv1		972
(-)3xSLv1		974
(-)3xSLv1		977
(-)3xSLv1		978
(-)3xSLv1		979
(-)3xSLv1		982
(-)3xSLv1		983
(-)3xSLv1		984
(-)3xSLv1		986
(-)3xSLv1		987
(-)3xSLv1		990
(-)3xSLv1		993
(-)3xSLv1		999
(-)3xSLv1		999
(-)3xSLv1		1001
(-)3xSLv1		1001
(-)3xSLv1		1005
(-)3xSLv1		1009
(-)3xSLv1		1010
(-)3xSLv1		1010
(-)3xSLv1		1011
(-)3xSLv1		1012
(-)3xSLv1		1017
(-)3xSLv1		1024
(-)3xSLv1		1026
(-)3xSLv1		1026
(-)3xSLv1		1027
(-)3xSLv1		1029
(-)3xSLv1		1030
(-)3xSLv1		1031
(-)3xSLv1		1032
(-)3xSLv1		1033
(-)3xSLv1		1042
(-)3xSLv1		1043
(-)3xSLv1		1043
(-)3xSLv1		1048
(-)3xSLv1		1048
(-)3xSLv1		1049
(-)3xSLv1		1049
(-)3xSLv1		1053
(-)3xSLv1		1053
(-)3xSLv1		1056
(-)3xSLv1		1062
(-)3xSLv1		1064
(-)3xSLv1		1064
(-)3xSLv1		1077
(-)3xSLv1		1082
(-)3xSLv1		1083
(-)3xSLv1		1085
(-)3xSLv1		1100
(-)3xSLv1		1104
(-)3xSLv1		1104
(-)3xSLv1		1111
(-)3xSLv1		1116
(-)3xSLv1		1117
(-)3xSLv1		1119
(-)3xSLv1		1121
(-)3xSLv1		1124
(-)3xSLv1		1128
(-)3xSLv1		1130
(-)3xSLv1		1136
(-)3xSLv1		1137
(-)3xSLv1		1146
(-)3xSLv1		1157
(-)3xSLv1		1164
(-)3xSLv1		1180
(-)3xSLv1		1200
(-)3xSLv1		1294
(-)3xSLv1		1329
(-)3xSLv1		1332
(-)3xSLv1		1417
(-)3xSLv1		1761
(-)3xSLv1		1884
DarkCorner		218
DarkCorner		346
DarkCorner		374
DarkCorner		394
DarkCorner		454
DarkCorner		504
DarkCorner		519
DarkCorner		582
DarkCorner		593
DarkCorner		593
DarkCorner		599
DarkCorner		600
DarkCorner		626
DarkCorner		626
DarkCorner		630
DarkCorner		632
DarkCorner		633
DarkCorner		644
DarkCorner		646
DarkCorner		653
DarkCorner		658
DarkCorner		669
DarkCorner		670
DarkCorner		672
DarkCorner		677
DarkCorner		684
DarkCorner		686
DarkCorner		691
DarkCorner		717
DarkCorner		723
DarkCorner		723
DarkCorner		729
DarkCorner		730
DarkCorner		733
DarkCorner		733
DarkCorner		736
DarkCorner		738
DarkCorner		743
DarkCorner		746
DarkCorner		753
DarkCorner		765
DarkCorner		790
DarkCorner		801
DarkCorner		807
DarkCorner		810
DarkCorner		833
DarkCorner		834
DarkCorner		939
DarkCorner		962
NA		-207
NA		-179
NA		-170
NA		-168
NA		-161
NA		-160
NA		-156
NA		-156
NA		-149
NA		-149
NA		-149
NA		-149
NA		-147
NA		-147
NA		-144
NA		-143
NA		-138
NA		-137
NA		-137
NA		-137
NA		-137
NA		-136
NA		-135
NA		-135
NA		-134
NA		-134
NA		-133
NA		-133
NA		-132
NA		-132
NA		-132
NA		-130
NA		-129
NA		-129
NA		-126
NA		-126
NA		-126
NA		-125
NA		-125
NA		-124
NA		-124
NA		-124
NA		-122
NA		-122
NA		-122
NA		-121
NA		-121
NA		-120
NA		-120
NA		-120
NA		-120
NA		-119
NA		-119
NA		-119
NA		-119
NA		-118
NA		-118
NA		-117
NA		-116
NA		-115
NA		-115
NA		-115
NA		-114
NA		-114
NA		-113
NA		-113
NA		-112
NA		-112
NA		-111
NA		-111
NA		-111
NA		-111
NA		-111
NA		-110
NA		-110
NA		-110
NA		-110
NA		-110
NA		-110
NA		-109
NA		-108
NA		-108
NA		-108
NA		-108
NA		-108
NA		-108
NA		-108
NA		-107
NA		-107
NA		-107
NA		-106
NA		-106
NA		-105
NA		-105
NA		-105
NA		-105
NA		-105
NA		-104
NA		-104
NA		-104
NA		-104
NA		-104
NA		-104
NA		-104
NA		-103
NA		-103
NA		-102
NA		-102
NA		-102
NA		-102
NA		-102
NA		-101
NA		-101
NA		-101
NA		-101
NA		-100
NA		-100
NA		-100
NA		-99
NA		-99
NA		-99
NA		-99
NA		-99
NA		-99
NA		-99
NA		-98
NA		-98
NA		-98
NA		-98
NA		-98
NA		-98
NA		-98
NA		-98
NA		-98
NA		-97
NA		-97
NA		-97
NA		-97
NA		-97
NA		-97
NA		-97
NA		-97
NA		-97
NA		-96
NA		-96
NA		-96
NA		-96
NA		-96
NA		-96
NA		-96
NA		-96
NA		-95
NA		-95
NA		-95
NA		-95
NA		-94
NA		-94
NA		-94
NA		-94
NA		-94
NA		-94
NA		-94
NA		-94
NA		-94
NA		-93
NA		-93
NA		-93
NA		-93
NA		-93
NA		-92
NA		-92
NA		-92
NA		-92
NA		-92
NA		-92
NA		-92
NA		-92
NA		-92
NA		-92
NA		-92
NA		-92
NA		-92
NA		-92
NA		-91
NA		-91
NA		-91
NA		-91
NA		-91
NA		-91
NA		-91
NA		-91
NA		-91
NA		-91
NA		-91
NA		-91
NA		-91
NA		-90
NA		-90
NA		-90
NA		-90
NA		-90
NA		-90
NA		-90
NA		-89
NA		-89
NA		-89
NA		-89
NA		-89
NA		-89
NA		-88
NA		-88
NA		-88
NA		-88
NA		-88
NA		-88
NA		-88
NA		-88
NA		-88
NA		-88
NA		-88
NA		-87
NA		-87
NA		-87
NA		-87
NA		-87
NA		-87
NA		-87
NA		-87
NA		-87
NA		-86
NA		-86
NA		-86
NA		-86
NA		-86
NA		-86
NA		-86
NA		-86
NA		-86
NA		-85
NA		-85
NA		-85
NA		-85
NA		-85
NA		-85
NA		-85
NA		-85
NA		-85
NA		-85
NA		-85
NA		-85
NA		-85
NA		-85
NA		-85
NA		-85
NA		-85
NA		-85
NA		-85
NA		-84
NA		-84
NA		-84
NA		-84
NA		-84
NA		-84
NA		-84
NA		-84
NA		-84
NA		-84
NA		-84
NA		-84
NA		-84
NA		-84
NA		-84
NA		-83
NA		-83
NA		-83
NA		-83
NA		-83
NA		-83
NA		-83
NA		-83
NA		-83
NA		-83
NA		-83
NA		-83
NA		-83
NA		-83
NA		-83
NA		-83
NA		-82
NA		-82
NA		-82
NA		-82
NA		-82
NA		-82
NA		-82
NA		-82
NA		-82
NA		-82
NA		-81
NA		-81
NA		-81
NA		-81
NA		-81
NA		-81
NA		-81
NA		-81
NA		-81
NA		-81
NA		-81
NA		-81
NA		-81
NA		-81
NA		-81
NA		-80
NA		-80
NA		-80
NA		-80
NA		-80
NA		-80
NA		-80
NA		-80
NA		-80
NA		-80
NA		-80
NA		-80
NA		-80
NA		-80
NA		-80
NA		-80
NA		-79
NA		-79
NA		-79
NA		-79
NA		-79
NA		-79
NA		-79
NA		-79
NA		-79
NA		-79
NA		-79
NA		-79
NA		-79
NA		-78
NA		-78
NA		-78
NA		-78
NA		-78
NA		-78
NA		-78
NA		-78
NA		-78
NA		-78
NA		-78
NA		-78
NA		-77
NA		-77
NA		-77
NA		-77
NA		-77
NA		-77
NA		-77
NA		-77
NA		-77
NA		-77
NA		-77
NA		-77
NA		-77
NA		-77
NA		-76
NA		-76
NA		-76
NA		-76
NA		-76
NA		-76
NA		-76
NA		-76
NA		-76
NA		-76
NA		-76
NA		-76
NA		-76
NA		-76
NA		-76
NA		-76
NA		-76
NA		-75
NA		-75
NA		-75
NA		-75
NA		-75
NA		-75
NA		-75
NA		-75
NA		-75
NA		-75
NA		-75
NA		-75
NA		-75
NA		-75
NA		-75
NA		-75
NA		-74
NA		-74
NA		-74
NA		-74
NA		-74
NA		-74
NA		-74
NA		-74
NA		-74
NA		-74
NA		-74
NA		-74
NA		-74
NA		-74
NA		-74
NA		-74
NA		-74
NA		-74
NA		-74
NA		-73
NA		-73
NA		-73
NA		-73
NA		-73
NA		-73
NA		-73
NA		-73
NA		-73
NA		-73
NA		-73
NA		-73
NA		-73
NA		-73
NA		-73
NA		-73
NA		-73
NA		-73
NA		-72
NA		-72
NA		-72
NA		-72
NA		-72
NA		-72
NA		-72
NA		-72
NA		-72
NA		-72
NA		-72
NA		-72
NA		-72
NA		-72
NA		-72
NA		-72
NA		-72
NA		-72
NA		-72
NA		-72
NA		-72
NA		-72
NA		-71
NA		-71
NA		-71
NA		-71
NA		-71
NA		-71
NA		-71
NA		-71
NA		-71
NA		-71
NA		-71
NA		-71
NA		-71
NA		-71
NA		-71
NA		-71
NA		-71
NA		-71
NA		-71
NA		-71
NA		-71
NA		-71
NA		-71
NA		-71
NA		-71
NA		-70
NA		-70
NA		-70
NA		-70
NA		-70
NA		-70
NA		-70
NA		-70
NA		-70
NA		-70
NA		-70
NA		-70
NA		-70
NA		-70
NA		-70
NA		-69
NA		-69
NA		-69
NA		-69
NA		-69
NA		-69
NA		-69
NA		-69
NA		-69
NA		-69
NA		-69
NA		-69
NA		-69
NA		-68
NA		-68
NA		-68
NA		-68
NA		-68
NA		-68
NA		-68
NA		-68
NA		-68
NA		-68
NA		-68
NA		-68
NA		-68
NA		-68
NA		-68
NA		-68
NA		-68
NA		-68
NA		-68
NA		-68
NA		-68
NA		-68
NA		-68
NA		-68
NA		-68
NA		-68
NA		-67
NA		-67
NA		-67
NA		-67
NA		-67
NA		-67
NA		-67
NA		-67
NA		-67
NA		-67
NA		-67
NA		-67
NA		-67
NA		-67
NA		-67
NA		-67
NA		-67
NA		-67
NA		-67
NA		-67
NA		-67
NA		-67
NA		-67
NA		-67
NA		-67
NA		-66
NA		-66
NA		-66
NA		-66
NA		-66
NA		-66
NA		-66
NA		-66
NA		-66
NA		-66
NA		-66
NA		-66
NA		-66
NA		-66
NA		-66
NA		-66
NA		-66
NA		-66
NA		-66
NA		-65
NA		-65
NA		-65
NA		-65
NA		-65
NA		-65
NA		-65
NA		-65
NA		-65
NA		-65
NA		-65
NA		-65
NA		-65
NA		-65
NA		-65
NA		-65
NA		-65
NA		-65
NA		-65
NA		-65
NA		-65
NA		-65
NA		-65
NA		-65
NA		-65
NA		-65
NA		-65
NA		-64
NA		-64
NA		-64
NA		-64
NA		-64
NA		-64
NA		-64
NA		-64
NA		-64
NA		-64
NA		-64
NA		-64
NA		-64
NA		-64
NA		-64
NA		-64
NA		-64
NA		-64
NA		-64
NA		-64
NA		-64
NA		-64
NA		-64
NA		-64
NA		-64
NA		-64
NA		-64
NA		-64
NA		-64
NA		-64
NA		-63
NA		-63
NA		-63
NA		-63
NA		-63
NA		-63
NA		-63
NA		-63
NA		-63
NA		-63
NA		-63
NA		-63
NA		-63
NA		-63
NA		-63
NA		-63
NA		-63
NA		-63
NA		-63
NA		-63
NA		-63
NA		-63
NA		-63
NA		-63
NA		-63
NA		-63
NA		-62
NA		-62
NA		-62
NA		-62
NA		-62
NA		-62
NA		-62
NA		-62
NA		-62
NA		-62
NA		-62
NA		-62
NA		-62
NA		-62
NA		-62
NA		-62
NA		-62
NA		-62
NA		-62
NA		-62
NA		-62
NA		-62
NA		-62
NA		-62
NA		-62
NA		-62
NA		-62
NA		-62
NA		-62
NA		-62
NA		-62
NA		-62
NA		-62
NA		-62
NA		-62
NA		-62
NA		-62
NA		-62
NA		-61
NA		-61
NA		-61
NA		-61
NA		-61
NA		-61
NA		-61
NA		-61
NA		-61
NA		-61
NA		-61
NA		-61
NA		-61
NA		-61
NA		-61
NA		-61
NA		-61
NA		-61
NA		-61
NA		-61
NA		-61
NA		-61
NA		-61
NA		-61
NA		-61
NA		-61
NA		-61
NA		-61
NA		-61
NA		-61
NA		-61
NA		-60
NA		-60
NA		-60
NA		-60
NA		-60
NA		-60
NA		-60
NA		-60
NA		-60
NA		-60
NA		-60
NA		-60
NA		-60
NA		-60
NA		-60
NA		-60
NA		-60
NA		-60
NA		-60
NA		-60
NA		-60
NA		-60
NA		-60
NA		-60
NA		-60
NA		-60
NA		-60
NA		-60
NA		-60
NA		-60
NA		-59
NA		-59
NA		-59
NA		-59
NA		-59
NA		-59
NA		-59
NA		-59
NA		-59
NA		-59
NA		-59
NA		-59
NA		-59
NA		-59
NA		-59
NA		-59
NA		-59
NA		-59
NA		-59
NA		-59
NA		-59
NA		-59
NA		-59
NA		-59
NA		-59
NA		-58
NA		-58
NA		-58
NA		-58
NA		-58
NA		-58
NA		-58
NA		-58
NA		-58
NA		-58
NA		-58
NA		-58
NA		-58
NA		-58
NA		-58
NA		-58
NA		-58
NA		-58
NA		-58
NA		-58
NA		-58
NA		-58
NA		-58
NA		-58
NA		-58
NA		-58
NA		-58
NA		-58
NA		-58
NA		-57
NA		-57
NA		-57
NA		-57
NA		-57
NA		-57
NA		-57
NA		-57
NA		-57
NA		-57
NA		-57
NA		-57
NA		-57
NA		-57
NA		-57
NA		-57
NA		-57
NA		-57
NA		-57
NA		-57
NA		-57
NA		-57
NA		-57
NA		-57
NA		-57
NA		-57
NA		-57
NA		-57
NA		-56
NA		-56
NA		-56
NA		-56
NA		-56
NA		-56
NA		-56
NA		-56
NA		-56
NA		-56
NA		-56
NA		-56
NA		-56
NA		-56
NA		-56
NA		-56
NA		-56
NA		-56
NA		-56
NA		-56
NA		-56
NA		-56
NA		-56
NA		-56
NA		-56
NA		-56
NA		-56
NA		-56
NA		-56
NA		-56
NA		-56
NA		-56
NA		-56
NA		-56
NA		-56
NA		-56
NA		-56
NA		-56
NA		-55
NA		-55
NA		-55
NA		-55
NA		-55
NA		-55
NA		-55
NA		-55
NA		-55
NA		-55
NA		-55
NA		-55
NA		-55
NA		-55
NA		-55
NA		-55
NA		-55
NA		-55
NA		-55
NA		-55
NA		-55
NA		-55
NA		-55
NA		-55
NA		-55
NA		-55
NA		-55
NA		-55
NA		-55
NA		-55
NA		-55
NA		-55
NA		-55
NA		-55
NA		-54
NA		-54
NA		-54
NA		-54
NA		-54
NA		-54
NA		-54
NA		-54
NA		-54
NA		-54
NA		-54
NA		-54
NA		-54
NA		-54
NA		-54
NA		-54
NA		-54
NA		-54
NA		-54
NA		-54
NA		-54
NA		-54
NA		-54
NA		-54
NA		-54
NA		-54
NA		-54
NA		-54
NA		-54
NA		-54
NA		-54
NA		-54
NA		-54
NA		-54
NA		-53
NA		-53
NA		-53
NA		-53
NA		-53
NA		-53
NA		-53
NA		-53
NA		-53
NA		-53
NA		-53
NA		-53
NA		-53
NA		-53
NA		-53
NA		-53
NA		-53
NA		-53
NA		-53
NA		-53
NA		-53
NA		-53
NA		-53
NA		-53
NA		-53
NA		-53
NA		-53
NA		-53
NA		-53
NA		-53
NA		-53
NA		-53
NA		-53
NA		-53
NA		-53
NA		-53
NA		-53
NA		-53
NA		-53
NA		-53
NA		-53
NA		-53
NA		-52
NA		-52
NA		-52
NA		-52
NA		-52
NA		-52
NA		-52
NA		-52
NA		-52
NA		-52
NA		-52
NA		-52
NA		-52
NA		-52
NA		-52
NA		-52
NA		-52
NA		-52
NA		-52
NA		-52
NA		-52
NA		-52
NA		-52
NA		-52
NA		-52
NA		-52
NA		-52
NA		-52
NA		-52
NA		-52
NA		-52
NA		-52
NA		-52
NA		-52
NA		-52
NA		-52
NA		-52
NA		-52
NA		-51
NA		-51
NA		-51
NA		-51
NA		-51
NA		-51
NA		-51
NA		-51
NA		-51
NA		-51
NA		-51
NA		-51
NA		-51
NA		-51
NA		-51
NA		-51
NA		-51
NA		-51
NA		-51
NA		-51
NA		-51
NA		-51
NA		-51
NA		-51
NA		-51
NA		-51
NA		-51
NA		-51
NA		-51
NA		-51
NA		-51
NA		-51
NA		-51
NA		-51
NA		-51
NA		-51
NA		-51
NA		-51
NA		-51
NA		-51
NA		-51
NA		-50
NA		-50
NA		-50
NA		-50
NA		-50
NA		-50
NA		-50
NA		-50
NA		-50
NA		-50
NA		-50
NA		-50
NA		-50
NA		-50
NA		-50
NA		-50
NA		-50
NA		-50
NA		-50
NA		-50
NA		-50
NA		-50
NA		-50
NA		-50
NA		-50
NA		-50
NA		-50
NA		-50
NA		-50
NA		-50
NA		-50
NA		-50
NA		-50
NA		-50
NA		-50
NA		-50
NA		-50
NA		-50
NA		-50
NA		-50
NA		-50
NA		-50
NA		-49
NA		-49
NA		-49
NA		-49
NA		-49
NA		-49
NA		-49
NA		-49
NA		-49
NA		-49
NA		-49
NA		-49
NA		-49
NA		-49
NA		-49
NA		-49
NA		-49
NA		-49
NA		-49
NA		-49
NA		-49
NA		-49
NA		-49
NA		-49
NA		-49
NA		-49
NA		-49
NA		-49
NA		-49
NA		-49
NA		-49
NA		-49
NA		-49
NA		-49
NA		-49
NA		-49
NA		-49
NA		-49
NA		-49
NA		-49
NA		-49
NA		-49
NA		-49
NA		-49
NA		-49
NA		-49
NA		-49
NA		-49
NA		-49
NA		-48
NA		-48
NA		-48
NA		-48
NA		-48
NA		-48
NA		-48
NA		-48
NA		-48
NA		-48
NA		-48
NA		-48
NA		-48
NA		-48
NA		-48
NA		-48
NA		-48
NA		-48
NA		-48
NA		-48
NA		-48
NA		-48
NA		-48
NA		-48
NA		-48
NA		-48
NA		-48
NA		-48
NA		-48
NA		-48
NA		-48
NA		-48
NA		-48
NA		-48
NA		-48
NA		-48
NA		-48
NA		-48
NA		-48
NA		-48
NA		-48
NA		-48
NA		-48
NA		-48
NA		-48
NA		-48
NA		-48
NA		-48
NA		-48
NA		-48
NA		-48
NA		-47
NA		-47
NA		-47
NA		-47
NA		-47
NA		-47
NA		-47
NA		-47
NA		-47
NA		-47
NA		-47
NA		-47
NA		-47
NA		-47
NA		-47
NA		-47
NA		-47
NA		-47
NA		-47
NA		-47
NA		-47
NA		-47
NA		-47
NA		-47
NA		-47
NA		-47
NA		-47
NA		-47
NA		-47
NA		-47
NA		-47
NA		-47
NA		-47
NA		-47
NA		-47
NA		-47
NA		-47
NA		-47
NA		-47
NA		-47
NA		-47
NA		-46
NA		-46
NA		-46
NA		-46
NA		-46
NA		-46
NA		-46
NA		-46
NA		-46
NA		-46
NA		-46
NA		-46
NA		-46
NA		-46
NA		-46
NA		-46
NA		-46
NA		-46
[truncated: 241,505 more rows]
