# Supplementary material for: Quadruple 9-mer-based protein binding microarray with DsRed fusion protein
Source: BMC Mol Biol. 2009 Sep 18;10:91. doi: 10.1186/1471-2199-10-91 (PMC2754467; doi:10.1186/1471-2199-10-91)
Supplement: Additional file 6 — The raw data of DREB1B PBM. The raw microarray data of DREB1B used to determine binding sequence in this work. [file 1471-2199-10-91-S6.ZIP › DREB1B_101108.csv]

ATF	1
29	56
Type=GenePix Results 3
DateTime=2008/10/12 01:22:32
Settings=
GalFile=D:\Agilent\Gal\UPBM08508.gal
PixelSize=5
Wavelengths=635 532
ImageFiles=D:\Agilent\Arabidopsis\DREB1B\DREB1B_101108-2.tif 2 D:\Agilent\Arabidopsis\DREB1B\DREB1B_101108-2.tif 3
NormalizationMethod=None
NormalizationFactors=1 1
JpegImage=
StdDev=Type 1
RatioFormulations=W1/W2 (635/532)
FeatureType=Circular
Barcode=
BackgroundSubtraction=LocalFeature
ImageOrigin=760, 2520
JpegOrigin=775, 2585
Creator=GenePix Pro 5.1.0.19
Scanner=GenePix 4000B [83943]
FocusPosition=0
Temperature=26.27
LinesAveraged=1
Comment=
PMTGain=600 700
ScanPower=100 100
LaserPower=3.1 3.84
Filters=<Empty> <Empty>
ScanRegion=152,504,4112,12144
Supplier=
Block	Column	Row	Name	ID	X	Y	Dia.	F635 Median	F635 Mean	F635 SD	F635 CV	B635	B635 Median	B635 Mean	B635 SD	B635 CV	F532 Median	F532 Mean	F532 SD	F532 CV	B532	B532 Median	B532 Mean	B532 SD	B532 CV	Ratio of Medians (635/532)	Ratio of Means (635/532)	Median of Ratios (635/532)	Mean of Ratios (635/532)	Ratios SD (635/532)	Sum of Medians (635/532)	Sum of Means (635/532)	Log Ratio (635/532)	F635 Median - B635	F532 Median - B532	F635 Mean - B635	F532 Mean - B532	F635 Total Intensity	F532 Total Intensity	Flags	Normalize	Autoflag
1	1	1	DarkCorner	DarkCorner	915	2715	40	36	54	38	70	34	34	45	32	71	636	686	342	49	217	217	238	162	68	0.005	0.043	0.053	0.047	6.648	421	489	-7.711	2	419	20	469	2789	35685	0	0	0
1	2	1	DarkCorner	DarkCorner	985	2715	50	36	45	27	60	34	34	44	30	68	729	749	348	46	208	208	244	182	74	0.004	0.02	0.019	0.028	4.702	523	552	-8.025	2	521	11	541	3589	59903	0	0	0
1	3	1	DarkCorner	DarkCorner	1045	2725	60	36	48	34	70	32	32	44	30	68	333	463	379	81	215	215	253	186	73	0.034	0.065	0.081	0.067	4.358	122	264	-4.883	4	118	16	248	5714	55526	-50	0	0
1	4	1	DarkCorner	DarkCorner	1125	2725	70	35	51	38	74	34	34	48	37	77	406	468	313	66	224	224	255	189	74	0.005	0.07	0.101	0.098	4.834	183	261	-7.508	1	182	17	244	7961	73066	0	0	0
1	5	1	unmapped	UPB_013260	1195	2720	50	2347	2319	683	29	37	37	54	42	77	371	399	264	66	217	217	253	192	75	15	12.538	8.295	10.077	2.488	2464	2464	3.907	2310	154	2282	182	185552	31894	0	0	0
1	6	1	unmapped	UPB_227728	1275	2715	50	916	872	461	52	38	38	56	42	75	3267	3267	978	29	221	221	256	191	74	0.288	0.274	0.274	0.23	3.547	3924	3880	-1.795	878	3046	834	3046	69731	261328	0	0	0
1	7	1	unmapped	UPB_161763	1345	2720	50	3247	3004	869	28	36	36	58	49	84	432	485	317	65	230	230	243	177	72	15.896	11.639	8.7	10.638	2.813	3413	3223	3.991	3211	202	2968	255	240358	38793	0	0	0
1	8	1	unmapped	UPB_151273	1415	2720	50	5759	5580	1201	21	37	37	65	64	98	424	448	280	62	230	230	264	195	73	29.495	25.427	18.335	21.996	2.498	5916	5761	4.882	5722	194	5543	218	446377	35865	0	0	0
1	9	1	unmapped	UPB_029461	1490	2720	50	6342	6156	1299	21	37	37	66	73	110	421	477	283	59	207	207	245	173	70	29.463	22.663	19.929	22.93	2.453	6519	6389	4.881	6305	214	6119	270	492459	38188	0	0	0
1	10	1	unmapped	UPB_099611	1565	2720	50	1289	1208	443	36	36	36	56	53	94	441	437	289	66	224	224	271	207	76	5.774	5.502	3.897	3.948	3.903	1470	1385	2.53	1253	217	1172	213	96651	34944	0	0	0
1	11	1	unmapped	UPB_134447	1635	2720	50	2508	2419	573	23	34	34	53	43	81	478	467	261	55	210	210	250	204	81	9.231	9.28	7.289	9.366	2.555	2742	2642	3.207	2474	268	2385	257	193540	37379	0	0	0
1	12	1	unmapped	UPB_120795	1710	2720	50	2056	2007	522	26	35	35	55	49	89	327	409	283	69	239	239	259	187	72	22.966	11.6	9.105	10.529	3.529	2109	2142	4.521	2021	88	1972	170	160551	32729	0	0	0
1	13	1	unmapped	UPB_133530	1780	2720	50	3836	3781	936	24	43	43	82	147	179	422	491	436	88	241	241	261	187	71	20.956	14.952	14.849	17.116	3.567	3974	3988	4.389	3793	181	3738	250	302481	39310	0	0	0
1	14	1	unmapped	UPB_199102	1865	2715	50	2176	1892	1149	60	40	40	80	146	182	24928	24303	6087	25	214	214	248	178	71	0.086	0.077	0.093	0.057	4.637	26850	25941	-3.532	2136	24714	1852	24089	151387	1944277	0	0	0
1	15	1	unmapped	UPB_042758	1930	2720	50	3673	3487	888	25	38	38	65	62	95	425	444	244	54	220	220	250	166	66	17.732	15.397	11.968	12.19	2.607	3840	3673	4.148	3635	205	3449	224	278976	35501	0	0	0
1	16	1	unmapped	UPB_185067	2000	2720	55	2273	2169	637	29	37	37	59	52	88	400	430	240	55	221	221	271	333	122	12.492	10.201	7.764	9.783	2.523	2415	2341	3.643	2236	179	2132	209	173531	34367	0	0	0
1	17	1	unmapped	UPB_060685	2075	2720	50	3642	3567	864	24	40	40	64	57	89	350	378	248	65	225	225	254	238	93	28.816	23.052	20.354	24.722	3.715	3727	3680	4.849	3602	125	3527	153	285391	30229	0	0	0
1	18	1	unmapped	UPB_043186	2150	2720	50	3819	3751	841	22	38	38	60	52	86	390	433	257	59	231	231	255	180	70	23.78	18.381	12.746	16.587	2.796	3940	3915	4.572	3781	159	3713	202	300101	34668	0	0	0
1	19	1	unmapped	UPB_010077	2220	2720	50	3584	3412	840	24	37	37	57	47	82	346	389	245	62	216	216	248	188	75	27.285	19.509	15.062	18.14	2.934	3677	3548	4.77	3547	130	3375	173	272943	31155	0	0	0
1	20	1	unmapped	UPB_198299	2295	2720	50	1511	1476	444	30	35	35	55	50	90	354	424	314	74	213	213	270	382	141	10.468	6.829	6.122	7.044	3.569	1617	1652	3.388	1476	141	1441	211	118041	33947	0	0	0
1	21	1	unmapped	UPB_119859	2370	2720	50	2272	2222	599	26	38	38	63	59	93	421	442	250	56	246	246	289	375	129	12.766	11.143	9.846	11.419	2.652	2409	2380	3.674	2234	175	2184	196	177755	35388	0	0	0
1	22	1	unmapped	UPB_018472	2445	2715	45	2539	2550	553	21	40	40	69	68	98	436	473	218	46	235	235	260	195	75	12.433	10.546	9.257	11.298	2.771	2700	2748	3.636	2499	201	2510	238	132623	24618	0	0	0
1	23	1	unmapped	UPB_175098	2515	2720	50	1841	1784	444	24	39	39	57	45	78	315	443	526	118	246	246	401	875	218	26.116	8.858	9.873	12.536	5.104	1871	1942	4.707	1802	69	1745	197	142682	35411	0	0	0
1	24	1	unmapped	UPB_063651	2590	2720	50	3559	3434	777	22	41	41	62	54	87	337	384	237	61	266	266	483	965	199	49.549	28.754	14.102	21.935	4.066	3589	3511	5.631	3518	71	3393	118	274699	30695	0	0	0
1	25	1	unmapped	UPB_006708	2660	2720	50	2410	2300	685	29	36	36	56	59	105	307	355	234	65	228	228	297	428	144	30.051	17.827	15.84	17.762	4.003	2453	2391	4.909	2374	79	2264	127	183998	28378	0	0	0
1	26	1	unmapped	UPB_065636	2735	2720	50	2918	2789	780	27	38	38	56	55	98	412	452	227	50	221	221	257	190	73	15.079	11.909	10.411	12.821	2.808	3071	2982	3.914	2880	191	2751	231	223132	36180	0	0	0
1	27	1	unmapped	UPB_132205	2810	2720	50	2761	2622	679	25	37	37	55	42	76	385	451	333	73	198	198	238	185	77	14.567	10.217	9.456	11.081	3.208	2911	2838	3.865	2724	187	2585	253	209744	36069	0	0	0
1	28	1	unmapped	UPB_197084	2885	2720	45	876	852	233	27	39	39	55	39	70	374	453	326	71	221	221	259	189	72	5.471	3.504	2.379	2.94	3.029	990	1045	2.452	837	153	813	232	44306	23573	0	0	0
1	29	1	unmapped	UPB_226136	2955	2720	50	3459	3327	825	24	37	37	56	44	78	476	495	275	55	212	212	242	180	74	12.962	11.625	10.079	11.436	2.454	3686	3573	3.696	3422	264	3290	283	266199	39618	0	0	0
1	30	1	unmapped	UPB_178615	3030	2720	50	1357	1323	406	30	35	35	49	41	83	451	491	328	66	217	217	236	177	75	5.65	4.701	3.71	4.417	3.073	1556	1562	2.498	1322	234	1288	274	105878	39260	0	0	0
1	31	1	unmapped	UPB_126134	3100	2720	50	3853	3758	909	24	37	37	58	54	93	391	422	259	61	203	203	247	230	93	20.298	16.991	14.275	18.253	2.868	4004	3940	4.343	3816	188	3721	219	300632	33795	0	0	0
1	32	1	unmapped	UPB_028852	3175	2720	50	4181	4026	1112	27	40	40	61	57	93	388	436	289	66	205	205	249	198	79	22.628	17.255	15.625	18.622	3.359	4324	4217	4.5	4141	183	3986	231	322089	34881	0	0	0
1	33	1	unmapped	UPB_226694	3255	2715	50	1213	1105	578	52	39	39	53	42	79	11182	10635	3009	28	211	211	252	204	80	0.107	0.102	0.121	0.097	2.84	12145	11490	-3.224	1174	10971	1066	10424	88393	850785	0	0	0
1	34	1	unmapped	UPB_189383	3320	2720	50	3255	3203	849	26	40	40	78	128	164	378	442	301	68	212	212	261	211	80	19.367	13.752	9.086	11.285	2.289	3381	3393	4.276	3215	166	3163	230	256215	35370	0	0	0
1	35	1	unmapped	UPB_190331	3395	2720	50	1465	1452	417	28	37	37	61	56	91	379	419	283	67	213	213	247	184	74	8.602	6.869	4.802	7.098	3.416	1594	1621	3.105	1428	166	1415	206	116145	33528	0	0	0
1	36	1	unmapped	UPB_186066	3470	2720	50	2743	2682	705	26	38	38	57	50	87	404	426	264	61	217	217	250	169	67	14.465	12.651	10.266	10.86	2.381	2892	2853	3.855	2705	187	2644	209	214575	34091	0	0	0
1	37	1	unmapped	UPB_202022	3545	2715	50	755	733	341	46	37	37	55	48	87	418	584	1282	219	214	214	235	163	69	3.52	1.881	2.937	2.334	3.955	922	1066	1.815	718	204	696	370	58615	46680	0	0	0
1	38	1	unmapped	UPB_213475	3625	2715	55	596	560	348	62	36	36	52	41	78	1118	1214	551	45	213	213	243	188	77	0.619	0.523	0.619	0.428	5.336	1465	1525	-0.692	560	905	524	1001	44767	97153	0	0	0
1	39	1	unmapped	UPB_018764	3690	2720	50	2999	2886	752	26	40	40	56	43	76	386	392	224	57	236	236	273	225	82	19.727	18.244	13.112	14.832	2.899	3109	3002	4.302	2959	150	2846	156	230857	31397	0	0	0
1	40	1	unmapped	UPB_168227	3760	2720	50	3192	3176	845	26	40	40	66	70	106	372	419	297	70	214	214	256	203	79	19.949	15.298	14.531	14.887	3.253	3310	3341	4.318	3152	158	3136	205	254059	33549	0	0	0
1	41	1		NA	3835	2720	60	38	44	28	63	36	36	51	42	82	194	222	156	70	217	217	246	180	73	-0.087	1.6	0.111	0.117	3.515	-21	13	Error	2	-23	8	5	5324	26581	-50	0	0
1	42	1	unmapped	UPB_157097	3910	2720	50	3949	3640	1088	29	41	41	54	43	79	453	530	407	76	207	207	234	172	73	15.886	11.142	8.827	11.292	3.263	4154	3922	3.99	3908	246	3599	323	291217	42437	0	0	0
1	43	1	unmapped	UPB_206877	3985	2715	50	1455	1384	557	40	41	41	55	41	74	681	727	363	49	214	214	243	171	70	3.028	2.618	2.921	2.83	4.107	1881	1856	1.598	1414	467	1343	513	110687	58166	0	0	0
1	44	1	unmapped	UPB_101182	4055	2715	45	1591	1546	355	22	40	40	56	48	85	433	481	282	58	206	206	243	183	75	6.833	5.476	4.792	6.23	3.501	1778	1781	2.772	1551	227	1506	275	80375	25001	0	0	0
1	45	1	unmapped	UPB_112849	4130	2720	50	3959	3790	1015	26	47	47	61	47	77	445	498	346	69	217	217	247	174	70	17.158	13.32	12.65	12.936	3.2	4140	4024	4.101	3912	228	3743	281	303220	39847	0	0	0
1	46	1	unmapped	UPB_148176	4200	2720	50	4434	4160	1050	25	42	42	64	63	98	385	414	241	58	206	206	241	165	68	24.536	19.798	18.553	26.023	4.002	4571	4326	4.617	4392	179	4118	208	332762	33136	0	0	0
1	47	1	unmapped	UPB_002355	4275	2715	45	2113	2076	473	22	43	43	70	72	102	361	403	235	58	210	210	240	173	72	13.709	10.534	8.165	10.59	3.311	2221	2226	3.777	2070	151	2033	193	107957	20952	0	0	0
1	48	1	unmapped	UPB_167072	4350	2715	50	3446	3141	1070	34	43	43	69	62	89	499	528	261	49	209	209	240	178	74	11.734	9.712	9.747	11.469	2.952	3693	3417	3.553	3403	290	3098	319	251242	42224	0	0	0
1	49	1	unmapped	UPB_223456	4425	2715	50	896	879	355	40	43	43	62	48	77	453	515	299	58	205	205	231	164	70	3.44	2.697	2.463	2.751	3.164	1101	1146	1.782	853	248	836	310	70357	41238	0	0	0
1	50	1	unmapped	UPB_076807	4495	2715	45	1836	1838	386	21	44	44	67	52	77	363	385	225	58	221	221	242	173	71	12.62	10.939	7.519	9.665	2.631	1934	1958	3.658	1792	142	1794	164	95601	20023	0	0	0
1	51	1	unmapped	UPB_027648	4570	2720	50	3733	3507	1027	29	47	47	65	50	76	453	466	298	63	224	224	263	196	74	16.096	14.298	10.583	12.994	2.462	3915	3702	4.009	3686	229	3460	242	280569	37319	0	0	0
1	52	1	unmapped	UPB_187601	4640	2720	50	3789	3573	972	27	43	43	72	91	126	379	407	216	53	224	224	256	189	73	24.168	19.29	15.199	19.528	3.218	3901	3713	4.595	3746	155	3530	183	285850	32562	0	0	0
1	53	1	unmapped	UPB_144370	4710	2715	45	5685	5638	913	16	52	52	106	161	151	435	430	224	52	242	242	333	998	299	29.187	29.713	25.055	26.729	2.208	5826	5774	4.867	5633	193	5586	188	293179	22337	0	0	0
1	54	1	unmapped	UPB_205404	4790	2715	50	878	849	356	41	45	45	84	144	171	411	423	270	63	220	220	316	930	294	4.361	3.961	3.11	2.95	3.174	1024	1007	2.125	833	191	804	203	67930	33824	0	0	0
1	55	1	unmapped	UPB_112292	4860	2720	50	4131	3977	1056	26	41	41	57	46	80	356	418	274	65	199	199	235	179	76	26.051	17.973	17.275	22.573	3.456	4247	4155	4.703	4090	157	3936	219	318139	33457	0	0	0
1	56	1	unmapped	UPB_035980	4935	2720	50	3230	2988	790	26	42	42	60	49	81	322	355	206	58	195	195	241	191	79	25.102	18.413	14.483	15.501	2.585	3315	3106	4.65	3188	127	2946	160	239074	28407	0	0	0
1	57	1	unmapped	UPB_215968	5010	2720	50	4658	4455	1353	30	40	40	60	58	96	417	445	267	60	192	192	226	169	74	20.524	17.451	16.421	19.359	3.343	4843	4668	4.359	4618	225	4415	253	356410	35594	0	0	0
1	58	1	unmapped	UPB_229117	5075	2715	45	1535	1494	386	25	42	42	68	72	105	543	546	242	44	222	222	277	240	86	4.651	4.481	3.91	5.141	2.84	1814	1776	2.218	1493	321	1452	324	77699	28392	0	0	0
1	59	1	unmapped	UPB_018151	5155	2715	45	1885	1820	362	19	41	41	66	67	101	445	477	295	61	256	256	293	232	79	9.757	8.05	6.297	7.467	3.062	2033	2000	3.286	1844	189	1779	221	94621	24823	0	0	0
1	60	1	unmapped	UPB_028605	5225	2715	55	4129	3870	1148	29	40	40	64	57	89	419	460	293	63	215	215	242	171	70	20.044	15.633	12.868	15.962	3.231	4293	4075	4.325	4089	204	3830	245	309628	36797	0	0	0
1	61	1	unmapped	UPB_061145	5300	2715	55	3873	3782	1036	27	46	46	68	62	91	448	468	283	60	229	229	267	202	75	17.475	15.632	12.968	14.605	2.74	4046	3975	4.127	3827	219	3736	239	302553	37454	0	0	0
1	62	1	unmapped	UPB_122711	5375	2720	50	3738	3509	1103	31	42	42	65	67	103	398	424	276	65	213	213	274	356	129	19.978	16.431	14.576	16.356	3.263	3881	3678	4.32	3696	185	3467	211	280701	33895	0	0	0
1	63	1	unmapped	UPB_108920	5445	2715	50	3484	3311	951	28	40	40	64	66	103	344	399	295	73	216	216	273	338	123	26.906	17.874	14.153	15.435	3.478	3572	3454	4.75	3444	128	3271	183	264852	31924	0	0	0
1	64	1	unmapped	UPB_093588	5520	2715	45	1434	1430	312	21	40	40	64	65	101	347	378	225	59	212	212	258	204	79	10.326	8.373	6.535	8.371	3.097	1529	1556	3.368	1394	135	1390	166	74369	19667	0	0	0
1	65	1	unmapped	UPB_191058	5590	2720	40	2604	2557	554	21	46	46	69	65	94	350	384	267	69	269	269	565	3686	652	31.58	21.835	12.822	14.173	2.744	2639	2626	4.981	2558	81	2511	115	132960	19981	0	0	0
1	66	1	unmapped	UPB_039124	5665	2715	45	2830	2780	425	15	46	46	73	68	93	440	449	259	57	237	237	263	198	75	13.714	12.896	8.474	11.311	2.556	2987	2946	3.778	2784	203	2734	212	144583	23362	0	0	0
1	67	1	unmapped	UPB_070340	5740	2715	45	1941	1984	413	20	44	44	68	55	80	314	358	209	58	229	229	244	186	76	22.318	15.039	10.921	14.973	3.783	1982	2069	4.48	1897	85	1940	129	103157	18616	0	0	0
1	68	1	unmapped	UPB_029860	5815	2715	50	2879	2654	732	27	46	46	66	57	86	400	434	238	54	190	190	221	183	82	13.49	10.689	10.579	11.994	3.042	3043	2852	3.754	2833	210	2608	244	212317	34747	0	0	0
1	69	1	unmapped	UPB_033750	5890	2715	50	5090	4833	1431	29	43	43	69	68	98	380	441	280	63	205	205	230	178	77	28.84	20.297	20.09	22.749	3.408	5222	5026	4.85	5047	175	4790	236	386611	35253	0	0	0
1	70	1	unmapped	UPB_184635	5960	2715	50	2185	2111	549	26	42	42	64	57	89	400	401	263	65	208	208	226	167	73	11.161	10.72	7.79	8.602	2.582	2335	2262	3.48	2143	192	2069	193	168865	32113	0	0	0
1	71	1	unmapped	UPB_217956	6035	2715	50	511	520	237	45	38	38	51	45	88	357	351	199	56	198	198	223	171	76	2.975	3.15	2.729	3.138	4.231	632	635	1.573	473	159	482	153	41611	28093	0	0	0
1	72	1	unmapped	UPB_108060	6105	2715	50	3363	3231	864	26	41	41	62	57	91	358	412	265	64	210	210	235	176	74	22.446	15.792	16.435	21.129	4.489	3470	3392	4.488	3322	148	3190	202	258473	32958	0	0	0
1	73	1	unmapped	UPB_160276	6180	2715	50	3591	3548	873	24	41	41	65	55	84	398	430	274	63	211	211	247	196	79	18.984	16.014	12.137	14.486	2.964	3737	3726	4.247	3550	187	3507	219	283829	34378	0	0	0
1	74	1	unmapped	UPB_104887	6255	2715	50	3056	2858	787	27	40	40	64	57	89	431	417	246	58	214	214	236	165	69	13.899	13.882	9.998	11.046	2.995	3233	3021	3.797	3016	217	2818	203	228606	33392	0	0	0
1	75	1	unmapped	UPB_142559	6325	2715	50	3953	3726	923	24	40	40	68	67	98	359	409	274	66	200	200	233	165	70	24.61	17.636	16.953	17.939	2.735	4072	3895	4.621	3913	159	3686	209	298075	32730	0	0	0
1	76	1	unmapped	UPB_177952	6400	2715	50	1789	1735	471	27	38	38	62	58	93	389	403	242	60	222	222	246	172	69	10.485	9.376	8.135	9.199	2.789	1918	1878	3.39	1751	167	1697	181	138782	32203	0	0	0
1	77	1	unmapped	UPB_012652	6475	2715	50	2911	2725	814	29	41	41	61	52	85	382	390	205	52	222	222	242	171	70	17.938	15.976	13.093	13.067	2.555	3030	2852	4.165	2870	160	2684	168	218032	31194	0	0	0
1	78	1	unmapped	UPB_078037	6545	2715	50	2584	2493	691	27	42	42	65	58	89	399	460	289	62	206	206	251	313	124	13.171	9.65	10.85	11.547	2.891	2735	2705	3.719	2542	193	2451	254	199411	36810	0	0	0
1	79	1	unmapped	UPB_232943	6620	2715	50	1942	1902	498	26	40	40	60	51	85	359	403	273	67	198	198	237	191	80	11.814	9.083	7.245	9.834	3.636	2063	2067	3.562	1902	161	1862	205	152145	32234	0	0	0
1	80	1	unmapped	UPB_230926	6695	2715	45	1222	1215	233	19	37	37	56	45	80	403	466	264	56	187	187	244	192	78	5.486	4.222	3.451	3.772	2.033	1401	1457	2.456	1185	216	1178	279	63196	24248	0	0	0
1	81	1	unmapped	UPB_019787	6765	2715	50	1767	1755	562	32	38	38	58	49	84	303	345	225	65	216	216	259	204	78	19.874	13.31	7.004	9.362	2.602	1816	1846	4.313	1729	87	1717	129	140377	27588	0	0	0
1	82	1	unmapped	UPB_100958	6840	2715	50	2737	2651	651	24	42	42	59	48	81	351	387	241	62	201	201	229	159	69	17.967	14.027	11.819	15.895	3.143	2845	2795	4.167	2695	150	2609	186	212056	30988	0	0	0
1	83	1	unmapped	UPB_208623	6915	2715	50	2194	2140	559	26	41	41	58	45	77	499	517	287	55	188	188	226	170	75	6.923	6.38	5.596	6.702	2.319	2464	2428	2.791	2153	311	2099	329	171199	41389	0	0	0
1	84	1	unmapped	UPB_198346	6990	2715	50	1364	1275	417	32	38	38	53	43	81	531	555	288	51	211	211	243	176	72	4.144	3.596	3.115	3.412	3.133	1646	1581	2.051	1326	320	1237	344	101988	44424	0	0	0
1	85	1	unmapped	UPB_206302	7060	2715	50	757	760	264	34	37	37	52	44	84	397	452	291	64	208	208	239	177	74	3.81	2.963	2.493	3.113	3.18	909	967	1.93	720	189	723	244	60816	36164	0	0	0
1	86	1	unmapped	UPB_170835	7135	2715	50	1831	1782	534	29	36	36	49	41	83	432	426	233	54	194	194	249	380	152	7.542	7.526	5.283	6.428	2.487	2033	1978	2.915	1795	238	1746	232	142527	34063	0	0	0
1	87	1	unmapped	UPB_066738	7205	2715	50	2712	2618	680	25	36	36	49	41	83	302	336	229	68	191	191	251	392	156	24.108	17.807	12.504	16.584	3.466	2787	2727	4.591	2676	111	2582	145	209403	26880	0	0	0
1	88	1	unmapped	UPB_113925	7280	2715	50	3155	3083	756	24	37	37	53	44	83	392	466	289	62	197	197	242	200	82	15.99	11.323	10.326	13.553	3.358	3313	3315	3.999	3118	195	3046	269	246603	37247	0	0	0
1	89	1	unmapped	UPB_183950	7355	2715	50	3200	3027	891	29	40	40	58	48	82	428	427	233	54	220	220	325	739	227	15.192	14.43	12.31	12.775	2.687	3368	3194	3.925	3160	208	2987	207	242125	34196	0	0	0
1	90	1	unmapped	UPB_010786	7425	2715	50	2271	2198	622	28	38	38	58	51	87	417	423	263	62	193	193	228	173	75	9.969	9.391	7.598	9.191	2.805	2457	2390	3.317	2233	224	2160	230	175854	33842	0	0	0
1	91	1	unmapped	UPB_083646	7500	2715	50	1403	1395	382	27	39	39	58	46	79	428	451	243	53	194	194	213	153	71	5.829	5.276	5.15	5.454	2.682	1598	1613	2.543	1364	234	1356	257	111598	36090	0	0	0
1	92	1	unmapped	UPB_076186	7575	2715	50	2891	2828	841	29	40	40	58	49	84	446	462	274	59	194	194	231	216	93	11.313	10.403	8.98	10.45	2.461	3103	3056	3.5	2851	252	2788	268	226232	36969	0	0	0
1	93	1	unmapped	UPB_163534	7645	2715	50	2999	2951	806	27	37	37	55	52	94	399	425	264	62	187	187	223	175	78	13.972	12.244	10.931	13.122	2.875	3174	3152	3.804	2962	212	2914	238	236110	34001	0	0	0
1	94	1	unmapped	UPB_174008	7720	2715	50	3575	3461	879	25	40	40	62	55	88	345	371	273	73	199	199	227	183	80	24.212	19.89	12.183	15.333	2.855	3681	3593	4.598	3535	146	3421	172	276870	29651	0	0	0
1	95	1	unmapped	UPB_203239	7795	2715	50	3391	3236	822	25	42	42	62	50	80	1082	1072	538	50	216	216	241	175	72	3.867	3.731	3.7	4.204	2.306	4215	4050	1.951	3349	866	3194	856	258892	85720	0	0	0
1	96	1	unmapped	UPB_157756	7865	2715	50	3326	3138	825	26	42	42	59	46	77	332	368	256	69	211	211	249	285	114	27.14	19.72	14.92	15.887	2.557	3405	3253	4.762	3284	121	3096	157	251068	29444	0	0	0
1	97	1	unmapped	UPB_081420	7940	2715	50	2397	2382	580	24	40	40	63	52	82	396	388	214	55	206	206	258	296	114	12.405	12.868	9.498	10.902	2.27	2547	2524	3.633	2357	190	2342	182	190566	31042	0	0	0
1	98	1	unmapped	UPB_131129	8015	2715	50	4819	4652	1126	24	42	42	64	53	82	317	381	263	69	228	228	263	192	73	53.674	30.131	24.304	28.865	3.219	4866	4763	5.746	4777	89	4610	153	372156	30510	0	0	0
1	99	1	unmapped	UPB_043428	8090	2715	50	2169	2111	579	27	41	41	63	60	95	471	448	248	55	238	238	294	550	187	9.133	9.857	7.38	9.358	3.484	2361	2280	3.191	2128	233	2070	210	168870	35815	0	0	0
1	100	1	unmapped	UPB_013372	8160	2715	50	2449	2432	503	20	38	38	55	47	85	417	451	272	60	224	224	279	551	197	12.492	10.546	9.292	9.798	2.348	2604	2621	3.643	2411	193	2394	227	194534	36043	0	0	0
1	101	1	unmapped	UPB_180277	8235	2715	50	1751	1631	430	26	37	37	52	42	80	375	395	242	61	238	238	242	173	71	12.511	10.153	7.433	8.941	3.521	1851	1751	3.645	1714	137	1594	157	130519	31600	0	0	0
1	102	1	unmapped	UPB_018684	8305	2715	50	2063	2034	532	26	39	39	57	48	84	328	368	248	67	191	191	219	164	74	14.774	11.271	9.238	10.876	2.749	2161	2172	3.885	2024	137	1995	177	162750	29461	0	0	0
1	103	1	unmapped	UPB_095751	8380	2715	50	2098	2041	573	28	38	38	53	45	84	349	422	272	64	200	200	228	163	71	13.826	9.023	9.661	11.226	3.26	2209	2225	3.789	2060	149	2003	222	163251	33771	0	0	0
1	104	1	unmapped	UPB_172040	8455	2715	50	1383	1352	425	31	37	37	56	42	75	463	504	315	62	205	205	239	178	74	5.217	4.398	4.073	4.734	2.797	1604	1614	2.383	1346	258	1315	299	108139	40322	0	0	0
1	105	1	unmapped	UPB_094706	8525	2715	50	960	1019	328	32	37	37	51	41	80	368	383	221	57	197	197	237	175	73	5.398	5.28	3.903	5.506	3.087	1094	1168	2.432	923	171	982	186	81511	30663	0	0	0
1	106	1	unmapped	UPB_207307	8600	2715	50	1847	1838	497	27	40	40	57	42	73	373	414	286	69	219	219	247	176	71	11.734	9.221	6.112	7.023	2.621	1961	1993	3.553	1807	154	1798	195	147054	33100	0	0	0
1	107	1	unmapped	UPB_160828	8675	2715	50	2595	2414	684	28	40	40	59	49	83	655	688	366	53	200	200	233	170	72	5.615	4.865	4.232	5.942	3.006	3010	2862	2.489	2555	455	2374	488	193138	55066	0	0	0
1	108	1	unmapped	UPB_030963	8745	2715	50	2233	2215	574	25	40	40	57	49	85	383	412	234	56	181	181	227	182	80	10.856	9.416	7.666	8.862	2.236	2395	2406	3.44	2193	202	2175	231	177162	32934	0	0	0
1	109	1	unmapped	UPB_148937	8820	2715	50	2953	2896	734	25	41	41	60	50	83	356	371	202	54	223	223	256	186	72	21.895	19.291	14.977	18.643	3.052	3045	3003	4.453	2912	133	2855	148	231682	29691	0	0	0
1	110	1	unmapped	UPB_013445	8895	2715	50	1746	1721	517	30	42	42	59	48	81	369	401	251	62	235	235	269	190	70	12.716	10.114	7.32	7.583	2.88	1838	1845	3.669	1704	134	1679	166	137674	32051	0	0	0
1	111	1	unmapped	UPB_169634	8965	2715	50	3793	3597	873	24	44	44	63	61	96	327	380	241	63	204	204	247	190	76	30.48	20.188	15.964	19.662	2.879	3872	3729	4.93	3749	123	3553	176	287799	30379	0	0	0
1	112	1	unmapped	UPB_199625	9040	2715	50	717	741	243	32	42	42	59	49	83	413	461	333	72	198	198	255	462	181	3.14	2.658	2.274	2.937	3.47	890	962	1.651	675	215	699	263	59248	36848	0	0	0
1	113	1	unmapped	UPB_034124	9115	2715	50	4532	4395	984	22	42	42	66	64	96	368	416	238	57	218	218	265	459	173	29.933	21.985	19.807	22.228	3.068	4640	4551	4.904	4490	150	4353	198	351580	33284	0	0	0
1	114	1	unmapped	UPB_069953	9185	2715	50	1783	1742	513	29	40	40	62	56	90	341	377	260	68	224	224	245	187	76	14.897	11.124	8.553	10.138	3.593	1860	1855	3.897	1743	117	1702	153	139365	30156	0	0	0
1	115	1	unmapped	UPB_167324	9260	2715	50	1946	1945	476	24	40	40	63	62	98	446	519	289	55	194	194	241	184	76	7.563	5.862	7.458	7.54	3.02	2158	2230	2.919	1906	252	1905	325	155567	41525	0	0	0
1	116	1	unmapped	UPB_109372	9335	2715	50	2644	2598	722	27	40	40	61	54	88	370	412	247	59	232	232	264	190	71	18.87	14.211	10.321	13.32	2.817	2742	2738	4.238	2604	138	2558	180	207819	32924	0	0	0
1	117	1	unmapped	UPB_115642	9405	2715	50	4107	3873	976	25	43	43	69	60	86	406	434	240	55	234	234	260	189	72	23.628	19.15	13.209	20.21	3.401	4236	4030	4.562	4064	172	3830	200	309857	34709	0	0	0
1	118	1	unmapped	UPB_134066	9480	2715	50	1832	1793	466	25	43	43	64	52	81	347	382	234	61	239	239	274	217	79	16.565	12.238	7.317	9.536	2.787	1897	1893	4.05	1789	108	1750	143	143407	30567	0	0	0
1	119	1	unmapped	UPB_124423	9555	2715	50	2451	2526	725	28	41	41	63	49	77	358	384	224	58	219	219	262	191	72	17.338	15.061	11.795	14.942	3.345	2549	2650	4.116	2410	139	2485	165	202045	30715	0	0	0
1	120	1	unmapped	UPB_063889	9625	2715	50	1648	1652	435	26	41	41	68	76	111	373	409	240	58	212	212	257	196	76	9.981	8.178	6.637	8.478	2.971	1768	1808	3.319	1607	161	1611	197	132143	32746	0	0	0
1	121	1		NA	9695	2715	60	42	52	33	63	38	38	51	37	72	201	235	182	77	192	192	224	171	76	0.444	0.326	0.194	0.179	5.987	13	57	-1.17	4	9	14	43	6299	28160	-50	0	0
1	122	1	unmapped	UPB_073540	9770	2715	50	1772	1682	562	33	40	40	53	37	69	338	374	217	58	214	214	256	203	79	13.968	10.262	7.098	10.371	3.868	1856	1802	3.804	1732	124	1642	160	134530	29883	0	0	0
1	123	1	unmapped	UPB_156147	9845	2715	50	3444	3345	765	22	40	40	61	54	88	414	461	303	65	225	225	264	204	77	18.011	14.004	14.181	14.106	2.702	3593	3541	4.171	3404	189	3305	236	267579	36914	0	0	0
1	124	1	unmapped	UPB_161665	9920	2715	50	3831	3843	826	21	39	39	64	60	93	369	443	252	56	195	195	492	4101	833	21.793	15.339	15.94	20.524	3.054	3966	4052	4.446	3792	174	3804	248	307456	35478	0	0	0
1	125	1	unmapped	UPB_160904	9995	2715	50	3276	3138	886	28	43	43	64	55	85	346	408	288	70	199	199	502	4023	801	21.993	14.809	13.299	12.747	2.59	3380	3304	4.459	3233	147	3095	209	251070	32635	0	0	0
1	126	1	unmapped	UPB_157884	10065	2715	50	4038	3846	948	24	41	41	63	56	88	337	389	250	64	203	203	236	183	77	29.828	20.457	14.321	17.426	2.664	4131	3991	4.899	3997	134	3805	186	307701	31112	0	0	0
1	127	1	unmapped	UPB_121459	10140	2715	50	3628	3474	784	22	42	42	65	57	87	382	415	261	62	229	229	258	190	73	23.438	18.452	17.397	17.62	2.712	3739	3618	4.551	3586	153	3432	186	277900	33182	0	0	0
1	128	1	unmapped	UPB_128041	10215	2715	50	1320	1290	416	32	44	44	59	45	76	377	449	273	60	230	230	255	190	74	8.68	5.689	4.583	5.552	2.99	1423	1465	3.118	1276	147	1246	219	103198	35904	0	0	0
1	129	1	unmapped	UPB_095325	10285	2715	55	2829	2762	804	29	41	41	59	45	76	400	423	261	61	232	232	243	163	67	16.595	14.246	11.078	12.051	2.857	2956	2912	4.053	2788	168	2721	191	220948	33821	0	0	0
1	130	1	unmapped	UPB_134306	10360	2715	50	3153	3079	707	22	44	44	68	65	95	393	437	253	57	230	230	258	182	70	19.074	14.662	11.07	13.378	3.006	3272	3242	4.254	3109	163	3035	207	246295	34997	0	0	0
1	131	1	unmapped	UPB_027119	10435	2715	50	2961	2792	722	25	47	47	74	72	97	359	380	220	57	230	230	262	184	70	22.589	18.3	11.293	16.187	3.469	3043	2895	4.498	2914	129	2745	150	223339	30404	0	0	0
1	132	1	unmapped	UPB_168178	10505	2715	50	1265	1223	381	31	40	40	61	50	81	393	413	245	59	233	233	259	168	64	7.656	6.572	4.324	5.906	3.139	1385	1363	2.937	1225	160	1183	180	97816	33060	0	0	0
1	133	1	unmapped	UPB_067383	10580	2715	50	2243	2182	574	26	41	41	60	49	81	378	418	250	59	231	231	253	165	65	14.98	11.449	9.615	12.265	3.23	2349	2328	3.905	2202	147	2141	187	174592	33415	0	0	0
1	134	1	unmapped	UPB_148320	10650	2710	50	2471	2323	792	34	43	43	68	62	91	413	426	255	59	233	233	247	182	73	13.489	11.813	8.882	9.576	2.675	2608	2473	3.754	2428	180	2280	193	185878	34048	0	0	0
1	135	1	unmapped	UPB_066498	10725	2715	50	3140	3036	811	26	47	47	78	73	93	341	366	235	64	240	240	279	204	73	30.624	23.722	16.268	18.448	3.153	3194	3115	4.937	3093	101	2989	126	242888	29310	0	0	0
1	136	1	unmapped	UPB_095432	10800	2715	50	3649	3539	871	24	42	42	64	58	90	432	454	255	56	211	211	266	291	109	16.321	14.391	12.652	16.642	3.174	3828	3740	4.029	3607	221	3497	243	283140	36306	0	0	0
1	137	1	unmapped	UPB_030458	10875	2715	55	1895	1884	610	32	40	40	52	38	73	931	887	374	42	206	206	262	315	120	2.559	2.708	2.492	3.062	2.524	2580	2525	1.355	1855	725	1844	681	150718	70934	0	0	0
1	138	1		NA	10945	2715	60	41	49	30	61	41	41	52	36	69	199	227	162	71	197	197	230	209	90	0	0.267	0.116	0.156	4.428	2	38	Error	0	2	8	30	5932	27220	-50	0	0
1	139	1		NA	11015	2715	60	38	46	28	60	40	40	51	33	64	197	233	179	76	193	193	231	176	76	-0.5	0.15	0.091	0.102	4.81	2	46	Error	-2	4	6	40	5557	27966	-50	0	0
1	140	1	unmapped	UPB_190965	11090	2715	55	2999	2815	906	32	39	39	57	50	87	360	379	224	59	243	243	264	187	70	25.299	20.412	15.724	15.686	3.051	3077	2912	4.661	2960	117	2776	136	225203	30349	0	0	0
1	141	1	unmapped	UPB_015066	11165	2715	50	2059	1968	562	28	41	41	62	53	85	396	425	245	57	236	236	260	202	77	12.613	10.196	8.806	11.399	3.689	2178	2116	3.657	2018	160	1927	189	157412	34021	0	0	0
1	142	1	unmapped	UPB_016914	11240	2715	50	2566	2470	724	29	44	44	62	49	79	412	456	301	66	218	218	256	257	100	13	10.193	7.879	9.045	2.591	2716	2664	3.7	2522	194	2426	238	197608	36519	0	0	0
1	143	1		NA	11310	2715	60	40	46	26	56	43	43	59	53	89	243	271	187	69	209	209	265	578	218	-0.088	0.048	0.116	0.111	4.316	31	65	Error	-3	34	3	62	5547	32487	-50	0	0
1	144	1	unmapped	UPB_181819	11385	2715	50	831	823	305	37	41	41	55	40	72	351	433	533	123	197	197	216	153	70	5.13	3.314	3.121	3.673	3.073	944	1018	2.359	790	154	782	236	65827	34614	0	0	0
1	145	1	unmapped	UPB_114952	11460	2715	50	1829	1761	531	30	40	40	58	47	81	372	383	244	63	216	216	240	171	71	11.468	10.305	6.895	9.194	3.292	1945	1888	3.52	1789	156	1721	167	140898	30646	0	0	0
1	146	1	unmapped	UPB_111558	11535	2715	50	3106	2972	828	27	42	42	57	44	77	394	459	266	57	224	224	254	181	71	18.024	12.468	10.535	12.407	2.578	3234	3165	4.172	3064	170	2930	235	237773	36701	0	0	0
1	147	1	unmapped	UPB_082260	11610	2715	55	982	1034	441	42	42	42	53	36	67	372	406	263	64	225	225	254	168	66	6.395	5.481	4.288	3.911	2.96	1087	1173	2.677	940	147	992	181	82707	32488	0	0	0
1	148	1	unmapped	UPB_134095	11680	2715	50	1671	1592	457	28	40	40	48	31	64	396	433	255	58	217	217	238	165	69	9.112	7.185	5.268	6.104	2.462	1810	1768	3.188	1631	179	1552	216	127395	34632	0	0	0
1	149	1	unmapped	UPB_109331	11755	2715	50	1860	1802	623	34	41	41	56	43	76	442	460	283	61	214	214	243	183	75	7.978	7.159	5.517	6.989	3.363	2047	2007	2.996	1819	228	1761	246	144199	36820	0	0	0
1	150	1	unmapped	UPB_198161	11825	2715	50	1135	1097	385	35	42	42	57	41	71	349	397	236	59	193	193	222	164	73	7.006	5.172	4.245	4.698	2.727	1249	1259	2.809	1093	156	1055	204	87743	31737	0	0	0
1	151	1		NA	11895	2715	60	40	50	28	56	41	41	56	42	75	261	257	160	62	196	196	229	169	73	-0.015	0.148	0.136	0.134	5.369	64	70	Error	-1	65	9	61	5964	30864	-50	0	0
1	152	1	unmapped	UPB_148507	11970	2710	50	2099	1998	663	33	40	40	58	47	81	522	557	300	53	180	180	237	197	83	6.02	5.194	4.5	5.439	2.509	2401	2335	2.59	2059	342	1958	377	159843	44525	0	0	0
1	153	1	unmapped	UPB_113847	12045	2710	50	2818	2673	788	29	43	43	62	48	77	423	438	253	57	220	220	264	319	120	13.67	12.064	8.154	9.778	2.821	2978	2848	3.773	2775	203	2630	218	213811	35071	0	0	0
1	154	1	unmapped	UPB_007086	12120	2715	50	2034	2007	647	32	43	43	57	42	73	369	387	235	60	225	225	272	357	131	13.826	12.123	7.556	10.888	3.593	2135	2126	3.789	1991	144	1964	162	160561	30940	0	0	0
1	155	1	unmapped	UPB_164018	12190	2715	50	3132	3018	878	29	42	42	58	45	77	349	379	221	58	207	207	247	222	89	21.761	17.302	13.192	15.401	2.252	3232	3148	4.444	3090	142	2976	172	241440	30317	0	0	0
1	156	1	unmapped	UPB_199573	12270	2715	45	393	381	165	43	44	44	56	45	80	540	546	231	42	213	213	237	168	70	1.067	1.012	0.804	1.081	3.21	676	670	0.094	349	327	337	333	19791	28415	0	0	0
1	157	1	unmapped	UPB_136784	12340	2710	45	2023	1993	313	15	42	42	58	43	74	389	420	244	58	213	213	224	158	70	11.256	9.425	7.465	9.242	2.641	2157	2158	3.493	1981	176	1951	207	103622	21830	0	0	0
1	158	1	unmapped	UPB_135916	12415	2715	50	1361	1284	467	36	42	42	56	37	66	461	558	693	124	211	211	231	174	75	5.276	3.579	4.22	4.418	3.177	1569	1589	2.399	1319	250	1242	347	102704	44654	0	0	0
1	159	1	unmapped	UPB_051238	12485	2715	50	1954	1905	572	30	40	40	57	44	77	376	409	255	62	210	210	251	195	77	11.53	9.372	7.569	9.452	2.9	2080	2064	3.527	1914	166	1865	199	152414	32738	0	0	0
1	160	1	unmapped	UPB_118102	12560	2710	50	1939	1920	605	31	40	40	59	48	81	386	390	228	58	206	206	239	174	72	10.55	10.217	7.085	8.854	2.956	2079	2064	3.399	1899	180	1880	184	153609	31178	0	0	0
1	161	1	unmapped	UPB_048947	12630	2710	55	2112	2024	598	29	40	40	59	55	93	375	429	261	60	202	202	231	168	72	11.977	8.74	9.313	11.003	3.379	2245	2211	3.582	2072	173	1984	227	161949	34287	0	0	0
1	162	1	unmapped	UPB_164773	12705	2715	50	1555	1514	469	30	42	42	61	57	93	313	377	267	70	220	220	331	993	300	16.269	9.376	6.181	8.84	4.083	1606	1629	4.024	1513	93	1472	157	121139	30125	0	0	0
1	163	1	unmapped	UPB_197259	12780	2710	50	649	646	273	42	39	39	54	41	75	311	362	216	59	196	196	240	182	75	5.304	3.657	2.563	2.971	2.894	725	773	2.407	610	115	607	166	51687	28934	0	0	0
1	164	1	unmapped	UPB_047397	12860	2710	55	422	427	231	54	38	38	50	34	68	4525	4359	963	22	202	202	252	210	83	0.089	0.094	0.09	0.073	2.911	4707	4546	-3.493	384	4323	389	4157	34164	348686	0	0	0
1	165	1	unmapped	UPB_194997	12935	2710	55	416	425	263	61	39	39	50	35	70	972	1085	598	55	221	221	249	200	80	0.502	0.447	0.574	0.336	6.52	1128	1250	-0.994	377	751	386	864	34029	86807	0	0	0
1	166	1	unmapped	UPB_022901	13000	2710	50	1702	1617	595	36	37	37	52	38	73	407	411	235	57	218	218	239	169	70	8.81	8.187	5.962	6.812	3.09	1854	1773	3.139	1665	189	1580	193	129354	32873	0	0	0
1	167	1	unmapped	UPB_011817	13070	2710	50	2738	2661	687	25	40	40	62	57	91	348	415	280	67	189	189	222	164	73	16.969	11.597	14.156	14.648	3.294	2857	2847	4.085	2698	159	2621	226	212874	33211	0	0	0
1	168	1	unmapped	UPB_061252	13145	2710	50	2531	2435	653	26	40	40	62	57	91	289	376	277	73	193	193	222	159	71	25.948	13.087	12.7	14.647	3.3	2587	2578	4.698	2491	96	2395	183	194827	30100	0	0	0
1	169	1	unmapped	UPB_122737	13220	2710	50	3354	3170	858	27	38	38	61	59	96	392	426	245	57	218	218	285	778	272	19.057	15.058	12.351	15.652	2.959	3490	3340	4.252	3316	174	3132	208	253573	34040	0	0	0
1	170	1	unmapped	UPB_019958	13295	2710	50	1091	985	391	39	36	36	53	47	88	457	515	310	60	212	212	235	163	69	4.306	3.132	3.23	3.327	3.468	1300	1252	2.106	1055	245	949	303	78816	41186	0	0	0
1	171	1	unmapped	UPB_099322	13365	2710	50	1347	1348	357	26	38	38	48	34	70	401	411	246	59	202	202	228	168	73	6.578	6.268	4.53	6.745	3.999	1508	1519	2.718	1309	199	1310	209	107852	32907	0	0	0
1	172	1	unmapped	UPB_098647	13440	2710	50	1562	1564	505	32	40	40	57	48	84	303	382	295	77	202	202	220	169	76	15.069	8.467	7.269	7.795	3.368	1623	1704	3.914	1522	101	1524	180	125157	30534	0	0	0
1	173	1	unmapped	UPB_112680	13515	2710	50	2640	2560	816	31	43	43	63	55	87	420	427	217	50	184	184	223	171	76	11.004	10.358	9.899	11.37	2.833	2833	2760	3.46	2597	236	2517	243	204786	34185	0	0	0
1	174	1	unmapped	UPB_126092	13585	2710	50	2434	2490	682	27	42	42	60	53	88	348	412	277	67	194	194	227	173	76	15.532	11.229	10.924	14.346	4.116	2546	2666	3.957	2392	154	2448	218	199207	32992	0	0	0
1	175	1	unmapped	UPB_006979	13660	2710	50	1539	1522	525	34	41	41	59	48	81	430	461	223	48	186	186	222	192	86	6.139	5.385	5.018	5.779	2.42	1742	1756	2.618	1498	244	1481	275	121789	36849	0	0	0
1	176	1	unmapped	UPB_034285	13730	2710	50	3304	3254	830	25	40	40	64	58	90	383	392	228	58	208	208	241	193	80	18.651	17.467	14.698	17.054	2.644	3439	3398	4.221	3264	175	3214	184	260343	31348	0	0	0
1	177	1	unmapped	UPB_138099	13805	2710	50	3021	2956	675	22	44	44	95	137	144	358	427	254	59	244	244	271	196	72	26.114	15.913	10.79	15.78	3.756	3091	3095	4.707	2977	114	2912	183	236501	34190	0	0	0
1	178	1	unmapped	UPB_032113	13880	2710	50	2770	2651	764	28	43	43	78	96	123	396	444	312	70	210	210	241	194	80	14.661	11.145	7.472	9.516	3.518	2913	2842	3.874	2727	186	2608	234	212042	35539	0	0	0
1	179	1	unmapped	UPB_191693	13955	2710	50	1697	1618	600	37	39	39	53	42	79	517	523	242	46	185	185	220	181	82	4.994	4.672	4.611	5.03	3.339	1990	1917	2.32	1658	332	1579	338	129424	41814	0	0	0
1	180	1	unmapped	UPB_118153	14025	2710	50	1282	1274	359	28	37	37	52	39	75	381	375	206	54	193	193	224	178	79	6.622	6.797	5.128	5.762	2.401	1433	1419	2.727	1245	188	1237	182	101938	29973	0	0	0
1	181	1	unmapped	UPB_061108	14095	2710	50	2749	2664	758	28	37	37	56	56	100	360	426	300	70	183	183	240	198	82	15.322	10.811	12.182	13.254	3.07	2889	2870	3.938	2712	177	2627	243	213148	34042	0	0	0
1	182	1	unmapped	UPB_057421	14170	2710	50	2042	1953	523	26	38	38	59	56	94	464	477	289	60	185	185	222	171	77	7.183	6.558	5.618	7.254	2.995	2283	2207	2.845	2004	279	1915	292	156236	38126	0	0	0
1	183	1	unmapped	UPB_173610	14245	2710	50	2047	1986	548	27	40	40	59	47	79	352	412	254	61	199	199	226	161	71	13.118	9.136	8.584	8.854	2.844	2160	2159	3.713	2007	153	1946	213	158866	32935	0	0	0
1	184	1	unmapped	UPB_225319	14320	2710	50	2322	2221	585	26	39	39	59	52	88	445	494	295	59	199	199	226	163	72	9.28	7.397	6.793	8.092	2.726	2529	2477	3.214	2283	246	2182	295	177707	39508	0	0	0
1	185	1	unmapped	UPB_036799	14390	2710	50	2400	2320	567	24	42	42	62	56	90	394	434	279	64	209	209	229	156	68	12.746	10.124	8.142	11.042	3.42	2543	2503	3.672	2358	185	2278	225	185594	34729	0	0	0
1	186	1	unmapped	UPB_132810	14465	2710	50	2396	2406	557	23	39	39	60	58	96	358	395	260	65	210	210	235	208	88	15.926	12.795	8.099	10.777	2.687	2505	2552	3.993	2357	148	2367	185	192450	31599	0	0	0
1	187	1	unmapped	UPB_138880	14540	2710	50	2549	2510	717	28	42	42	66	58	87	439	450	267	59	196	196	239	278	116	10.317	9.717	9.814	10.919	3.258	2750	2722	3.367	2507	243	2468	254	200802	35980	0	0	0
1	188	1	unmapped	UPB_080386	14615	2710	50	961	968	395	40	42	42	61	46	75	505	535	272	50	189	189	219	175	79	2.908	2.676	2.528	2.678	3.076	1235	1272	1.54	919	316	926	346	77408	42780	0	0	0
1	189	1		NA	14680	2710	60	36	52	41	78	38	38	52	37	71	206	231	174	75	178	178	213	169	79	-0.071	0.264	0.158	0.135	4.849	26	67	Error	-2	28	14	53	6218	27765	-50	0	0
1	190	1	unmapped	UPB_133692	14760	2710	50	3097	2964	773	26	40	40	57	46	80	374	426	279	65	188	188	223	160	71	16.435	12.286	10.53	11.54	2.752	3243	3162	4.039	3057	186	2924	238	237152	34065	0	0	0
1	191	1	unmapped	UPB_205086	14830	2710	50	1697	1652	468	28	49	49	127	465	366	337	381	209	54	198	198	596	4351	730	11.856	8.76	7.983	8.841	2.732	1787	1786	3.568	1648	139	1603	183	132122	30488	0	0	0
1	192	1	unmapped	UPB_038864	14905	2710	50	1810	1801	473	26	49	49	122	449	368	395	426	234	54	222	222	597	4196	702	10.179	8.588	7.81	8.472	2.452	1934	1956	3.348	1761	173	1752	204	144107	34087	0	0	0
1	193	1	unmapped	UPB_230611	14980	2710	50	811	807	319	39	37	37	55	46	83	450	495	287	57	182	182	217	165	76	2.888	2.46	2.435	2.572	3.482	1042	1083	1.53	774	268	770	313	64589	39639	0	0	0
1	194	1	unmapped	UPB_052673	15050	2710	50	2498	2456	595	24	40	40	54	45	83	376	379	238	62	189	189	430	3096	720	13.144	12.716	10.26	11.414	2.591	2645	2606	3.716	2458	187	2416	190	196490	30291	0	0	0
1	195	1	unmapped	UPB_072397	15125	2710	55	1860	1861	510	27	39	39	55	46	83	709	705	307	43	220	220	1184	6956	587	3.724	3.757	3.367	3.887	2.368	2310	2307	1.897	1821	489	1822	485	148866	56437	0	0	0
1	196	1	unmapped	UPB_134324	15195	2710	50	2093	2122	648	30	42	42	58	44	75	370	405	259	63	230	230	434	2628	605	14.65	11.886	7.716	9.132	2.304	2191	2255	3.873	2051	140	2080	175	169738	32424	0	0	0
1	197	1	unmapped	UPB_184517	15270	2710	50	1579	1562	406	25	42	42	59	44	74	333	403	274	67	214	214	237	161	67	12.916	8.042	5.511	9.284	4.127	1656	1709	3.691	1537	119	1520	189	124964	32228	0	0	0
1	198	1	unmapped	UPB_179840	15350	2710	60	810	742	484	65	39	39	53	38	71	688	781	604	77	185	185	219	168	76	1.533	1.18	1.157	0.939	5.434	1274	1299	0.616	771	503	703	596	89098	93711	0	0	0
1	199	1	unmapped	UPB_098332	15415	2710	50	1228	1192	367	30	38	38	53	40	75	334	548	1549	282	231	231	249	185	74	11.553	3.64	5.52	5.582	3.383	1293	1471	3.53	1190	103	1154	317	95372	43879	0	0	0
1	200	1	unmapped	UPB_205178	15490	2710	55	621	607	220	36	37	37	54	46	85	420	439	257	58	210	210	244	196	80	2.781	2.489	1.875	2.18	2.465	794	799	1.476	584	210	570	229	48568	35131	0	0	0
1	201	1	unmapped	UPB_099937	15565	2710	50	820	811	289	35	38	38	57	48	84	329	381	249	65	188	188	223	190	85	5.546	4.005	3.523	4.081	3.495	923	966	2.471	782	141	773	193	64864	30512	0	0	0
1	202	1	unmapped	UPB_158750	15635	2710	50	2801	2727	733	26	42	42	62	54	87	358	392	243	61	211	211	235	180	76	18.769	14.834	12.769	13.506	2.655	2906	2866	4.23	2759	147	2685	181	218144	31395	0	0	0
1	203	1	unmapped	UPB_026761	15710	2710	50	2858	2818	739	26	40	40	62	65	104	384	453	499	110	207	207	233	159	68	15.921	11.293	11.86	14.471	3.455	2995	3024	3.993	2818	177	2778	246	225466	36266	0	0	0
1	204	1		NA	15780	2710	60	38	44	25	56	37	37	54	50	92	220	244	162	66	202	202	231	166	71	0.056	0.167	0.111	0.122	4.476	19	49	-4.17	1	18	7	42	5328	29264	-50	0	0
1	205	1	unmapped	UPB_005329	15860	2710	50	2610	2447	781	31	38	38	50	43	86	429	427	216	50	185	185	221	195	88	10.541	9.955	8.4	9.742	2.672	2816	2651	3.398	2572	244	2409	242	195767	34126	0	0	0
1	206	1	unmapped	UPB_046966	15930	2710	50	2615	2600	671	25	42	42	60	54	90	424	420	237	56	199	199	384	2345	610	11.436	11.575	9.393	10.496	2.179	2798	2779	3.515	2573	225	2558	221	207961	33633	0	0	0
1	207	1	unmapped	UPB_200943	16005	2710	50	1972	1964	586	29	39	39	52	43	82	458	517	345	66	216	216	395	2460	622	7.988	6.395	7.75	7.511	2.577	2175	2226	2.998	1933	242	1925	301	157150	41394	0	0	0
1	208	1	unmapped	UPB_095539	16075	2710	50	2855	2706	718	26	39	39	57	52	91	387	393	248	63	190	190	212	144	67	14.294	13.138	10.01	13.03	2.857	3013	2870	3.837	2816	197	2667	203	216509	31440	0	0	0
1	209	1	unmapped	UPB_128369	16150	2710	50	2884	2761	745	26	42	42	62	50	80	389	391	236	60	191	191	224	156	69	14.354	13.595	10.286	12.651	2.669	3040	2919	3.843	2842	198	2719	200	220840	31301	0	0	0
1	210	1	unmapped	UPB_074686	16225	2710	55	1361	1280	436	34	42	42	57	42	73	428	805	1886	234	200	200	220	161	73	5.785	2.046	4.189	4.14	4.572	1547	1843	2.532	1319	228	1238	605	102390	64436	0	0	0
1	211	1	unmapped	UPB_118236	16295	2710	50	2200	2087	619	29	40	40	56	44	78	356	1225	7286	594	182	182	221	179	80	12.414	1.963	7.751	8.138	3.365	2334	3090	3.634	2160	174	2047	1043	166943	98009	0	0	0
1	212	1	unmapped	UPB_005142	16370	2710	55	1335	1374	383	27	39	39	58	61	105	397	401	226	56	163	163	211	180	85	5.538	5.609	4.955	5.982	2.794	1530	1573	2.469	1296	234	1335	238	109899	32114	0	0	0
1	213	1	unmapped	UPB_091068	16450	2710	55	327	338	215	63	38	38	52	40	76	3430	3362	930	27	176	176	212	158	74	0.089	0.094	0.102	0.077	2.845	3543	3486	-3.493	289	3254	300	3186	27023	268929	0	0	0
1	214	1	unmapped	UPB_115978	16515	2710	50	2985	2882	763	26	42	42	67	64	95	334	386	218	56	198	198	225	153	68	21.64	15.106	18.195	16.178	2.498	3079	3028	4.436	2943	136	2840	188	230524	30880	0	0	0
1	215	1	unmapped	UPB_009627	16590	2710	50	2083	2033	622	30	39	39	67	65	97	356	397	263	66	218	218	243	170	69	14.812	11.14	7.574	9.199	2.792	2182	2173	3.889	2044	138	1994	179	162649	31776	0	0	0
1	216	1	unmapped	UPB_098264	16665	2710	50	1048	1086	366	33	36	36	53	44	83	304	333	230	69	210	210	248	177	71	10.766	8.537	5.73	7.462	5.789	1106	1173	3.428	1012	94	1050	123	86845	26669	0	0	0
1	217	1		NA	16735	2710	60	37	47	36	76	37	37	51	42	82	192	228	165	72	198	198	245	219	89	0	0.333	0.111	0.118	5.251	-6	40	Error	0	-6	10	30	5684	27311	-50	0	0
1	218	1	unmapped	UPB_031166	16810	2710	50	1888	1864	566	30	39	39	57	47	82	307	353	242	68	205	205	257	348	135	18.127	12.331	9.187	10.282	3.162	1951	1973	4.18	1849	102	1825	148	149153	28222	0	0	0
1	219	1	unmapped	UPB_182225	16885	2710	50	886	902	309	34	37	37	54	42	77	397	481	293	60	212	212	258	348	134	4.589	3.216	2.429	3.13	3.27	1034	1134	2.198	849	185	865	269	72160	38494	0	0	0
1	220	1	unmapped	UPB_230796	16960	2710	50	635	613	244	39	38	38	50	34	68	357	402	280	69	206	206	236	163	69	3.954	2.934	2.561	2.199	3.504	748	771	1.983	597	151	575	196	49059	32127	0	0	0
1	221	1	unmapped	UPB_183891	17030	2710	50	2381	2229	649	29	40	40	53	38	71	425	560	616	110	231	231	261	228	87	12.067	6.653	8.055	8.548	3.733	2535	2518	3.593	2341	194	2189	329	178341	44774	0	0	0
1	222	1	unmapped	UPB_036451	17105	2705	50	1680	1554	579	37	40	40	58	44	75	392	403	211	52	213	213	240	190	79	9.162	7.968	6.204	7.133	3.176	1819	1704	3.196	1640	179	1514	190	124306	32259	0	0	0
1	223	1	unmapped	UPB_018918	17175	2705	50	2004	1877	605	32	40	40	56	47	83	320	351	201	57	197	197	232	178	76	15.967	11.929	11.129	11.79	3.137	2087	1991	3.997	1964	123	1837	154	150130	28060	0	0	0
1	224	1	unmapped	UPB_176824	17250	2710	50	1070	1039	350	33	39	39	52	40	76	530	814	1943	238	196	196	238	180	75	3.087	1.618	2.444	2.505	2.636	1365	1618	1.626	1031	334	1000	618	83151	65140	0	0	0
1	225	1	unmapped	UPB_147657	17320	2710	50	2584	2379	773	32	38	38	56	45	80	394	396	206	52	194	194	231	169	73	12.73	11.589	10.149	10.416	2.296	2746	2543	3.67	2546	200	2341	202	190298	31648	0	0	0
1	226	1	unmapped	UPB_204686	17400	2710	50	707	684	294	42	38	38	57	47	82	408	443	269	60	192	192	223	166	74	3.097	2.574	2.718	2.802	3.394	885	897	1.631	669	216	646	251	54704	35425	0	0	0
1	227	1	unmapped	UPB_049967	17470	2705	50	1547	1462	565	38	37	37	54	46	85	413	429	277	64	218	218	249	180	72	7.744	6.754	6.072	5.45	3.073	1705	1636	2.953	1510	195	1425	211	116951	34358	0	0	0
1	228	1	unmapped	UPB_148200	17545	2710	50	2348	2221	717	32	40	40	56	45	80	376	406	228	56	223	223	232	159	68	15.085	11.918	8.596	10.393	2.97	2461	2364	3.915	2308	153	2181	183	177642	32500	0	0	0
1	229	1		NA	17615	2710	60	36	47	29	61	37	37	52	41	78	195	225	169	75	216	216	231	170	73	0.048	1.111	0.056	0.077	4.284	-22	19	-4.392	-1	-21	10	9	5615	27019	-50	0	0
1	230	1	unmapped	UPB_230914	17690	2710	50	787	823	328	39	39	39	56	49	87	404	438	272	62	220	220	249	184	73	4.065	3.596	3.328	3.278	2.987	932	1002	2.023	748	184	784	218	65843	35026	0	0	0
1	231	1	unmapped	UPB_046440	17765	2705	45	1587	1591	327	20	42	42	62	51	82	428	445	223	50	214	214	242	181	74	7.22	6.706	6.65	7.323	2.617	1759	1780	2.852	1545	214	1549	231	82727	23156	0	0	0
1	232	1	unmapped	UPB_099708	17835	2710	50	768	790	280	35	43	43	60	46	76	304	348	229	65	214	214	240	172	71	8.056	5.575	3.624	4.285	3.226	815	881	3.01	725	90	747	134	63196	27842	0	0	0
1	233	1	unmapped	UPB_022662	17910	2705	45	1552	1543	320	20	42	42	62	55	88	412	419	250	59	206	206	225	168	74	7.33	7.047	5.563	7.081	2.927	1716	1714	2.874	1510	206	1501	213	80240	21798	0	0	0
1	234	1	unmapped	UPB_055135	17985	2710	50	1575	1532	519	33	39	39	59	53	89	356	389	233	59	209	209	254	248	97	10.449	8.294	7.085	7.709	2.523	1683	1673	3.385	1536	147	1493	180	122587	31100	0	0	0
1	235	1	unmapped	UPB_073804	18055	2705	50	1843	1776	612	34	36	36	52	52	100	358	389	237	60	209	209	233	175	75	12.128	9.667	7.694	10.309	3.716	1956	1920	3.6	1807	149	1740	180	142114	31087	0	0	0
1	236	1	unmapped	UPB_194260	18130	2710	50	1526	1464	481	32	40	40	56	50	89	308	343	224	65	196	196	235	216	91	13.268	9.687	6.974	8.162	3.198	1598	1571	3.73	1486	112	1424	147	117141	27472	0	0	0
1	237	1	unmapped	UPB_122705	18205	2705	55	2441	2344	773	32	40	40	60	49	81	342	382	266	69	207	207	235	185	78	17.785	13.166	9.92	10.933	2.697	2536	2479	4.153	2401	135	2304	175	187496	30538	0	0	0
1	238	1	unmapped	UPB_020473	18275	2705	50	3194	3059	876	28	39	39	65	60	92	338	392	221	56	212	212	242	211	87	25.04	16.778	11.508	14.971	2.469	3281	3200	4.646	3155	126	3020	180	244741	31366	0	0	0
1	239	1	unmapped	UPB_200731	18350	2705	45	491	514	201	39	37	37	54	51	94	396	417	219	52	209	209	291	743	255	2.428	2.293	1.966	2.483	3.461	641	685	1.28	454	187	477	208	26737	21682	0	0	0
1	240	1	unmapped	UPB_112682	18420	2705	45	2795	2799	559	19	40	40	67	64	95	357	402	250	62	196	196	233	186	79	17.112	13.393	12.833	13.462	2.447	2916	2965	4.097	2755	161	2759	206	145569	20919	0	0	0
1	241	1	unmapped	UPB_139316	18495	2705	50	1846	1806	525	29	42	42	67	58	86	323	370	264	71	229	229	251	184	73	19.191	12.511	7.762	10.644	3.932	1898	1905	4.262	1804	94	1764	141	144484	29569	0	0	0
1	242	1	unmapped	UPB_034438	18570	2710	50	2208	2082	575	27	39	39	57	43	75	359	383	231	60	204	204	240	195	81	13.994	11.413	9.587	10.147	2.493	2324	2222	3.807	2169	155	2043	179	166583	30664	0	0	0
1	243	1	unmapped	UPB_038494	18640	2705	45	1163	1221	316	25	39	39	55	43	78	408	448	279	62	206	206	257	361	140	5.564	4.884	3.324	4.1	2.249	1326	1424	2.476	1124	202	1182	242	63507	23314	0	0	0
1	244	1	unmapped	UPB_114267	18715	2705	50	2227	2218	640	28	36	36	58	54	93	295	408	586	143	211	211	233	178	76	26.083	11.076	12.042	13.784	3.767	2275	2379	4.705	2191	84	2182	197	177472	32649	0	0	0
1	245	1	unmapped	UPB_018810	18790	2705	50	1731	1744	524	30	36	36	54	48	88	386	399	270	67	203	203	229	170	74	9.262	8.714	7.248	8.252	2.917	1878	1904	3.211	1695	183	1708	196	139536	31955	0	0	0
1	246	1	unmapped	UPB_076964	18860	2705	50	921	892	320	35	35	35	50	44	88	320	335	224	66	206	206	238	174	73	7.772	6.643	4.253	5.78	3.965	1000	986	2.958	886	114	857	129	71361	26816	0	0	0
1	247	1	unmapped	UPB_100739	18940	2710	55	1441	1312	517	39	34	34	49	42	85	379	461	344	74	199	199	265	629	237	7.817	4.878	5.637	5.61	4.016	1587	1540	2.967	1407	180	1278	262	104926	36868	0	0	0
1	248	1	unmapped	UPB_063259	19010	2710	50	1403	1357	471	34	33	33	48	43	89	410	421	220	52	176	176	252	691	274	5.855	5.404	5.048	5.721	2.749	1604	1569	2.55	1370	234	1324	245	108564	33662	0	0	0
1	249	1	unmapped	UPB_141083	19085	2705	55	3595	3423	921	26	34	34	54	59	109	312	348	207	59	192	192	212	159	75	29.675	21.724	14.41	18.788	2.734	3681	3545	4.891	3561	120	3389	156	273838	27807	0	0	0
1	250	1		NA	19155	2705	60	33	44	34	77	36	36	56	55	98	185	229	190	82	186	186	214	160	74	3	0.186	0.132	0.167	5.023	-4	51	1.585	-3	-1	8	43	5274	27459	-50	0	0
1	251	1	unmapped	UPB_106490	19230	2705	50	3816	3651	880	24	37	37	61	61	100	338	365	210	57	186	186	225	172	76	24.862	20.19	14.367	20.111	3.154	3931	3793	4.636	3779	152	3614	179	292098	29201	0	0	0
1	252	1	unmapped	UPB_006066	19305	2705	50	2212	2164	689	31	36	36	61	62	101	324	365	240	65	205	205	236	169	71	18.286	13.3	8.614	10.96	2.803	2295	2288	4.193	2176	119	2128	160	173103	29220	0	0	0
1	253	1	unmapped	UPB_190394	19375	2705	50	1755	1709	465	27	36	36	58	54	93	325	402	292	72	172	172	222	183	82	11.235	7.274	7.176	9.078	3.096	1872	1903	3.49	1719	153	1673	230	136758	32151	0	0	0
1	254	1	unmapped	UPB_156616	19450	2710	50	1517	1464	472	32	35	35	51	47	92	402	414	278	67	175	175	220	181	82	6.529	5.979	5.452	6.02	3.256	1709	1668	2.707	1482	227	1429	239	117110	33145	0	0	0
1	255	1	unmapped	UPB_033556	19520	2705	50	2592	2430	662	27	36	36	56	51	91	286	331	229	69	192	192	232	171	73	27.191	17.223	11.608	13.311	2.457	2650	2533	4.765	2556	94	2394	139	194439	26490	0	0	0
1	256	1	unmapped	UPB_096042	19595	2705	50	1839	1826	565	30	36	36	60	56	93	293	341	225	65	207	207	239	173	72	20.965	13.358	9.15	12.397	4.188	1889	1924	4.39	1803	86	1790	134	146055	27276	0	0	0
1	257	1	unmapped	UPB_201244	19670	2705	50	585	628	256	40	34	34	53	45	84	329	376	236	62	192	192	219	176	80	4.022	3.228	2.597	3.042	3.358	688	778	2.008	551	137	594	184	50275	30087	0	0	0
1	258	1	unmapped	UPB_201876	19745	2705	55	1191	1183	407	34	36	36	63	68	107	288	327	237	72	196	196	218	167	76	12.554	8.756	5.665	6.675	3.737	1247	1278	3.65	1155	92	1147	131	94601	26131	0	0	0
1	259	1	unmapped	UPB_020398	19815	2705	55	2692	2589	704	27	37	37	67	68	101	360	375	243	64	174	174	206	149	72	14.274	12.697	10.201	12.409	2.734	2841	2753	3.835	2655	186	2552	201	207087	30006	0	0	0
1	260	1	unmapped	UPB_018042	19890	2705	50	1296	1280	352	27	36	36	55	42	76	317	379	266	70	162	162	197	155	78	8.129	5.733	5.021	6.288	3.036	1415	1461	3.023	1260	155	1244	217	102379	30297	0	0	0
1	261	1	unmapped	UPB_232755	19960	2705	50	1505	1447	490	33	35	35	52	41	78	312	343	241	70	198	198	212	149	70	12.895	9.738	5.673	8.474	3.613	1584	1557	3.689	1470	114	1412	145	115780	27401	0	0	0
1	262	1	unmapped	UPB_178499	20040	2705	50	820	778	326	41	35	35	48	38	79	350	354	218	61	214	214	230	150	65	5.772	5.307	3.171	3.322	2.408	921	883	2.529	785	136	743	140	62237	28285	0	0	0
1	263	1	unmapped	UPB_113816	20105	2705	45	2174	2221	426	19	36	36	66	79	119	393	437	278	63	236	236	274	193	70	13.618	10.871	6.216	9.138	2.915	2295	2386	3.767	2138	157	2185	201	115512	22707	0	0	0
1	264	1	unmapped	UPB_026284	20185	2705	50	1464	1419	452	31	36	36	60	68	113	441	667	1902	285	220	220	251	188	74	6.462	3.094	5.266	5.876	3.277	1649	1830	2.692	1428	221	1383	447	113537	53349	0	0	0
1	265	1	DarkCorner	DarkCorner	20260	2710	40	33	45	38	84	31	31	45	37	82	705	746	541	72	180	180	221	178	80	0.004	0.025	0.025	0.029	7.387	527	580	-8.036	2	525	14	566	2334	38792	0	0	0
1	266	1	DarkCorner	DarkCorner	20340	2710	40	39	51	39	76	31	31	40	28	70	628	611	284	46	190	190	215	162	75	0.018	0.048	0.062	0.06	2.791	446	441	-5.775	8	438	20	421	2653	31760	0	0	0
1	267	1	DarkCorner	DarkCorner	20410	2715	40	42	57	38	66	32	32	41	28	68	574	610	342	56	199	199	216	160	74	0.027	0.061	0.083	0.089	4.357	385	436	-5.229	10	375	25	411	2974	31743	0	0	0
1	1	2	DarkCorner	DarkCorner	950	2780	45	36	46	29	63	33	33	39	28	71	692	710	314	44	226	226	248	159	64	0.006	0.027	0.046	0.033	4.026	469	497	-7.279	3	466	13	484	2382	36935	0	0	0
1	2	2	DarkCorner	DarkCorner	1010	2790	60	43	60	54	90	35	35	48	34	70	428	507	324	63	235	235	288	259	89	0.041	0.092	0.079	0.099	5.363	201	297	-4.592	8	193	25	272	7235	60813	-50	0	0
1	3	2	DarkCorner	DarkCorner	1085	2790	60	48	60	44	73	42	42	58	43	74	346	423	291	68	273	273	333	282	84	0.082	0.12	0.148	0.152	4.222	79	168	-3.605	6	73	18	150	7226	50797	-50	0	0
1	4	2	unmapped	UPB_196526	1160	2780	40	787	821	227	27	53	53	68	49	72	411	421	223	52	253	253	285	198	69	4.646	4.571	3.049	3.6	2.709	892	936	2.216	734	158	768	168	42713	21884	0	0	0
1	5	2	unmapped	UPB_149232	1230	2785	50	3746	3548	945	26	73	73	89	69	77	374	415	263	63	227	227	270	188	69	24.986	18.484	18.202	17.343	2.574	3820	3663	4.643	3673	147	3475	188	283849	33226	0	0	0
1	6	2	unmapped	UPB_202472	1305	2785	55	6766	6593	1323	20	79	79	102	85	83	389	404	249	61	226	226	260	188	72	41.025	36.596	26.576	41.326	3.687	6850	6692	5.358	6687	163	6514	178	527469	32286	0	0	0
1	7	2	unmapped	UPB_198313	1380	2785	50	2141	2145	581	27	81	81	109	91	83	365	408	251	61	243	243	272	200	73	16.885	12.509	8.735	11.136	3.34	2182	2229	4.078	2060	122	2064	165	171616	32602	0	0	0
1	8	2	unmapped	UPB_012170	1450	2785	50	4720	4368	1260	28	100	100	130	99	76	413	447	283	63	236	236	306	227	74	26.102	20.227	18.043	22.913	3.395	4797	4479	4.706	4620	177	4268	211	349419	35728	0	0	0
1	9	2	unmapped	UPB_204338	1525	2785	50	2541	2468	530	21	95	95	123	96	78	373	489	338	69	243	243	331	277	83	18.815	9.646	7.993	9.489	2.919	2576	2619	4.234	2446	130	2373	246	197423	39101	0	0	0
1	10	2	unmapped	UPB_028952	1600	2785	50	5708	5405	1187	21	97	97	108	82	75	428	461	279	60	281	281	328	256	78	38.17	29.489	18.818	24.75	3.347	5758	5488	5.254	5611	147	5308	180	432415	36842	0	0	0
1	11	2	unmapped	UPB_021361	1670	2785	50	5526	5376	1255	23	108	108	122	93	76	417	404	238	58	271	271	293	193	65	37.11	39.609	27.872	30.579	3.149	5564	5401	5.214	5418	146	5268	133	430058	32330	0	0	0
1	12	2	unmapped	UPB_068830	1745	2785	50	2105	2125	495	23	96	96	113	95	84	397	444	278	62	255	255	280	207	73	14.148	10.735	6.827	8.744	2.787	2151	2218	3.823	2009	142	2029	189	170020	35533	0	0	0
1	13	2	unmapped	UPB_077285	1820	2785	50	3406	3224	920	28	107	107	156	206	132	359	392	300	76	230	230	266	209	78	25.574	19.241	10.407	12.525	2.654	3428	3279	4.677	3299	129	3117	162	257926	31389	0	0	0
1	14	2	unmapped	UPB_146602	1890	2785	50	6939	6352	1583	24	111	111	151	165	109	398	428	269	62	231	231	279	204	73	40.886	31.68	28.008	29.549	2.634	6995	6438	5.354	6828	167	6241	197	508185	34216	0	0	0
1	15	2	unmapped	UPB_230356	1975	2780	55	722	634	370	58	81	81	117	108	92	2843	2899	897	30	245	245	284	220	77	0.247	0.208	0.252	0.196	2.923	3239	3207	-2.019	641	2598	553	2654	50719	231907	0	0	0
1	16	2	unmapped	UPB_092428	2040	2785	50	3696	3576	853	23	99	99	115	80	69	385	397	262	65	196	196	281	325	115	19.032	17.299	14.519	15.059	2.866	3786	3678	4.25	3597	189	3477	201	286055	31731	0	0	0
1	17	2	unmapped	UPB_065306	2110	2780	45	4906	4781	717	14	120	120	140	101	72	447	474	304	64	221	221	256	190	74	21.177	18.423	15.12	18.466	2.696	5012	4914	4.404	4786	226	4661	253	248620	24630	0	0	0
1	18	2	unmapped	UPB_222660	2185	2780	45	834	820	231	28	67	67	96	85	88	412	453	262	57	230	230	278	216	77	4.214	3.377	3.675	3.751	2.6	949	976	2.075	767	182	753	223	42618	23580	0	0	0
1	19	2	unmapped	UPB_092501	2260	2785	50	3066	3034	754	24	79	79	92	72	78	407	445	287	64	230	230	260	191	73	16.876	13.744	11.124	13.268	2.809	3164	3170	4.077	2987	177	2955	215	242688	35596	0	0	0
1	20	2	unmapped	UPB_188877	2330	2780	45	2950	2910	559	19	83	83	115	106	92	423	453	326	71	265	265	293	191	65	18.146	15.037	7.662	9.869	3.075	3025	3015	4.182	2867	158	2827	188	151296	23558	0	0	0
1	21	2	unmapped	UPB_080277	2405	2780	45	2399	2407	399	16	88	88	118	102	86	496	535	314	58	248	248	284	210	73	9.319	8.08	5.708	8.043	3.099	2559	2606	3.22	2311	248	2319	287	125153	27828	0	0	0
1	22	2	unmapped	UPB_209210	2485	2775	55	243	266	170	63	86	86	110	98	89	8055	7609	1881	24	259	259	289	225	77	0.02	0.024	0.028	0.026	3.031	7953	7530	-5.634	157	7796	180	7350	21261	608723	0	0	0
1	23	2	unmapped	UPB_122026	2550	2780	45	4782	4809	624	12	96	96	138	135	97	368	416	262	62	257	257	278	212	76	42.216	29.642	23.445	28.532	3.191	4797	4872	5.4	4686	111	4713	159	250042	21636	0	0	0
1	24	2	unmapped	UPB_210647	2630	2785	50	1468	1410	498	35	84	84	122	129	105	757	795	427	53	227	227	262	200	76	2.611	2.335	2.621	2.35	3.662	1914	1894	1.385	1384	530	1326	568	112778	63630	0	0	0
1	25	2	unmapped	UPB_160872	2700	2780	50	3497	3306	1020	30	69	69	103	110	106	1068	965	516	53	206	206	248	187	75	3.977	4.265	3.94	4.264	2.647	4290	3996	1.992	3428	862	3237	759	264458	77222	0	0	0
1	26	2	unmapped	UPB_213509	2780	2775	55	566	534	344	64	73	73	96	95	98	2841	2912	756	25	219	219	240	166	69	0.188	0.171	0.215	0.138	3.379	3115	3154	-2.411	493	2622	461	2693	42754	232921	0	0	0
1	27	2	unmapped	UPB_030989	2845	2785	50	4896	4718	1036	21	85	85	97	72	74	385	415	258	62	201	201	236	183	77	26.147	21.65	18.037	20.832	2.626	4995	4847	4.709	4811	184	4633	214	377451	33209	0	0	0
1	28	2	unmapped	UPB_057748	2920	2785	50	2448	2310	670	29	66	66	88	71	80	358	407	290	71	219	219	254	189	74	17.137	11.936	9.385	9.639	3.121	2521	2432	4.099	2382	139	2244	188	184766	32558	0	0	0
1	29	2	unmapped	UPB_206177	3000	2780	50	500	495	296	59	72	72	84	61	72	3294	3296	860	26	205	205	231	167	72	0.139	0.137	0.16	0.126	2.884	3517	3514	-2.851	428	3089	423	3091	39594	263676	0	0	0
1	30	2	unmapped	UPB_142686	3065	2785	50	4712	4455	1050	23	70	70	98	82	83	417	444	324	72	257	257	270	191	70	29.013	23.449	15.948	20.297	3.309	4802	4572	4.859	4642	160	4385	187	356397	35546	0	0	0
1	31	2	unmapped	UPB_160762	3140	2785	50	4381	4136	1216	29	95	95	117	88	75	417	413	230	55	234	234	279	203	72	23.421	22.575	16.107	19.038	2.483	4469	4220	4.55	4286	183	4041	179	330900	33070	0	0	0
1	32	2	unmapped	UPB_013728	3210	2785	50	3570	3238	963	29	80	80	96	74	77	381	399	256	64	199	199	228	174	76	19.176	15.79	11.065	13.862	2.816	3672	3358	4.261	3490	182	3158	200	259065	31887	0	0	0
1	33	2	unmapped	UPB_051969	3280	2780	45	6492	6323	912	14	112	112	198	300	151	450	465	225	48	221	221	277	227	81	27.86	25.455	24.61	31.2	2.71	6609	6455	4.8	6380	229	6211	244	328815	24155	0	0	0
1	34	2	unmapped	UPB_026464	3360	2785	50	4655	4395	1070	24	144	144	239	343	143	413	463	258	55	202	202	261	220	84	21.379	16.287	12.635	15.854	2.516	4722	4512	4.418	4511	211	4251	261	351636	37021	0	0	0
1	35	2	unmapped	UPB_076587	3430	2780	50	3265	2988	953	31	80	80	103	86	83	373	402	277	68	248	248	285	197	69	25.48	18.883	11.978	12.349	3.159	3310	3062	4.671	3185	125	2908	154	239079	32139	0	0	0
1	36	2	unmapped	UPB_036875	3505	2780	50	4191	3940	967	24	79	79	109	90	82	372	397	253	63	213	213	242	184	76	25.862	20.984	13.432	16.626	2.815	4271	4045	4.693	4112	159	3861	184	315221	31742	0	0	0
1	37	2	unmapped	UPB_003373	3580	2785	50	2963	2899	742	25	69	69	99	89	89	393	423	264	62	235	235	260	186	71	18.316	15.053	13.292	15.313	3.284	3052	3018	4.195	2894	158	2830	188	231934	33802	0	0	0
1	38	2	unmapped	UPB_230656	3650	2780	45	3236	3269	458	14	76	76	122	135	110	497	570	309	54	254	254	332	291	87	13.004	10.104	11.275	12.937	3.024	3403	3509	3.701	3160	243	3193	316	169978	29632	0	0	0
1	39	2	unmapped	UPB_150347	3720	2780	45	3453	3468	645	18	107	107	151	177	117	407	431	246	57	236	236	302	276	91	19.567	17.236	14.112	15.496	2.374	3517	3556	4.29	3346	171	3361	195	180337	22421	0	0	0
1	40	2	unmapped	UPB_209623	3805	2775	55	189	199	134	67	65	65	119	169	142	9359	9145	1971	21	228	228	263	204	77	0.014	0.015	0.015	0.013	3.2	9255	9051	-6.202	124	9131	134	8917	15950	731607	0	0	0
1	41	2		NA	3870	2785	60	36	51	41	80	44	44	63	51	80	201	239	179	74	202	202	243	194	79	8	0.189	0.115	0.13	3.525	-9	44	3	-8	-1	7	37	6079	28712	-50	0	0
1	42	2	unmapped	UPB_219525	3945	2775	50	814	750	350	46	60	60	74	57	77	446	544	334	61	223	223	259	189	72	3.381	2.15	2.046	2.139	4.113	977	1011	1.758	754	223	690	321	60009	43502	0	0	0
1	43	2	unmapped	UPB_133992	4015	2780	45	2370	2362	417	17	60	60	81	69	85	457	460	249	54	244	244	281	194	69	10.845	10.657	8.162	9.085	2.647	2523	2518	3.439	2310	213	2302	216	122811	23913	0	0	0
1	44	2	unmapped	UPB_054537	4090	2785	50	4134	3944	981	24	70	70	91	74	81	395	474	389	82	284	284	297	195	65	36.613	20.389	16.429	18.728	2.78	4175	4064	5.194	4064	111	3874	190	315522	37898	0	0	0
1	45	2	unmapped	UPB_183647	4165	2780	50	6025	5746	1471	25	128	128	153	103	67	384	452	308	68	272	272	275	152	55	52.652	31.211	23.247	25.891	3.289	6009	5798	5.718	5897	112	5618	180	459652	36171	0	0	0
1	46	2	unmapped	UPB_159529	4240	2780	50	4364	4152	1184	28	123	123	141	102	72	402	437	263	60	237	237	255	168	65	25.703	20.145	16.204	17.79	2.891	4406	4229	4.684	4241	165	4029	200	332174	34931	0	0	0
1	47	2	unmapped	UPB_110076	4310	2780	50	3338	3208	849	26	92	92	113	84	74	398	423	231	54	238	238	268	195	72	20.288	16.843	13.897	15.164	2.395	3406	3301	4.343	3246	160	3116	185	256643	33840	0	0	0
1	48	2	NegativeControl	(-)3xSLv1	4395	2775	35	49	76	63	82	63	63	89	111	124	610	699	313	44	218	218	262	214	81	-0.036	0.027	0.184	0.134	4.304	378	494	Error	-14	392	13	481	2416	22382	0	0	0
1	49	2	unmapped	UPB_125311	4465	2775	50	2146	1889	1015	53	73	73	110	131	119	16847	15986	3751	23	246	246	267	210	78	0.125	0.115	0.126	0.081	3.526	18674	17556	-3.001	2073	16601	1816	15740	151099	1278911	0	0	0
1	50	2	unmapped	UPB_083255	4530	2780	45	1552	1539	348	22	83	83	97	66	68	503	511	260	50	276	276	303	216	71	6.471	6.196	5.036	6.696	3.415	1696	1691	2.694	1469	227	1456	235	80025	26546	0	0	0
1	51	2	unmapped	UPB_228956	4600	2780	45	3389	3336	531	15	96	96	132	142	107	399	392	243	61	262	262	303	206	67	24.036	24.923	12.591	19.4	4.036	3430	3370	4.587	3293	137	3240	130	173458	20369	0	0	0
1	52	2	unmapped	UPB_119874	4680	2780	50	3392	3143	921	29	111	111	160	186	116	437	493	278	56	245	245	274	202	73	17.089	12.226	11.205	12.463	3.025	3473	3280	4.095	3281	192	3032	248	251419	39441	0	0	0
1	53	2	unmapped	UPB_212325	4755	2780	45	684	666	250	37	72	72	137	194	141	460	437	231	52	201	201	250	202	80	2.363	2.517	1.827	2.4	3.596	871	830	1.241	612	259	594	236	34643	22707	0	0	0
1	54	2	unmapped	UPB_116237	4825	2780	50	2871	2796	729	26	68	68	90	74	82	393	451	308	68	233	233	263	224	85	17.519	12.514	10.902	11.07	2.594	2963	2946	4.131	2803	160	2728	218	223676	36069	0	0	0
1	55	2	unmapped	UPB_035844	4900	2780	50	4328	4003	1174	29	102	102	123	99	80	436	461	257	55	202	202	244	200	81	18.06	15.062	14.479	18.155	3.455	4460	4160	4.175	4226	234	3901	259	320203	36884	0	0	0
1	56	2	unmapped	UPB_227570	4970	2780	50	2083	1983	582	29	75	75	107	86	80	388	425	275	64	207	207	233	174	74	11.094	8.752	6.33	8.558	3.465	2189	2126	3.472	2008	181	1908	218	158615	33980	0	0	0
1	57	2	unmapped	UPB_175488	5045	2780	50	2696	2603	676	25	78	78	115	94	81	347	422	281	66	226	226	280	224	80	21.636	12.883	10.375	11.682	3.216	2739	2721	4.435	2618	121	2525	196	208246	33792	0	0	0
1	58	2	unmapped	UPB_142244	5120	2780	50	5033	4634	1225	26	98	98	127	106	83	455	491	276	56	220	220	286	241	84	21	16.738	14.384	17.834	3.465	5170	4807	4.392	4935	235	4536	271	370718	39316	0	0	0
1	59	2	unmapped	UPB_155569	5190	2780	50	4365	4182	896	21	124	124	135	89	65	400	410	229	55	193	193	233	182	78	20.488	18.7	16.166	17.641	2.496	4448	4275	4.357	4241	207	4058	217	334578	32777	0	0	0
1	60	2	unmapped	UPB_122979	5265	2780	50	5216	5056	1249	24	131	131	133	89	66	394	478	300	62	249	249	275	196	71	35.069	21.507	17.266	20.517	3.383	5230	5154	5.132	5085	145	4925	229	404508	38250	0	0	0
1	61	2	unmapped	UPB_182136	5335	2780	50	1683	1675	489	29	96	96	115	88	76	287	348	246	70	205	205	230	170	73	19.354	11.042	8.204	10.241	3.548	1669	1722	4.275	1587	82	1579	143	133984	27869	0	0	0
1	62	2	unmapped	UPB_144102	5410	2780	50	4920	4756	1085	22	101	101	116	80	68	404	434	258	59	190	190	239	189	79	22.519	19.078	17.104	19.388	2.4	5033	4899	4.493	4819	214	4655	244	380516	34688	0	0	0
1	63	2	unmapped	UPB_124751	5485	2780	50	3433	3254	928	28	93	93	114	89	78	418	432	277	64	244	244	283	185	65	19.195	16.814	12.173	14.108	3.174	3514	3349	4.263	3340	174	3161	188	260284	34524	0	0	0
1	64	2	unmapped	UPB_157658	5555	2780	50	3788	3573	920	25	79	79	99	77	77	372	373	244	65	238	238	282	211	74	27.679	25.881	18.143	18.132	2.244	3843	3629	4.791	3709	134	3494	135	285875	29853	0	0	0
1	65	2	unmapped	UPB_033706	5630	2780	50	4020	3924	877	22	96	96	121	96	79	387	422	259	61	215	215	270	198	73	22.814	18.493	16.391	20.408	3.064	4096	4035	4.512	3924	172	3828	207	313890	33755	0	0	0
1	66	2	unmapped	UPB_100511	5705	2780	50	1851	1835	470	25	94	94	108	78	72	379	401	244	60	234	234	252	183	72	12.117	10.425	7.461	9.31	3.187	1902	1908	3.599	1757	145	1741	167	146764	32053	0	0	0
1	67	2	unmapped	UPB_165868	5780	2780	50	3828	3579	1005	28	82	82	100	74	74	378	381	238	62	193	193	229	177	77	20.249	18.601	14.504	15.103	2.478	3931	3685	4.34	3746	185	3497	188	286317	30464	0	0	0
1	68	2	unmapped	UPB_165122	5850	2780	50	4171	3991	891	22	124	124	144	98	68	342	370	226	61	205	205	255	215	84	29.54	23.436	19.633	21.024	2.739	4184	4032	4.885	4047	137	3867	165	319255	29587	0	0	0
1	69	2	unmapped	UPB_032621	5925	2780	50	4230	4157	903	21	135	135	144	99	68	378	393	258	65	234	234	247	183	74	28.438	25.296	13.768	15.409	2.544	4239	4181	4.83	4095	144	4022	159	332533	31461	0	0	0
1	70	2	unmapped	UPB_178774	6000	2780	50	1833	1789	490	27	56	56	90	79	87	363	405	245	60	213	213	236	158	66	11.847	9.026	8.181	9.128	3.299	1927	1925	3.566	1777	150	1733	192	143116	32420	0	0	0
1	71	2	unmapped	UPB_223034	6070	2780	50	2537	2439	527	21	77	77	95	79	83	345	376	225	59	191	191	227	174	76	15.974	12.768	9.701	10.969	2.264	2614	2547	3.998	2460	154	2362	185	195126	30091	0	0	0
1	72	2	unmapped	UPB_230834	6145	2775	45	1019	1057	292	27	89	89	101	75	74	522	512	264	51	194	194	255	229	89	2.835	3.044	2.879	3.266	2.412	1258	1286	1.504	930	328	968	318	54974	26599	0	0	0
1	73	2	unmapped	UPB_165690	6215	2780	50	3267	3172	638	20	97	97	109	78	71	404	407	232	57	206	206	257	229	89	16.01	15.299	13.268	17.145	3.368	3368	3276	4.001	3170	198	3075	201	253735	32529	0	0	0
1	74	2	unmapped	UPB_096544	6290	2780	50	1232	1251	385	30	96	96	116	85	73	383	402	250	62	173	173	216	177	81	5.41	5.044	4.08	5.459	3.363	1346	1384	2.436	1136	210	1155	229	100113	32161	0	0	0
1	75	2	unmapped	UPB_109079	6365	2780	50	2825	2740	641	23	84	84	103	81	78	412	401	227	56	198	198	237	165	69	12.808	13.084	9.72	13.904	3.149	2955	2859	3.679	2741	214	2656	203	219212	32067	0	0	0
1	76	2	unmapped	UPB_176998	6435	2780	50	1949	1899	460	24	82	82	95	61	64	352	376	233	61	234	234	250	163	65	15.822	12.796	8.502	9.649	2.187	1985	1959	3.984	1867	118	1817	142	151902	30080	0	0	0
1	77	2	unmapped	UPB_138439	6510	2780	50	2626	2535	580	22	86	86	100	69	69	326	393	277	70	233	233	268	204	76	27.312	15.306	9.863	12.621	3.356	2633	2609	4.771	2540	93	2449	160	202799	31455	0	0	0
1	78	2	unmapped	UPB_199693	6585	2780	50	709	732	241	32	78	78	93	69	74	375	431	267	61	249	249	284	222	78	5.008	3.593	2.853	3.066	3.076	757	836	2.324	631	126	654	182	58545	34511	0	0	0
1	79	2	unmapped	UPB_175552	6655	2780	50	2268	2193	590	26	73	73	80	55	68	382	407	297	72	220	220	252	174	69	13.549	11.337	7.512	10.563	3.186	2357	2307	3.76	2195	162	2120	187	175413	32525	0	0	0
1	80	2	unmapped	UPB_087324	6730	2780	50	3014	2931	670	22	81	81	90	61	67	389	417	279	66	228	228	264	190	71	18.217	15.079	12.421	17.105	3.735	3094	3039	4.187	2933	161	2850	189	234493	33325	0	0	0
1	81	2	unmapped	UPB_082521	6805	2780	50	2499	2470	534	21	96	96	109	73	66	365	376	236	62	204	204	246	182	73	14.925	13.802	9.326	12.572	3.123	2564	2546	3.9	2403	161	2374	172	197608	30043	0	0	0
1	82	2	unmapped	UPB_000641	6875	2780	50	2647	2601	738	28	88	88	101	69	68	400	420	242	57	187	187	219	157	71	12.014	10.785	9.351	10.587	2.41	2772	2746	3.587	2559	213	2513	233	208071	33627	0	0	0
1	83	2	unmapped	UPB_161056	6950	2780	50	3991	3884	798	20	84	84	98	77	78	339	362	223	61	213	213	230	161	70	31.008	25.503	18.674	22.609	3.06	4033	3949	4.955	3907	126	3800	149	310735	28986	0	0	0
1	84	2	unmapped	UPB_201016	7025	2780	45	757	825	247	29	65	65	84	70	83	469	472	245	51	218	218	254	212	83	2.757	2.992	2.571	3.646	3.03	943	1014	1.463	692	251	760	254	42904	24518	0	0	0
1	85	2		NA	7095	2785	60	37	48	43	89	55	55	79	69	87	219	267	267	100	213	213	250	191	76	-3	-0.13	0.31	0.272	4.2	-12	47	Error	-18	6	-7	54	5725	32021	-50	0	0
1	86	2	unmapped	UPB_230751	7175	2780	60	493	514	357	69	54	54	72	54	75	567	624	401	64	218	218	297	548	184	1.258	1.133	1.268	1.032	3.791	788	866	0.331	439	349	460	406	61624	74925	0	0	0
1	87	2		NA	7240	2780	60	49	67	49	73	53	53	79	64	81	202	243	202	83	219	219	317	613	193	0.235	0.583	0.196	0.197	3.407	-21	38	-2.087	-4	-17	14	24	8029	29124	-50	0	0
1	88	2		NA	7315	2780	60	38	63	56	88	60	60	87	74	85	204	225	227	100	196	196	236	190	80	-2.75	0.103	0.413	0.547	4.687	-14	32	Error	-22	8	3	29	7524	26961	-50	0	0
1	89	2	unmapped	UPB_147162	7390	2780	50	3811	3747	869	23	92	92	114	87	76	401	398	244	61	192	192	238	177	74	17.794	17.743	16.604	19.562	3.237	3928	3861	4.153	3719	209	3655	206	299732	31803	0	0	0
1	90	2	unmapped	UPB_068621	7465	2780	50	2158	2067	612	29	84	84	103	78	75	418	430	280	65	204	204	242	181	74	9.692	8.774	6.643	7.263	2.407	2288	2209	3.277	2074	214	1983	226	165342	34394	0	0	0
1	91	2	unmapped	UPB_081376	7535	2780	50	3410	3257	752	23	101	101	120	91	75	387	400	236	59	211	211	227	158	69	18.801	16.698	13.184	16.705	3.395	3485	3345	4.233	3309	176	3156	189	260576	31999	0	0	0
1	92	2	unmapped	UPB_024000	7610	2780	50	2452	2464	682	27	86	86	108	90	83	326	385	255	66	211	211	225	160	71	20.574	13.667	8.673	11.866	2.959	2481	2552	4.363	2366	115	2378	174	197148	30807	0	0	0
1	93	2	unmapped	UPB_006619	7685	2780	50	2638	2570	621	24	68	68	90	73	81	342	419	309	73	211	211	234	173	73	19.618	12.029	11.424	12.799	3.296	2701	2710	4.294	2570	131	2502	208	205638	33549	0	0	0
1	94	2	unmapped	UPB_044453	7755	2780	50	2891	2801	664	23	82	82	107	75	70	366	405	232	57	216	216	252	190	75	18.727	14.386	12.055	13.347	2.352	2959	2908	4.227	2809	150	2719	189	224051	32391	0	0	0
1	95	2	unmapped	UPB_174060	7830	2780	50	3406	3378	701	20	85	85	102	73	71	318	351	215	61	206	206	249	194	77	29.652	22.71	15.188	18.289	2.459	3433	3438	4.89	3321	112	3293	145	270248	28066	0	0	0
1	96	2	unmapped	UPB_091190	7915	2775	50	388	379	241	63	76	76	91	66	72	3628	3643	820	22	225	225	385	1565	406	0.092	0.089	0.097	0.074	2.874	3715	3721	-3.447	312	3403	303	3418	30306	291428	0	0	0
1	97	2	unmapped	UPB_168621	7980	2780	45	1554	1579	303	19	80	80	94	66	70	429	472	284	60	235	235	252	181	71	7.598	6.325	5.508	8.008	3.49	1668	1736	2.926	1474	194	1499	237	82102	24546	0	0	0
1	98	2	unmapped	UPB_224101	8050	2780	50	3029	2940	695	23	91	91	102	79	77	373	390	216	55	230	230	253	177	69	20.545	17.806	12.873	17.581	2.836	3081	3009	4.361	2938	143	2849	160	235190	31182	0	0	0
1	99	2	unmapped	UPB_187745	8125	2780	50	1950	1937	501	25	76	76	91	72	79	400	392	223	56	219	219	237	165	69	10.354	10.757	6.74	8.401	2.727	2055	2034	3.372	1874	181	1861	173	154946	31336	0	0	0
1	100	2	unmapped	UPB_213544	8205	2775	50	475	452	262	57	59	59	80	60	75	2370	2377	661	27	212	212	237	187	78	0.193	0.182	0.207	0.167	2.589	2574	2558	-2.375	416	2158	393	2165	36140	190169	0	0	0
1	101	2	unmapped	UPB_130288	8270	2780	50	3122	2997	723	24	79	79	94	64	68	393	438	292	66	211	211	210	131	62	16.72	12.855	10.71	12.518	3.511	3225	3145	4.063	3043	182	2918	227	239776	35076	0	0	0
1	102	2	unmapped	UPB_105859	8345	2780	50	3262	3193	794	24	88	88	99	70	70	414	446	266	59	207	207	236	155	65	15.333	12.992	10.914	13.785	2.812	3381	3344	3.939	3174	207	3105	239	255428	35655	0	0	0
1	103	2	unmapped	UPB_165106	8415	2780	50	3525	3508	763	21	88	88	102	76	74	315	326	205	62	219	219	251	171	68	35.802	31.963	20.631	26.248	3.221	3533	3527	5.162	3437	96	3420	107	280613	26108	0	0	0
1	104	2	unmapped	UPB_049665	8490	2780	50	3156	3083	765	24	79	79	95	71	74	346	386	255	66	228	228	265	185	69	26.076	19.013	11.573	12.989	2.439	3195	3162	4.705	3077	118	3004	158	246640	30884	0	0	0
1	105	2	unmapped	UPB_213635	8565	2775	50	907	891	338	37	65	65	77	55	71	1037	1016	501	49	244	244	270	189	70	1.062	1.07	1.04	1.025	2.675	1635	1598	0.086	842	793	826	772	71286	81312	0	0	0
1	106	2	unmapped	UPB_124284	8635	2780	50	3169	3164	820	25	81	81	103	80	77	345	417	298	71	202	202	235	172	73	21.594	14.34	10.378	13.777	2.805	3231	3298	4.433	3088	143	3083	215	253142	33390	0	0	0
1	107	2	unmapped	UPB_059724	8710	2780	50	3040	2968	704	23	80	80	103	83	80	421	451	246	54	200	200	240	170	70	13.394	11.506	10.586	12.497	2.706	3181	3139	3.743	2960	221	2888	251	237427	36084	0	0	0
1	108	2	unmapped	UPB_123300	8785	2780	50	3651	3475	976	28	75	75	98	75	76	332	372	247	66	261	261	302	226	74	50.366	30.631	18.458	22.099	3.096	3647	3511	5.654	3576	71	3400	111	278004	29757	0	0	0
1	109	2	unmapped	UPB_159615	8855	2775	45	2048	2047	366	17	82	82	102	79	77	319	328	196	59	240	240	297	223	75	24.886	22.33	11.02	14.584	2.905	2045	2053	4.637	1966	79	1965	88	106430	17050	0	0	0
1	110	2	unmapped	UPB_202166	8930	2780	45	923	942	263	27	73	73	89	78	87	447	472	259	54	242	242	293	231	78	4.146	3.778	3.458	4.057	2.55	1055	1099	2.052	850	205	869	230	48983	24548	0	0	0
1	111	2	unmapped	UPB_210634	9010	2775	55	597	579	294	50	58	58	86	77	89	2070	2122	663	31	261	261	294	209	71	0.298	0.28	0.294	0.3	2.094	2348	2382	-1.747	539	1809	521	1861	46290	169736	0	0	0
1	112	2	unmapped	UPB_082808	9075	2780	50	1110	1087	289	26	51	51	81	75	92	347	394	285	72	220	220	250	191	76	8.339	5.954	4.69	4.812	2.741	1186	1210	3.06	1059	127	1036	174	86920	31556	0	0	0
1	113	2	unmapped	UPB_053965	9150	2780	50	3147	3094	742	23	107	107	117	90	76	404	456	265	58	207	207	262	235	89	15.431	11.996	11.081	15.106	3.239	3237	3236	3.948	3040	197	2987	249	247501	36467	0	0	0
1	114	2	unmapped	UPB_039792	9220	2775	45	4624	4557	628	13	121	121	161	160	99	435	449	291	64	229	229	273	239	87	21.859	20.164	17.064	21.005	2.779	4709	4656	4.45	4503	206	4436	220	236947	23331	0	0	0
1	115	2	unmapped	UPB_151453	9295	2780	50	4038	3744	988	26	116	116	155	161	103	384	428	272	63	251	251	274	203	74	29.489	20.497	13.743	20.124	3.903	4055	3805	4.882	3922	133	3628	177	299482	34251	0	0	0
1	116	2	unmapped	UPB_111729	9370	2780	50	4145	4038	967	23	111	111	130	91	70	377	414	253	61	234	234	256	196	76	28.21	21.817	17.944	24.537	3.961	4177	4107	4.818	4034	143	3927	180	323020	33102	0	0	0
1	117	2	unmapped	UPB_025209	9445	2780	50	2775	2681	675	25	101	101	119	83	69	425	419	229	54	219	219	273	249	91	12.981	12.9	10.73	10.951	2.226	2880	2780	3.698	2674	206	2580	200	214502	33515	0	0	0
1	118	2	unmapped	UPB_027938	9515	2780	50	5488	5199	1167	22	101	101	124	100	80	438	450	224	49	222	222	261	201	77	24.94	22.36	20.608	24.91	2.621	5603	5326	4.64	5387	216	5098	228	415881	36016	0	0	0
1	119	2	unmapped	UPB_148744	9585	2775	45	5049	4955	880	17	120	120	173	201	116	373	479	419	87	271	271	325	229	70	48.324	23.245	22.21	25.999	3.663	5031	5043	5.595	4929	102	4835	208	257681	24908	0	0	0
1	120	2	unmapped	UPB_192698	9665	2780	50	3404	3192	949	29	92	92	155	206	132	348	386	222	57	311	311	333	226	67	89.514	41.333	13.997	18.581	3.474	3349	3175	6.484	3312	37	3100	75	255367	30876	0	0	0
1	121	2	unmapped	UPB_060187	9735	2780	50	1354	1343	411	30	54	54	78	62	79	375	423	240	56	262	262	452	1822	403	11.504	8.006	5.837	7.085	2.664	1413	1450	3.524	1300	113	1289	161	107415	33842	0	0	0
1	122	2	unmapped	UPB_224476	9810	2780	50	2898	2820	745	26	72	72	92	75	81	468	488	280	57	269	269	489	1842	376	14.201	12.548	8.819	11.156	3.042	3025	2967	3.828	2826	199	2748	219	225567	39021	0	0	0
1	123	2	unmapped	UPB_157614	9885	2775	55	2684	2548	798	31	103	103	119	90	75	779	795	385	48	214	214	262	188	71	4.568	4.208	4.327	5.169	3.809	3146	3026	2.192	2581	565	2445	581	203864	63622	0	0	0
1	124	2	unmapped	UPB_123373	9955	2780	55	5299	5098	1300	25	119	119	129	93	72	414	443	277	62	232	232	261	209	80	28.462	23.597	18.837	21.319	2.86	5362	5190	4.831	5180	182	4979	211	407844	35430	0	0	0
1	125	2	unmapped	UPB_103452	10030	2775	45	2704	2683	524	19	115	115	123	91	73	322	399	262	65	257	257	303	233	76	39.831	18.085	16.308	14.746	3.195	2654	2710	5.316	2589	65	2568	142	139513	20731	0	0	0
1	126	2	unmapped	UPB_046134	10100	2775	45	3106	3093	448	14	115	115	136	100	73	350	441	305	69	249	249	295	202	68	29.614	15.51	10.404	13.726	2.772	3092	3170	4.888	2991	101	2978	192	160849	22918	0	0	0
1	127	2	unmapped	UPB_183537	10175	2775	45	2868	2844	456	16	102	102	135	120	88	401	425	235	55	252	252	297	200	67	18.564	15.85	10.822	13.373	2.396	2915	2915	4.214	2766	149	2742	173	147870	22076	0	0	0
1	128	2	unmapped	UPB_021990	10250	2780	50	3208	3046	780	25	96	96	125	110	88	375	403	220	54	287	287	301	199	66	35.364	25.431	15.127	19.174	3.507	3200	3066	5.144	3112	88	2950	116	243677	32259	0	0	0
1	129	2	unmapped	UPB_050252	10320	2775	45	3581	3511	566	16	111	111	134	110	82	400	425	236	55	242	242	273	194	71	21.962	18.579	13.661	16.771	3.094	3628	3583	4.457	3470	158	3400	183	182562	22108	0	0	0
1	130	2	unmapped	UPB_199484	10395	2775	35	653	728	273	37	91	91	119	94	78	384	406	259	63	225	225	277	210	75	3.535	3.519	2.53	3.302	3.383	721	818	1.822	562	159	637	181	23307	12997	0	0	0
1	131	2	unmapped	UPB_125078	10470	2780	50	2635	2563	743	28	76	76	106	94	88	375	465	303	65	258	258	304	203	66	21.872	12.014	7.565	9.157	2.85	2676	2694	4.451	2559	117	2487	207	205023	37191	0	0	0
1	132	2	unmapped	UPB_209865	10545	2775	45	706	728	200	27	67	67	83	64	77	448	488	291	59	233	233	268	194	72	2.972	2.592	2.629	2.895	3.105	854	916	1.571	639	215	661	255	37835	25385	0	0	0
1	133	2	unmapped	UPB_088488	10615	2775	45	1591	1606	396	24	76	76	96	75	78	427	411	249	60	233	233	272	196	72	7.809	8.596	5.797	6.712	2.439	1709	1708	2.965	1515	194	1530	178	83486	21381	0	0	0
1	134	2	unmapped	UPB_225894	10685	2775	45	2586	2560	386	15	111	111	131	111	84	356	388	288	74	261	261	305	222	72	26.053	19.283	13.126	13.767	2.722	2570	2576	4.703	2475	95	2449	127	133136	20154	0	0	0
1	135	2	unmapped	UPB_029964	10765	2780	50	2546	2504	763	30	101	101	132	117	88	409	437	252	57	253	253	300	209	69	15.673	13.06	10.842	11.692	3.211	2601	2587	3.97	2445	156	2403	184	200286	34932	0	0	0
1	136	2	unmapped	UPB_110674	10835	2775	50	2567	2555	694	27	60	60	88	81	92	366	380	205	53	215	215	247	195	78	16.603	15.121	11.514	14.255	3.057	2658	2660	4.053	2507	151	2495	165	204395	30400	0	0	0
1	137	2	unmapped	UPB_097090	10910	2775	50	2189	2148	575	26	57	57	78	65	83	396	403	239	59	211	211	238	198	83	11.524	10.891	9.27	10.692	3.216	2317	2283	3.527	2132	185	2091	192	171859	32276	0	0	0
1	138	2	unmapped	UPB_227785	10990	2775	50	260	273	160	58	47	47	62	46	74	6514	6569	1192	18	192	192	223	168	75	0.034	0.035	0.04	0.031	2.765	6535	6603	-4.891	213	6322	226	6377	21815	525507	0	0	0
1	139	2	unmapped	UPB_029255	11055	2780	50	3135	2912	832	28	85	85	106	79	74	354	367	211	57	217	217	245	180	73	22.263	18.847	15.236	16.035	2.792	3187	2977	4.477	3050	137	2827	150	232946	29321	0	0	0
1	140	2	unmapped	UPB_157080	11130	2780	50	3360	3270	925	28	104	104	110	76	69	415	435	239	54	242	242	264	180	68	18.821	16.404	12.784	14.483	2.553	3429	3359	4.234	3256	173	3166	193	261635	34793	0	0	0
1	141	2	unmapped	UPB_060196	11200	2775	45	1291	1271	296	23	81	81	96	68	70	328	365	233	63	236	236	281	279	99	13.152	9.225	4.65	6.556	3.356	1302	1319	3.717	1210	92	1190	129	66071	18998	0	0	0
1	142	2	unmapped	UPB_167023	11275	2775	45	3517	3439	528	15	92	92	112	86	76	312	383	267	69	237	237	289	303	104	45.667	22.925	23.719	25.669	3.811	3500	3493	5.513	3425	75	3347	146	178842	19923	0	0	0
1	143	2	unmapped	UPB_189497	11350	2775	50	1563	1561	473	30	85	85	106	87	82	285	332	227	68	235	235	256	181	70	29.56	15.216	9.657	11.515	3.681	1528	1573	4.886	1478	50	1476	97	124912	26546	0	0	0
1	144	2	unmapped	UPB_005897	11420	2775	45	2012	2091	407	19	83	83	104	88	84	418	432	198	45	222	222	277	256	92	9.842	9.562	10.309	10.365	2.527	2125	2218	3.299	1929	196	2008	210	108751	22463	0	0	0
1	145	2	unmapped	UPB_226874	11495	2775	50	2178	2107	572	27	88	88	101	77	76	369	396	260	65	223	223	258	185	71	14.315	11.671	8.424	9.27	2.569	2236	2192	3.839	2090	146	2019	173	168557	31716	0	0	0
1	146	2	unmapped	UPB_233016	11570	2775	50	1929	1838	506	27	84	84	98	58	59	405	444	246	55	222	222	247	184	74	10.082	7.901	7.15	7.926	2.86	2028	1976	3.334	1845	183	1754	222	147031	35547	0	0	0
1	147	2	unmapped	UPB_101500	11645	2775	50	3399	3127	919	29	90	90	104	73	70	453	480	267	55	237	237	242	164	67	15.319	12.498	10.462	12.495	2.784	3525	3280	3.937	3309	216	3037	243	250193	38418	0	0	0
1	148	2	unmapped	UPB_070863	11715	2775	50	2529	2413	589	24	89	89	102	70	68	334	372	213	57	228	228	245	170	69	23.019	16.139	11.722	14.628	2.901	2546	2468	4.525	2440	106	2324	144	193058	29766	0	0	0
1	149	2	unmapped	UPB_019720	11790	2775	50	2651	2617	677	25	93	93	107	68	63	364	417	281	67	202	202	231	166	71	15.79	11.74	10.311	11.909	2.704	2720	2739	3.981	2558	162	2524	215	209395	33342	0	0	0
1	150	2	unmapped	UPB_103885	11860	2775	50	2160	2087	584	27	87	87	99	70	70	401	455	258	56	211	211	236	156	66	10.911	8.197	7.771	8.548	2.466	2263	2244	3.448	2073	190	2000	244	166975	36399	0	0	0
1	151	2	unmapped	UPB_030661	11935	2775	50	2415	2320	600	25	79	79	102	77	75	376	388	261	67	187	187	241	179	74	12.36	11.149	7.662	9.393	2.777	2525	2442	3.628	2336	189	2241	201	185606	31048	0	0	0
1	152	2	unmapped	UPB_060051	12010	2775	50	1492	1435	406	28	81	81	102	75	73	370	415	253	60	237	237	277	221	79	10.609	7.607	5.943	7.312	3.45	1544	1532	3.407	1411	133	1354	178	114776	33207	0	0	0
1	153	2	unmapped	UPB_143660	12080	2775	50	2707	2725	734	26	90	90	111	83	74	360	414	248	59	228	228	266	202	75	19.826	14.167	13.335	16.619	3.693	2749	2821	4.309	2617	132	2635	186	217978	33123	0	0	0
1	154	2	unmapped	UPB_079863	12155	2775	50	1725	1693	460	27	69	69	99	80	80	408	428	247	57	225	225	267	183	68	9.049	8	6.684	7.181	2.751	1839	1827	3.178	1656	183	1624	203	135457	34227	0	0	0
1	155	2	unmapped	UPB_225806	12230	2775	50	2901	2790	677	24	72	72	92	69	75	384	427	265	62	229	229	258	171	66	18.252	13.727	10.913	14.126	4.117	2984	2916	4.19	2829	155	2718	198	223218	34192	0	0	0
1	156	2	unmapped	UPB_081516	12300	2775	50	3552	3347	875	26	76	76	98	81	82	308	365	240	65	213	213	235	167	71	36.589	21.52	18.545	21.56	3.168	3571	3423	5.193	3476	95	3271	152	267774	29239	0	0	0
1	157	2	unmapped	UPB_191038	12375	2775	50	2014	1985	551	27	85	85	102	71	69	381	388	229	59	210	210	226	170	75	11.281	10.674	8.864	10.117	3.057	2100	2078	3.496	1929	171	1900	178	158783	31014	0	0	0
1	158	2	unmapped	UPB_027348	12450	2775	50	2395	2310	647	28	83	83	105	81	77	411	420	256	60	203	203	240	195	81	11.115	10.263	9.843	11.962	3.305	2520	2444	3.474	2312	208	2227	217	184773	33601	0	0	0
1	159	2	unmapped	UPB_140228	12520	2775	50	6171	5927	1397	23	118	118	142	117	82	468	541	398	73	222	222	266	188	70	24.606	18.21	16.399	23.266	3.812	6299	6128	4.621	6053	246	5809	319	474151	43294	0	0	0
1	160	2	unmapped	UPB_019496	12595	2775	50	1625	1641	439	26	94	94	111	90	81	419	445	241	54	234	234	254	174	68	8.276	7.332	6.274	6.97	2.472	1716	1758	3.049	1531	185	1547	211	131247	35590	0	0	0
1	161	2	unmapped	UPB_189560	12670	2775	50	2533	2501	655	26	79	79	97	77	79	339	373	211	56	252	252	273	207	75	28.207	20.017	12.483	17.35	3.614	2541	2543	4.818	2454	87	2422	121	200110	29822	0	0	0
1	162	2	unmapped	UPB_149390	12740	2775	50	2438	2387	611	25	67	67	92	78	84	315	338	245	72	195	195	240	211	87	19.758	16.224	14.469	16.794	2.948	2491	2463	4.304	2371	120	2320	143	190930	27072	0	0	0
1	163	2	unmapped	UPB_051323	12815	2775	50	2118	2098	540	25	51	51	74	63	85	382	407	231	56	231	231	272	209	76	13.689	11.631	11.297	11.876	2.834	2218	2223	3.775	2067	151	2047	176	167822	32599	0	0	0
1	164	2	unmapped	UPB_078753	12890	2775	50	2623	2517	689	27	62	62	78	64	82	345	394	223	56	201	201	236	182	77	17.785	12.72	11.96	15.233	3.547	2705	2648	4.153	2561	144	2455	193	201376	31483	0	0	0
1	165	2	unmapped	UPB_227466	12965	2775	50	1659	1628	553	33	72	72	90	68	75	540	550	326	59	183	183	206	141	68	4.445	4.24	3.743	3.894	2.692	1944	1923	2.152	1587	357	1556	367	130257	44032	0	0	0
1	166	2	unmapped	UPB_013915	13035	2775	50	2291	2366	564	23	97	97	109	72	66	333	364	221	60	216	216	234	148	63	18.752	15.331	10.841	12.94	2.676	2311	2417	4.229	2194	117	2269	148	189282	29134	0	0	0
1	167	2	unmapped	UPB_035010	13110	2775	50	1930	1872	497	26	110	110	116	73	62	319	384	240	62	204	204	225	155	68	15.826	9.789	9.324	9.578	3.689	1935	1942	3.984	1820	115	1762	180	149730	30750	0	0	0
1	168	2	unmapped	UPB_042092	13180	2775	50	3080	2975	715	24	100	100	119	92	77	302	340	222	65	211	211	255	194	76	32.747	22.287	15.282	19.105	3.864	3071	3004	5.033	2980	91	2875	129	238011	27214	0	0	0
1	169	2	unmapped	UPB_203412	13255	2775	50	2133	2167	507	23	80	80	103	80	77	341	380	245	64	215	215	257	210	81	16.294	12.648	10.339	11.081	2.833	2179	2252	4.026	2053	126	2087	165	173325	30423	0	0	0
1	170	2	unmapped	UPB_014002	13330	2775	50	2882	2844	783	27	63	63	87	68	78	335	354	213	60	200	200	228	161	70	20.881	18.058	10.667	15.322	3.204	2954	2935	4.384	2819	135	2781	154	227495	28335	0	0	0
1	171	2	unmapped	UPB_200847	13405	2775	50	508	531	213	40	60	60	78	61	78	367	386	266	68	213	213	234	182	77	2.909	2.723	1.677	2.281	3.768	602	644	1.541	448	154	471	173	42445	30904	0	0	0
1	172	2	unmapped	UPB_169018	13480	2775	50	1056	990	406	41	94	94	147	170	115	792	837	398	47	192	192	244	190	77	1.603	1.389	1.514	1.31	3.451	1562	1541	0.681	962	600	896	645	79167	66938	0	0	0
1	173	2	unmapped	UPB_027457	13550	2775	50	3699	3611	799	22	102	102	160	170	106	393	432	255	59	234	234	264	206	78	22.623	17.722	15.526	16.848	3.183	3756	3707	4.5	3597	159	3509	198	288918	34552	0	0	0
1	174	2	unmapped	UPB_077992	13620	2775	50	1001	974	318	32	65	65	87	72	82	312	349	224	64	218	218	254	192	75	9.957	6.939	4.171	5.061	3.114	1030	1040	3.316	936	94	909	131	77923	27940	0	0	0
1	175	2	unmapped	UPB_112313	13695	2775	50	3002	2864	718	25	90	90	102	78	76	358	435	361	82	185	185	223	205	91	16.832	11.096	9.66	11.822	2.922	3085	3024	4.073	2912	173	2774	250	229124	34789	0	0	0
1	176	2	unmapped	UPB_167981	13770	2775	50	1471	1432	488	34	98	98	143	158	110	378	441	288	65	179	179	227	195	85	6.899	5.092	4.241	4.666	2.792	1572	1596	2.786	1373	199	1334	262	114555	35268	0	0	0
1	177	2	unmapped	UPB_223643	13845	2780	35	836	862	235	27	81	81	149	181	121	362	384	209	54	234	234	263	214	81	5.898	5.207	4.542	5.298	4.093	883	931	2.56	755	128	781	150	27577	12278	0	0	0
1	178	2	unmapped	UPB_109693	13915	2775	50	2070	2042	513	25	74	74	100	104	104	344	371	241	64	233	233	263	205	77	17.982	14.261	9.011	9.957	2.685	2107	2106	4.168	1996	111	1968	138	163368	29686	0	0	0
1	179	2	unmapped	UPB_029040	13985	2775	50	2275	2207	657	29	72	72	86	59	68	398	392	266	67	215	215	236	165	69	12.038	12.062	8.637	9.714	2.465	2386	2312	3.59	2203	183	2135	177	176542	31356	0	0	0
1	180	2	unmapped	UPB_032649	14060	2775	50	2796	2688	625	23	84	84	99	72	72	367	390	241	61	214	214	234	174	74	17.725	14.795	8.728	13.052	2.987	2865	2780	4.148	2712	153	2604	176	215058	31193	0	0	0
1	181	2	unmapped	UPB_091372	14135	2775	50	1333	1340	374	27	73	73	99	85	85	565	591	311	52	187	187	232	181	78	3.333	3.136	2.848	3.524	2.419	1638	1671	1.737	1260	378	1267	404	107192	47304	0	0	0
1	182	2	unmapped	UPB_024756	14210	2775	50	1735	1667	551	33	72	72	83	69	83	388	407	223	54	201	201	239	183	76	8.893	7.743	6.949	7.282	3.382	1850	1801	3.153	1663	187	1595	206	133353	32562	0	0	0
1	183	2	unmapped	UPB_028238	14280	2775	50	2577	2524	613	24	88	88	102	78	76	321	372	258	69	213	213	223	148	66	23.046	15.321	10.437	13.974	3.039	2597	2595	4.526	2489	108	2436	159	201954	29757	0	0	0
1	184	2	unmapped	UPB_054469	14355	2775	50	2029	1966	568	28	90	90	113	86	76	371	402	223	55	223	223	227	144	63	13.101	10.48	8.707	10.614	2.942	2087	2055	3.712	1939	148	1876	179	157299	32176	0	0	0
1	185	2	unmapped	UPB_066060	14430	2775	50	4227	4106	1136	27	91	91	123	100	81	407	433	261	60	182	182	216	164	75	18.382	15.996	15.809	15.347	2.55	4361	4266	4.2	4136	225	4015	251	328448	34635	0	0	0
1	186	2	unmapped	UPB_161447	14500	2775	50	2974	2824	695	24	118	118	128	102	79	377	376	233	61	199	199	229	186	81	16.045	15.288	10.424	14.851	3.175	3034	2883	4.004	2856	178	2706	177	225920	30099	0	0	0
1	187	2	unmapped	UPB_106360	14575	2775	50	3967	3854	922	23	92	92	114	84	73	354	544	1481	272	184	184	212	176	83	22.794	10.45	14.099	18.166	3.93	4045	4122	4.511	3875	170	3762	360	308324	43514	0	0	0
1	188	2	unmapped	UPB_108906	14650	2775	50	2371	2424	696	28	78	78	97	82	84	406	405	225	55	166	166	206	173	83	9.554	9.816	8.311	9.486	2.816	2533	2585	3.256	2293	240	2346	239	193906	32417	0	0	0
1	189	2	unmapped	UPB_038384	14730	2775	50	542	542	324	59	51	51	75	64	85	2723	2657	616	23	170	170	208	182	87	0.192	0.197	0.218	0.173	2.57	3044	2978	-2.378	491	2553	491	2487	43332	212564	0	0	0
1	190	2	unmapped	UPB_139552	14795	2775	50	3317	3176	699	22	94	94	113	80	70	356	369	215	58	181	181	216	153	70	18.417	16.394	13.549	16.062	2.911	3398	3270	4.203	3223	175	3082	188	254065	29485	0	0	0
1	191	2	unmapped	UPB_023031	14865	2775	45	2228	2179	408	18	92	92	111	72	64	395	420	270	64	207	207	235	163	69	11.362	9.798	8.901	11.056	3.343	2324	2300	3.506	2136	188	2087	213	113313	21837	0	0	0
1	192	2	unmapped	UPB_005084	14940	2775	50	2824	2734	656	23	92	92	104	68	65	360	382	264	69	218	218	257	180	70	19.239	16.11	11.003	10.951	2.171	2874	2806	4.266	2732	142	2642	164	218744	30545	0	0	0
1	193	2	unmapped	UPB_002725	15015	2775	50	1999	2012	507	25	86	86	96	71	73	335	402	280	69	204	204	257	209	81	14.603	9.727	7.848	9.005	2.945	2044	2124	3.868	1913	131	1926	198	160920	32181	0	0	0
1	194	2	unmapped	UPB_006491	15085	2775	50	2748	2658	773	29	82	82	101	79	78	339	379	240	63	163	163	197	166	84	15.148	11.926	10.167	13.293	3.281	2842	2792	3.921	2666	176	2576	216	212650	30337	0	0	0
1	195	2	unmapped	UPB_076557	15160	2775	50	3155	3056	731	23	79	79	97	78	80	379	399	214	53	193	193	217	192	88	16.538	14.451	12.211	16.533	2.729	3262	3183	4.048	3076	186	2977	206	244463	31921	0	0	0
1	196	2	unmapped	UPB_066199	15235	2775	50	2166	2162	623	28	80	80	93	63	67	342	390	280	71	188	188	247	210	85	13.545	10.307	9.834	9.857	2.977	2240	2284	3.76	2086	154	2082	202	172975	31213	0	0	0
1	197	2	unmapped	UPB_208030	15310	2775	50	903	874	305	34	71	71	76	50	65	327	369	222	60	185	185	235	175	74	5.859	4.364	3.479	4.245	3.852	974	987	2.551	832	142	803	184	69896	29524	0	0	0
1	198	2	unmapped	UPB_049289	15380	2775	50	2742	2624	718	27	71	71	90	70	77	331	343	198	57	233	233	294	259	88	27.255	23.209	13.54	19.814	3.759	2769	2663	4.768	2671	98	2553	110	209895	27478	0	0	0
1	199	2	unmapped	UPB_041618	15455	2775	50	3278	3111	868	27	79	79	94	71	75	436	516	715	138	241	241	268	230	85	16.405	11.025	11.136	13.782	2.974	3394	3307	4.036	3199	195	3032	275	248866	41241	0	0	0
1	200	2	unmapped	UPB_217327	15525	2780	40	422	465	188	40	62	62	80	68	85	313	374	236	63	227	227	253	193	76	4.186	2.741	1.708	2.102	3.122	446	550	2.066	360	86	403	147	24198	19473	0	0	0
1	201	2	unmapped	UPB_103926	15600	2770	45	2432	2521	475	18	76	76	99	86	86	389	419	219	52	229	229	255	195	76	14.725	12.868	10.402	11.168	2.445	2516	2635	3.88	2356	160	2445	190	131089	21792	0	0	0
1	202	2	unmapped	UPB_149940	15675	2775	50	1798	1696	515	30	91	91	105	85	80	438	498	288	57	223	223	256	190	74	7.94	5.836	5.128	5.878	2.354	1922	1880	2.989	1707	215	1605	275	135696	39848	0	0	0
1	203	2	unmapped	UPB_150115	15750	2775	50	1364	1334	469	35	67	67	88	76	86	377	423	264	62	208	208	239	166	69	7.675	5.893	4.996	5.343	4.086	1466	1482	2.94	1297	169	1267	215	106721	33811	0	0	0
1	204	2	unmapped	UPB_042458	15820	2770	45	2890	2873	483	16	68	68	100	95	95	444	423	224	52	247	247	271	194	71	14.325	15.938	11.973	15.678	3.047	3019	2981	3.84	2822	197	2805	176	149370	22017	0	0	0
1	205	2	unmapped	UPB_082665	15890	2770	45	2370	2322	418	18	99	99	122	102	83	353	379	192	50	244	244	284	218	76	20.835	16.467	11.541	15.36	3.344	2380	2358	4.381	2271	109	2223	135	120751	19730	0	0	0
1	206	2	unmapped	UPB_042392	15965	2775	50	2796	2685	709	26	87	87	108	82	75	376	416	243	58	216	216	280	205	73	16.931	12.99	9.42	13.621	3.612	2869	2798	4.082	2709	160	2598	200	214793	33269	0	0	0
1	207	2		NA	16040	2775	60	39	58	45	77	69	69	86	68	79	186	214	161	75	188	188	231	176	76	15	-0.423	0.349	0.384	3.71	-32	15	3.907	-30	-2	-11	26	6961	25733	-50	0	0
1	208	2	unmapped	UPB_001113	16115	2775	50	1225	1211	353	29	84	84	97	67	69	411	402	181	45	208	208	242	189	78	5.621	5.809	4.774	5.405	3.181	1344	1321	2.491	1141	203	1127	194	96840	32162	0	0	0
1	209	2	unmapped	UPB_002561	16185	2775	50	1531	1493	506	33	74	74	96	72	75	305	325	208	64	198	198	232	161	69	13.617	11.173	6.409	7.916	3.321	1564	1546	3.767	1457	107	1419	127	119408	25995	0	0	0
1	210	2	unmapped	UPB_108327	16260	2775	50	2734	2614	769	29	85	85	101	75	74	333	369	278	75	207	207	229	173	75	21.024	15.611	10.927	12.739	3.263	2775	2691	4.394	2649	126	2529	162	209118	29551	0	0	0
1	211	2	unmapped	UPB_031856	16330	2770	45	4428	4390	677	15	107	107	150	156	104	336	387	298	77	236	236	275	209	76	43.21	28.364	16.883	25.533	3.512	4421	4434	5.433	4321	100	4283	151	228257	20121	0	0	0
1	212	2		NA	16405	2775	60	41	55	35	63	79	79	122	148	121	178	208	160	76	197	197	231	174	75	2	-2.182	0.352	0.4	4.016	-57	-13	1	-38	-19	-24	11	6603	25005	-50	0	0
1	213	2	unmapped	UPB_219884	16485	2770	45	478	493	214	43	54	54	78	67	85	487	471	301	63	191	191	227	164	72	1.432	1.568	1.09	1.573	4.621	720	719	0.518	424	296	439	280	25653	24501	0	0	0
1	214	2	unmapped	UPB_197562	16555	2775	45	1150	1157	300	25	72	72	97	80	82	477	465	246	52	211	211	250	183	73	4.053	4.272	3.374	4.335	2.973	1344	1339	2.019	1078	266	1085	254	60146	24158	0	0	0
1	215	2	unmapped	UPB_047710	16625	2770	45	1379	1383	347	25	67	67	90	65	72	416	514	534	103	258	258	272	197	72	8.304	5.141	4.202	5.665	2.978	1470	1572	3.054	1312	158	1316	256	71911	26725	0	0	0
1	216	2	unmapped	UPB_126038	16700	2775	50	3686	3495	944	27	70	70	102	89	87	352	395	241	61	250	250	494	2633	532	35.451	23.621	16.392	18.8	3.011	3718	3570	5.148	3616	102	3425	145	279583	31570	0	0	0
1	217	2	unmapped	UPB_064035	16770	2770	45	1734	1775	404	22	84	84	104	90	86	335	419	307	73	222	222	274	211	77	14.602	8.584	9.26	10.322	4.111	1763	1888	3.868	1650	113	1691	197	92287	21772	0	0	0
1	218	2	unmapped	UPB_085300	16850	2775	55	1531	1473	515	34	79	79	97	78	80	385	383	228	59	225	225	267	184	68	9.075	8.823	6.004	6.119	2.945	1612	1552	3.182	1452	160	1394	158	117862	30620	0	0	0
1	219	2	unmapped	UPB_118881	16920	2770	50	2226	2125	617	29	62	62	84	67	79	295	312	204	65	209	209	247	173	70	25.163	20.029	12.734	18.23	4.192	2250	2166	4.653	2164	86	2063	103	170032	24961	0	0	0
1	220	2	unmapped	UPB_100785	16995	2770	45	1412	1379	306	22	76	76	84	58	69	332	400	254	63	225	225	262	188	71	12.486	7.446	7.559	7.373	3.175	1443	1478	3.642	1336	107	1303	175	71710	20823	0	0	0
1	221	2	unmapped	UPB_028131	17065	2770	50	3549	3317	929	28	97	97	111	87	78	353	381	214	56	220	220	264	196	74	25.955	20	14.114	18.153	2.71	3585	3381	4.698	3452	133	3220	161	265399	30483	0	0	0
1	222	2	unmapped	UPB_162984	17140	2770	50	2360	2326	590	25	94	94	110	78	70	322	364	231	63	198	198	225	141	62	18.274	13.446	9.008	11.338	2.847	2390	2398	4.192	2266	124	2232	166	186067	29094	0	0	0
1	223	2	unmapped	UPB_139534	17210	2770	50	1584	1529	471	30	73	73	90	69	76	378	426	336	78	214	214	262	194	74	9.213	6.868	4.911	6.246	3.032	1675	1668	3.204	1511	164	1456	212	122281	34105	0	0	0
1	224	2	unmapped	UPB_145032	17285	2770	45	3310	3290	570	17	73	73	92	74	80	354	339	195	57	229	229	276	224	81	25.896	29.245	17.615	19.434	2.563	3362	3327	4.695	3237	125	3217	110	171080	17618	0	0	0
1	225	2	unmapped	UPB_065690	17360	2770	50	3550	3381	890	26	89	89	103	78	75	374	389	229	58	211	211	258	208	80	21.233	18.494	12.797	15.87	2.678	3624	3470	4.408	3461	163	3292	178	270466	31135	0	0	0
1	226	2	unmapped	UPB_189316	17430	2770	45	1254	1265	319	25	75	75	86	65	75	338	343	222	64	258	258	274	188	68	14.738	14	7.186	7.398	2.424	1259	1275	3.881	1179	80	1190	85	65784	17814	0	0	0
1	227	2	unmapped	UPB_146057	17505	2770	50	2460	2382	600	25	72	72	91	72	79	334	358	232	64	224	224	242	180	74	21.709	17.239	13.795	16.017	3.174	2498	2444	4.44	2388	110	2310	134	190545	28664	0	0	0
1	228	2	unmapped	UPB_034516	17580	2770	50	2336	2259	638	28	74	74	98	75	76	382	443	309	69	237	237	259	209	80	15.6	10.607	7.809	9.076	2.981	2407	2391	3.963	2262	145	2185	206	180722	35434	0	0	0
1	229	2	unmapped	UPB_133040	17655	2770	55	3131	3092	866	28	74	74	91	70	76	394	402	264	65	218	218	253	194	76	17.369	16.402	12.806	13.054	2.993	3233	3202	4.118	3057	176	3018	184	247360	32164	0	0	0
1	230	2	unmapped	UPB_211107	17735	2775	50	380	356	228	64	69	69	87	68	78	940	1041	389	37	203	203	240	188	78	0.422	0.342	0.446	0.302	3.678	1048	1125	-1.245	311	737	287	838	28482	83305	0	0	0
1	231	2	unmapped	UPB_105572	17800	2775	45	825	879	261	29	65	65	77	54	70	337	390	377	96	214	214	246	172	69	6.179	4.625	3.924	3.984	2.55	883	990	2.627	760	123	814	176	45691	20265	0	0	0
1	232	2	unmapped	UPB_083749	17875	2770	50	1001	997	367	36	69	69	84	59	70	328	382	244	63	248	248	258	173	67	11.65	6.925	4.611	5.199	3.661	1012	1062	3.542	932	80	928	134	79760	30597	0	0	0
1	233	2	unmapped	UPB_099835	17945	2770	45	1040	1031	261	25	70	70	84	62	73	407	420	244	58	230	230	272	216	79	5.48	5.058	3.943	4.704	2.908	1147	1151	2.454	970	177	961	190	53634	21834	0	0	0
1	234	2	unmapped	UPB_196959	18020	2770	50	1739	1673	495	29	72	72	90	76	84	313	361	243	67	200	200	242	198	81	14.752	9.944	9.401	10.049	2.859	1780	1762	3.883	1667	113	1601	161	133878	28877	0	0	0
1	235	2	unmapped	UPB_223745	18095	2770	50	3090	3033	809	26	79	79	112	100	89	315	377	245	64	205	205	231	180	77	27.373	17.174	15.316	14.945	2.951	3121	3126	4.775	3011	110	2954	172	242625	30165	0	0	0
1	236	2	unmapped	UPB_072308	18165	2770	50	3119	2966	761	25	82	82	109	85	77	289	389	466	119	210	210	252	203	80	38.443	16.112	14.177	16.777	3.176	3116	3063	5.265	3037	79	2884	179	237244	31108	0	0	0
1	237	2	unmapped	UPB_120806	18235	2770	45	1709	1716	339	19	94	94	123	108	87	310	327	215	65	260	260	294	223	75	32.3	24.209	7.558	8.789	2.148	1665	1689	5.013	1615	50	1622	67	89216	17023	0	0	0
1	238	2	unmapped	UPB_175271	18310	2770	45	979	1016	291	28	71	71	105	116	110	338	379	198	52	261	261	360	820	227	11.792	8.008	4.826	7.33	3.655	985	1063	3.56	908	77	945	118	52833	19731	0	0	0
1	239	2	unmapped	UPB_165737	18385	2770	50	2225	2148	557	25	63	63	92	77	83	366	382	222	58	216	216	330	887	268	14.413	12.56	8.49	10.56	2.899	2312	2251	3.849	2162	150	2085	166	171805	30571	0	0	0
1	240	2	unmapped	UPB_113498	18460	2770	50	2418	2446	679	27	100	100	116	77	66	355	369	225	60	210	210	274	231	84	15.986	14.755	9.906	13.313	3.151	2463	2505	3.999	2318	145	2346	159	195664	29481	0	0	0
1	241	2	unmapped	UPB_087355	18530	2770	45	1481	1546	298	19	87	87	96	62	64	344	388	234	60	225	225	272	211	77	11.714	8.951	6.384	8.473	2.91	1513	1622	3.55	1394	119	1459	163	80396	20177	0	0	0
1	242	2	unmapped	UPB_169220	18605	2770	50	1839	1812	505	27	62	62	82	66	80	351	344	198	57	240	240	301	442	146	16.009	16.827	8.725	10.466	2.773	1888	1854	4.001	1777	111	1750	104	144943	27483	0	0	0
1	243	2	unmapped	UPB_027595	18680	2770	50	2874	2695	779	28	80	80	100	76	76	368	405	250	61	239	239	294	412	140	21.659	15.753	10.774	13.736	3.178	2923	2781	4.437	2794	129	2615	166	215633	32390	0	0	0
1	244	2	unmapped	UPB_065304	18755	2770	50	2857	2714	826	30	98	98	113	82	72	385	400	250	62	219	219	246	172	69	16.62	14.453	10.259	12.072	2.594	2925	2797	4.055	2759	166	2616	181	217128	32009	0	0	0
1	245	2	unmapped	UPB_123838	18825	2770	50	2356	2379	651	27	75	75	92	73	79	285	315	212	67	206	206	262	190	72	28.873	21.138	13.64	15.981	3.233	2360	2413	4.852	2281	79	2304	109	190355	25216	0	0	0
1	246	2	unmapped	UPB_102721	18900	2770	50	1878	1823	492	26	66	66	81	63	77	321	311	179	57	239	239	267	187	70	22.098	24.403	10.74	13.099	2.766	1894	1829	4.466	1812	82	1757	72	145834	24896	0	0	0
1	247	2	unmapped	UPB_035556	18975	2770	50	3632	3459	862	24	84	84	99	75	75	440	440	265	60	198	198	237	163	68	14.661	13.946	10.355	13.063	2.66	3790	3617	3.874	3548	242	3375	242	276728	35234	0	0	0
1	248	2	unmapped	UPB_194122	19050	2770	50	921	870	304	34	73	73	100	91	91	342	339	212	62	205	205	247	199	80	6.19	5.948	3.639	3.942	2.83	985	931	2.63	848	137	797	134	69571	27094	0	0	0
1	249	2	unmapped	UPB_029522	19120	2770	50	2658	2616	612	23	92	92	108	88	81	388	400	250	62	205	205	239	178	74	14.022	12.944	10.47	12.078	2.861	2749	2719	3.81	2566	183	2524	195	209251	32038	0	0	0
1	250	2	unmapped	UPB_208319	19195	2770	40	842	875	242	27	75	75	92	76	82	358	367	190	51	206	206	253	178	70	5.046	4.969	3.529	4.881	3.675	919	961	2.335	767	152	800	161	45499	19061	0	0	0
1	251	2	unmapped	UPB_215480	19265	2770	50	888	913	333	36	83	83	102	83	81	306	319	209	65	257	257	279	172	61	16.429	13.387	4.192	5.802	2.958	854	892	4.038	805	49	830	62	73019	25557	0	0	0
1	252	2	unmapped	UPB_180308	19340	2770	50	1183	1203	373	31	70	70	86	71	82	338	344	203	59	226	226	265	182	68	9.938	9.602	6.148	7.201	2.779	1225	1251	3.313	1113	112	1133	118	96211	27501	0	0	0
1	253	2	unmapped	UPB_224705	19415	2770	55	2037	1973	536	27	70	70	88	71	80	664	666	398	59	223	223	265	185	69	4.46	4.296	4.549	5.65	3.701	2408	2346	2.157	1967	441	1903	443	157823	53285	0	0	0
1	254	2	unmapped	UPB_229363	19485	2770	50	965	953	284	29	62	62	85	76	89	373	950	4678	492	190	190	242	179	73	4.934	1.172	2.951	3.195	3.688	1086	1651	2.303	903	183	891	760	76264	76021	0	0	0
1	255	2	unmapped	UPB_191369	19560	2770	50	1798	1815	495	27	82	82	100	81	81	286	315	210	66	231	231	256	183	71	31.2	20.631	12.254	13.655	3.376	1771	1817	4.963	1716	55	1733	84	145179	25206	0	0	0
1	256	2	unmapped	UPB_083203	19630	2770	45	897	937	290	30	69	69	98	122	124	347	403	262	65	212	212	237	173	72	6.133	4.545	4.081	3.979	2.732	963	1059	2.617	828	135	868	191	48701	20981	0	0	0
1	257	2	unmapped	UPB_087789	19705	2770	45	2146	2160	381	17	65	65	86	73	84	392	410	260	63	199	199	236	199	84	10.782	9.929	9.841	13.265	4.135	2274	2306	3.431	2081	193	2095	211	112309	21336	0	0	0
1	258	2	unmapped	UPB_172576	19780	2775	45	1631	1625	342	21	81	81	103	88	85	376	375	231	61	211	211	242	187	77	9.394	9.415	6.868	8.108	2.614	1715	1708	3.232	1550	165	1544	164	84520	19501	0	0	0
1	259	2	unmapped	UPB_068589	19855	2770	45	1326	1323	309	23	73	73	85	63	74	368	407	236	57	200	200	243	183	75	7.458	6.039	4.05	5.517	2.57	1421	1457	2.899	1253	168	1250	207	68781	21163	0	0	0
1	260	2	unmapped	UPB_145007	19925	2770	50	2238	2127	621	29	75	75	82	50	60	329	359	226	62	247	247	259	199	76	26.378	18.321	9.484	11.18	2.867	2245	2164	4.721	2163	82	2052	112	170192	28685	0	0	0
1	261	2	unmapped	UPB_083145	20000	2770	50	762	781	312	39	57	57	67	48	71	315	339	214	63	225	225	236	164	69	7.833	6.351	4.352	4.56	3.825	795	838	2.97	705	90	724	114	62514	27094	0	0	0
1	262	2	unmapped	UPB_049116	20075	2770	50	3384	3148	897	28	69	69	89	84	94	389	436	277	63	270	270	298	202	67	27.857	18.548	12.133	14.977	3.066	3434	3245	4.8	3315	119	3079	166	251802	34901	0	0	0
1	263	2	unmapped	UPB_192653	20145	2770	50	1624	1626	429	26	86	86	105	96	91	306	334	203	60	236	236	303	228	75	21.971	15.714	8.912	10.948	3.322	1608	1638	4.458	1538	70	1540	98	130044	26692	0	0	0
1	264	2	unmapped	UPB_138919	20220	2770	50	1164	1172	321	27	43	43	62	49	79	280	333	232	69	186	186	227	178	78	11.926	7.68	4.536	7.149	4.092	1215	1276	3.576	1121	94	1129	147	93774	26644	0	0	0
1	265	2	DarkCorner	DarkCorner	20305	2765	30	36	54	41	75	32	32	42	31	73	559	583	262	44	211	211	265	230	86	0.011	0.059	0.103	0.067	4.664	352	394	-6.443	4	348	22	372	1728	18669	0	0	0
1	266	2	DarkCorner	DarkCorner	20375	2775	50	35	44	37	84	33	33	42	29	69	470	532	274	51	205	205	250	214	85	0.008	0.034	0.039	0.036	5.919	267	338	-7.05	2	265	11	327	3555	42571	0	0	0
1	267	2	DarkCorner	DarkCorner	20445	2775	40	35	48	34	70	30	30	37	25	67	665	651	262	40	155	155	177	167	94	0.01	0.036	0.038	0.031	3.847	515	514	-6.672	5	510	18	496	2479	33861	0	0	0
1	1	3	DarkCorner	DarkCorner	910	2840	50	43	59	48	81	32	32	43	34	79	699	704	343	48	193	193	230	170	73	0.022	0.053	0.095	0.076	3.642	517	538	-5.524	11	506	27	511	4737	56350	0	0	0
1	2	3	DarkCorner	DarkCorner	975	2850	60	38	51	35	68	34	34	46	32	69	392	427	288	67	217	217	290	247	85	0.023	0.081	0.077	0.084	5.007	179	227	-5.451	4	175	17	210	6170	51226	-50	0	0
1	3	3	DarkCorner	DarkCorner	1065	2840	35	42	51	27	52	40	40	54	37	68	702	705	254	36	270	270	321	281	87	0.005	0.025	0.047	0.048	2.065	434	446	-7.755	2	432	11	435	1641	22551	0	0	0
1	4	3	unmapped	UPB_129932	1120	2845	45	2546	2525	470	18	64	64	91	90	98	465	499	295	59	237	237	291	212	72	10.886	9.393	8.495	9.953	2.625	2710	2723	3.444	2482	228	2461	262	131301	25957	0	0	0
1	5	3	unmapped	UPB_203902	1195	2850	50	4776	4635	1079	23	89	89	104	92	88	380	360	218	60	246	246	301	219	72	34.978	39.877	22.376	26.051	2.858	4821	4660	5.128	4687	134	4546	114	370837	28819	0	0	0
1	6	3	unmapped	UPB_218785	1270	2850	50	2215	2150	538	25	89	89	104	80	76	369	391	239	61	258	258	290	203	70	19.153	15.496	8.849	10.221	2.516	2237	2194	4.26	2126	111	2061	133	171974	31266	0	0	0
1	7	3	unmapped	UPB_195119	1345	2845	50	848	814	327	40	73	73	89	73	82	613	673	454	67	258	258	286	185	64	2.183	1.786	1.792	1.665	3.193	1130	1156	1.126	775	355	741	415	65117	53865	0	0	0
1	8	3	unmapped	UPB_037635	1415	2845	45	4202	4238	549	12	91	91	126	113	89	436	511	318	62	265	265	329	306	93	24.041	16.858	16.698	18.482	2.926	4282	4393	4.587	4111	171	4147	246	220371	26579	0	0	0
1	9	3	unmapped	UPB_229798	1490	2845	50	2594	2488	738	29	103	103	139	120	86	448	471	257	54	243	243	295	223	75	12.151	10.461	8.944	10.429	3.148	2696	2613	3.603	2491	205	2385	228	199067	37675	0	0	0
1	10	3		NA	1560	2850	60	39	57	49	85	98	98	119	88	73	248	249	166	66	256	256	272	203	74	7.375	5.857	0.44	0.477	4.071	-67	-48	2.883	-59	-8	-41	-7	6890	29915	-50	0	0
1	11	3	unmapped	UPB_074496	1635	2850	50	3937	3874	909	23	123	123	142	102	71	361	385	257	66	260	260	275	192	69	37.762	30.008	19.112	23.097	2.843	3915	3876	5.239	3814	101	3751	125	309927	30798	0	0	0
1	12	3	unmapped	UPB_159735	1710	2850	50	3224	3057	822	26	104	104	115	87	75	464	477	284	59	240	240	282	214	75	13.929	12.46	11.102	13.587	3.207	3344	3190	3.8	3120	224	2953	237	244526	38178	0	0	0
1	13	3	unmapped	UPB_204811	1780	2845	50	2352	2242	669	29	101	101	107	73	68	377	398	264	66	244	244	272	211	77	16.925	13.903	7.111	7.794	2.467	2384	2295	4.081	2251	133	2141	154	179341	31812	0	0	0
1	14	3	unmapped	UPB_178867	1855	2850	50	3664	3585	775	21	119	119	133	97	72	422	937	4348	464	237	237	260	199	76	19.162	4.951	12.557	14.418	3.327	3730	4166	4.26	3545	185	3466	700	286781	74932	0	0	0
1	15	3	unmapped	UPB_051104	1930	2850	50	4978	4701	1227	26	88	88	121	110	90	399	411	260	63	242	242	282	217	76	31.146	27.296	20.157	22.312	3.008	5047	4782	4.961	4890	157	4613	169	376117	32841	0	0	0
1	16	3	unmapped	UPB_077531	2000	2845	50	3251	3009	895	29	88	88	106	98	92	428	445	260	58	217	217	260	215	82	14.991	12.811	12.104	13.012	3.234	3374	3149	3.906	3163	211	2921	228	240743	35580	0	0	0
1	17	3	unmapped	UPB_135171	2075	2850	50	2224	2219	591	26	113	113	140	104	74	347	406	265	65	229	229	267	198	74	17.89	11.898	8.903	9.979	2.703	2229	2283	4.161	2111	118	2106	177	177514	32447	0	0	0
1	18	3	unmapped	UPB_052560	2150	2845	50	5123	4744	1429	30	105	105	134	111	82	378	408	261	63	234	234	265	197	74	34.847	26.661	18.97	19.369	2.814	5162	4813	5.123	5018	144	4639	174	379547	32666	0	0	0
1	19	3	unmapped	UPB_082990	2225	2845	55	1277	1229	542	44	63	63	86	73	84	712	788	500	63	230	230	268	211	78	2.519	2.09	2.041	2.035	3.735	1696	1724	1.333	1214	482	1166	558	98315	63006	0	0	0
1	20	3	unmapped	UPB_172225	2295	2845	50	2544	2432	623	25	95	95	113	92	81	378	396	242	61	246	246	536	2586	482	18.553	15.58	11.639	12.591	3.549	2581	2487	4.214	2449	132	2337	150	194555	31692	0	0	0
1	21	3	unmapped	UPB_079475	2370	2845	50	4405	4185	1037	24	106	106	140	114	81	402	445	260	58	255	255	285	202	70	29.245	21.468	17.575	20.759	3.056	4446	4269	4.87	4299	147	4079	190	334804	35582	0	0	0
1	22	3	unmapped	UPB_000721	2445	2845	50	3876	3649	985	26	84	84	114	98	85	479	479	228	47	253	253	306	273	89	16.779	15.774	15.42	14.586	2.743	4018	3791	4.069	3792	226	3565	226	291898	38351	0	0	0
1	23	3	unmapped	UPB_105018	2515	2845	50	3894	3680	843	22	93	93	139	136	97	371	390	257	65	243	243	274	218	79	29.695	24.401	17.811	20.731	3.051	3929	3734	4.892	3801	128	3587	147	294426	31170	0	0	0
1	24	3	unmapped	UPB_101318	2590	2845	50	1588	1594	487	30	89	89	136	137	100	375	410	250	60	248	248	277	205	74	11.803	9.29	8.28	8.989	3.189	1626	1667	3.561	1499	127	1505	162	127508	32818	0	0	0
1	25	3	unmapped	UPB_131442	2665	2850	55	4260	3914	1232	31	73	73	99	90	90	343	390	262	67	213	213	241	168	69	32.208	21.701	14.092	16.258	3.159	4317	4018	5.009	4187	130	3841	177	313082	31235	0	0	0
1	26	3	unmapped	UPB_148723	2735	2845	50	3168	3004	771	25	71	71	102	101	99	446	437	255	58	208	208	238	156	65	13.013	12.808	10.072	12.239	2.997	3335	3162	3.702	3097	238	2933	229	240312	34938	0	0	0
1	27	3	unmapped	UPB_123198	2810	2845	50	6029	5673	1388	24	99	99	124	114	91	372	432	273	63	225	225	244	177	72	40.34	26.928	29.445	27.266	3.264	6077	5781	5.334	5930	147	5574	207	453879	34554	0	0	0
1	28	3	unmapped	UPB_196966	2880	2845	45	1115	1098	245	22	68	68	111	100	90	350	384	235	61	221	221	240	186	77	8.116	6.319	3.977	6.715	4.854	1176	1193	3.021	1047	129	1030	163	57109	19961	0	0	0
1	29	3	unmapped	UPB_013937	2955	2845	50	2849	2776	688	24	61	61	78	62	79	417	472	404	85	193	193	228	184	80	12.446	9.731	9.589	11.64	3.294	3012	2994	3.638	2788	224	2715	279	222074	37726	0	0	0
1	30	3	unmapped	UPB_153883	3030	2845	50	5241	4955	1305	26	76	76	112	111	99	357	417	290	69	239	239	235	159	67	43.771	27.41	17.98	21.82	3.287	5283	5057	5.452	5165	118	4879	178	396407	33375	0	0	0
1	31	3	unmapped	UPB_068790	3100	2845	50	2035	2022	594	29	99	99	118	100	84	335	375	231	61	259	259	268	168	62	25.474	16.578	11.219	11.493	2.843	2012	2039	4.671	1936	76	1923	116	161746	30024	0	0	0
1	32	3	unmapped	UPB_097455	3175	2845	50	2954	2884	647	22	81	81	96	74	77	368	394	237	60	228	228	245	171	69	20.521	16.886	11.393	12.773	2.41	3013	2969	4.359	2873	140	2803	166	230701	31536	0	0	0
1	33	3	unmapped	UPB_228891	3245	2845	45	2476	2447	482	19	100	100	138	148	107	350	389	277	71	250	250	279	212	75	23.76	16.885	9.311	12.511	3.071	2476	2486	4.57	2376	100	2347	139	127242	20238	0	0	0
1	34	3	unmapped	UPB_208230	3330	2840	50	1006	908	524	57	115	115	193	284	147	6633	6395	1462	22	263	263	314	270	85	0.14	0.129	0.152	0.107	3.289	7261	6925	-2.838	891	6370	793	6132	72653	511560	0	0	0
1	35	3	unmapped	UPB_191413	3395	2845	50	3391	3283	755	22	91	91	120	95	79	375	422	270	63	223	223	273	241	88	21.711	16.04	14.703	18.926	4.139	3452	3391	4.44	3300	152	3192	199	262605	33778	0	0	0
1	36	3	unmapped	UPB_223825	3470	2845	50	6601	6263	1428	22	103	103	127	98	77	501	493	276	55	245	245	269	197	73	25.383	24.839	19.442	26.248	3.205	6754	6408	4.666	6498	256	6160	248	501059	39412	0	0	0
1	37	3	unmapped	UPB_088562	3540	2845	50	4047	3794	858	22	96	96	124	102	82	379	406	246	60	229	229	274	234	85	26.34	20.893	16.227	20.87	3.036	4101	3875	4.719	3951	150	3698	177	303505	32446	0	0	0
1	38	3	unmapped	UPB_091165	3625	2840	50	311	335	233	69	75	75	113	127	112	5993	6052	934	15	241	241	279	198	70	0.041	0.045	0.052	0.038	2.891	5988	6071	-4.607	236	5752	260	5811	26836	484171	0	0	0
1	39	3	unmapped	UPB_000287	3690	2845	50	2027	1982	493	24	103	103	161	196	121	487	483	277	57	248	248	283	253	89	8.05	7.996	6.53	7.84	3.067	2163	2114	3.009	1924	239	1879	235	158532	38664	0	0	0
1	40	3		NA	3760	2850	60	46	65	57	87	84	84	127	149	117	202	230	165	71	237	237	253	179	70	1.086	2.714	0.356	0.394	3.351	-73	-26	0.119	-38	-35	-19	-7	7745	27594	-50	0	0
1	41	3	unmapped	UPB_223224	3840	2845	50	598	575	289	50	49	49	75	65	86	491	467	217	46	211	211	252	213	84	1.961	2.055	1.927	1.842	4.079	829	782	0.971	549	280	526	256	45990	37365	0	0	0
1	42	3	unmapped	UPB_181431	3905	2845	50	4105	3876	985	25	68	68	90	80	88	364	415	235	56	211	211	272	227	83	26.386	18.667	15.156	18.903	3.09	4190	4012	4.722	4037	153	3808	204	310109	33219	0	0	0
1	43	3	unmapped	UPB_054575	3980	2845	50	6245	5919	1459	24	78	78	112	99	88	403	425	278	65	240	240	283	203	71	37.834	31.573	22.764	26.719	2.847	6330	6026	5.242	6167	163	5841	185	473480	34034	0	0	0
1	44	3	unmapped	UPB_115917	4055	2845	50	3646	3555	818	23	82	82	111	92	82	384	394	254	64	260	260	300	196	65	28.742	25.918	15.994	19.364	3.351	3688	3607	4.845	3564	124	3473	134	284410	31507	0	0	0
1	45	3	unmapped	UPB_231968	4135	2840	50	94	118	83	70	81	81	109	91	83	1254	1237	409	33	225	225	257	176	68	0.013	0.037	0.057	0.052	3.734	1042	1049	-6.307	13	1029	37	1012	9465	98963	0	0	0
1	46	3	unmapped	UPB_049244	4200	2845	50	5011	4590	1073	23	121	121	138	103	74	405	418	236	56	227	227	242	224	92	27.472	23.398	16.975	21.458	3.125	5068	4660	4.78	4890	178	4469	191	367222	33412	0	0	0
1	47	3		NA	4275	2850	60	47	64	47	73	127	127	135	87	64	212	239	173	72	208	208	234	161	68	-20	-2.032	0.709	0.61	3.385	-76	-32	Error	-80	4	-63	31	7655	28643	-50	0	0
1	48	3	unmapped	UPB_044572	4350	2845	50	5233	4992	1351	27	80	80	100	80	80	442	467	282	60	206	206	265	222	83	21.835	18.82	16.764	17.687	3.013	5389	5173	4.449	5153	236	4912	261	399349	37341	0	0	0
1	49	3	unmapped	UPB_090127	4420	2845	50	4317	4293	859	20	81	81	119	136	114	373	430	322	74	241	241	274	222	81	32.091	22.286	19.844	19.089	3.06	4368	4401	5.004	4236	132	4212	189	343451	34437	0	0	0
1	50	3	unmapped	UPB_026310	4495	2845	50	3295	3214	670	20	95	95	132	142	107	367	399	230	57	256	256	276	203	73	28.829	21.811	16.897	20.195	3.397	3311	3262	4.849	3200	111	3119	143	257129	31891	0	0	0
1	51	3	unmapped	UPB_068410	4570	2845	50	1996	1969	522	26	81	81	110	101	91	358	422	282	66	203	203	450	2640	586	12.355	8.621	7.181	9.354	3.308	2070	2107	3.627	1915	155	1888	219	157558	33784	0	0	0
1	52	3	unmapped	UPB_092201	4645	2840	45	667	665	222	33	82	82	122	131	107	434	453	231	50	223	223	265	194	73	2.773	2.535	2.201	2.44	2.534	796	813	1.471	585	211	583	230	34554	23569	0	0	0
1	53	3	unmapped	UPB_037444	4715	2845	50	3957	3847	883	22	74	74	99	74	74	379	385	234	60	224	224	270	208	77	25.052	23.435	14.759	16.798	2.457	4038	3934	4.647	3883	155	3773	161	307727	30822	0	0	0
1	54	3	unmapped	UPB_022682	4790	2845	50	2549	2412	634	26	72	72	99	77	77	445	491	317	64	246	246	269	204	75	12.447	9.551	8.111	10.157	3.462	2676	2585	3.638	2477	199	2340	245	192954	39316	0	0	0
1	55	3	unmapped	UPB_129243	4860	2845	50	2958	2938	584	19	109	109	127	93	73	407	429	247	57	236	236	252	209	82	16.661	14.658	11.161	17.576	4.274	3020	3022	4.058	2849	171	2829	193	235029	34328	0	0	0
1	56	3	unmapped	UPB_152554	4935	2845	50	6374	6095	1219	20	107	107	142	111	78	369	402	255	63	231	231	248	176	70	45.413	35.018	28.615	32.153	2.865	6405	6159	5.505	6267	138	5988	171	487584	32133	0	0	0
1	57	3	unmapped	UPB_150655	5005	2845	50	4821	4672	1081	23	88	88	129	106	82	401	437	279	63	216	216	254	183	72	25.584	20.742	19.071	21.185	2.722	4918	4805	4.677	4733	185	4584	221	373749	34962	0	0	0
1	58	3	unmapped	UPB_156103	5080	2845	50	4253	4076	876	21	100	100	140	111	79	359	374	229	61	215	215	296	219	73	28.84	25.006	16.845	18.144	2.558	4297	4135	4.85	4153	144	3976	159	326068	29919	0	0	0
1	59	3	unmapped	UPB_150401	5155	2845	50	3006	2941	637	21	123	123	150	103	68	347	403	230	57	208	208	278	243	87	20.741	14.451	13	16.034	3.143	3022	3013	4.374	2883	139	2818	195	235315	32224	0	0	0
1	60	3	unmapped	UPB_068414	5225	2845	50	1840	1790	506	28	104	104	119	78	65	318	343	213	62	210	210	270	290	107	16.074	12.677	8.234	9.848	2.633	1844	1819	4.007	1736	108	1686	133	143222	27444	0	0	0
1	61	3	unmapped	UPB_000751	5300	2845	50	3213	3183	696	21	101	101	110	73	66	364	413	261	63	243	243	280	280	100	25.719	18.129	13.422	16.647	2.739	3233	3252	4.685	3112	121	3082	170	254618	33019	0	0	0
1	62	3	unmapped	UPB_107228	5375	2845	50	4848	4634	981	21	91	91	111	84	75	407	435	232	53	180	180	216	164	75	20.956	17.816	18.309	19.57	2.508	4984	4798	4.389	4757	227	4543	255	370704	34777	0	0	0
1	63	3		NA	5445	2850	60	49	68	54	79	85	85	108	82	75	219	225	144	64	205	205	238	167	70	-2.571	-0.85	0.342	0.363	3.657	-22	3	Error	-36	14	-17	20	8141	27002	-50	0	0
1	64	3	unmapped	UPB_200641	5520	2845	45	790	814	249	30	68	68	85	69	81	438	471	219	46	227	227	256	171	66	3.422	3.057	2.711	2.738	2.074	933	990	1.775	722	211	746	244	42345	24508	0	0	0
1	65	3	unmapped	UPB_233206	5595	2845	50	3679	3566	764	21	91	91	115	97	84	314	385	257	66	239	239	262	209	79	47.84	23.801	12.766	17.89	3.213	3663	3621	5.58	3588	75	3475	146	285292	30786	0	0	0
1	66	3	unmapped	UPB_054515	5670	2845	50	3938	3810	1049	27	97	97	117	97	82	359	396	228	57	223	223	258	201	77	28.243	21.462	18.022	21.314	3.439	3977	3886	4.82	3841	136	3713	173	304833	31659	0	0	0
1	67	3	unmapped	UPB_163834	5740	2845	50	3251	3133	773	24	77	77	96	79	82	353	355	205	57	202	202	245	185	75	21.02	19.974	13.568	16.237	2.257	3325	3209	4.394	3174	151	3056	153	250660	28426	0	0	0
1	68	3	unmapped	UPB_086952	5815	2845	50	2481	2400	553	23	97	97	121	96	79	325	385	246	63	215	215	264	200	75	21.673	13.547	13.084	13.632	3.28	2494	2473	4.438	2384	110	2303	170	192032	30828	0	0	0
1	69	3	unmapped	UPB_028079	5890	2845	50	5914	5572	1425	25	124	124	143	96	67	421	479	276	57	266	266	286	203	70	37.355	25.577	24.692	25.624	2.661	5945	5661	5.223	5790	155	5448	213	445746	38283	0	0	0
1	70	3	unmapped	UPB_009790	5960	2845	50	2620	2537	574	22	97	97	123	94	76	395	414	241	58	233	233	247	164	66	15.574	13.481	11.389	11.718	2.713	2685	2621	3.961	2523	162	2440	181	202923	33138	0	0	0
1	71	3	unmapped	UPB_182074	6035	2845	50	1687	1623	435	26	66	66	92	76	82	340	481	1027	213	224	224	262	195	74	13.974	6.058	8.114	7.703	3.288	1737	1814	3.805	1621	116	1557	257	129847	38500	0	0	0
1	72	3	unmapped	UPB_003149	6105	2845	50	2776	2614	703	26	76	76	92	68	73	347	399	226	56	195	195	234	175	74	17.763	12.441	10.554	13.561	2.695	2852	2742	4.151	2700	152	2538	204	209149	31939	0	0	0
1	73	3	unmapped	UPB_016551	6180	2845	50	1893	1922	539	28	84	84	96	72	75	359	379	250	65	198	198	247	208	84	11.236	10.155	7.219	7.803	2.436	1970	2019	3.49	1809	161	1838	181	153768	30310	0	0	0
1	74	3	unmapped	UPB_207517	6255	2845	50	2507	2448	623	25	85	85	103	74	71	401	455	249	54	210	210	238	206	86	12.681	9.645	10.209	10.869	3.119	2613	2608	3.665	2422	191	2363	245	195872	36381	0	0	0
1	75	3	unmapped	UPB_064244	6325	2845	50	2000	1977	547	27	73	73	90	65	72	319	344	220	63	246	246	298	348	116	26.397	19.429	9.439	10.987	2.521	2000	2002	4.722	1927	73	1904	98	158191	27519	0	0	0
1	76	3	unmapped	UPB_001553	6400	2845	50	2980	2911	685	23	79	79	93	66	70	319	356	233	65	221	221	244	172	70	29.602	20.978	19.838	17.507	2.869	2999	2967	4.888	2901	98	2832	135	232909	28473	0	0	0
1	77	3	unmapped	UPB_221112	6475	2845	40	665	669	235	35	73	73	81	53	65	399	415	239	57	232	232	250	191	76	3.545	3.257	2.796	2.653	2.838	759	779	1.826	592	167	596	183	34764	21574	0	0	0
1	78	3	unmapped	UPB_211154	6545	2840	45	729	704	309	43	66	66	78	54	69	381	409	222	54	237	237	337	920	272	4.604	3.709	2.401	2.601	3.347	807	810	2.203	663	144	638	172	36616	21293	0	0	0
1	79	3	unmapped	UPB_231799	6630	2840	50	87	96	76	79	52	52	72	53	73	4599	4522	897	19	211	211	342	972	284	0.008	0.01	0.016	0.012	3.12	4423	4355	-6.97	35	4388	44	4311	7700	361797	0	0	0
1	80	3	unmapped	UPB_123053	6695	2845	50	3679	3598	865	24	87	87	99	71	71	431	518	318	61	262	262	274	167	60	21.254	13.715	13.742	15.461	3.13	3761	3767	4.41	3592	169	3511	256	287834	41462	0	0	0
1	81	3	unmapped	UPB_093635	6765	2845	50	3717	3544	840	23	97	97	118	81	68	352	347	217	62	210	210	246	168	68	25.493	25.161	15.558	23.438	3.259	3762	3584	4.672	3620	142	3447	137	283496	27796	0	0	0
1	82	3	unmapped	UPB_173234	6840	2845	50	2840	2754	632	22	99	99	116	79	68	407	416	270	64	205	205	247	184	74	13.569	12.583	9.511	11.772	2.603	2943	2866	3.762	2741	202	2655	211	220326	33299	0	0	0
1	83	3	unmapped	UPB_097525	6915	2845	50	3374	3298	752	22	97	97	113	86	76	375	420	291	69	210	210	249	206	82	19.861	15.243	11.644	13.541	2.576	3442	3411	4.312	3277	165	3201	210	263866	33565	0	0	0
1	84	3	unmapped	UPB_140744	6985	2845	55	4421	4212	1162	27	90	90	109	87	79	404	481	265	55	213	213	266	258	96	22.675	15.381	14.128	18.954	2.769	4522	4390	4.503	4331	191	4122	268	336953	38501	0	0	0
1	85	3	unmapped	UPB_152562	7060	2845	50	6512	6315	1312	20	93	93	120	95	79	427	456	245	53	243	243	332	326	98	34.886	29.211	25.341	29.286	2.724	6603	6435	5.125	6419	184	6222	213	505189	36517	0	0	0
1	86	3	unmapped	UPB_162428	7135	2845	50	3674	3627	827	22	75	75	93	79	84	359	405	241	59	241	241	260	197	75	30.5	21.659	17.593	18.31	2.547	3717	3716	4.931	3599	118	3552	164	290194	32438	0	0	0
1	87	3	unmapped	UPB_198938	7215	2840	50	649	611	316	51	57	57	68	54	79	1099	1138	407	35	220	220	251	170	67	0.673	0.603	0.736	0.605	2.44	1471	1472	-0.57	592	879	554	918	48867	91025	0	0	0
1	88	3	unmapped	UPB_190031	7280	2845	50	1313	1342	395	29	53	53	70	60	85	408	402	228	56	225	225	255	174	68	6.885	7.282	5.305	6.417	2.862	1443	1466	2.784	1260	183	1289	177	107356	32177	0	0	0
1	89	3	unmapped	UPB_025646	7355	2845	50	2168	2070	581	28	61	61	93	89	95	366	370	225	60	205	205	233	175	75	13.087	12.176	6.719	8.64	2.843	2268	2174	3.71	2107	161	2009	165	165585	29565	0	0	0
1	90	3	unmapped	UPB_004841	7425	2845	50	3109	2954	741	25	94	94	128	119	92	432	432	234	54	212	212	254	205	80	13.705	13	10.268	13.05	2.69	3235	3080	3.777	3015	220	2860	220	236282	34556	0	0	0
1	91	3	unmapped	UPB_172430	7500	2845	50	3276	3177	837	26	105	105	125	93	74	348	354	230	64	216	216	239	168	70	24.023	22.261	15.527	17.834	2.743	3303	3210	4.586	3171	132	3072	138	254127	28311	0	0	0
1	92	3	unmapped	UPB_126310	7575	2845	50	3674	3474	896	25	117	117	131	97	74	362	384	268	69	223	223	242	152	62	25.59	20.851	14.82	17.702	3.011	3696	3518	4.678	3557	139	3357	161	277915	30735	0	0	0
1	93	3	unmapped	UPB_077764	7645	2845	50	1660	1651	490	29	68	68	90	73	81	352	368	256	69	224	224	243	166	68	12.438	10.993	8.686	9.853	3.367	1720	1727	3.637	1592	128	1583	144	132083	29437	0	0	0
1	94	3	unmapped	UPB_057055	7720	2840	50	2131	2058	636	30	81	81	97	67	69	429	450	249	55	204	204	238	170	71	9.111	8.037	6.954	7.654	2.491	2275	2223	3.188	2050	225	1977	246	164618	36024	0	0	0
1	95	3	unmapped	UPB_008593	7795	2840	45	2105	2063	385	18	85	85	105	73	69	411	477	262	54	202	202	254	189	74	9.665	7.193	8.041	9.555	3.437	2229	2253	3.273	2020	209	1978	275	107291	24817	0	0	0
1	96	3	unmapped	UPB_017205	7865	2840	45	2610	2530	462	18	79	79	98	80	81	428	453	223	49	210	210	378	1576	416	11.61	10.086	8.438	10.187	2.281	2749	2694	3.537	2531	218	2451	243	131556	23555	0	0	0
1	97	3	unmapped	UPB_081342	7940	2845	50	2680	2625	690	26	79	79	91	68	74	344	402	250	62	247	247	406	1617	398	26.814	16.426	13.163	14.485	3.145	2698	2701	4.745	2601	97	2546	155	210036	32165	0	0	0
1	98	3	unmapped	UPB_004053	8015	2840	45	1844	1886	434	23	82	82	91	66	72	425	415	213	51	271	271	306	189	61	11.442	12.528	6.873	7.926	2.086	1916	1948	3.516	1762	154	1804	144	98096	21583	0	0	0
1	99	3	unmapped	UPB_117242	8085	2845	50	2439	2406	685	28	85	85	94	69	73	359	389	238	61	230	230	261	180	68	18.248	14.597	11.315	11.709	3.241	2483	2480	4.19	2354	129	2321	159	192470	31120	0	0	0
1	100	3	unmapped	UPB_049689	8160	2840	45	2850	2871	348	12	73	73	92	70	76	406	441	277	62	231	231	263	199	75	15.869	13.324	10.823	11.403	2.248	2952	3008	3.988	2777	175	2798	210	149305	22937	0	0	0
1	101	3	unmapped	UPB_189312	8235	2845	50	1323	1330	422	31	70	70	91	67	73	355	378	254	67	223	223	258	196	75	9.492	8.129	6.202	6.231	2.92	1385	1415	3.247	1253	132	1260	155	106369	30208	0	0	0
1	102	3	unmapped	UPB_167761	8305	2840	50	3126	3053	830	27	112	112	119	80	67	335	377	235	62	250	250	271	175	64	35.459	23.157	14.325	18.243	3.15	3099	3068	5.148	3014	85	2941	127	244274	30123	0	0	0
1	103	3	unmapped	UPB_089889	8375	2840	45	2304	2272	493	21	113	113	128	107	83	333	388	261	67	207	207	250	184	73	17.389	11.928	11.724	12.206	2.688	2317	2340	4.12	2191	126	2159	181	118154	20181	0	0	0
1	104	3	unmapped	UPB_209523	8455	2840	50	938	951	334	35	87	87	113	102	90	547	600	342	57	221	221	273	211	77	2.61	2.28	2.119	2.561	3.202	1177	1243	1.384	851	326	864	379	76115	48000	0	0	0
1	105	3	unmapped	UPB_221204	8525	2840	45	752	756	223	29	64	64	81	65	80	466	479	239	49	252	252	266	195	73	3.215	3.048	2.286	3.382	3.19	902	919	1.685	688	214	692	227	39299	24903	0	0	0
1	106	3	unmapped	UPB_188062	8600	2840	50	1623	1597	464	29	58	58	78	70	89	408	444	495	111	252	252	268	204	76	10.032	8.016	7.432	7.834	3.196	1721	1731	3.327	1565	156	1539	192	127781	35545	0	0	0
1	107	3	unmapped	UPB_122243	8675	2845	50	3431	3326	935	28	78	78	104	89	85	351	380	229	60	198	198	248	182	73	21.915	17.846	14.326	14.805	2.478	3506	3430	4.454	3353	153	3248	182	266105	30394	0	0	0
1	108	3	unmapped	UPB_203639	8745	2845	50	1678	1643	504	30	64	64	90	74	82	445	601	1207	200	249	249	288	206	71	8.235	4.486	4.941	6.463	3.911	1810	1931	3.042	1614	196	1579	352	131429	48118	0	0	0
1	109	3	NC2_00089003	NC2_00089003	8830	2840	50	46	66	46	69	66	66	94	82	87	906	954	397	41	283	283	296	208	70	-0.032	0	0.059	0.059	3.679	603	671	Error	-20	623	0	671	5262	76343	0	0	0
1	110	3	unmapped	UPB_043861	8895	2840	50	3286	3125	906	28	82	82	104	85	81	360	412	238	57	226	226	264	208	78	23.91	16.36	12.693	16.098	3.164	3338	3229	4.58	3204	134	3043	186	249967	32933	0	0	0
1	111	3	unmapped	UPB_165677	8965	2840	50	4101	3865	1018	26	79	79	100	88	88	364	381	241	63	240	240	274	208	75	32.435	26.851	14.189	17.569	2.892	4146	3927	5.02	4022	124	3786	141	309239	30466	0	0	0
1	112	3	unmapped	UPB_125538	9040	2845	50	2376	2300	633	27	63	63	93	85	91	329	365	224	61	235	235	271	186	68	24.606	17.208	10.798	16.021	4.535	2407	2367	4.621	2313	94	2237	130	183975	29180	0	0	0
1	113	3	unmapped	UPB_079208	9115	2845	50	1258	1201	384	31	65	65	79	56	70	378	444	276	62	234	234	260	182	70	8.285	5.41	4	4.255	3.269	1337	1346	3.05	1193	144	1136	210	96102	35552	0	0	0
1	114	3	unmapped	UPB_226029	9185	2840	55	3543	3331	874	26	117	117	149	158	106	387	387	234	60	214	214	255	209	81	19.803	18.578	13.1	16.709	3.425	3599	3387	4.308	3426	173	3214	173	266453	30940	0	0	0
1	115	3	unmapped	UPB_059255	9260	2840	50	3743	3619	871	24	132	132	173	161	93	391	419	261	62	232	232	270	206	76	22.711	18.647	15.181	18.497	2.916	3770	3674	4.505	3611	159	3487	187	289492	33535	0	0	0
1	116	3	unmapped	UPB_008440	9335	2840	55	4332	4104	1051	25	110	110	129	93	72	375	433	303	69	206	206	250	184	73	24.982	17.595	13.267	17.867	3.479	4391	4221	4.643	4222	169	3994	227	328328	34641	0	0	0
1	117	3	unmapped	UPB_201658	9405	2845	50	1755	1773	583	32	96	96	120	87	72	464	507	330	65	233	233	266	230	86	7.182	6.12	6.151	7.934	4.745	1890	1951	2.844	1659	231	1677	274	141817	40554	0	0	0
1	118	3	unmapped	UPB_233063	9475	2840	45	2547	2608	439	16	104	104	128	103	80	430	454	246	54	247	247	296	242	81	13.35	12.097	9.741	10.523	2.267	2626	2711	3.739	2443	183	2504	207	135591	23587	0	0	0
1	119	3	NegativeControl	(-)3xSLv1	9550	2845	60	72	86	64	74	110	110	154	173	112	456	473	315	66	252	252	289	208	71	-0.186	-0.109	0.304	0.282	4.908	166	197	Error	-38	204	-24	221	10378	56749	-50	0	0
1	120	3	unmapped	UPB_081740	9625	2840	50	4550	4354	1057	24	125	125	184	202	109	355	387	225	58	299	299	307	220	71	79.018	48.057	20.034	29.961	3.411	4481	4317	6.304	4425	56	4229	88	348344	30931	0	0	0
1	121	3	unmapped	UPB_013821	9695	2840	45	2381	2428	410	16	97	97	116	87	75	440	448	248	55	244	244	270	196	72	11.653	11.426	7.481	11.157	3.073	2480	2535	3.543	2284	196	2331	204	126270	23277	0	0	0
1	122	3	unmapped	UPB_019501	9775	2840	50	1514	1481	503	33	75	75	99	76	76	442	471	223	47	251	251	463	1794	387	7.534	6.391	5.811	6.886	3.276	1630	1626	2.913	1439	191	1406	220	118463	37668	0	0	0
1	123	3		NA	9845	2845	60	46	65	49	75	78	78	104	82	78	192	224	166	74	229	229	268	205	76	0.865	2.6	0.472	0.438	3.283	-69	-18	-0.209	-32	-37	-13	-5	7809	26903	-50	0	0
1	124	3	unmapped	UPB_010438	9920	2840	50	3417	3367	859	25	135	135	147	102	69	443	454	265	58	221	221	259	191	73	14.784	13.871	12.891	14.808	2.794	3504	3465	3.886	3282	222	3232	233	269332	36322	0	0	0
1	125	3	unmapped	UPB_121118	9990	2840	45	1890	1905	322	16	116	116	130	93	71	367	394	219	55	250	250	274	185	67	15.162	12.424	7.708	9.589	2.925	1891	1933	3.922	1774	117	1789	144	99065	20473	0	0	0
1	126	3	unmapped	UPB_176801	10065	2840	50	2181	2160	592	27	111	111	124	84	67	391	395	247	62	274	274	293	190	64	17.692	16.934	11.588	12.868	2.791	2187	2170	4.145	2070	117	2049	121	172811	31627	0	0	0
1	127	3	unmapped	UPB_027583	10140	2840	50	4598	4400	1012	23	120	120	148	118	79	400	409	251	61	267	267	293	204	69	33.669	30.141	15.493	19.017	2.387	4611	4422	5.073	4478	133	4280	142	351983	32714	0	0	0
1	128	3	unmapped	UPB_053897	10215	2840	50	3385	3284	776	23	122	122	146	111	76	434	506	634	125	264	264	305	211	69	19.194	13.066	10.516	14.887	3.871	3433	3404	4.263	3263	170	3162	242	262715	40515	0	0	0
1	129	3	unmapped	UPB_154523	10285	2840	50	4611	4460	1107	24	125	125	155	119	76	355	371	201	54	218	218	260	190	73	32.745	28.333	23.082	26.465	2.695	4623	4488	5.033	4486	137	4335	153	356818	29675	0	0	0
1	130	3	unmapped	UPB_161174	10360	2840	50	3560	3403	778	22	113	113	137	111	81	439	409	225	55	212	212	265	200	75	15.185	16.701	12.567	16.893	3.14	3674	3487	3.925	3447	227	3290	197	272206	32747	0	0	0
1	131	3	unmapped	UPB_218579	10435	2840	45	799	808	269	33	75	75	104	90	86	432	430	264	61	209	209	294	383	130	3.247	3.317	2.576	2.728	2.119	947	954	1.699	724	223	733	221	42016	22381	0	0	0
1	132	3	unmapped	UPB_108498	10505	2840	50	4696	4528	1136	25	77	77	105	91	86	394	395	231	58	234	234	257	183	71	28.869	27.646	20.764	24.283	2.668	4779	4612	4.851	4619	160	4451	161	362278	31626	0	0	0
1	133	3	unmapped	UPB_077878	10580	2840	50	1075	1037	349	33	76	76	95	71	74	365	374	219	58	225	225	251	173	68	7.136	6.45	4.287	4.32	2.484	1139	1110	2.835	999	140	961	149	82975	29948	0	0	0
1	134	3	unmapped	UPB_187421	10655	2840	50	3431	3368	994	29	78	78	102	96	94	406	439	251	57	238	238	278	193	69	19.958	16.368	12.371	15.367	2.826	3521	3491	4.319	3353	168	3290	201	269456	35122	0	0	0
1	135	3	unmapped	UPB_219492	10725	2840	50	812	803	255	31	76	76	111	110	99	401	446	299	67	268	268	284	203	71	5.534	4.084	2.882	3.137	2.61	869	905	2.468	736	133	727	178	64202	35709	0	0	0
1	136	3	unmapped	UPB_080557	10800	2840	50	1676	1651	445	26	73	73	92	73	79	427	441	252	57	198	198	238	182	76	7	6.494	5.088	6.251	2.781	1832	1821	2.807	1603	229	1578	243	132076	35257	0	0	0
1	137	3	unmapped	UPB_016070	10875	2840	50	1424	1357	478	35	67	67	87	64	73	437	405	250	61	186	186	236	179	75	5.406	5.89	4.294	5.205	2.789	1608	1509	2.435	1357	251	1290	219	108536	32433	0	0	0
1	138	3	unmapped	UPB_206055	10945	2840	50	861	843	310	36	58	58	73	53	72	382	406	246	60	211	211	259	228	88	4.696	4.026	3.069	3.973	3.186	974	980	2.231	803	171	785	195	67469	32496	0	0	0
1	139	3	unmapped	UPB_092223	11020	2840	50	1131	1135	326	28	65	65	76	53	69	416	422	268	63	188	188	246	243	98	4.675	4.573	3.873	4.793	3.438	1294	1304	2.225	1066	228	1070	234	90824	33760	0	0	0
1	140	3	unmapped	UPB_174970	11095	2840	50	1662	1614	538	33	85	85	101	60	59	318	356	210	58	213	213	234	183	78	15.019	10.692	8.678	9.719	3.11	1682	1672	3.909	1577	105	1529	143	129126	28461	0	0	0
1	141	3	unmapped	UPB_184650	11165	2840	45	1795	1820	360	19	79	79	95	61	64	392	400	231	57	250	250	275	187	68	12.085	11.607	7.879	10.229	2.989	1858	1891	3.595	1716	142	1741	150	94662	20824	0	0	0
1	142	3	unmapped	UPB_085617	11240	2840	50	1667	1618	408	25	81	81	103	77	74	350	389	252	64	243	243	270	195	72	14.822	10.527	7.494	8.158	2.892	1693	1683	3.89	1586	107	1537	146	129424	31145	0	0	0
1	143	3	unmapped	UPB_022623	11315	2840	50	3065	3051	720	23	101	101	122	86	70	368	401	237	59	252	252	266	188	70	25.552	19.799	16.947	18.935	3.075	3080	3099	4.675	2964	116	2950	149	244069	32079	0	0	0
1	144	3	unmapped	UPB_165843	11385	2840	50	2836	2844	756	26	98	98	113	84	74	360	381	232	60	225	225	257	239	92	20.281	17.603	11.61	14.452	2.714	2873	2902	4.342	2738	135	2746	156	227518	30503	0	0	0
1	145	3	unmapped	UPB_004428	11460	2840	50	2287	2236	538	24	88	88	111	91	81	395	431	284	65	238	238	287	249	86	14.006	11.13	9.247	9.516	2.668	2356	2341	3.808	2199	157	2148	193	178883	34501	0	0	0
1	146	3	unmapped	UPB_013827	11535	2840	50	3415	3153	928	29	107	107	120	87	72	310	372	247	66	221	221	245	171	69	37.169	20.172	12.693	16.677	2.958	3397	3197	5.216	3308	89	3046	151	252207	29753	0	0	0
1	147	3	unmapped	UPB_045501	11605	2840	50	4731	4653	937	20	106	106	132	107	81	371	374	216	57	210	210	220	156	70	28.727	27.726	21.021	29.149	3.531	4786	4711	4.844	4625	161	4547	164	372238	29948	0	0	0
1	148	3	unmapped	UPB_230394	11685	2840	50	829	785	352	44	83	83	114	105	92	666	716	376	52	223	223	240	164	68	1.684	1.424	1.67	1.392	4.199	1189	1195	0.752	746	443	702	493	62786	57319	0	0	0
1	149	3	unmapped	UPB_054500	11750	2840	50	2935	2874	765	26	103	103	109	71	65	336	379	243	64	206	206	234	178	76	21.785	16.017	13.906	17.092	3.077	2962	2944	4.445	2832	130	2771	173	229926	30304	0	0	0
1	150	3	unmapped	UPB_036750	11825	2840	50	3393	3381	753	22	105	105	119	79	66	444	436	269	61	201	201	222	157	70	13.531	13.94	10.855	13.014	2.621	3531	3511	3.758	3288	243	3276	235	270468	34855	0	0	0
1	151	3	unmapped	UPB_008805	11900	2840	50	2268	2182	640	29	94	94	109	75	68	376	372	203	54	209	209	234	154	65	13.018	12.81	10.521	13.04	3.332	2341	2251	3.702	2174	167	2088	163	174524	29724	0	0	0
1	152	3	unmapped	UPB_100428	11970	2840	50	3514	3437	858	24	82	82	102	74	72	320	386	263	68	231	231	258	172	66	38.562	21.645	18.122	18.546	2.532	3521	3510	5.269	3432	89	3355	155	274928	30878	0	0	0
1	153	3	unmapped	UPB_150722	12045	2840	50	2702	2605	613	23	92	92	111	81	72	380	404	223	55	231	231	255	188	73	17.517	14.526	9.944	13.284	3.287	2759	2686	4.131	2610	149	2513	173	208360	32352	0	0	0
1	154	3	unmapped	UPB_072078	12120	2840	50	3240	3235	918	28	90	90	110	86	78	383	415	258	62	206	206	271	217	80	17.797	15.048	12.493	13.95	2.906	3327	3354	4.154	3150	177	3145	209	258774	33208	0	0	0
1	155	3	unmapped	UPB_167399	12195	2840	50	2054	1882	614	32	69	69	98	83	84	571	602	384	63	208	208	257	196	76	5.468	4.602	4.51	5.369	3.829	2348	2207	2.451	1985	363	1813	394	150536	48196	0	0	0
1	156	3	unmapped	UPB_223334	12265	2835	40	735	756	198	26	62	62	88	78	88	330	363	194	53	198	198	252	201	79	5.098	4.206	3.88	4.384	2.864	805	859	2.35	673	132	694	165	39329	18852	0	0	0
1	157	3	unmapped	UPB_107353	12340	2840	50	3008	2920	738	25	87	87	105	82	78	312	367	290	79	229	229	260	185	71	35.193	20.529	14.992	17.135	3.503	3004	2971	5.137	2921	83	2833	138	233604	29337	0	0	0
1	158	3	unmapped	UPB_032956	12415	2840	50	4353	4139	1108	26	88	88	116	85	73	434	435	280	64	198	198	221	164	74	18.072	17.093	16.111	18.797	3.956	4501	4288	4.176	4265	236	4051	237	331146	34762	0	0	0
1	159	3	unmapped	UPB_221928	12485	2840	50	698	707	242	34	105	105	139	114	82	293	365	314	86	219	219	258	179	69	8.014	4.123	3.436	3.484	3.558	667	748	3.002	593	74	602	146	56562	29224	0	0	0
1	160	3	unmapped	UPB_191144	12560	2840	50	2343	2362	524	22	107	107	134	113	84	363	397	217	54	238	238	260	170	65	17.888	14.182	9.382	10.754	2.456	2361	2414	4.161	2236	125	2255	159	188949	31779	0	0	0
1	161	3	unmapped	UPB_156517	12630	2840	50	3299	3231	848	26	88	88	107	84	78	427	459	256	55	249	249	273	194	71	18.039	14.967	11.054	13.843	2.982	3389	3353	4.173	3211	178	3143	210	258471	36685	0	0	0
1	162	3	unmapped	UPB_016073	12705	2840	50	1731	1688	399	23	86	86	108	92	85	373	395	222	56	211	211	258	221	85	10.154	8.707	8.057	8.785	2.688	1807	1786	3.344	1645	162	1602	184	135022	31631	0	0	0
1	163	3	unmapped	UPB_096383	12780	2840	50	2008	1973	551	27	80	80	97	78	80	448	474	270	56	214	214	242	196	80	8.239	7.281	6.472	7.243	3.117	2162	2153	3.043	1928	234	1893	260	157844	37951	0	0	0
1	164	3	unmapped	UPB_140313	12850	2840	50	4813	4586	1141	24	114	114	127	96	75	367	372	249	66	211	211	250	186	74	30.122	27.776	20.645	20.355	2.503	4855	4633	4.913	4699	156	4472	161	366875	29799	0	0	0
1	165	3	unmapped	UPB_232334	12925	2840	50	1617	1523	457	30	94	94	113	88	77	360	425	273	64	159	159	206	178	86	7.577	5.372	4.707	6.278	3.949	1724	1695	2.922	1523	201	1429	266	121838	34007	0	0	0
1	166	3	unmapped	UPB_154976	13000	2840	50	2747	2693	716	26	88	88	101	70	69	362	423	281	66	175	175	211	161	76	14.219	10.504	10.277	11.968	3.011	2846	2853	3.83	2659	187	2605	248	215406	33817	0	0	0
1	167	3	unmapped	UPB_051763	13070	2840	50	3233	3139	750	23	103	103	120	90	75	405	437	266	60	198	198	224	146	65	15.121	12.703	11.224	15.583	3.421	3337	3275	3.918	3130	207	3036	239	251103	34984	0	0	0
1	168	3	unmapped	UPB_017729	13145	2840	50	1972	1976	460	23	92	92	116	94	81	490	545	322	59	193	193	229	189	82	6.33	5.352	5.772	5.945	2.39	2177	2236	2.662	1880	297	1884	352	158062	43572	0	0	0
1	169	3	unmapped	UPB_133993	13220	2840	50	1867	1778	533	29	92	92	112	82	73	412	433	250	57	217	217	259	197	76	9.103	7.806	6.269	7.494	3.026	1970	1902	3.186	1775	195	1686	216	142216	34631	0	0	0
1	170	3	unmapped	UPB_106812	13290	2840	50	4132	3978	864	21	104	104	112	73	65	410	422	241	57	236	236	269	172	63	23.149	20.828	15.309	18.796	2.923	4202	4060	4.533	4028	174	3874	186	318230	33733	0	0	0
1	171	3	unmapped	UPB_194753	13365	2835	45	1780	1769	351	19	76	76	99	79	79	365	384	240	62	261	261	274	187	68	16.385	13.764	7.691	8.435	2.333	1808	1816	4.034	1704	104	1693	123	91969	19952	0	0	0
1	172	3	unmapped	UPB_185206	13440	2840	50	3213	3093	790	25	74	74	120	149	124	328	366	246	67	234	234	268	212	79	33.394	22.871	14.596	13.86	2.183	3233	3151	5.062	3139	94	3019	132	247412	29301	0	0	0
1	173	3	unmapped	UPB_222268	13515	2850	30	509	518	225	43	73	73	147	185	125	529	555	267	48	231	231	269	218	81	1.463	1.373	1.104	1.405	3.178	734	769	0.549	436	298	445	324	16562	17758	0	0	0
1	174	3	unmapped	UPB_056361	13585	2835	45	1674	1742	365	20	67	67	101	96	95	392	447	268	59	233	233	270	201	74	10.107	7.827	6.695	8.374	3.111	1766	1889	3.337	1607	159	1675	214	90604	23255	0	0	0
1	175	3	NC2_00093385	NC2_00093385	13665	2835	45	47	57	39	68	48	48	71	59	83	976	932	367	39	213	213	254	202	79	-0.001	0.013	0.037	0.039	3.64	762	728	Error	-1	763	9	719	2979	48468	0	0	0
1	176	3	unmapped	UPB_016979	13730	2840	50	1914	1929	504	26	62	62	82	66	80	442	462	246	53	203	203	221	165	74	7.749	7.208	6.498	7.116	2.272	2091	2126	2.954	1852	239	1867	259	154322	36988	0	0	0
1	177	3	unmapped	UPB_231771	13815	2840	50	65	78	58	74	53	53	96	140	145	1738	1774	505	28	218	218	231	173	74	0.008	0.016	0.03	0.027	2.739	1532	1581	-6.985	12	1520	25	1556	6204	141882	0	0	0
1	178	3	unmapped	UPB_038966	13880	2840	50	2531	2469	690	27	67	67	82	64	78	358	387	245	63	219	219	250	196	78	17.727	14.298	9.586	12.299	2.776	2603	2570	4.148	2464	139	2402	168	197555	30987	0	0	0
1	179	3	unmapped	UPB_123077	13950	2840	50	3192	3185	755	23	90	90	103	69	66	1768	1598	884	55	185	185	212	174	82	1.96	2.19	1.95	2.948	3.366	4685	4508	0.971	3102	1583	3095	1413	254784	127820	0	0	0
1	180	3	unmapped	UPB_011216	14020	2835	45	2344	2288	517	22	93	93	122	129	105	395	419	238	56	236	236	250	176	70	14.157	11.995	9.959	11.827	3.872	2410	2378	3.823	2251	159	2195	183	118990	21762	0	0	0
1	181	3	unmapped	UPB_038618	14100	2840	50	2275	2155	716	33	96	96	134	149	111	364	400	229	57	235	235	259	199	76	16.891	12.479	8.852	13.442	4.331	2308	2224	4.078	2179	129	2059	165	172360	32000	0	0	0
1	182	3	unmapped	UPB_197255	14170	2840	45	700	722	233	32	58	58	81	67	82	389	429	235	54	222	222	258	190	73	3.844	3.208	2.871	3.103	2.72	809	871	1.943	642	167	664	207	37534	22290	0	0	0
1	183	3	unmapped	UPB_034888	14240	2835	45	2229	2274	438	19	82	82	104	82	78	305	353	233	66	212	212	261	196	75	23.086	15.546	9.892	16.329	4.743	2240	2333	4.529	2147	93	2192	141	118231	18373	0	0	0
1	184	3	unmapped	UPB_080561	14320	2840	50	1334	1304	432	33	99	99	116	86	74	362	406	221	54	212	212	253	183	72	8.233	6.211	5.866	7.326	4.184	1385	1399	3.041	1235	150	1205	194	104327	32456	0	0	0
1	185	3		NA	14390	2840	60	49	62	47	75	79	79	101	88	87	197	230	156	67	203	203	229	160	69	5	-0.63	0.366	0.445	4.099	-36	10	2.322	-30	-6	-17	27	7409	27571	-50	0	0
1	186	3	unmapped	UPB_204458	14465	2840	50	2090	2041	529	25	90	90	115	97	84	352	378	225	59	182	182	233	200	85	11.765	9.954	8.897	11.341	3.196	2170	2147	3.556	2000	170	1951	196	163311	30219	0	0	0
1	187	3	unmapped	UPB_024526	14540	2840	50	3678	3439	924	26	87	87	116	97	83	344	435	516	118	229	229	258	194	75	31.226	16.272	13.945	17.658	3.359	3706	3558	4.965	3591	115	3352	206	275116	34797	0	0	0
1	188	3	unmapped	UPB_069687	14610	2840	50	1456	1463	455	31	96	96	120	96	80	381	433	260	60	195	195	238	173	72	7.312	5.744	5.724	6.692	3.616	1546	1605	2.87	1360	186	1367	238	117060	34668	0	0	0
1	189	3	unmapped	UPB_014368	14685	2840	50	1534	1467	464	31	58	58	86	83	96	395	430	262	60	207	207	248	195	78	7.851	6.318	5.996	7.451	3.253	1664	1632	2.973	1476	188	1409	223	117362	34360	0	0	0
1	190	3	unmapped	UPB_182233	14760	2840	50	1102	1093	368	33	50	50	78	67	85	375	392	269	68	203	203	239	174	72	6.116	5.519	4.257	4.086	3.335	1224	1232	2.613	1052	172	1043	189	87402	31361	0	0	0
1	191	3	unmapped	UPB_072049	14830	2840	50	3295	3233	878	27	126	126	131	88	67	304	362	231	63	190	190	215	152	70	27.798	18.064	16.985	18.632	3.114	3283	3279	4.797	3169	114	3107	172	258651	28993	0	0	0
1	192	3	unmapped	UPB_178199	14905	2835	45	2142	2150	389	18	126	126	131	77	58	435	463	276	59	203	203	230	163	70	8.69	7.785	6.978	10.582	4.157	2248	2284	3.119	2016	232	2024	260	111785	24093	0	0	0
1	193	3	unmapped	UPB_225316	14975	2840	50	2966	2807	764	27	102	102	110	73	66	344	412	273	66	191	191	257	214	83	18.719	12.24	10.013	12.93	2.76	3017	2926	4.226	2864	153	2705	221	224557	32957	0	0	0
1	194	3	unmapped	UPB_177839	15050	2840	50	2134	2146	567	26	92	92	101	72	71	318	361	259	71	189	189	234	212	90	15.829	11.942	9.363	10.696	3.209	2171	2226	3.985	2042	129	2054	172	171664	28919	0	0	0
1	195	3	unmapped	UPB_153865	15125	2840	50	3568	3383	930	27	86	86	111	88	79	329	366	217	59	200	200	217	158	72	26.992	19.861	15.452	18.194	2.793	3611	3463	4.754	3482	129	3297	166	270656	29288	0	0	0
1	196	3	unmapped	UPB_184367	15195	2835	55	3038	2833	775	27	99	99	120	84	70	335	358	244	68	214	214	238	177	74	24.289	18.986	16.299	16.252	2.853	3060	2878	4.602	2939	121	2734	144	226674	28653	0	0	0
1	197	3	unmapped	UPB_119428	15270	2835	50	2799	2721	779	28	93	93	116	86	74	352	382	225	58	187	187	225	172	76	16.4	13.477	11.401	13.176	3.1	2871	2823	4.036	2706	165	2628	195	217647	30560	0	0	0
1	198	3	unmapped	UPB_069284	15340	2835	45	3304	3310	482	14	110	110	133	109	81	383	427	256	59	224	224	250	170	68	20.088	15.764	13.786	16.665	2.641	3353	3403	4.328	3194	159	3200	203	172099	22208	0	0	0
1	199	3	unmapped	UPB_184284	15415	2835	45	2902	2896	531	18	105	105	124	100	80	339	390	246	63	220	220	269	232	86	23.504	16.418	12.719	15.549	2.845	2916	2961	4.555	2797	119	2791	170	150579	20257	0	0	0
1	200	3	unmapped	UPB_120359	15490	2835	45	2189	2133	456	21	93	93	106	84	79	378	411	236	57	209	209	254	196	77	12.402	10.099	9.904	10.279	2.541	2265	2242	3.633	2096	169	2040	202	110939	21397	0	0	0
1	201	3	unmapped	UPB_046734	15565	2835	50	1803	1774	556	31	58	58	91	84	92	345	374	231	61	231	231	268	205	76	15.307	12	9.034	9.992	2.603	1859	1859	3.936	1745	114	1716	143	141921	29883	0	0	0
1	202	3	unmapped	UPB_153695	15635	2835	55	3212	3069	860	28	98	98	113	90	79	352	365	199	54	264	264	286	208	72	35.386	29.416	15.886	20.675	3.352	3202	3072	5.145	3114	88	2971	101	245545	29173	0	0	0
1	203	3	unmapped	UPB_082024	15710	2840	50	1461	1478	428	28	78	78	98	80	81	338	355	214	60	203	203	236	194	82	10.244	9.211	6.927	7.678	2.881	1518	1552	3.357	1383	135	1400	152	118238	28374	0	0	0
1	204	3	unmapped	UPB_190390	15780	2835	45	2267	2258	393	17	88	88	106	80	75	318	353	248	70	198	198	232	194	83	18.158	14	13.315	12.95	2.974	2299	2325	4.183	2179	120	2170	155	117431	18335	0	0	0
1	205	3	unmapped	UPB_006237	15860	2835	50	2680	2584	819	31	106	106	127	96	75	372	390	250	64	232	232	266	195	73	18.386	15.684	10.145	11.203	2.939	2714	2636	4.201	2574	140	2478	158	206732	31170	0	0	0
1	206	3	unmapped	UPB_177385	15930	2835	45	2954	2923	402	13	110	110	123	91	73	458	519	277	53	268	268	295	204	69	14.968	11.207	12.166	11.665	2.275	3034	3064	3.904	2844	190	2813	251	152016	27013	0	0	0
1	207	3	unmapped	UPB_079326	16005	2835	50	1230	1199	345	28	81	81	106	89	83	355	399	290	72	251	251	279	212	75	11.048	7.554	4.388	5.11	2.925	1253	1266	3.466	1149	104	1118	148	95915	31890	0	0	0
1	208	3	unmapped	UPB_084182	16075	2835	45	2194	2190	405	18	81	81	102	79	77	304	363	206	56	247	247	256	192	75	37.07	18.181	14.422	22.706	5.266	2170	2225	5.212	2113	57	2109	116	113869	18866	0	0	0
1	209	3	unmapped	UPB_115466	16150	2835	50	2977	2939	736	25	86	86	115	94	81	375	474	401	84	253	253	276	190	68	23.697	12.91	12.043	13.202	3.025	3013	3074	4.567	2891	122	2853	221	235099	37954	0	0	0
1	210	3		NA	16220	2835	60	42	63	58	92	74	74	100	84	84	224	233	175	75	211	211	236	177	75	-2.462	-0.5	0.331	0.343	3.801	-19	11	Error	-32	13	-11	22	7538	27987	-50	0	0
1	211	3	unmapped	UPB_101809	16305	2840	55	660	620	345	55	99	99	132	138	104	849	942	451	47	212	212	238	171	71	0.881	0.714	0.958	0.851	3.241	1198	1251	-0.183	561	637	521	730	49583	75336	0	0	0
1	212	3	unmapped	UPB_143679	16365	2835	45	3028	3005	513	17	120	120	161	166	103	383	417	218	52	229	229	256	183	71	18.883	15.346	10.553	13.884	2.841	3062	3073	4.239	2908	154	2885	188	156235	21704	0	0	0
1	213	3	unmapped	UPB_111733	16445	2835	50	3951	3806	946	24	82	82	113	117	103	370	431	285	66	235	235	263	189	71	28.659	19	14.17	17.484	3.035	4004	3920	4.841	3869	135	3724	196	304497	34444	0	0	0
1	214	3	unmapped	UPB_127543	16515	2835	45	1724	1775	428	24	68	68	86	70	81	359	408	245	60	224	224	260	205	78	12.267	9.277	6.658	8.16	2.642	1791	1891	3.617	1656	135	1707	184	92283	21214	0	0	0
1	215	3	unmapped	UPB_074913	16590	2835	45	1746	1726	396	22	66	66	85	63	74	403	440	266	60	182	182	246	223	90	7.602	6.434	5.182	6.904	2.517	1901	1918	2.926	1680	221	1660	258	89748	22889	0	0	0
1	216	3	unmapped	UPB_090649	16665	2835	45	1510	1463	301	20	63	63	95	80	84	312	354	222	62	231	231	448	2327	519	17.864	11.382	7.342	8.609	2.778	1528	1523	4.159	1447	81	1400	123	76054	18427	0	0	0
1	217	3	unmapped	UPB_205533	16740	2835	45	776	768	220	28	67	67	95	84	88	398	431	244	56	236	236	463	2424	523	4.377	3.595	3.083	3.456	2.55	871	896	2.13	709	162	701	195	39956	22391	0	0	0
1	218	3	unmapped	UPB_213059	16810	2840	45	901	876	299	34	66	66	86	76	88	360	389	223	57	253	253	268	183	68	7.804	5.956	4.781	5.535	3.406	942	946	2.964	835	107	810	136	45545	20235	0	0	0
1	219	3	unmapped	UPB_171953	16885	2835	50	811	825	287	34	58	58	83	68	81	943	893	446	49	252	252	266	161	60	1.09	1.197	1.185	1.318	2.942	1444	1408	0.124	753	691	767	641	66011	71429	0	0	0
1	220	3	unmapped	UPB_145937	16955	2835	50	2403	2395	622	25	80	80	95	73	76	341	362	228	62	216	216	253	195	77	18.584	15.856	10.847	12.969	2.82	2448	2461	4.216	2323	125	2315	146	191589	28927	0	0	0
1	221	3	unmapped	UPB_016082	17030	2835	50	1375	1409	394	27	88	88	102	84	82	333	357	211	59	225	225	693	5097	735	11.917	10.008	7.028	8.062	2.875	1395	1453	3.575	1287	108	1321	132	112714	28527	0	0	0
1	222	3	unmapped	UPB_129144	17105	2835	50	1824	1730	489	28	90	90	106	86	81	308	369	247	66	221	221	249	176	70	19.931	11.081	7.724	9.81	3.412	1821	1788	4.317	1734	87	1640	148	138411	29519	0	0	0
1	223	3	unmapped	UPB_161268	17175	2835	50	2020	2038	513	25	93	93	107	73	68	343	362	223	61	188	188	234	169	72	12.432	11.178	8.69	9.065	2.164	2082	2119	3.636	1927	155	1945	174	163055	28927	0	0	0
1	224	3	unmapped	UPB_148646	17250	2835	50	1826	1768	439	24	78	78	100	80	80	370	392	219	55	241	241	289	205	70	13.55	11.192	8.762	8.787	2.254	1877	1841	3.76	1748	129	1690	151	141435	31356	0	0	0
1	225	3	unmapped	UPB_146543	17325	2835	50	1987	1993	530	26	89	89	106	80	75	333	363	215	59	237	237	266	201	75	19.771	15.111	10.291	12.088	3.158	1994	2030	4.305	1898	96	1904	126	159477	29041	0	0	0
1	226	3		NA	17395	2835	60	52	68	52	76	81	81	97	68	70	204	218	157	72	214	214	235	170	72	2.9	-3.25	0.363	0.399	3.617	-39	-9	1.536	-29	-10	-13	4	8179	26187	-50	0	0
1	227	3	unmapped	UPB_025699	17470	2835	50	1809	1745	440	25	82	82	103	72	69	380	375	239	63	232	232	254	182	71	11.669	11.629	7.975	8.459	2.45	1875	1806	3.545	1727	148	1663	143	139610	29971	0	0	0
1	228	3	unmapped	UPB_172177	17545	2835	50	1283	1295	383	29	85	85	101	73	72	322	358	212	59	179	179	243	205	84	8.378	6.76	5.496	6.077	3.105	1341	1389	3.067	1198	143	1210	179	103627	28625	0	0	0
1	229	3	unmapped	UPB_029095	17615	2835	50	2965	2922	691	23	107	107	116	81	69	377	400	222	55	242	242	258	197	76	21.17	17.816	14.413	17.875	3.001	2993	2973	4.404	2858	135	2815	158	233794	31969	0	0	0
1	230	3	unmapped	UPB_160264	17690	2835	50	3428	3330	828	24	105	105	115	84	73	355	366	212	57	236	236	252	180	71	27.924	24.808	15.24	17.832	2.496	3442	3355	4.803	3323	119	3225	130	266379	29276	0	0	0
1	231	3	unmapped	UPB_168864	17760	2835	50	1457	1411	466	33	58	58	81	63	77	310	326	271	83	223	223	248	178	71	16.08	13.136	6.841	7.808	3.62	1486	1456	4.007	1399	87	1353	103	112892	26078	0	0	0
1	232	3	unmapped	UPB_174179	17835	2835	50	2213	2195	574	26	61	61	79	58	73	314	377	287	76	248	248	258	166	64	32.606	16.543	10.956	14.531	3.723	2218	2263	5.027	2152	66	2134	129	175620	30129	0	0	0
1	233	3	unmapped	UPB_092649	17910	2835	50	1536	1507	412	27	69	69	80	56	70	326	355	205	57	258	258	263	179	68	21.574	14.825	10.176	11.012	2.862	1535	1535	4.431	1467	68	1438	97	120522	28417	0	0	0
1	234	3	unmapped	UPB_092397	17985	2835	50	2039	2096	565	26	72	72	87	74	85	311	343	210	61	217	217	261	197	75	20.926	16.063	13.272	12.856	2.953	2061	2150	4.387	1967	94	2024	126	167640	27453	0	0	0
1	235	3	unmapped	UPB_210191	18065	2840	55	399	368	226	61	75	75	99	84	84	4647	4749	1040	21	196	196	230	177	76	0.073	0.064	0.08	0.056	2.888	4775	4846	-3.78	324	4451	293	4553	29456	379892	0	0	0
1	236	3	unmapped	UPB_213952	18130	2835	50	1300	1318	392	29	88	88	111	80	72	329	353	243	68	180	180	207	155	74	8.134	7.11	4.277	5.674	3.283	1361	1403	3.024	1212	149	1230	173	105427	28246	0	0	0
1	237	3	unmapped	UPB_199869	18205	2835	50	1205	1196	345	28	81	81	111	96	86	371	368	206	55	196	196	253	206	81	6.423	6.483	4.688	6.894	3.166	1299	1287	2.683	1124	175	1115	172	95715	29476	0	0	0
1	238	3	unmapped	UPB_199057	18275	2840	35	674	669	220	32	70	70	112	127	113	418	424	197	46	231	231	288	227	78	3.23	3.104	2.965	2.617	2.651	791	792	1.692	604	187	599	193	21406	13571	0	0	0
1	239	3	unmapped	UPB_158571	18350	2835	50	2152	2181	632	28	77	77	107	110	102	339	384	266	69	243	243	278	211	75	21.615	14.922	11.477	10.712	2.703	2171	2245	4.434	2075	96	2104	141	174465	30728	0	0	0
1	240	3	unmapped	UPB_160910	18425	2835	50	2994	2911	760	26	87	87	108	74	68	350	376	208	55	224	224	264	220	83	23.071	18.579	14.731	15.967	2.901	3033	2976	4.528	2907	126	2824	152	232855	30067	0	0	0
1	241	3	unmapped	UPB_088343	18495	2835	50	1550	1564	412	26	78	78	101	64	63	319	369	251	68	212	212	257	215	83	13.757	9.465	7.407	8.456	3.278	1579	1643	3.782	1472	107	1486	157	125099	29480	0	0	0
1	242	3	unmapped	UPB_137537	18570	2835	50	2995	2924	657	22	84	84	105	78	74	313	399	295	73	212	212	258	210	81	28.822	15.187	14.542	17.564	3.826	3012	3027	4.849	2911	101	2840	187	233881	31890	0	0	0
1	243	3	unmapped	UPB_049677	18640	2835	50	2917	2806	680	24	91	91	109	82	75	316	355	278	78	233	233	251	191	76	34.048	22.254	12.109	15.378	3.088	2909	2837	5.09	2826	83	2715	122	224444	28409	0	0	0
1	244	3	unmapped	UPB_196694	18720	2840	50	474	483	246	50	85	85	103	80	77	519	565	302	53	226	226	257	185	71	1.328	1.174	1.102	1.018	3.046	682	737	0.409	389	293	398	339	38606	45194	0	0	0
1	245	3	unmapped	UPB_104078	18790	2835	50	946	958	327	34	92	92	108	83	76	304	317	199	62	206	206	251	178	70	8.714	7.802	4.371	5.754	3.36	952	977	3.123	854	98	866	111	76646	25324	0	0	0
1	246	3	unmapped	UPB_202625	18860	2835	50	2730	2660	701	26	100	100	112	81	72	282	313	229	73	212	212	259	182	70	37.571	25.347	12.429	15.245	3.055	2700	2661	5.232	2630	70	2560	101	212803	25037	0	0	0
1	247	3	unmapped	UPB_211404	18935	2835	50	928	966	298	30	85	85	100	80	80	278	315	191	60	241	241	263	176	66	22.784	11.905	5.238	6.959	3.285	880	955	4.51	843	37	881	74	77309	25202	0	0	0
1	248	3	unmapped	UPB_016376	19010	2835	50	1448	1516	430	28	81	81	91	75	82	337	388	272	70	213	213	257	208	80	11.024	8.2	7.22	7.476	2.938	1491	1610	3.463	1367	124	1435	175	121297	31060	0	0	0
1	249	3	unmapped	UPB_148967	19085	2835	45	2260	2269	342	15	74	74	93	74	79	414	440	237	53	205	205	257	208	80	10.459	9.34	8.382	9.839	2.515	2395	2430	3.387	2186	209	2195	235	117994	22902	0	0	0
1	250	3	unmapped	UPB_217891	19155	2835	35	288	314	151	48	68	68	86	68	79	401	424	208	49	231	231	261	185	70	1.294	1.275	1.178	1.201	3.659	390	439	0.372	220	170	246	193	10062	13555	0	0	0
1	251	3	unmapped	UPB_155345	19230	2835	50	2520	2388	573	23	76	76	88	63	71	300	368	284	77	222	222	267	193	72	31.333	15.836	10.799	10.959	3.074	2522	2458	4.97	2444	78	2312	146	191038	29476	0	0	0
1	252	3	unmapped	UPB_055505	19305	2835	50	1495	1479	438	29	66	66	80	59	73	306	311	186	59	225	225	266	187	70	17.642	16.43	10.293	11.403	3.172	1510	1499	4.141	1429	81	1413	86	118327	24911	0	0	0
1	253	3	unmapped	UPB_006629	19375	2835	50	1749	1741	498	28	65	65	80	61	76	309	315	204	64	265	265	310	227	73	38.273	33.52	10.229	13.132	2.889	1728	1726	5.258	1684	44	1676	50	139294	25210	0	0	0
1	254	3	unmapped	UPB_190943	19450	2835	50	2884	2738	656	23	86	86	102	78	76	330	359	241	67	197	197	249	194	77	21.038	16.37	12.774	15.747	3.204	2931	2814	4.395	2798	133	2652	162	219062	28748	0	0	0
1	255	3	unmapped	UPB_153692	19520	2835	50	2539	2519	739	29	81	81	105	100	95	358	349	176	50	219	219	270	194	71	17.683	18.754	12.174	13.805	2.297	2597	2568	4.144	2458	139	2438	130	201529	27930	0	0	0
1	256	3	unmapped	UPB_076157	19595	2835	50	2762	2653	634	23	83	83	134	157	117	336	359	220	61	231	231	241	167	69	25.514	20.078	19.542	20.193	2.675	2784	2698	4.673	2679	105	2570	128	212217	28699	0	0	0
1	257	3	unmapped	UPB_222110	19675	2830	30	571	613	165	26	80	80	137	164	119	373	464	292	62	208	208	243	185	76	2.976	2.082	1.92	2.802	4.207	656	789	1.573	491	165	533	256	19618	14834	0	0	0
1	258	3	unmapped	UPB_079802	19740	2835	50	1752	1660	499	30	79	79	96	75	78	320	341	210	61	237	237	259	195	75	20.157	15.202	8.208	8.963	2.507	1756	1685	4.333	1673	83	1581	104	132783	27257	0	0	0
1	259	3	unmapped	UPB_002914	19815	2835	50	2265	2225	574	25	73	73	83	66	79	291	330	224	67	212	212	245	177	72	27.747	18.237	10.994	14.393	3.511	2271	2270	4.794	2192	79	2152	118	178035	26420	0	0	0
1	260	3	unmapped	UPB_043162	19890	2835	50	2501	2436	663	27	75	75	78	58	74	365	377	236	62	261	261	284	209	73	23.327	20.353	10.756	11.803	2.455	2530	2477	4.544	2426	104	2361	116	194911	30161	0	0	0
1	261	3		NA	19960	2835	60	40	62	48	77	67	67	74	56	75	187	222	174	78	182	182	237	202	85	-5.4	-0.125	0.305	0.327	3.394	-22	35	Error	-27	5	-5	40	7397	26588	-50	0	0
1	262	3	unmapped	UPB_038078	20035	2835	45	1479	1499	350	23	71	71	73	55	75	367	434	284	65	174	174	229	195	85	7.295	5.492	4.443	6.827	4.149	1601	1688	2.867	1408	193	1428	260	77967	22589	0	0	0
1	263	3		NA	20105	2835	60	54	68	51	75	71	71	84	71	84	167	203	163	80	185	185	248	203	81	0.944	-0.167	0.356	0.39	3.697	-35	15	-0.082	-17	-18	-3	18	8146	24410	-50	0	0
1	264	3	unmapped	UPB_081560	20185	2835	50	2142	2124	596	28	55	55	78	61	78	298	348	215	61	185	185	231	191	82	18.469	12.693	7.704	10.96	3.253	2200	2232	4.207	2087	113	2069	163	169900	27802	0	0	0
1	265	3	unmapped	UPB_050685	20255	2835	50	1844	1831	493	26	41	41	62	52	83	335	376	268	71	205	205	249	198	79	13.869	10.468	7.924	9.133	2.829	1933	1961	3.794	1803	130	1790	171	146448	30114	0	0	0
1	266	3	DarkCorner	DarkCorner	20330	2830	30	33	41	36	87	33	33	46	34	73	526	571	277	48	221	221	295	258	87	0	0.023	0.04	0.034	4.289	305	358	Error	0	305	8	350	1314	18285	0	0	0
1	267	3	DarkCorner	DarkCorner	20420	2840	45	34	49	36	73	33	33	42	28	66	648	607	279	45	198	198	227	168	74	0.002	0.039	0.065	0.047	5.85	451	425	-8.814	1	450	16	409	2525	31539	0	0	0
1	1	4	DarkCorner	DarkCorner	945	2905	50	36	45	30	66	33	33	45	34	75	635	653	327	50	209	209	247	180	72	0.007	0.027	0.036	0.044	4.728	429	456	-7.15	3	426	12	444	3628	52239	0	0	0
1	2	4	DarkCorner	DarkCorner	1025	2895	30	33	50	46	92	37	37	49	36	73	797	783	302	38	281	281	335	248	74	-0.008	0.026	0.071	0.072	6.63	512	515	Error	-4	516	13	502	1598	25048	0	0	0
1	3	4	unmapped	UPB_187317	1085	2910	55	3563	3352	845	25	55	55	84	85	101	419	425	233	54	246	246	314	239	76	20.277	18.419	14.752	15.552	2.393	3681	3476	4.342	3508	173	3297	179	268177	34028	0	0	0
1	4	4	unmapped	UPB_057104	1160	2910	50	2963	2854	723	25	104	104	128	104	81	398	407	277	68	232	232	287	215	74	17.223	15.714	11.396	12.746	3.344	3025	2925	4.106	2859	166	2750	175	228290	32526	0	0	0
1	5	4	unmapped	UPB_071054	1230	2910	50	4728	4498	1233	27	115	115	140	102	72	384	383	226	59	279	279	308	196	63	43.933	42.144	19.752	24.071	2.434	4718	4487	5.457	4613	105	4383	104	359870	30617	0	0	0
1	6	4	unmapped	UPB_010649	1305	2910	50	4295	4075	1044	25	87	87	119	108	90	333	375	214	57	278	278	313	221	70	76.509	41.113	24.476	28.52	3.237	4263	4085	6.258	4208	55	3988	97	326017	29984	0	0	0
1	7	4	unmapped	UPB_211040	1380	2910	55	2472	2408	645	26	92	92	126	113	89	1394	1343	750	55	276	276	310	273	88	2.129	2.171	1.951	2.619	4.009	3498	3383	1.09	2380	1118	2316	1067	192663	107470	0	0	0
1	8	4	unmapped	UPB_172626	1455	2910	50	5106	4836	1210	25	104	104	135	112	82	380	388	262	67	264	264	305	292	95	43.121	38.161	18.229	19.81	2.787	5118	4856	5.43	5002	116	4732	124	386862	31007	0	0	0
1	9	4	unmapped	UPB_039088	1525	2910	50	4253	4028	1047	25	107	107	130	97	74	457	458	255	55	266	266	269	194	72	21.707	20.422	14.447	16.076	2.41	4337	4113	4.44	4146	191	3921	192	322228	36655	0	0	0
1	10	4	unmapped	UPB_184660	1600	2910	50	2985	2887	758	26	100	100	124	98	79	416	430	247	57	244	244	270	227	84	16.773	14.984	10.418	11.858	2.874	3057	2973	4.068	2885	172	2787	186	230984	34430	0	0	0
1	11	4	unmapped	UPB_191551	1670	2910	50	2304	2221	637	28	86	86	104	81	77	364	425	294	69	234	234	305	290	95	17.062	11.178	8.603	9.477	2.815	2348	2326	4.093	2218	130	2135	191	177702	34031	0	0	0
1	12	4	unmapped	UPB_001178	1745	2910	50	2681	2665	651	24	90	90	115	88	76	360	387	244	63	242	242	280	207	73	21.958	17.759	12.449	15.085	3.369	2709	2720	4.457	2591	118	2575	145	213237	30944	0	0	0
1	13	4	unmapped	UPB_095933	1820	2910	50	2829	2777	732	26	106	106	118	78	66	383	424	267	62	245	245	275	181	65	19.732	14.922	8.227	11.56	3.054	2861	2850	4.302	2723	138	2671	179	222172	33919	0	0	0
1	14	4	unmapped	UPB_093407	1890	2910	45	2136	2108	435	20	93	93	114	75	65	428	434	234	53	253	253	285	191	67	11.674	11.133	8.385	13.083	4.329	2218	2196	3.545	2043	175	2015	181	109603	22569	0	0	0
1	15	4	unmapped	UPB_016494	1965	2910	50	1889	1877	518	27	94	94	116	99	85	373	413	265	64	239	239	287	211	73	13.396	10.247	7.892	9.181	3.085	1929	1957	3.744	1795	134	1783	174	150137	33061	0	0	0
1	16	4	unmapped	UPB_183319	2040	2910	50	3600	3423	903	26	107	107	129	106	82	422	468	296	63	216	216	272	246	90	16.956	13.159	10.857	13.732	3.472	3699	3568	4.084	3493	206	3316	252	273858	37471	0	0	0
1	17	4	unmapped	UPB_140095	2110	2910	50	8696	8419	1888	22	149	149	168	117	69	400	400	246	61	241	241	291	252	86	53.755	52.013	30.556	38.247	2.367	8706	8429	5.748	8547	159	8270	159	673490	32008	0	0	0
1	18	4	unmapped	UPB_165984	2185	2910	50	3445	3475	842	24	145	145	164	123	75	385	416	254	61	217	217	275	235	85	19.643	16.734	15.538	17.067	3.138	3468	3529	4.296	3300	168	3330	199	278033	33242	0	0	0
1	19	4		NA	2255	2915	60	40	49	32	65	95	95	105	78	74	220	251	171	68	225	225	503	2408	478	11	-1.769	0.653	0.605	3.317	-60	-20	3.459	-55	-5	-46	26	5932	30131	-50	0	0
1	20	4	unmapped	UPB_053402	2335	2910	50	3400	3170	944	29	91	91	113	93	82	426	472	313	66	268	268	568	2600	457	20.943	15.093	11.164	15.927	4.583	3467	3283	4.388	3309	158	3079	204	253630	37796	0	0	0
1	21	4	unmapped	UPB_033865	2405	2910	50	3800	3732	809	21	106	106	126	95	75	379	402	213	52	276	276	321	285	88	35.864	28.778	16.799	23.513	3.157	3797	3752	5.164	3694	103	3626	126	298576	32172	0	0	0
1	22	4	unmapped	UPB_031731	2480	2910	50	7048	6856	1330	19	122	122	146	105	71	479	497	319	64	240	240	309	288	93	28.979	26.202	24.308	30.71	3.243	7165	6991	4.857	6926	239	6734	257	548475	39726	0	0	0
1	23	4	unmapped	UPB_094062	2550	2910	50	1636	1565	441	28	86	86	118	108	91	413	450	268	59	234	234	272	196	72	8.659	6.847	5.871	6.437	2.859	1729	1695	3.114	1550	179	1479	216	125238	36015	0	0	0
1	24	4	unmapped	UPB_087670	2625	2910	50	1788	1734	417	24	75	75	89	74	83	337	389	219	56	234	234	275	193	70	16.631	10.703	8.374	10.987	3.503	1816	1814	4.056	1713	103	1659	155	138696	31106	0	0	0
1	25	4	unmapped	UPB_159599	2700	2910	50	3024	2914	726	24	85	85	106	84	79	496	471	256	54	240	240	290	193	66	11.48	12.247	10.144	11.823	2.608	3195	3060	3.521	2939	256	2829	231	233103	37699	0	0	0
1	26	4		NA	2770	2915	60	42	55	36	65	100	100	127	105	82	180	224	176	78	244	244	274	194	70	0.906	2.25	0.447	0.571	2.804	-122	-65	-0.142	-58	-64	-45	-20	6595	26834	-50	0	0
1	27	4	unmapped	UPB_157642	2845	2910	50	4499	4363	925	21	125	125	133	107	80	362	385	237	61	197	197	233	173	74	26.509	22.543	17.282	23.423	3.143	4539	4426	4.728	4374	165	4238	188	349001	30801	0	0	0
1	28	4	unmapped	UPB_157668	2915	2910	50	3235	3059	832	27	75	75	94	74	78	404	431	239	55	201	201	248	205	82	15.567	12.974	9.731	13.009	2.962	3363	3214	3.96	3160	203	2984	230	244749	34462	0	0	0
1	29	4	unmapped	UPB_008701	2990	2910	50	3464	3418	806	23	78	78	114	103	90	354	402	276	68	264	264	274	198	72	37.622	24.203	16.072	21.085	3.809	3476	3478	5.234	3386	90	3340	138	273439	32187	0	0	0
1	30	4	unmapped	UPB_217116	3065	2910	50	2368	2270	660	29	101	101	137	113	82	385	409	239	58	246	246	282	192	68	16.309	13.307	10.648	11.317	2.778	2406	2332	4.028	2267	139	2169	163	181615	32687	0	0	0
1	31	4		NA	3135	2915	60	42	58	41	70	82	82	96	75	78	226	258	235	91	233	233	263	191	72	5.714	-0.96	0.358	0.451	4.934	-47	1	2.515	-40	-7	-24	25	6936	30954	-50	0	0
1	32	4	unmapped	UPB_048725	3210	2910	50	3868	3693	873	23	80	80	93	71	76	398	394	204	51	231	231	257	187	72	22.683	22.166	15.563	18.477	2.337	3955	3776	4.504	3788	167	3613	163	295409	31531	0	0	0
1	33	4	unmapped	UPB_199643	3285	2910	40	1129	1140	304	26	74	74	98	91	92	453	451	252	55	240	240	276	227	82	4.953	5.052	3.929	6.553	5.212	1268	1277	2.308	1055	213	1066	211	59255	23471	0	0	0
1	34	4	unmapped	UPB_150564	3360	2910	50	2610	2493	622	24	82	82	103	90	87	525	643	446	69	236	236	289	265	91	8.747	5.924	7	6.986	2.702	2817	2818	3.129	2528	289	2411	407	199442	51413	0	0	0
1	35	4	unmapped	UPB_154505	3430	2910	50	5849	5763	1325	22	115	115	139	112	80	402	431	266	61	228	228	261	222	85	32.954	27.823	24.778	26.416	2.575	5908	5851	5.042	5734	174	5648	203	461042	34485	0	0	0
1	36	4	unmapped	UPB_206033	3505	2910	45	1149	1156	252	21	85	85	114	100	87	554	589	277	47	209	209	267	237	88	3.084	2.818	2.827	3.07	2.013	1409	1451	1.625	1064	345	1071	380	60103	30619	0	0	0
1	37	4	unmapped	UPB_193220	3580	2910	50	1042	1054	304	28	57	57	86	77	89	470	488	280	57	229	229	277	235	84	4.087	3.849	3.24	4.232	3.346	1226	1256	2.031	985	241	997	259	84350	39054	0	0	0
1	38	4	unmapped	UPB_003190	3650	2910	50	3045	2911	736	25	74	74	94	86	91	401	423	272	64	213	213	228	161	70	15.803	13.51	10.97	11.358	2.576	3159	3047	3.982	2971	188	2837	210	232904	33853	0	0	0
1	39	4	unmapped	UPB_153714	3725	2910	50	6409	6045	1222	20	108	108	140	110	78	367	387	257	66	269	269	264	164	62	64.296	50.314	26.105	35.226	3.487	6399	6055	6.007	6301	98	5937	118	483639	30996	0	0	0
1	40	4	unmapped	UPB_049477	3800	2910	50	6628	6255	1438	22	94	94	130	104	80	457	476	277	58	250	250	265	202	76	31.565	27.261	21.757	27.827	2.79	6741	6387	4.98	6534	207	6161	226	500390	38057	0	0	0
1	41	4	unmapped	UPB_082334	3875	2910	45	2358	2398	419	17	92	92	121	104	85	450	431	206	47	209	209	250	214	85	9.402	10.387	8.575	10.033	2.411	2507	2528	3.233	2266	241	2306	222	124710	22418	0	0	0
1	42	4	unmapped	UPB_090533	3945	2905	45	2015	2013	396	19	109	109	134	114	85	433	461	252	54	231	231	266	200	75	9.436	8.278	6.511	7.874	2.514	2108	2134	3.238	1906	202	1904	230	104700	23948	0	0	0
1	43	4	unmapped	UPB_220021	4015	2910	40	951	945	303	32	88	88	115	97	84	498	700	923	131	259	259	292	191	65	3.611	1.943	2.413	2.893	3.638	1102	1298	1.852	863	239	857	441	49154	36403	0	0	0
1	44	4	unmapped	UPB_005920	4090	2910	50	4579	4384	925	21	74	74	96	73	76	417	445	268	60	244	244	276	191	69	26.04	21.443	18.018	19.437	2.596	4678	4511	4.703	4505	173	4310	201	350742	35588	0	0	0
1	45	4	unmapped	UPB_073342	4165	2910	50	5168	5013	1058	21	85	85	107	94	87	402	441	240	54	213	213	269	227	84	26.894	21.614	20.504	23.645	2.533	5272	5156	4.749	5083	189	4928	228	401043	35243	0	0	0
1	46	4	unmapped	UPB_030717	4240	2910	50	3196	3027	744	24	111	111	120	86	71	405	437	265	60	242	242	279	237	84	18.926	14.954	11.811	13.415	2.592	3248	3111	4.242	3085	163	2916	195	242190	34964	0	0	0
1	47	4	unmapped	UPB_171084	4315	2910	50	1650	1532	586	38	93	93	102	84	82	828	783	422	53	235	235	262	188	71	2.626	2.626	2.16	2.416	3.026	2150	1987	1.393	1557	593	1439	548	122544	62677	0	0	0
1	48	4	unmapped	UPB_133568	4385	2910	50	3489	3353	782	23	118	118	133	90	67	372	402	259	64	180	180	236	203	86	17.557	14.572	13.483	15.582	3.041	3563	3457	4.134	3371	192	3235	222	268246	32174	0	0	0
1	49	4	unmapped	UPB_136297	4460	2910	50	1809	1739	494	28	115	115	125	92	73	426	439	265	60	263	263	281	209	74	10.393	9.227	7.206	7.4	2.403	1857	1800	3.377	1694	163	1624	176	139133	35086	0	0	0
1	50	4	unmapped	UPB_034580	4530	2910	50	6565	6183	1398	22	92	92	111	88	79	432	474	293	61	227	227	586	3462	590	31.576	24.66	18.7	26.505	3.36	6678	6338	4.981	6473	205	6091	247	494667	37906	0	0	0
1	51	4	unmapped	UPB_083802	4605	2910	45	1579	1541	317	20	73	73	88	75	85	470	484	276	57	225	225	476	2791	586	6.147	5.668	4.894	5.69	2.24	1751	1727	2.62	1506	245	1468	259	80154	25178	0	0	0
1	52	4	unmapped	UPB_000912	4680	2910	50	3520	3316	850	25	78	78	96	66	68	353	412	301	73	223	223	251	174	69	26.477	17.132	10.546	14.478	3.532	3572	3427	4.727	3442	130	3238	189	265305	32985	0	0	0
1	53	4	unmapped	UPB_101446	4750	2910	50	3023	2876	740	25	110	110	127	85	66	342	396	273	68	238	238	292	219	75	28.01	17.506	13.6	15.139	2.735	3017	2924	4.808	2913	104	2766	158	230107	31682	0	0	0
1	54	4	unmapped	UPB_111686	4825	2910	50	6747	6424	1309	20	110	110	138	107	77	442	442	254	57	239	239	268	205	76	32.695	31.103	21.702	26.284	2.751	6840	6517	5.031	6637	203	6314	203	513925	35335	0	0	0
1	55	4	unmapped	UPB_060114	4895	2910	50	3631	3470	861	24	123	123	153	119	77	404	430	311	72	234	234	266	208	78	20.635	17.077	10.233	14.455	3.485	3678	3543	4.367	3508	170	3347	196	277593	34363	0	0	0
1	56	4	unmapped	UPB_181314	4970	2910	50	2308	2240	511	22	112	112	146	110	75	367	409	249	60	236	236	258	167	64	16.763	12.301	10.704	11.463	2.607	2327	2301	4.067	2196	131	2128	173	179213	32747	0	0	0
1	57	4	unmapped	UPB_157754	5045	2910	50	4769	4565	992	21	107	107	133	95	71	396	409	201	49	217	217	267	179	67	26.045	23.219	17.907	23.762	2.899	4841	4650	4.703	4662	179	4458	192	365216	32748	0	0	0
1	58	4	unmapped	UPB_062848	5115	2910	55	4763	4478	1090	24	111	111	134	87	64	351	403	291	72	209	209	278	229	82	32.761	22.51	14.544	17.873	2.487	4794	4561	5.034	4652	142	4367	194	358275	32214	0	0	0
1	59	4	unmapped	UPB_110938	5190	2910	50	3043	2977	702	23	99	99	116	81	69	374	392	230	58	214	214	271	230	84	18.4	16.169	10.51	13.896	2.503	3104	3056	4.202	2944	160	2878	178	238150	31385	0	0	0
1	60	4	unmapped	UPB_196983	5265	2910	45	922	932	262	28	84	84	99	70	70	360	414	231	55	256	256	294	294	100	8.058	5.367	3.968	6.198	4.135	942	1006	3.01	838	104	848	158	48479	21509	0	0	0
1	61	4	unmapped	UPB_188763	5335	2910	50	2994	2850	744	26	87	87	106	81	76	397	385	236	61	221	221	253	174	68	16.517	16.848	12.726	13.857	3.043	3083	2927	4.046	2907	176	2763	164	228011	30799	0	0	0
1	62	4	unmapped	UPB_132821	5410	2910	50	3988	3773	787	20	104	104	125	96	76	339	409	229	55	234	234	268	198	73	36.99	20.966	17.738	24.863	3.357	3989	3844	5.209	3884	105	3669	175	301853	32744	0	0	0
1	63	4	unmapped	UPB_171344	5485	2905	45	1883	1911	350	18	73	73	101	86	85	367	412	234	56	230	230	258	174	67	13.212	10.099	10.599	9.828	2.199	1947	2020	3.724	1810	137	1838	182	99388	21404	0	0	0
1	64	4	unmapped	UPB_105974	5555	2910	50	4518	4326	1250	28	88	88	109	91	83	425	460	264	57	240	240	268	206	76	23.946	19.264	15.238	20.097	2.736	4615	4458	4.582	4430	185	4238	220	346107	36812	0	0	0
1	65	4	unmapped	UPB_106303	5630	2910	50	4971	4910	1217	24	103	103	125	89	71	420	461	281	60	179	179	262	237	90	20.199	17.046	15.804	18.332	2.602	5109	5089	4.336	4868	241	4807	282	392815	36878	0	0	0
1	66	4	unmapped	UPB_218256	5705	2905	50	2430	2275	716	31	99	99	112	69	61	360	415	283	68	222	222	282	223	79	16.891	11.275	7.393	10.555	4.636	2469	2369	4.078	2331	138	2176	193	181963	33214	0	0	0
1	67	4	unmapped	UPB_130622	5780	2905	50	1920	1814	676	37	101	101	119	84	70	617	624	317	50	236	236	328	325	99	4.774	4.415	3.959	3.52	2.984	2200	2101	2.255	1819	381	1713	388	145150	49925	0	0	0
1	68	4	unmapped	UPB_115339	5850	2905	45	4547	4575	647	14	112	112	134	95	70	453	477	288	60	251	251	289	213	73	21.955	19.748	18.742	18.775	2.651	4637	4689	4.457	4435	202	4463	226	237895	24828	0	0	0
1	69	4	unmapped	UPB_177487	5925	2905	45	3164	3156	510	16	119	119	149	105	70	394	430	221	51	253	253	259	175	67	21.596	17.158	17.565	19.666	2.829	3186	3214	4.433	3045	141	3037	177	164109	22372	0	0	0
1	70	4	unmapped	UPB_216187	5995	2910	50	2233	2159	660	30	83	83	108	95	87	344	363	228	62	190	190	231	172	74	13.961	12	9.632	10.242	2.216	2304	2249	3.803	2150	154	2076	173	172694	29077	0	0	0
1	71	4	unmapped	UPB_049292	6070	2910	50	4084	3979	929	23	66	66	88	74	84	390	389	209	53	208	208	254	188	74	22.077	21.619	18.195	20.189	2.465	4200	4094	4.464	4018	182	3913	181	318299	31122	0	0	0
1	72	4	unmapped	UPB_006256	6145	2905	50	3550	3368	891	26	85	85	116	91	78	350	385	230	59	197	197	248	188	75	22.647	17.463	12.688	17.664	3.316	3618	3471	4.501	3465	153	3283	188	269452	30766	0	0	0
1	73	4	unmapped	UPB_042729	6215	2910	50	5175	5060	1270	25	94	94	117	83	70	265	335	231	68	218	218	279	241	86	108.106	42.444	26.952	34.948	3.196	5128	5083	6.756	5081	47	4966	117	404805	26776	0	0	0
1	74	4	unmapped	UPB_062732	6290	2905	45	2445	2548	433	16	95	95	111	79	71	375	393	238	60	287	287	351	369	105	26.705	23.142	12.359	14.396	2.866	2438	2559	4.739	2350	88	2453	106	132475	20413	0	0	0
1	75	4	unmapped	UPB_214937	6365	2910	50	723	760	311	40	92	92	103	72	69	418	491	299	60	260	260	331	343	103	3.994	2.892	2.703	3.2	3.202	789	899	1.998	631	158	668	231	60838	39313	0	0	0
1	76	4	unmapped	UPB_137034	6435	2905	45	1828	1908	394	20	66	66	84	60	71	353	417	226	54	225	225	282	237	84	13.766	9.594	7.347	11.179	3.635	1890	2034	3.783	1762	128	1842	192	99194	21696	0	0	0
1	77	4	unmapped	UPB_054040	6510	2905	50	5582	5214	1321	25	76	76	98	79	80	390	428	267	62	257	257	375	953	254	41.398	30.047	24.104	26.885	3.161	5639	5309	5.372	5506	133	5138	171	417098	34270	0	0	0
1	78	4	unmapped	UPB_043924	6585	2910	50	6255	5861	1448	24	76	76	102	87	85	402	455	301	66	246	246	348	929	266	39.609	27.679	21.276	23.038	2.764	6335	5994	5.308	6179	156	5785	209	468894	36367	0	0	0
1	79	4	unmapped	UPB_129448	6655	2905	45	3204	3125	472	15	90	90	125	104	83	430	425	220	51	221	221	265	208	78	14.9	14.877	11.989	13.434	2.13	3323	3239	3.897	3114	209	3035	204	162504	22104	0	0	0
1	80	4	unmapped	UPB_026211	6730	2910	50	3559	3474	856	24	107	107	141	100	70	378	422	266	63	248	248	278	192	69	26.554	19.351	13.762	17.672	3.035	3582	3541	4.731	3452	130	3367	174	277956	33752	0	0	0
1	81	4	unmapped	UPB_128587	6805	2905	50	4594	4315	1146	26	121	121	139	98	70	373	411	242	58	234	234	252	155	61	32.18	23.695	17.515	18.781	2.471	4612	4371	5.008	4473	139	4194	177	345226	32889	0	0	0
1	82	4	unmapped	UPB_191900	6875	2905	45	2767	2830	500	17	99	99	116	81	69	305	379	223	58	204	204	253	205	81	26.416	15.606	17.604	18.614	2.913	2769	2906	4.723	2668	101	2731	175	147141	19704	0	0	0
1	83	4	unmapped	UPB_126466	6950	2905	45	1508	1583	370	23	77	77	102	83	81	425	452	273	60	220	220	244	202	82	6.98	6.491	4.143	5.966	2.631	1636	1738	2.803	1431	205	1506	232	82340	23521	0	0	0
1	84	4	unmapped	UPB_224566	7020	2905	45	3913	3971	537	13	114	114	144	117	81	392	415	247	59	261	261	341	295	86	29	25.045	14.81	17.488	2.346	3930	4011	4.858	3799	131	3857	154	206477	21596	0	0	0
1	85	4	unmapped	UPB_039863	7095	2905	45	5034	5070	595	11	135	135	163	128	78	339	349	202	57	259	259	326	293	89	61.237	54.833	26.913	30.669	2.348	4979	5025	5.936	4899	80	4935	90	263659	18124	0	0	0
1	86	4	unmapped	UPB_154808	7170	2905	50	3861	3611	936	25	103	103	124	111	89	471	538	364	67	233	233	251	174	69	15.79	11.502	9.897	13.008	3.205	3996	3813	3.981	3758	238	3508	305	288860	43054	0	0	0
1	87	4	unmapped	UPB_104447	7245	2905	50	3323	3108	858	27	85	85	108	87	80	353	389	273	70	227	227	245	153	62	25.698	18.66	13.505	15.589	3.836	3364	3185	4.684	3238	126	3023	162	248654	31136	0	0	0
1	88	4	unmapped	UPB_225651	7315	2905	50	3751	3581	959	26	105	105	127	99	77	355	361	216	59	219	219	232	148	63	26.809	24.479	18.877	20.598	2.762	3782	3618	4.745	3646	136	3476	142	286496	28907	0	0	0
1	89	4	unmapped	UPB_070719	7385	2905	45	4406	4374	624	14	119	119	162	164	101	348	412	282	68	205	205	252	209	82	29.979	20.556	18.392	21.645	2.892	4430	4462	4.906	4287	143	4255	207	227445	21448	0	0	0
1	90	4	unmapped	UPB_017778	7465	2905	50	1908	1827	574	31	92	92	137	158	115	660	648	291	44	207	207	259	203	78	4.009	3.934	3.822	3.555	2.589	2269	2176	2.003	1816	453	1735	441	146166	51830	0	0	0
1	91	4	unmapped	UPB_158212	7535	2905	50	3832	3789	967	25	109	109	114	75	65	349	380	227	59	210	210	224	148	66	26.784	21.647	15.538	19.838	2.759	3862	3850	4.743	3723	139	3680	170	303082	30429	0	0	0
1	92	4	unmapped	UPB_149178	7610	2905	50	4595	4369	991	22	114	114	130	89	68	454	453	233	51	198	198	226	178	78	17.504	16.686	14.977	16.939	2.532	4737	4510	4.13	4481	256	4255	255	349558	36204	0	0	0
1	93	4	unmapped	UPB_231619	7685	2905	50	1595	1559	472	30	79	79	104	78	75	376	413	234	56	208	208	264	220	83	9.024	7.22	7.236	7.503	3.197	1684	1685	3.174	1516	168	1480	205	124728	33038	0	0	0
1	94	4	unmapped	UPB_167182	7755	2905	50	2645	2585	700	27	97	97	109	73	66	455	499	312	62	203	203	245	177	72	10.111	8.405	9.331	10.011	2.998	2800	2784	3.338	2548	252	2488	296	206783	39920	0	0	0
1	95	4	unmapped	UPB_039997	7830	2905	50	5105	4922	1126	22	109	109	113	75	66	301	355	238	67	206	206	257	187	72	52.589	32.302	24.098	33.443	3.808	5091	4962	5.717	4996	95	4813	149	393786	28424	0	0	0
1	96	4	unmapped	UPB_208591	7905	2905	50	1708	1708	469	27	90	90	107	80	74	703	751	430	57	205	205	424	1802	425	3.249	2.963	2.933	3.218	2.726	2116	2164	1.7	1618	498	1618	546	136660	60073	0	0	0
1	97	4	unmapped	UPB_085370	7975	2905	50	3896	3759	971	25	99	99	110	83	75	379	392	228	58	213	213	262	195	74	22.873	20.447	16.531	18.805	3.165	3963	3839	4.516	3797	166	3660	179	300748	31399	0	0	0
1	98	4	unmapped	UPB_092781	8050	2905	50	3384	3266	735	22	99	99	108	72	66	423	400	251	62	238	238	270	187	69	17.757	19.549	11.893	15.749	3.188	3470	3329	4.15	3285	185	3167	162	261240	32019	0	0	0
1	99	4	unmapped	UPB_196017	8125	2905	50	1297	1245	362	29	67	67	92	71	77	338	387	240	62	207	207	239	176	73	9.389	6.544	5.583	6.254	3.114	1361	1358	3.231	1230	131	1178	180	99593	30960	0	0	0
1	100	4		NA	8195	2910	60	43	57	47	82	59	59	85	72	84	232	256	183	71	229	229	259	198	76	-5.333	-0.074	0.275	0.343	3.657	-13	25	Error	-16	3	-2	27	6853	30752	-50	0	0
1	101	4	unmapped	UPB_149084	8270	2905	50	4165	4148	901	21	101	101	122	99	81	398	413	228	55	198	198	251	193	76	20.32	18.823	14.857	15.946	2.175	4264	4262	4.345	4064	200	4047	215	331859	33066	0	0	0
1	102	4	unmapped	UPB_085067	8345	2905	50	2614	2479	630	25	99	99	126	107	84	356	391	236	60	228	228	270	196	72	19.648	14.601	10.613	12.886	3.318	2643	2543	4.296	2515	128	2380	163	198323	31303	0	0	0
1	103	4	unmapped	UPB_090306	8415	2905	45	2002	2000	416	20	91	91	115	100	86	418	439	257	58	183	183	263	226	85	8.132	7.457	7.406	7.995	2.592	2146	2165	3.024	1911	235	1909	256	104003	22840	0	0	0
1	104	4	unmapped	UPB_049435	8490	2905	50	4418	4301	956	22	74	74	103	90	87	307	384	250	65	234	234	291	222	76	59.507	28.18	16.861	24.081	3.915	4417	4377	5.895	4344	73	4227	150	344080	30701	0	0	0
1	105	4	unmapped	UPB_000867	8565	2905	50	2423	2389	698	29	69	69	103	95	92	354	385	215	55	254	254	264	173	65	23.54	17.71	14.322	16.461	3.209	2454	2451	4.557	2354	100	2320	131	191124	30785	0	0	0
1	106	4	unmapped	UPB_086811	8635	2905	50	2299	2256	574	25	75	75	102	90	88	442	446	209	46	234	234	247	175	70	10.692	10.288	8.412	10.534	2.462	2432	2393	3.419	2224	208	2181	212	180511	35666	0	0	0
1	107	4	unmapped	UPB_138572	8710	2905	50	3793	3710	849	22	79	79	104	97	93	374	402	241	59	227	227	252	182	72	25.265	20.749	18.214	22.628	3.388	3861	3806	4.659	3714	147	3631	175	296805	32152	0	0	0
1	108	4	unmapped	UPB_190026	8785	2905	50	1332	1349	422	31	57	57	82	71	86	435	422	225	53	249	249	265	191	72	6.855	7.468	4.884	6.44	3.784	1461	1465	2.777	1275	186	1292	173	107894	33794	0	0	0
1	109	4	unmapped	UPB_040765	8855	2905	50	4088	3916	874	22	64	64	98	83	84	325	386	272	70	193	193	210	153	72	30.485	19.959	15.722	16.896	2.399	4156	4045	4.93	4024	132	3852	193	313264	30848	0	0	0
1	110	4	unmapped	UPB_023709	8930	2905	50	2675	2651	664	25	111	111	128	98	76	443	443	236	53	178	178	188	143	76	9.675	9.585	8.412	10.477	2.634	2829	2805	3.274	2564	265	2540	265	212067	35439	0	0	0
1	111	4	unmapped	UPB_018510	9005	2905	50	4890	4635	1081	23	117	117	139	107	76	345	375	235	62	245	245	240	171	71	47.73	34.754	20.964	25.554	3.077	4873	4648	5.577	4773	100	4518	130	370831	30022	0	0	0
1	112	4	unmapped	UPB_162328	9075	2905	50	4512	4301	1113	25	113	113	128	91	71	325	352	236	67	249	249	276	190	68	57.882	40.66	25.815	26.059	3.226	4475	4291	5.855	4399	76	4188	103	344081	28182	0	0	0
1	113	4	unmapped	UPB_160764	9150	2905	50	3926	3830	965	25	99	99	127	100	78	407	437	256	58	243	243	262	171	65	23.335	19.232	14.308	18.706	2.951	3991	3925	4.544	3827	164	3731	194	306384	34961	0	0	0
1	114	4	unmapped	UPB_130910	9225	2905	50	2133	2059	517	25	107	107	127	92	72	409	438	256	58	236	236	263	183	69	11.711	9.663	6.557	7.952	2.528	2199	2154	3.55	2026	173	1952	202	164700	35014	0	0	0
1	115	4	unmapped	UPB_084202	9295	2905	50	4909	4660	1105	23	118	118	130	86	66	346	386	252	65	205	205	236	169	71	33.979	25.094	19.189	21.886	2.485	4932	4723	5.087	4791	141	4542	181	372774	30845	0	0	0
1	116	4	unmapped	UPB_154890	9370	2905	50	4204	3982	844	21	109	109	122	80	65	506	514	270	52	239	239	254	176	69	15.337	14.084	11.529	14.983	2.911	4362	4148	3.939	4095	267	3873	275	318590	41093	0	0	0
1	117	4	unmapped	UPB_043491	9440	2905	45	2436	2409	412	17	93	93	109	78	71	294	333	224	67	272	272	293	217	74	106.5	37.967	12.006	13.983	2.529	2365	2377	6.735	2343	22	2316	61	125276	17330	0	0	0
1	118	4	unmapped	UPB_213422	9520	2905	45	887	887	328	36	84	84	109	97	88	538	514	264	51	274	274	292	212	72	3.042	3.346	2.548	3.193	3.45	1067	1043	1.605	803	264	803	240	46125	26731	0	0	0
1	119	4	unmapped	UPB_144672	9590	2905	50	4715	4519	1018	22	106	106	125	108	86	403	414	246	59	231	231	277	217	78	26.797	24.115	18.697	25.465	4.072	4781	4596	4.744	4609	172	4413	183	361535	33156	0	0	0
1	120	4	unmapped	UPB_179682	9665	2905	50	1894	1815	551	30	108	108	130	91	70	483	530	315	59	194	194	236	181	76	6.18	5.08	5.236	5.959	2.861	2075	2043	2.628	1786	289	1707	336	145223	42360	0	0	0
1	121	4	unmapped	UPB_217693	9740	2905	50	639	646	253	39	83	83	94	69	73	349	392	250	63	212	212	258	196	75	4.058	3.128	2.474	2.56	3.687	693	743	2.021	556	137	563	180	51705	31378	0	0	0
1	122	4	unmapped	UPB_003982	9810	2905	50	2283	2225	556	24	73	73	88	68	77	355	371	230	61	205	205	238	183	76	14.733	12.964	10.065	11.953	3.215	2360	2318	3.881	2210	150	2152	166	177981	29700	0	0	0
1	123	4	unmapped	UPB_023505	9885	2905	50	3213	2987	752	25	88	88	118	84	71	388	905	4119	455	243	243	262	188	71	21.552	4.379	10.871	12.532	4.025	3270	3561	4.43	3125	145	2899	662	238945	72371	0	0	0
1	124	4	unmapped	UPB_145095	9955	2905	50	3427	3419	735	21	115	115	130	89	68	404	440	277	62	262	262	285	170	59	23.324	18.562	11.993	13.841	2.534	3454	3482	4.544	3312	142	3304	178	273524	35186	0	0	0
1	125	4		NA	10025	2905	60	48	68	51	75	92	92	107	83	77	203	215	147	68	253	253	283	181	63	0.88	0.632	0.356	0.454	4.476	-94	-62	-0.184	-44	-50	-24	-38	8162	25742	-50	0	0
1	126	4	unmapped	UPB_153563	10105	2905	50	4642	4411	1118	25	110	110	121	83	68	423	470	295	62	205	205	227	150	66	20.789	16.23	16.464	15.6	2.427	4750	4566	4.378	4532	218	4301	265	352844	37636	0	0	0
1	127	4	unmapped	UPB_111156	10175	2905	50	2494	2474	597	24	107	107	122	84	68	441	435	258	59	211	211	230	154	66	10.378	10.567	8.305	11.035	2.977	2617	2591	3.375	2387	230	2367	224	197907	34783	0	0	0
1	128	4	unmapped	UPB_093870	10250	2905	50	1488	1466	397	27	115	115	126	84	66	379	419	269	64	194	194	237	176	74	7.422	6.004	4.82	5.786	2.886	1558	1576	2.892	1373	185	1351	225	117247	33547	0	0	0
1	129	4	unmapped	UPB_022574	10325	2905	50	2290	2203	544	24	119	119	132	88	66	363	412	228	55	227	227	265	197	74	15.963	11.265	10.257	12.229	2.99	2307	2269	3.997	2171	136	2084	185	176221	32948	0	0	0
1	130	4	unmapped	UPB_058988	10395	2905	50	2464	2403	583	24	97	97	118	88	74	308	364	287	78	209	209	273	387	141	23.909	14.877	13.188	13.887	3.019	2466	2461	4.579	2367	99	2306	155	192226	29111	0	0	0
1	131	4	unmapped	UPB_166951	10480	2905	50	1047	900	544	60	94	94	113	92	81	3646	3674	745	20	248	248	290	395	136	0.28	0.235	0.296	0.216	2.776	4351	4232	-1.834	953	3398	806	3426	71994	293941	0	0	0
1	132	4	unmapped	UPB_166403	10545	2905	50	1837	1780	498	27	90	90	117	89	76	404	475	297	62	274	274	265	166	62	13.438	8.408	6.37	6.734	2.753	1877	1891	3.748	1747	130	1690	201	142405	37999	0	0	0
1	133	4	unmapped	UPB_064400	10615	2905	50	4463	4393	892	20	93	93	117	87	74	404	421	259	61	244	244	265	189	71	27.313	24.294	17.741	22.465	2.8	4530	4477	4.771	4370	160	4300	177	351418	33716	0	0	0
1	134	4	unmapped	UPB_127904	10690	2905	50	1961	1906	456	23	74	74	95	72	75	403	488	277	56	242	242	261	209	80	11.72	7.447	7.768	9.08	3.133	2048	2078	3.551	1887	161	1832	246	152517	39024	0	0	0
1	135	4	unmapped	UPB_136004	10760	2905	50	2901	2793	769	27	91	91	101	76	75	326	385	255	66	241	241	269	206	76	33.059	18.764	13.166	16.95	3.109	2895	2846	5.047	2810	85	2702	144	223457	30778	0	0	0
1	136	4	unmapped	UPB_049157	10835	2905	50	3368	3288	668	20	98	98	108	80	74	357	391	213	54	205	205	251	183	72	21.513	17.151	15.655	18.243	2.806	3422	3376	4.427	3270	152	3190	186	263032	31312	0	0	0
1	137	4	unmapped	UPB_087085	10910	2905	50	2817	2707	598	22	86	86	102	72	70	421	439	238	54	256	256	291	192	65	16.552	14.322	11.184	13.955	3.258	2896	2804	4.049	2731	165	2621	183	216554	35135	0	0	0
1	138	4	unmapped	UPB_065628	10985	2905	50	3056	3008	751	24	90	90	99	70	70	354	414	262	63	233	233	282	242	85	24.512	16.122	13.148	17.086	3.037	3087	3099	4.615	2966	121	2918	181	240625	33134	0	0	0
1	139	4	unmapped	UPB_129048	11055	2905	50	3586	3465	670	19	83	83	105	80	76	368	382	241	63	229	229	253	205	81	25.201	22.105	15.142	18.461	3.308	3642	3535	4.655	3503	139	3382	153	277208	30591	0	0	0
1	140	4	unmapped	UPB_025268	11130	2905	50	3877	3769	764	20	95	95	113	78	69	376	417	216	51	219	219	236	156	66	24.089	18.556	16.374	19.425	2.774	3939	3872	4.59	3782	157	3674	198	301556	33350	0	0	0
1	141	4	unmapped	UPB_027480	11205	2905	50	5182	5097	1071	21	84	84	103	66	64	340	416	275	66	269	269	287	192	66	71.803	34.102	19.263	25.056	3.262	5169	5160	6.166	5098	71	5013	147	407794	33316	0	0	0
1	142	4	unmapped	UPB_052539	11275	2905	50	3872	3730	865	23	104	104	130	91	70	382	372	214	57	245	245	254	173	68	27.504	28.551	17.439	19.344	2.167	3905	3753	4.782	3768	137	3626	127	298368	29788	0	0	0
1	143	4	unmapped	UPB_193979	11350	2900	50	1004	958	371	38	93	93	143	132	92	360	379	254	67	262	262	287	189	65	9.296	7.393	3.271	3.293	3.313	1009	982	3.217	911	98	865	117	76673	30304	0	0	0
1	144	4	unmapped	UPB_213427	11420	2905	45	895	863	228	26	68	68	102	97	95	430	512	431	84	250	250	292	213	72	4.594	3.034	3.461	3.509	2.717	1007	1057	2.2	827	180	795	262	44857	26599	0	0	0
1	145	4	unmapped	UPB_168739	11505	2905	50	544	517	305	58	76	76	99	84	84	3730	3725	904	24	253	253	298	225	75	0.135	0.127	0.152	0.107	3.168	3945	3913	-2.893	468	3477	441	3472	41364	297977	0	0	0
1	146	4	unmapped	UPB_033626	11570	2905	50	3404	3333	830	24	121	121	150	123	82	401	425	269	63	216	216	247	189	76	17.746	15.368	13.152	16.466	3.412	3468	3421	4.149	3283	185	3212	209	266655	34025	0	0	0
1	147	4	unmapped	UPB_068061	11640	2905	50	3327	3203	821	25	83	83	123	110	89	354	392	287	73	206	206	248	191	77	21.919	16.774	14.521	16.913	3.273	3392	3306	4.454	3244	148	3120	186	256226	31385	0	0	0
1	148	4	unmapped	UPB_001501	11715	2905	50	2033	1979	535	27	65	65	102	84	82	345	380	229	60	244	244	276	201	72	19.485	14.074	11.498	11.844	3.06	2069	2050	4.284	1968	101	1914	136	158294	30362	0	0	0
1	149	4	unmapped	UPB_229048	11790	2905	50	1844	1771	483	27	103	103	112	76	67	346	353	239	67	234	234	265	182	68	15.545	14.017	8.283	9.972	3.74	1853	1787	3.958	1741	112	1668	119	141694	28215	0	0	0
1	150	4	unmapped	UPB_167196	11865	2905	50	2102	1989	695	34	91	91	103	68	66	493	534	354	66	210	210	246	161	65	7.106	5.858	6.05	5.019	3.091	2294	2222	2.829	2011	283	1898	324	159098	42693	0	0	0
1	151	4	unmapped	UPB_090408	11935	2900	55	1731	1667	545	32	84	84	97	69	71	382	397	239	60	231	231	260	187	71	10.907	9.536	7.206	7.152	2.604	1798	1749	3.447	1647	151	1583	166	133369	31749	0	0	0
1	152	4	unmapped	UPB_130004	12010	2905	50	1773	1731	416	24	100	100	106	71	66	552	591	328	55	219	219	255	188	73	5.024	4.384	4.32	4.71	2.372	2006	2003	2.329	1673	333	1631	372	138477	47290	0	0	0
1	153	4	unmapped	UPB_037577	12080	2905	50	3314	3125	850	27	100	100	112	78	69	327	364	236	64	194	194	244	198	81	24.165	17.794	16.67	20.74	3.204	3347	3195	4.595	3214	133	3025	170	249971	29101	0	0	0
1	154	4	unmapped	UPB_231568	12155	2905	50	1523	1540	407	26	87	87	108	81	75	380	425	306	72	224	224	271	196	72	9.205	7.229	5.25	7.033	3.339	1592	1654	3.202	1436	156	1453	201	123221	34020	0	0	0
1	155	4	unmapped	UPB_194070	12230	2905	50	1298	1292	423	32	58	58	81	70	86	748	814	417	51	211	211	264	201	76	2.309	2.046	1.965	2.449	3.282	1777	1837	1.207	1240	537	1234	603	103377	65158	0	0	0
1	156	4	unmapped	UPB_232981	12305	2905	50	2275	2206	704	31	60	60	86	67	77	358	413	229	55	247	247	270	195	72	19.955	12.928	14.114	13.728	4.495	2326	2312	4.319	2215	111	2146	166	176476	33006	0	0	0
1	157	4	unmapped	UPB_063510	12375	2905	50	2209	2101	495	23	94	94	117	76	64	359	384	279	72	246	246	249	145	58	18.717	14.543	9.811	11.247	2.966	2228	2145	4.226	2115	113	2007	138	168087	30721	0	0	0
1	158	4	unmapped	UPB_135804	12450	2905	50	3035	2990	754	25	85	85	109	79	72	413	487	318	65	245	245	271	173	63	17.56	12.004	8.658	12.281	3.202	3118	3147	4.134	2950	168	2905	242	239179	38953	0	0	0
1	159	4	unmapped	UPB_031704	12525	2905	50	4686	4496	1202	26	79	79	95	67	70	442	451	230	50	231	231	257	168	65	21.834	20.077	16.41	19.075	3.646	4818	4637	4.449	4607	211	4417	220	359694	36085	0	0	0
1	160	4	unmapped	UPB_010500	12595	2905	50	3094	2991	714	23	83	83	110	81	73	309	371	239	64	239	239	245	159	64	43.014	22.03	18.319	19.242	3.306	3081	3040	5.427	3011	70	2908	132	239253	29667	0	0	0
1	161	4	unmapped	UPB_157928	12670	2905	50	4891	4707	1167	24	84	84	120	108	90	403	415	239	57	259	259	258	178	68	33.382	29.635	20.667	25.921	3.359	4951	4779	5.061	4807	144	4623	156	376554	33220	0	0	0
1	162	4	unmapped	UPB_049970	12740	2905	50	2035	1949	526	26	65	65	89	87	97	369	360	244	67	255	255	252	151	59	17.281	17.943	10.433	9.462	2.246	2084	1989	4.111	1970	114	1884	105	155951	28796	0	0	0
1	163	4	unmapped	UPB_060020	12815	2905	50	1682	1633	450	27	92	92	114	86	75	339	384	249	64	226	226	259	184	71	14.071	9.753	7.831	8.959	3.181	1703	1699	3.815	1590	113	1541	158	130658	30729	0	0	0
1	164	4	unmapped	UPB_194791	12890	2905	50	734	732	270	36	99	99	126	94	74	493	559	463	82	217	217	265	193	72	2.301	1.851	1.868	2.027	3.656	911	975	1.202	635	276	633	342	58527	44758	0	0	0
1	165	4	unmapped	UPB_093462	12960	2905	50	2486	2437	642	26	93	93	100	69	69	312	355	247	69	205	205	248	187	75	22.364	15.627	9.426	12.723	2.862	2500	2494	4.483	2393	107	2344	150	194956	28362	0	0	0
1	166	4	unmapped	UPB_020269	13035	2905	50	3444	3295	752	22	110	110	127	92	72	455	469	280	59	206	206	248	179	72	13.39	12.11	10.757	13.699	2.881	3583	3448	3.743	3334	249	3185	263	263639	37485	0	0	0
1	167	4	unmapped	UPB_008290	13110	2905	50	4024	3905	929	23	95	95	120	98	81	388	425	250	58	204	204	234	156	66	21.353	17.24	13.266	20.768	3.801	4113	4031	4.416	3929	184	3810	221	312395	34010	0	0	0
1	168	4	unmapped	UPB_186148	13180	2905	50	3366	3268	918	28	83	83	92	64	69	371	379	210	55	216	216	236	168	71	21.181	19.54	13.703	15.793	2.728	3438	3348	4.405	3283	155	3185	163	261436	30306	0	0	0
1	169	4	unmapped	UPB_181113	13260	2905	55	1156	1095	445	40	92	92	103	65	63	589	652	437	67	222	222	245	173	70	2.899	2.333	2.575	2.132	3.408	1431	1433	1.536	1064	367	1003	430	87617	52163	0	0	0
1	170	4	unmapped	UPB_221431	13325	2905	55	709	719	272	37	84	84	100	75	75	307	364	220	60	256	256	266	169	63	12.255	5.88	3.21	3.798	3.428	676	743	3.615	625	51	635	108	57488	29137	0	0	0
1	171	4	unmapped	UPB_160937	13400	2905	50	3576	3414	957	28	81	81	99	75	75	373	374	209	55	249	249	272	194	71	28.185	26.664	16.631	19.067	2.535	3619	3458	4.817	3495	124	3333	125	273152	29938	0	0	0
1	172	4	unmapped	UPB_134501	13475	2905	50	2126	2065	558	27	83	83	107	87	81	365	432	273	63	211	211	253	207	81	13.266	8.968	7.163	9.289	3.136	2197	2203	3.73	2043	154	1982	221	165167	34572	0	0	0
1	173	4	unmapped	UPB_063175	13550	2905	50	3981	3781	1053	27	64	64	94	83	88	408	395	199	50	213	213	250	197	78	20.087	20.423	14.638	19.129	2.928	4112	3899	4.328	3917	195	3717	182	302443	31634	0	0	0
1	174	4	unmapped	UPB_102590	13620	2900	45	965	982	269	27	56	56	83	74	89	442	443	244	55	245	245	275	192	69	4.614	4.677	3.75	4.357	3.235	1106	1124	2.206	909	197	926	198	51076	23027	0	0	0
1	175	4	unmapped	UPB_033572	13695	2905	50	4170	4010	1050	26	56	56	80	66	82	377	434	268	61	222	222	252	188	74	26.542	18.651	13.617	19.41	3.445	4269	4166	4.73	4114	155	3954	212	320798	34746	0	0	0
1	176	4	unmapped	UPB_204984	13775	2905	50	543	516	276	53	53	53	78	61	78	2418	2498	828	33	211	211	243	189	77	0.222	0.202	0.211	0.173	2.776	2697	2750	-2.171	490	2207	463	2287	41317	199853	0	0	0
1	177	4	unmapped	UPB_137675	13840	2900	50	2617	2558	756	29	75	75	89	64	71	389	375	212	56	259	259	278	188	67	19.554	21.405	12.863	15.213	3.055	2672	2599	4.289	2542	130	2483	116	204641	29986	0	0	0
1	178	4	unmapped	UPB_113124	13915	2900	50	3366	3202	872	27	111	111	133	89	66	412	429	248	57	233	233	261	195	74	18.184	15.77	12.62	15.738	2.841	3434	3287	4.185	3255	179	3091	196	256122	34310	0	0	0
1	179	4	unmapped	UPB_162186	13985	2900	50	3999	3710	1000	26	109	109	142	138	97	308	364	249	68	232	232	262	184	70	51.184	27.28	19.911	23.388	2.931	3966	3733	5.678	3890	76	3601	132	296760	29115	0	0	0
1	180	4	unmapped	UPB_103551	14055	2900	45	2816	2782	464	16	118	118	161	166	103	298	355	242	68	267	267	296	197	66	87.032	30.273	15.772	17.979	2.923	2729	2752	6.443	2698	31	2664	88	144670	18475	0	0	0
1	181	4	unmapped	UPB_025723	14135	2900	50	2320	2236	576	25	88	88	124	132	106	327	367	234	63	217	217	260	204	78	20.291	14.32	10.973	12.397	3.639	2342	2298	4.343	2232	110	2148	150	178859	29330	0	0	0
1	182	4	unmapped	UPB_201467	14215	2905	55	844	779	419	53	65	65	92	74	80	1688	1734	604	34	211	211	260	199	76	0.527	0.469	0.585	0.404	3.286	2256	2237	-0.923	779	1477	714	1523	62352	138689	0	0	0
1	183	4	unmapped	UPB_013300	14280	2900	50	1906	1918	514	26	91	91	110	77	70	323	357	281	78	201	201	240	190	79	14.877	11.712	7.231	7.968	2.757	1937	1983	3.895	1815	122	1827	156	153462	28522	0	0	0
1	184	4	unmapped	UPB_221281	14360	2905	45	596	563	224	39	74	74	89	66	74	822	838	307	36	174	174	215	163	75	0.806	0.736	0.72	0.744	2.536	1170	1153	-0.312	522	648	489	664	29261	43557	0	0	0
1	185	4	unmapped	UPB_020686	14430	2900	50	3181	3034	915	30	73	73	91	68	74	319	334	185	55	204	204	215	158	73	27.026	22.777	13.52	16.18	2.515	3223	3091	4.756	3108	115	2961	130	242726	26742	0	0	0
1	186	4	unmapped	UPB_198570	14500	2900	45	724	722	213	29	82	82	98	84	85	335	370	237	64	213	213	246	191	77	5.262	4.076	3.217	3.686	3.298	764	797	2.396	642	122	640	157	37564	19256	0	0	0
1	187	4	unmapped	UPB_065812	14575	2900	50	4267	4081	946	23	102	102	122	97	79	346	378	236	62	224	224	247	191	77	34.139	25.838	18.14	21.438	2.758	4287	4133	5.093	4165	122	3979	154	326518	30278	0	0	0
1	188	4	unmapped	UPB_075549	14645	2900	45	2050	1991	441	22	92	92	107	85	79	356	372	232	62	252	252	267	189	70	18.827	15.825	7.678	10.302	2.718	2062	2019	4.235	1958	104	1899	120	103532	19367	0	0	0
1	189	4	unmapped	UPB_123596	14720	2900	50	2259	2126	606	28	75	75	96	79	82	308	339	206	60	249	249	267	191	71	37.017	22.789	9.982	11.624	2.399	2243	2141	5.21	2184	59	2051	90	170064	27127	0	0	0
1	190	4	unmapped	UPB_087445	14795	2900	50	1383	1316	341	25	72	72	99	82	82	313	398	272	68	199	199	231	183	79	11.5	6.251	5.008	6.644	3.638	1425	1443	3.524	1311	114	1244	199	105292	31875	0	0	0
1	191	4	unmapped	UPB_200084	14865	2900	45	2447	2425	328	13	96	96	119	86	72	320	342	177	51	209	209	247	185	74	21.18	17.511	11.299	16.049	2.958	2462	2462	4.405	2351	111	2329	133	126091	17774	0	0	0
1	192	4	unmapped	UPB_071849	14940	2900	45	2137	2177	386	17	93	93	108	77	71	348	345	239	69	236	236	261	178	68	18.25	19.119	9.663	11.077	2.32	2156	2193	4.19	2044	112	2084	109	113206	17941	0	0	0
1	193	4	unmapped	UPB_183923	15015	2900	50	4512	4288	1114	25	107	107	124	89	71	373	428	240	56	216	216	256	205	80	28.057	19.722	15.146	24.954	4.011	4562	4393	4.81	4405	157	4181	212	343065	34245	0	0	0
1	194	4	unmapped	UPB_205661	15085	2900	50	1025	1001	307	30	77	77	97	75	77	327	360	221	61	248	248	252	160	63	12	8.25	6.206	6.591	3.724	1027	1036	3.585	948	79	924	112	80067	28790	0	0	0
1	195	4	unmapped	UPB_188759	15160	2900	55	2008	2032	515	25	101	101	124	88	70	349	409	260	63	223	223	235	160	68	15.135	10.382	8.669	10.754	3.425	2033	2117	3.92	1907	126	1931	186	162541	32693	0	0	0
1	196	4	unmapped	UPB_214014	15240	2900	50	501	497	255	51	98	98	120	83	69	663	676	330	48	225	225	253	179	70	0.92	0.885	0.891	1.012	3.526	841	850	-0.12	403	438	399	451	39793	54050	0	0	0
1	197	4	unmapped	UPB_170314	15305	2900	50	2092	2036	517	25	103	103	126	105	83	295	337	221	65	206	206	245	268	109	22.348	14.756	9.513	11.574	3.011	2078	2064	4.482	1989	89	1933	131	162865	26942	0	0	0
1	198	4	unmapped	UPB_010768	15380	2900	50	3016	2927	660	22	112	112	133	102	76	361	391	252	64	208	208	241	244	101	18.98	15.383	11.403	13.002	2.673	3057	2998	4.246	2904	153	2815	183	234136	31244	0	0	0
1	199	4	unmapped	UPB_163159	15460	2900	50	608	592	269	45	94	94	110	86	78	6343	6146	1598	26	191	191	244	187	76	0.084	0.084	0.089	0.084	2.081	6666	6453	-3.581	514	6152	498	5955	47379	491653	0	0	0
1	200	4	unmapped	UPB_104113	15530	2900	50	2186	2120	591	27	87	87	96	76	79	433	428	243	56	185	185	248	191	77	8.464	8.366	7.195	8.614	2.922	2347	2276	3.081	2099	248	2033	243	169631	34201	0	0	0
1	201	4		NA	15600	2900	60	44	61	42	68	76	76	98	85	86	196	218	171	78	235	235	248	170	68	0.821	0.882	0.255	0.256	3.515	-71	-32	-0.285	-32	-39	-15	-17	7357	26112	-50	0	0
1	202	4	unmapped	UPB_179806	15675	2900	50	1401	1362	374	27	82	82	105	88	83	366	385	231	60	249	249	252	182	72	11.274	9.412	6.603	8.095	3.727	1436	1416	3.495	1319	117	1280	136	108933	30837	0	0	0
1	203	4	unmapped	UPB_054466	15745	2900	50	2628	2507	661	26	78	78	112	96	85	327	359	256	71	202	202	237	225	94	20.4	15.471	11.338	12.358	2.685	2675	2586	4.35	2550	125	2429	157	200584	28687	0	0	0
1	204	4	unmapped	UPB_151133	15820	2900	50	5126	4933	950	19	104	104	138	105	76	359	361	262	72	217	217	249	197	79	35.366	33.535	20.689	25.903	3.022	5164	4973	5.144	5022	142	4829	144	394613	28856	0	0	0
1	205	4	unmapped	UPB_206294	15895	2900	40	783	757	227	29	89	89	115	86	74	377	417	248	59	238	238	455	2352	516	4.993	3.732	2.538	3.285	3.096	833	847	2.32	694	139	668	179	39387	21704	0	0	0
1	206	4	unmapped	UPB_140115	15965	2900	50	4323	4229	1064	25	85	85	116	92	79	315	342	202	59	247	247	460	2221	482	62.324	43.621	24.192	31.734	3.417	4306	4239	5.962	4238	68	4144	95	338304	27350	0	0	0
1	207	4	unmapped	UPB_094093	16045	2900	50	864	880	381	43	82	82	107	85	79	814	796	410	51	228	228	258	195	75	1.334	1.405	1.364	1.526	3.017	1368	1366	0.416	782	586	798	568	70436	63717	0	0	0
1	208	4	unmapped	UPB_150877	16115	2900	50	4328	4263	1033	24	106	106	126	91	72	378	530	760	143	246	246	289	377	130	31.985	14.637	13.972	16.868	3.045	4354	4441	4.999	4222	132	4157	284	341075	42411	0	0	0
1	209	4	unmapped	UPB_173508	16185	2900	50	2233	2178	580	26	84	84	112	94	83	353	363	214	58	228	228	302	409	135	17.192	15.511	10.969	13.826	2.74	2274	2229	4.104	2149	125	2094	135	174232	29049	0	0	0
1	210	4	unmapped	UPB_057068	16260	2900	50	1563	1501	439	29	62	62	85	66	77	336	359	232	64	187	187	227	171	75	10.074	8.366	7.461	9.455	3.512	1650	1611	3.333	1501	149	1439	172	120040	28751	0	0	0
1	211	4	unmapped	UPB_093298	16330	2900	45	1470	1472	409	27	82	82	102	84	82	326	321	202	62	223	223	247	178	72	13.476	14.184	7.559	8.572	2.547	1491	1488	3.752	1388	103	1390	98	76549	16712	0	0	0
1	212	4	unmapped	UPB_090138	16405	2900	45	1525	1553	399	25	93	93	120	113	94	438	489	290	59	259	259	303	221	72	8	6.348	4.49	5.821	2.75	1611	1690	3	1432	179	1460	230	80739	25436	0	0	0
1	213	4	unmapped	UPB_073893	16480	2900	50	2701	2742	670	24	102	102	116	82	70	307	365	232	63	239	239	277	214	77	38.221	20.952	12.708	15.848	2.701	2667	2766	5.256	2599	68	2640	126	219343	29226	0	0	0
1	214	4	unmapped	UPB_134010	16555	2900	50	3299	3212	721	22	90	90	105	66	62	395	415	242	58	204	204	237	198	83	16.801	14.796	11.414	15.146	3	3400	3333	4.07	3209	191	3122	211	256954	33182	0	0	0
1	215	4	unmapped	UPB_146257	16625	2900	50	2397	2389	613	25	78	78	94	65	69	317	359	230	64	189	189	221	186	84	18.117	13.594	8.724	12.904	3.099	2447	2481	4.179	2319	128	2311	170	191080	28707	0	0	0
1	216	4	unmapped	UPB_037554	16700	2900	50	1708	1712	471	27	71	71	85	60	70	277	343	262	76	216	216	252	200	79	26.836	12.921	5.824	8.295	3.453	1698	1768	4.746	1637	61	1641	127	136991	27439	0	0	0
1	217	4	unmapped	UPB_056702	16775	2900	50	2442	2399	541	22	71	71	87	66	75	375	414	249	60	220	220	248	178	71	15.297	12	8.539	10.492	2.45	2526	2522	3.935	2371	155	2328	194	191936	33147	0	0	0
1	218	4	unmapped	UPB_171208	16850	2900	45	1745	1740	358	20	71	71	87	71	81	406	469	239	50	218	218	263	187	71	8.904	6.649	6.839	7.232	2.742	1862	1920	3.154	1674	188	1669	251	90467	24384	0	0	0
1	219	4	unmapped	UPB_011470	16920	2900	50	2004	2050	521	25	74	74	96	78	81	310	380	260	68	221	221	260	181	69	21.685	12.428	7.32	9.695	2.804	2019	2135	4.439	1930	89	1976	159	164023	30390	0	0	0
1	220	4	unmapped	UPB_194600	16995	2900	50	602	609	255	41	63	63	85	66	77	561	557	299	53	213	213	712	5357	752	1.549	1.587	1.464	1.576	3.6	887	890	0.631	539	348	546	344	48714	44562	0	0	0
1	221	4	unmapped	UPB_200454	17065	2900	40	604	660	249	37	57	57	72	55	76	400	418	247	59	255	255	756	5320	703	3.772	3.699	2.207	2.356	2.317	692	766	1.915	547	145	603	163	34328	21717	0	0	0
1	222	4	unmapped	UPB_063067	17140	2900	50	2216	2215	544	24	73	73	90	65	72	276	325	213	65	239	239	289	311	107	57.919	24.907	9.007	12.862	3.039	2180	2228	5.856	2143	37	2142	86	177224	25985	0	0	0
1	223	4	unmapped	UPB_208011	17215	2900	45	849	851	256	30	69	69	87	66	75	715	808	511	63	229	229	268	203	75	1.605	1.351	1.433	1.574	2.519	1266	1361	0.683	780	486	782	579	44248	42001	0	0	0
1	224	4	unmapped	UPB_046333	17285	2900	50	2783	2693	684	25	75	75	95	77	81	267	327	210	64	238	238	251	174	69	93.379	29.416	15.03	18.979	3.181	2737	2707	6.545	2708	29	2618	89	215471	26183	0	0	0
1	225	4	unmapped	UPB_125428	17360	2900	50	3622	3481	799	22	91	91	115	86	74	330	373	236	63	213	213	237	159	67	30.179	21.188	19.654	20.006	3.052	3648	3550	4.915	3531	117	3390	160	278446	29858	0	0	0
1	226	4	unmapped	UPB_008411	17435	2900	50	3042	2883	798	27	84	84	105	72	68	415	426	258	60	204	204	229	168	73	14.019	12.608	8.408	9.75	2.22	3169	3021	3.809	2958	211	2799	222	230646	34079	0	0	0
1	227	4	unmapped	UPB_065250	17505	2900	50	3173	3077	816	26	100	100	110	76	69	322	339	208	61	159	159	200	154	77	18.853	16.539	14.927	19.043	3.344	3236	3157	4.237	3073	163	2977	180	246181	27129	0	0	0
1	228	4	unmapped	UPB_214879	17580	2900	50	1579	1578	438	27	98	98	114	81	71	367	416	264	63	162	162	205	158	77	7.224	5.827	5.716	6.342	3.066	1686	1734	2.853	1481	205	1480	254	126234	33268	0	0	0
1	229	4	unmapped	UPB_044598	17655	2900	50	3371	3269	884	27	119	119	135	88	65	395	416	247	59	207	207	220	152	69	17.298	15.072	12.007	14.352	2.704	3440	3359	4.113	3252	188	3150	209	261531	33244	0	0	0
1	230	4	unmapped	UPB_206047	17725	2900	50	683	717	236	32	86	86	106	81	76	304	343	230	67	236	236	234	148	63	8.779	5.897	4.01	4.52	2.909	665	738	3.134	597	68	631	107	57360	27444	0	0	0
1	231	4	unmapped	UPB_022239	17800	2900	50	2056	1978	522	26	68	68	92	73	79	355	392	253	64	245	245	262	179	68	18.073	12.993	10.167	12.719	2.988	2098	2057	4.176	1988	110	1910	147	158241	31395	0	0	0
1	232	4	unmapped	UPB_136209	17875	2900	45	1168	1179	280	23	78	78	91	62	68	397	409	226	55	252	252	257	175	68	7.517	7.013	4.972	5.465	2.215	1235	1258	2.91	1090	145	1101	157	61300	21248	0	0	0
1	233	4	unmapped	UPB_105725	17945	2900	50	4079	3933	892	22	86	86	96	67	69	360	351	218	62	237	237	247	164	66	32.463	33.746	19.044	20.032	2.257	4116	3961	5.021	3993	123	3847	114	314671	28100	0	0	0
1	234	4	unmapped	UPB_134431	18020	2900	50	1695	1701	438	25	64	64	77	61	79	303	334	212	63	205	205	255	178	69	16.643	12.69	9.009	10.474	3.528	1729	1766	4.057	1631	98	1637	129	136103	26685	0	0	0
1	235	4	unmapped	UPB_090380	18100	2900	55	594	577	276	47	54	54	66	47	71	1897	1925	632	32	198	198	222	174	78	0.318	0.303	0.323	0.265	3.499	2239	2250	-1.654	540	1699	523	1727	46136	153986	0	0	0
1	236	4		NA	18165	2900	60	43	58	45	77	69	69	85	55	64	178	226	185	81	145	145	190	152	80	-0.788	-0.136	0.465	0.456	3.859	7	70	Error	-26	33	-11	81	6984	27137	-50	0	0
1	237	4	unmapped	UPB_162439	18240	2900	50	2692	2584	620	23	65	65	87	73	83	372	421	299	71	201	201	235	195	82	15.363	11.45	8.744	10.562	3.355	2798	2739	3.941	2627	171	2519	220	206692	33718	0	0	0
1	238	4	unmapped	UPB_172726	18320	2905	50	452	432	257	59	71	71	93	88	94	4277	4252	1108	26	221	221	257	186	72	0.094	0.09	0.106	0.086	2.328	4437	4392	-3.412	381	4056	361	4031	34572	340140	0	0	0
1	239	4	unmapped	UPB_224105	18385	2895	45	2566	2542	412	16	96	96	118	93	78	363	366	233	63	219	219	264	193	73	17.153	16.639	12.003	13.698	2.666	2614	2593	4.1	2470	144	2446	147	132163	19030	0	0	0
1	240	4	unmapped	UPB_171980	18460	2895	45	1803	1845	356	19	84	84	101	81	80	417	412	256	62	209	209	255	201	78	8.264	8.675	6.28	8.717	4.246	1927	1964	3.047	1719	208	1761	203	95952	21438	0	0	0
1	241	4	unmapped	UPB_008878	18530	2900	50	3167	2947	798	27	108	108	139	122	87	280	306	192	62	198	198	247	210	85	37.305	26.287	11.974	14.998	2.513	3141	2947	5.221	3059	82	2839	108	235772	24486	0	0	0
1	242	4	unmapped	UPB_218907	18605	2900	50	1552	1593	436	27	96	96	121	93	76	298	314	202	64	197	197	234	209	89	14.416	12.795	7.988	11.748	4.027	1557	1614	3.85	1456	101	1497	117	127426	25147	0	0	0
1	243	4	unmapped	UPB_077931	18680	2900	55	833	867	319	36	74	74	98	75	76	326	359	228	63	241	241	274	191	69	8.929	6.72	4.582	5.199	3.213	844	911	3.159	759	85	793	118	69339	28685	0	0	0
1	244	4	unmapped	UPB_169211	18755	2900	50	2290	2179	655	30	60	60	88	68	77	431	453	210	46	221	221	244	157	64	10.619	9.134	10.495	10.251	3.029	2440	2351	3.409	2230	210	2119	232	174293	36227	0	0	0
1	245	4	unmapped	UPB_150058	18830	2900	45	2021	2061	438	21	94	94	109	83	76	277	331	224	67	250	250	280	187	66	71.37	24.284	13.143	13.547	3.024	1954	2048	6.157	1927	27	1967	81	107160	17232	0	0	0
1	246	4	unmapped	UPB_066910	18900	2900	50	2318	2278	643	28	98	98	115	86	74	295	341	248	72	227	227	253	175	69	32.647	19.123	10.65	12.984	3.152	2288	2294	5.029	2220	68	2180	114	182220	27272	0	0	0
1	247	4	unmapped	UPB_076525	18975	2895	55	2159	2074	633	30	79	79	96	81	84	333	356	234	65	222	222	238	182	76	18.739	14.888	9.276	10.462	4.007	2191	2129	4.228	2080	111	1995	134	165910	28499	0	0	0
1	248	4	unmapped	UPB_174190	19045	2900	50	2320	2249	644	28	82	82	97	76	78	351	372	228	61	191	191	217	154	70	13.988	11.972	8.374	10.807	3.123	2398	2348	3.806	2238	160	2167	181	179923	29770	0	0	0
1	249	4	unmapped	UPB_226727	19120	2900	50	1021	1032	308	29	68	68	81	65	80	333	372	223	59	232	232	245	173	70	9.436	6.886	4.535	5.916	3.907	1054	1104	3.238	953	101	964	140	82552	29775	0	0	0
1	250	4	unmapped	UPB_088100	19195	2900	50	2326	2224	635	28	71	71	80	56	70	389	395	217	54	251	251	261	192	73	16.341	14.951	10.09	11.717	2.849	2393	2297	4.03	2255	138	2153	144	177901	31596	0	0	0
1	251	4	unmapped	UPB_096633	19265	2900	50	886	900	380	42	71	71	87	64	73	321	346	230	66	182	182	209	163	77	5.863	5.055	4.305	5.507	4.282	954	993	2.552	815	139	829	164	71987	27682	0	0	0
1	252	4	NegativeControl	(-)3xSLv1	19335	2900	25	90	94	69	73	47	47	59	41	69	558	595	303	50	273	273	343	249	72	0.151	0.146	0.323	0.372	4.696	328	369	-2.729	43	285	47	322	1123	7145	0	0	0
1	253	4	unmapped	UPB_124063	19415	2900	50	2098	2103	664	31	51	51	79	70	88	325	325	173	53	266	266	325	257	79	34.695	34.78	13.963	15.618	3.141	2106	2111	5.117	2047	59	2052	59	168242	26037	0	0	0
1	254	4	unmapped	UPB_134334	19485	2895	50	2460	2340	606	25	87	87	116	104	89	312	323	197	60	219	219	272	215	79	25.516	21.663	12.252	15.986	3.215	2466	2357	4.673	2373	93	2253	104	187201	25859	0	0	0
1	255	4	unmapped	UPB_228804	19560	2900	50	2414	2413	694	28	94	94	116	93	80	327	338	210	62	260	260	293	201	68	34.627	29.731	13.517	15.963	3.324	2387	2397	5.114	2320	67	2319	78	193070	27034	0	0	0
1	256	4	unmapped	UPB_126196	19630	2900	50	2699	2616	782	29	99	99	136	139	102	357	382	244	63	237	237	265	207	78	21.667	17.359	9.113	12.289	2.852	2720	2662	4.437	2600	120	2517	145	209317	30574	0	0	0
1	257	4	unmapped	UPB_069539	19705	2895	45	1732	1679	325	19	70	70	98	94	95	253	311	219	70	249	249	284	210	73	415.5	25.952	8.947	15.111	5.428	1666	1671	8.699	1662	4	1609	62	87313	16170	0	0	0
1	258	4	unmapped	UPB_208875	19780	2900	50	754	762	279	36	79	79	94	73	77	398	446	290	65	208	208	220	159	72	3.553	2.87	2.936	3.125	4.902	865	921	1.829	675	190	683	238	60979	35710	0	0	0
1	259	4	unmapped	UPB_144052	19850	2895	50	2017	1979	567	28	76	76	89	68	76	279	304	184	60	211	211	241	194	80	28.544	20.462	10.726	13.125	2.88	2009	1996	4.835	1941	68	1903	93	158356	24315	0	0	0
1	260	4	unmapped	UPB_096678	19925	2895	50	1366	1344	392	29	63	63	83	70	84	277	300	206	68	191	191	230	181	78	15.151	11.752	7.088	8.608	2.914	1389	1390	3.921	1303	86	1281	109	107525	24007	0	0	0
1	261	4	unmapped	UPB_164818	20000	2895	55	1599	1501	482	32	71	71	84	62	73	284	338	208	61	188	188	219	173	78	15.917	9.533	7.806	10.162	3.469	1624	1580	3.992	1528	96	1430	150	120078	27014	0	0	0
1	262	4	unmapped	UPB_063938	20070	2895	45	1720	1758	406	23	71	71	87	74	85	240	350	287	82	188	188	241	193	80	31.712	10.414	6.368	9.042	4.19	1701	1849	4.987	1649	52	1687	162	91411	18223	0	0	0
1	263	4	unmapped	UPB_228637	20150	2900	55	879	815	351	43	56	56	85	77	90	774	785	408	51	203	203	248	195	78	1.441	1.304	1.3	1.261	2.925	1394	1341	0.527	823	571	759	582	65222	62816	0	0	0
1	264	4	unmapped	UPB_036573	20220	2900	50	2041	1998	542	27	71	71	90	70	77	271	324	229	70	213	213	243	167	68	33.966	17.36	10.369	11.722	2.918	2028	2038	5.086	1970	58	1927	111	159819	25890	0	0	0
1	265	4	unmapped	UPB_203021	20290	2895	45	1941	1926	356	18	56	56	87	80	91	353	353	202	57	215	215	274	234	85	13.659	13.551	9.676	9.802	2.012	2023	2008	3.772	1885	138	1870	138	100133	18367	0	0	0
1	266	4	DarkCorner	DarkCorner	20365	2895	60	34	48	37	77	35	35	60	62	103	444	444	288	64	209	209	263	227	86	-0.004	0.055	0.082	0.084	4.982	234	248	Error	-1	235	13	235	5712	53226	-50	0	0
1	267	4	DarkCorner	DarkCorner	20435	2895	60	33	44	36	81	32	32	40	29	72	365	429	318	74	73	73	146	210	143	0.003	0.034	0.069	0.068	6.963	293	368	-8.19	1	292	12	356	5290	51491	-50	0	0
1	1	5	DarkCorner	DarkCorner	910	2965	45	39	56	49	87	35	35	46	31	67	761	796	468	58	219	219	253	176	69	0.007	0.036	0.048	0.047	4.342	546	598	-7.082	4	542	21	577	2935	41387	0	0	0
1	2	5	DarkCorner	DarkCorner	975	2980	60	45	59	43	72	35	35	51	40	78	389	548	1016	185	238	238	283	211	74	0.066	0.077	0.134	0.136	5.622	161	334	-3.916	10	151	24	310	7093	65805	-50	0	0
1	3	5	unmapped	UPB_230729	1050	2970	45	848	907	271	29	41	41	65	55	84	543	529	256	48	277	277	313	225	71	3.034	3.437	2.775	2.806	1.983	1073	1118	1.601	807	266	866	252	47176	27501	0	0	0
1	4	5	unmapped	UPB_040930	1120	2975	50	6635	6382	1584	24	80	80	114	102	89	378	401	249	62	226	226	280	228	81	43.125	36.011	24.917	28.54	2.379	6707	6477	5.43	6555	152	6302	175	510563	32068	0	0	0
1	5	5	unmapped	UPB_187012	1195	2975	50	2778	2754	605	21	107	107	149	119	79	332	377	245	64	266	266	292	197	67	40.47	23.847	13.689	18.462	3.73	2737	2758	5.339	2671	66	2647	111	220325	30187	0	0	0
1	6	5	unmapped	UPB_156513	1270	2975	50	3970	3857	779	20	119	119	143	112	78	386	468	357	76	249	249	276	208	75	28.109	17.068	12.438	15.958	2.976	3988	3957	4.813	3851	137	3738	219	308545	37424	0	0	0
1	7	5	unmapped	UPB_172340	1345	2975	50	4051	3880	1019	26	99	99	125	99	79	399	402	237	58	226	226	284	227	79	22.844	21.483	16.354	18.988	2.822	4125	3957	4.514	3952	173	3781	176	310373	32138	0	0	0
1	8	5	unmapped	UPB_073963	1415	2975	50	4012	3875	867	22	118	118	123	87	70	389	431	253	58	230	230	263	189	71	24.491	18.692	15.291	21.115	3.193	4053	3958	4.614	3894	159	3757	201	309987	34494	0	0	0
1	9	5	unmapped	UPB_079332	1490	2975	50	1865	1786	477	26	122	122	131	91	69	458	453	291	64	235	235	248	185	74	7.816	7.633	6.422	6.449	2.68	1966	1882	2.966	1743	223	1664	218	142903	36229	0	0	0
1	10	5	unmapped	UPB_011252	1560	2975	50	3204	3118	819	26	108	108	121	96	79	405	415	245	59	245	245	271	191	70	19.35	17.706	11.158	13.032	2.475	3256	3180	4.274	3096	160	3010	170	249427	33233	0	0	0
1	11	5	unmapped	UPB_190161	1635	2975	55	1709	1728	501	28	90	90	108	85	78	909	883	476	53	219	219	282	260	92	2.346	2.467	2.101	2.615	2.722	2309	2302	1.23	1619	690	1638	664	138267	70611	0	0	0
1	12	5	unmapped	UPB_133414	1710	2975	50	4668	4515	1074	23	106	106	125	94	75	345	388	264	68	254	254	320	272	85	50.132	32.903	25.177	31.705	4.642	4653	4543	5.648	4562	91	4409	134	361162	31026	0	0	0
1	13	5	unmapped	UPB_014759	1780	2975	50	5407	5320	1121	21	110	110	138	99	71	339	392	235	59	257	257	291	190	65	64.598	38.593	27.365	31.3	2.841	5379	5345	6.013	5297	82	5210	135	425608	31354	0	0	0
1	14	5	unmapped	UPB_046555	1855	2975	50	2719	2668	636	23	97	97	126	80	63	396	432	262	60	236	236	262	173	66	16.388	13.117	9.082	12.26	3.145	2782	2767	4.035	2622	160	2571	196	213444	34563	0	0	0
1	15	5	NegativeControl	(-)3xSLv1	1925	2980	60	48	66	49	74	92	92	117	90	76	413	452	318	70	244	244	285	195	68	-0.26	-0.125	0.264	0.267	3.243	125	182	Error	-44	169	-26	208	7974	54238	-50	0	0
1	16	5	unmapped	UPB_157935	2000	2975	50	5240	5048	1062	21	99	99	134	121	90	322	358	236	65	200	200	261	222	85	42.139	31.323	21.49	29.682	3.236	5263	5107	5.397	5141	122	4949	158	403870	28667	0	0	0
1	17	5	unmapped	UPB_089401	2075	2975	50	4625	4558	821	18	139	139	154	125	81	353	410	260	63	228	228	283	234	82	35.888	24.28	19.797	23.579	2.82	4611	4601	5.165	4486	125	4419	182	364678	32831	0	0	0
1	18	5	unmapped	UPB_055692	2150	2975	50	2952	2810	717	25	132	132	146	114	78	385	420	236	56	262	262	302	235	77	22.927	16.949	10.467	14.191	2.827	2943	2836	4.519	2820	123	2678	158	224795	33604	0	0	0
1	19	5	unmapped	UPB_023425	2220	2975	50	4565	4429	943	21	97	97	110	86	78	342	378	247	65	257	257	291	182	62	52.565	35.802	28.948	27.637	2.627	4553	4453	5.716	4468	85	4332	121	354284	30200	0	0	0
1	20	5	unmapped	UPB_204414	2295	2975	50	2063	2058	511	24	86	86	100	81	81	372	1316	7294	554	246	246	578	2722	470	15.69	1.843	9.528	9.017	3.843	2103	3042	3.972	1977	126	1972	1070	164676	105300	0	0	0
1	21	5	unmapped	UPB_163677	2370	2975	50	2562	2531	597	23	98	98	113	82	72	428	446	267	59	270	270	282	202	71	15.595	13.824	9.634	11.227	2.541	2622	2609	3.963	2464	158	2433	176	202504	35692	0	0	0
1	22	5	unmapped	UPB_069963	2445	2975	50	2481	2339	675	28	105	105	128	91	71	409	418	263	62	220	220	273	231	84	12.571	11.283	7.613	10.1	3.478	2565	2432	3.652	2376	189	2234	198	187091	33443	0	0	0
1	23	5	unmapped	UPB_066763	2515	2975	50	4057	4016	857	21	112	112	140	106	75	392	428	283	66	211	211	270	232	85	21.796	17.991	14.327	15.001	2.234	4126	4121	4.446	3945	181	3904	217	321286	34278	0	0	0
1	24	5	unmapped	UPB_189796	2590	2975	50	1905	1850	527	28	78	78	107	94	87	325	387	335	86	261	261	294	205	69	28.547	14.063	11.375	13.912	3.987	1891	1898	4.835	1827	64	1772	126	147960	30934	0	0	0
1	25	5	unmapped	UPB_169158	2660	2975	50	3749	3609	848	23	80	80	109	97	88	350	380	220	57	233	233	276	184	66	31.359	24.007	19.437	21.877	2.912	3786	3676	4.971	3669	117	3529	147	288692	30366	0	0	0
1	26	5	unmapped	UPB_217710	2745	2970	55	554	526	314	59	75	75	116	108	93	2526	2615	918	35	254	254	303	206	67	0.211	0.191	0.237	0.184	3.71	2751	2812	-2.246	479	2272	451	2361	42068	209218	0	0	0
1	27	5	unmapped	UPB_040313	2810	2975	50	8882	8468	1683	19	104	104	138	111	80	340	410	300	73	274	274	335	237	70	133	61.5	34.076	40.461	3.344	8844	8500	7.055	8778	66	8364	136	677400	32808	0	0	0
1	28	5	unmapped	UPB_125960	2880	2975	50	2176	2149	605	28	100	100	122	102	83	372	423	255	60	215	215	262	201	76	13.223	9.851	9.077	10.286	2.598	2233	2257	3.725	2076	157	2049	208	171937	33854	0	0	0
1	29	5	unmapped	UPB_138240	2950	2970	45	2995	3005	555	18	81	81	123	141	114	404	404	208	51	262	262	310	227	73	20.521	20.592	16.092	19.014	3.775	3056	3066	4.359	2914	142	2924	142	156264	20995	0	0	0
1	30	5	unmapped	UPB_167552	3035	2970	55	166	186	116	62	72	72	115	142	123	10585	10333	2176	21	248	248	289	216	74	0.009	0.011	0.011	0.009	3.363	10431	10199	-6.781	94	10337	114	10085	14871	826629	0	0	0
1	31	5	unmapped	UPB_078715	3100	2975	50	2402	2336	562	24	81	81	93	65	69	384	466	341	73	155	155	217	194	89	10.135	7.251	6.64	8.902	2.972	2550	2566	3.341	2321	229	2255	311	186916	37247	0	0	0
1	32	5	unmapped	UPB_171438	3175	2970	45	2535	2573	509	19	86	86	104	83	79	360	417	232	55	210	210	248	191	77	16.327	12.014	15.442	15.424	2.947	2599	2694	4.029	2449	150	2487	207	133810	21702	0	0	0
1	33	5	unmapped	UPB_025199	3250	2975	50	3551	3451	780	22	88	88	105	81	77	367	407	268	65	221	221	256	192	75	23.719	18.081	13.434	16.501	3.104	3609	3549	4.568	3463	146	3363	186	276042	32548	0	0	0
1	34	5	unmapped	UPB_129857	3320	2975	50	4418	4200	1023	24	88	88	105	79	75	381	469	335	71	266	266	282	186	65	37.652	20.256	18.881	20.622	3.054	4445	4315	5.235	4330	115	4112	203	336037	37486	0	0	0
1	35	5	unmapped	UPB_170675	3395	2975	50	4421	4318	980	22	108	108	133	100	75	397	409	229	55	244	244	276	195	70	28.19	25.515	19.649	24.473	3.024	4466	4375	4.817	4313	153	4210	165	345460	32733	0	0	0
1	36	5	unmapped	UPB_025165	3470	2975	50	3526	3488	823	23	107	107	131	112	85	378	405	241	59	260	260	288	218	75	28.975	23.317	16.429	20.22	3.024	3537	3526	4.857	3419	118	3381	145	279040	32394	0	0	0
1	37	5	unmapped	UPB_097011	3540	2975	50	2907	2827	715	25	76	76	83	57	68	390	399	248	62	208	208	248	188	75	15.555	14.403	11.13	13.148	2.676	3013	2942	3.959	2831	182	2751	191	226194	31928	0	0	0
1	38	5	unmapped	UPB_181473	3615	2975	50	3796	3577	884	24	71	71	91	80	87	323	379	241	63	200	200	227	169	74	30.285	19.587	17.637	24.086	3.462	3848	3685	4.921	3725	123	3506	179	286120	30339	0	0	0
1	39	5	unmapped	UPB_057622	3690	2975	50	2797	2751	697	25	102	102	123	98	79	385	398	223	56	251	251	264	158	59	20.112	18.02	12.451	14.98	2.77	2829	2796	4.33	2695	134	2649	147	220113	31803	0	0	0
1	40	5	unmapped	UPB_014216	3760	2975	50	4330	4118	985	23	125	125	160	103	64	393	431	266	61	265	265	287	204	71	32.852	24.054	17.758	20.321	2.831	4333	4159	5.038	4205	128	3993	166	329420	34506	0	0	0
1	41	5	unmapped	UPB_014086	3835	2975	50	4571	4302	972	22	115	115	140	102	72	341	407	260	63	251	251	265	200	75	49.511	26.84	18.602	27.655	4.103	4546	4343	5.63	4456	90	4187	156	344156	32534	0	0	0
1	42	5	unmapped	UPB_201728	3910	2975	50	2000	1918	550	28	92	92	118	107	90	425	424	233	54	241	241	255	187	73	10.37	9.978	7.783	7.923	2.486	2092	2009	3.374	1908	184	1826	183	153421	33947	0	0	0
1	43	5	unmapped	UPB_160317	3980	2975	50	5897	5662	1270	22	91	91	121	103	85	377	427	235	55	255	255	255	168	65	47.59	32.39	25.058	31.312	2.887	5928	5743	5.573	5806	122	5571	172	452970	34178	0	0	0
1	44	5	unmapped	UPB_183174	4055	2975	50	3007	2881	710	24	95	95	109	79	72	380	426	293	68	258	258	265	167	63	23.869	16.583	10.219	12.495	2.506	3034	2954	4.577	2912	122	2786	168	230470	34066	0	0	0
1	45	5	unmapped	UPB_135210	4125	2970	45	2970	2933	571	19	126	126	148	117	79	342	400	276	69	260	260	284	178	62	34.683	20.05	14.626	18.012	3.112	2926	2947	5.116	2844	82	2807	140	152538	20800	0	0	0
1	46	5	unmapped	UPB_121454	4200	2975	50	5475	5266	1268	24	118	118	147	122	82	348	388	231	59	258	258	301	233	77	59.522	39.6	25.818	32.824	2.949	5447	5278	5.895	5357	90	5148	130	421267	31043	0	0	0
1	47	5	unmapped	UPB_157400	4275	2975	50	7186	6785	1551	22	98	98	116	91	78	363	427	326	76	257	257	273	192	70	66.868	39.335	31.2	34.995	2.671	7194	6857	6.063	7088	106	6687	170	542803	34149	0	0	0
1	48	5	unmapped	UPB_113208	4350	2975	50	5144	4733	1216	25	89	89	107	83	77	421	397	251	63	216	216	236	181	76	24.659	25.657	18.74	22.18	3.02	5260	4825	4.624	5055	205	4644	181	378652	31747	0	0	0
1	49	5	unmapped	UPB_098452	4420	2975	50	3615	3427	919	26	92	92	110	80	72	400	419	275	65	244	244	260	175	67	22.583	19.057	9.89	13.7	2.798	3679	3510	4.497	3523	156	3335	175	274167	33538	0	0	0
1	50	5	unmapped	UPB_101730	4495	2970	50	3226	3116	874	28	99	99	130	103	79	346	379	199	52	239	239	257	180	70	29.224	21.55	19.164	21.871	3.666	3234	3157	4.869	3127	107	3017	140	249310	30329	0	0	0
1	51	5	unmapped	UPB_124432	4565	2980	60	2402	2002	1345	67	76	76	103	95	92	260	320	289	90	225	225	513	3090	602	66.457	20.274	12.619	9.851	5.856	2361	2021	6.054	2326	35	1926	95	240211	38380	0	0	0
1	52	5	unmapped	UPB_116855	4640	2975	50	1814	1794	550	30	77	77	89	70	78	346	391	258	65	219	219	248	162	65	13.677	9.983	8.613	9.142	2.827	1864	1889	3.774	1737	127	1717	172	143525	31270	0	0	0
1	53	5	unmapped	UPB_197861	4715	2970	45	3214	3142	435	13	100	100	123	86	69	416	429	249	58	198	198	251	199	79	14.284	13.169	10.785	14.987	3.515	3332	3273	3.836	3114	218	3042	231	163379	22292	0	0	0
1	54	5	unmapped	UPB_031744	4790	2970	50	6241	5868	1706	29	113	113	147	109	74	401	459	285	62	204	204	284	224	78	31.107	22.569	19.666	22.834	3.021	6325	6010	4.959	6128	197	5755	255	469479	36723	0	0	0
1	55	5	unmapped	UPB_086686	4860	2975	55	3763	3741	932	24	121	121	147	111	75	354	388	224	57	189	189	239	187	78	22.073	18.191	18.189	21.843	3.116	3807	3819	4.464	3642	165	3620	199	299255	31076	0	0	0
1	56	5	unmapped	UPB_233104	4935	2970	50	3142	3025	802	26	109	109	122	83	68	421	448	251	56	219	219	265	218	82	15.015	12.734	9.933	12.085	2.704	3235	3145	3.908	3033	202	2916	229	242020	35859	0	0	0
1	57	5	unmapped	UPB_222916	5005	2970	45	2908	2868	413	14	100	100	123	103	83	330	348	208	59	218	218	284	242	85	25.071	21.292	15.538	17.47	2.858	2920	2898	4.648	2808	112	2768	130	149148	18090	0	0	0
1	58	5	unmapped	UPB_165360	5080	2975	50	2791	2751	755	27	106	106	137	106	77	371	366	218	59	205	205	240	166	69	16.175	16.429	12.165	12.109	2.123	2851	2806	4.016	2685	166	2645	161	220062	29289	0	0	0
1	59	5	unmapped	UPB_000974	5155	2970	50	3102	2977	889	29	118	118	133	99	74	418	442	259	58	228	228	269	204	75	15.705	13.36	11.906	13.551	2.709	3174	3073	3.973	2984	190	2859	214	238136	35341	0	0	0
1	60	5	unmapped	UPB_147245	5225	2970	50	4175	4018	1082	26	89	89	121	94	77	348	415	276	66	225	225	278	196	70	33.22	20.679	14.822	19.451	3.111	4209	4119	5.054	4086	123	3929	190	321402	33199	0	0	0
1	61	5	unmapped	UPB_021663	5300	2970	50	4467	4188	1103	26	97	97	120	93	77	353	365	237	64	210	210	247	172	69	30.559	26.394	19.949	21.99	2.918	4513	4246	4.934	4370	143	4091	155	335031	29232	0	0	0
1	62	5	unmapped	UPB_036611	5370	2970	45	5912	5820	833	14	119	119	159	137	86	456	464	207	44	231	231	257	188	73	25.747	24.468	22.89	25.777	2.048	6018	5934	4.686	5793	225	5701	233	302645	24111	0	0	0
1	63	5	unmapped	UPB_011200	5445	2970	55	3634	3419	933	27	120	120	149	122	81	339	382	255	66	240	240	259	177	68	35.495	23.232	14.303	17.606	2.738	3613	3441	5.15	3514	99	3299	142	273529	30592	0	0	0
1	64	5	unmapped	UPB_041312	5520	2975	50	2811	2692	726	26	110	110	126	87	69	358	394	237	60	247	247	261	174	66	24.333	17.565	9.456	14.211	3.405	2812	2729	4.605	2701	111	2582	147	215323	31505	0	0	0
1	65	5	unmapped	UPB_224315	5595	2970	50	3058	2991	844	28	130	130	142	96	67	371	402	235	58	274	274	283	192	67	30.186	22.352	14.789	17.414	3.47	3025	2989	4.916	2928	97	2861	128	239284	32185	0	0	0
1	66	5	unmapped	UPB_039865	5670	2970	50	4335	4111	1203	29	132	132	144	86	59	381	419	244	58	270	270	288	202	70	37.865	26.705	21.684	19.498	3.719	4314	4128	5.243	4203	111	3979	149	328919	33488	0	0	0
1	67	5	unmapped	UPB_160832	5740	2970	55	2946	2815	747	26	113	113	131	78	59	672	696	422	60	240	240	317	311	98	6.558	5.925	5.28	5.641	2.427	3265	3158	2.713	2833	432	2702	456	225195	55645	0	0	0
1	68	5	unmapped	UPB_203104	5810	2970	45	4674	4595	656	14	124	124	152	119	78	398	419	228	54	226	226	308	309	100	26.453	23.166	18.344	25.046	2.935	4722	4664	4.725	4550	172	4471	193	238916	21798	0	0	0
1	69	5	unmapped	UPB_128594	5890	2970	50	5722	5367	1552	28	142	142	165	123	74	375	415	261	62	232	232	277	218	78	39.021	28.552	22.319	24.125	3.321	5723	5408	5.286	5580	143	5225	183	429356	33238	0	0	0
1	70	5	unmapped	UPB_223846	5960	2970	50	5462	5187	1250	24	122	122	152	115	75	441	443	262	59	195	195	222	158	71	21.707	20.423	19.115	22.067	3.059	5586	5313	4.44	5340	246	5065	248	414995	35405	0	0	0
1	71	5	unmapped	UPB_033478	6035	2970	50	6179	5862	1391	23	136	136	144	99	68	359	409	260	63	218	218	284	252	88	42.858	29.979	24.868	29.933	3.394	6184	5917	5.421	6043	141	5726	191	468960	32751	0	0	0
1	72	5	unmapped	UPB_172331	6105	2970	55	3808	3653	900	24	128	128	140	99	70	324	341	209	61	213	213	253	175	69	33.153	27.539	18.934	21.524	2.541	3791	3653	5.051	3680	111	3525	128	292264	27259	0	0	0
1	73	5	unmapped	UPB_010532	6180	2970	50	4410	4401	1031	23	137	137	148	86	58	395	411	267	64	213	213	263	191	72	23.478	21.535	14.842	18.578	3.109	4455	4462	4.553	4273	182	4264	198	352082	32848	0	0	0
1	74	5	unmapped	UPB_160309	6255	2970	50	5978	5721	1227	21	119	119	140	100	71	383	408	255	62	230	230	269	209	77	38.294	31.472	21.157	26.94	3.128	6012	5780	5.259	5859	153	5602	178	457703	32653	0	0	0
1	75	5	unmapped	UPB_003530	6325	2970	55	4031	3686	945	25	109	109	130	103	79	284	354	264	74	239	239	282	212	75	87.156	31.104	14.083	18.322	3.021	3967	3692	6.446	3922	45	3577	115	294876	28326	0	0	0
1	76	5	unmapped	UPB_028457	6400	2970	50	6711	6561	1483	22	102	102	131	112	85	364	411	272	66	212	212	242	151	62	43.48	32.457	27.754	34.841	3.302	6761	6658	5.442	6609	152	6459	199	524874	32865	0	0	0
1	77	5	unmapped	UPB_105761	6475	2970	50	4703	4533	1178	25	111	111	139	116	83	341	367	209	56	234	234	299	277	92	42.916	33.248	32.168	30.473	2.633	4699	4555	5.423	4592	107	4422	133	362670	29381	0	0	0
1	78	5	unmapped	UPB_147924	6545	2970	50	3316	3294	830	25	121	121	143	100	69	457	503	334	66	261	261	315	272	86	16.301	13.112	9.66	12.838	3.783	3391	3415	4.027	3195	196	3173	242	263508	40218	0	0	0
1	79	5	unmapped	UPB_098221	6620	2970	50	1699	1712	476	27	111	111	128	94	73	367	414	230	55	245	245	285	210	73	13.016	9.473	7.156	9.054	3.338	1710	1770	3.702	1588	122	1601	169	136966	33156	0	0	0
1	80	5	unmapped	UPB_131022	6695	2970	50	4447	4238	1116	26	103	103	128	98	76	381	417	269	64	235	235	288	208	72	29.753	22.72	19.153	20.543	3.674	4490	4317	4.895	4344	146	4135	182	339068	33377	0	0	0
1	81	5	unmapped	UPB_115218	6765	2970	50	2984	2769	751	27	121	121	133	97	72	377	402	247	61	195	195	229	162	70	15.731	12.792	9.721	12.644	3.044	3045	2855	3.976	2863	182	2648	207	221537	32134	0	0	0
1	82	5	unmapped	UPB_107604	6840	2970	50	3993	3976	859	21	123	123	142	99	69	401	393	243	61	213	213	239	174	72	20.585	21.406	15.384	17.436	2.401	4058	4033	4.364	3870	188	3853	180	318095	31420	0	0	0
1	83	5	unmapped	UPB_118082	6915	2970	50	4449	4408	916	20	107	107	124	88	70	341	399	250	62	206	206	229	181	79	32.163	22.285	20.232	23.951	3.322	4477	4494	5.007	4342	135	4301	193	352641	31959	0	0	0
1	84	5	unmapped	UPB_101695	6990	2970	50	3440	3327	952	28	92	92	118	103	87	414	453	244	53	231	231	267	214	80	18.295	14.572	11.932	14.342	3.026	3531	3457	4.193	3348	183	3235	222	266192	36272	0	0	0
1	85	5	unmapped	UPB_012887	7060	2970	50	4275	4146	877	21	125	125	157	128	81	318	372	231	62	253	253	293	237	80	63.846	33.79	18.856	22.752	2.747	4215	4140	5.997	4150	65	4021	119	331685	29740	0	0	0
1	86	5	unmapped	UPB_213680	7135	2970	45	1087	1073	289	26	104	104	129	117	90	577	583	288	49	236	236	255	177	69	2.883	2.793	2.345	2.797	2.414	1324	1316	1.527	983	341	969	347	55812	30331	0	0	0
1	87	5	unmapped	UPB_097295	7205	2970	50	3016	2921	778	26	101	101	116	89	76	372	409	271	66	230	230	242	163	67	20.528	15.754	10.446	13.404	2.533	3057	2999	4.36	2915	142	2820	179	233685	32680	0	0	0
1	88	5	unmapped	UPB_004500	7280	2970	50	2670	2642	573	21	103	103	120	85	70	356	426	277	65	243	243	245	153	62	22.717	13.874	9.274	11.193	2.635	2680	2722	4.506	2567	113	2539	183	211378	34067	0	0	0
1	89	5	unmapped	UPB_001413	7355	2970	50	3838	3691	942	25	121	121	163	152	93	409	419	302	72	202	202	232	174	75	17.957	16.452	13.543	14.12	2.319	3924	3787	4.166	3717	207	3570	217	295305	33534	0	0	0
1	90	5	unmapped	UPB_096104	7425	2970	50	2416	2420	575	23	119	119	167	164	98	348	373	228	61	240	240	294	223	75	21.269	17.301	10.856	12.303	2.455	2405	2434	4.411	2297	108	2301	133	193609	29871	0	0	0
1	91	5	unmapped	UPB_139392	7500	2970	50	5352	5221	1038	19	91	91	121	92	76	421	445	276	62	218	218	254	167	65	25.916	22.599	19.527	22.952	3.372	5464	5357	4.696	5261	203	5130	227	417661	35603	0	0	0
1	92	5	unmapped	UPB_127819	7575	2970	50	2936	2854	698	24	110	110	128	87	67	429	454	263	57	202	202	228	162	71	12.449	10.889	10.633	13.122	3.509	3053	2996	3.638	2826	227	2744	252	228287	36334	0	0	0
1	93	5	unmapped	UPB_136105	7645	2970	50	3159	3034	743	24	101	101	123	91	73	365	392	206	52	222	222	267	197	73	21.385	17.253	15.173	17.287	2.748	3201	3103	4.419	3058	143	2933	170	242690	31355	0	0	0
1	94	5	unmapped	UPB_225383	7720	2970	50	3165	3207	635	19	91	91	113	85	75	392	433	267	61	236	236	280	212	75	19.705	15.817	13.677	13.928	2.514	3230	3313	4.3	3074	156	3116	197	256587	34638	0	0	0
1	95	5	unmapped	UPB_223603	7795	2970	50	831	880	303	34	87	87	105	71	67	332	363	243	66	261	261	285	204	71	10.479	7.775	4.117	4.493	3.391	815	895	3.389	744	71	793	102	70405	29039	0	0	0
1	96	5	unmapped	UPB_026161	7865	2970	50	3865	3758	852	22	96	96	114	84	73	313	378	263	69	235	235	268	195	72	48.321	25.608	14.664	20.348	3.466	3847	3805	5.595	3769	78	3662	143	300672	30215	0	0	0
1	97	5	unmapped	UPB_048192	7940	2970	50	2187	2252	514	22	92	92	112	88	78	360	396	254	64	191	191	227	176	77	12.396	10.537	9.55	11.69	3.247	2264	2365	3.632	2095	169	2160	205	180177	31683	0	0	0
1	98	5	unmapped	UPB_032346	8015	2970	50	5727	5584	1152	20	104	104	124	87	70	439	437	274	62	222	222	257	190	73	25.912	25.488	20.462	22.197	2.604	5840	5695	4.696	5623	217	5480	215	446710	34988	0	0	0
1	99	5	unmapped	UPB_215513	8085	2970	50	1492	1476	413	27	79	79	95	71	74	331	369	245	66	213	213	241	188	78	11.975	8.955	6.902	7.934	3.051	1531	1553	3.582	1413	118	1397	156	118088	29513	0	0	0
1	100	5	unmapped	UPB_232223	8160	2970	50	2724	2607	640	24	56	56	76	56	73	383	404	249	61	220	220	241	172	71	16.368	13.864	10.188	11.455	2.262	2831	2735	4.033	2668	163	2551	184	208561	32355	0	0	0
1	101	5	unmapped	UPB_231963	8245	2965	50	95	99	61	61	49	49	76	73	96	1309	1311	451	34	227	227	266	204	76	0.043	0.046	0.062	0.048	3.314	1128	1134	-4.556	46	1082	50	1084	7936	104913	0	0	0
1	102	5	unmapped	UPB_212531	8305	2970	50	2542	2480	646	26	75	75	96	82	85	317	332	201	60	220	220	260	206	79	25.433	21.473	12.456	14.236	2.64	2564	2517	4.669	2467	97	2405	112	198396	26522	0	0	0
1	103	5	unmapped	UPB_197601	8380	2970	45	1063	1072	238	22	74	74	89	69	77	346	376	223	59	181	181	245	201	82	5.994	5.118	4.546	4.646	2.35	1154	1193	2.584	989	165	998	195	55766	19552	0	0	0
1	104	5		NA	8450	2970	60	45	62	52	83	81	81	108	89	82	218	232	160	68	216	216	280	219	78	-18	-1.187	0.444	0.52	3.741	-34	-3	Error	-36	2	-19	16	7391	27780	-50	0	0
1	105	5	unmapped	UPB_195912	8530	2970	50	1095	1095	476	43	68	68	101	91	90	411	406	225	55	254	254	308	232	75	6.541	6.757	4.643	5.182	3.911	1184	1179	2.71	1027	157	1027	152	87567	32467	0	0	0
1	106	5	unmapped	UPB_020777	8600	2970	50	3700	3611	852	23	80	80	102	79	77	419	416	238	57	239	239	292	245	83	20.111	19.949	14.282	17.072	2.671	3800	3708	4.33	3620	180	3531	177	288914	33288	0	0	0
1	107	5	unmapped	UPB_220329	8675	2970	45	751	772	196	25	74	74	103	91	88	490	472	294	62	217	217	263	192	73	2.48	2.737	1.928	2.396	2.488	950	953	1.31	677	273	698	255	40118	24531	0	0	0
1	108	5	unmapped	UPB_033685	8745	2970	50	3685	3590	806	22	82	82	106	94	88	367	387	242	62	241	241	262	170	64	28.595	24.027	17.983	19.315	2.536	3729	3654	4.838	3603	126	3508	146	287178	30951	0	0	0
1	109	5	unmapped	UPB_097503	8820	2970	50	3055	3003	634	21	88	88	111	90	81	264	315	226	71	270	270	304	234	76	-494.5	64.778	18.48	21.727	3.457	2961	2960	Error	2967	-6	2915	45	240202	25191	0	0	0
1	110	5	unmapped	UPB_053165	8895	2970	50	2818	2756	707	25	94	94	115	83	72	372	403	208	51	158	158	189	145	76	12.729	10.865	10.532	11.848	2.554	2938	2907	3.67	2724	214	2662	245	220501	32218	0	0	0
1	111	5	unmapped	UPB_213629	8970	2970	50	2444	2384	761	31	104	104	125	101	80	701	787	415	52	202	202	220	159	72	4.689	3.897	4.176	4.195	2.393	2839	2865	2.229	2340	499	2280	585	190724	62935	0	0	0
1	112	5	unmapped	UPB_163119	9040	2970	50	4444	4312	733	16	124	124	147	111	75	384	429	267	62	249	249	262	187	71	32	23.267	19.188	23.729	3.485	4455	4368	5	4320	135	4188	180	344941	34319	0	0	0
1	113	5	unmapped	UPB_082306	9115	2970	50	2925	2957	759	25	114	114	138	96	69	458	469	245	52	238	238	259	176	67	12.777	12.307	9.393	12.285	3.337	3031	3074	3.676	2811	220	2843	231	236593	37551	0	0	0
1	114	5	unmapped	UPB_201870	9185	2970	50	2198	2159	554	25	101	101	116	77	66	421	462	256	55	251	251	276	185	67	12.335	9.754	7.733	9.272	2.893	2267	2269	3.625	2097	170	2058	211	172724	36954	0	0	0
1	115	5	unmapped	UPB_152816	9260	2970	50	3747	3677	707	19	119	119	134	89	66	348	391	255	65	257	257	268	193	72	39.868	26.552	17.61	21.864	3.698	3719	3692	5.317	3628	91	3558	134	294191	31293	0	0	0
1	116	5	unmapped	UPB_110162	9335	2970	50	2774	2715	707	26	115	115	127	85	66	338	477	1027	215	223	223	241	195	80	23.122	10.236	11.339	12.839	3.244	2774	2854	4.531	2659	115	2600	254	217161	38142	0	0	0
1	117	5		NA	9405	2970	60	45	64	59	92	84	84	102	77	75	231	264	169	64	234	234	265	189	71	13	-0.667	0.41	0.419	3.307	-42	10	3.7	-39	-3	-20	30	7703	31737	-50	0	0
1	118	5	unmapped	UPB_036601	9480	2970	50	5050	4880	998	20	72	72	102	93	91	327	394	260	65	273	273	285	200	70	92.185	39.736	26.816	35.906	4.392	5032	4929	6.526	4978	54	4808	121	390433	31543	0	0	0
1	119	5	unmapped	UPB_082562	9550	2970	45	1750	1765	370	20	85	85	109	95	87	396	429	227	52	252	252	286	213	74	11.563	9.492	8.052	8.735	2.736	1809	1857	3.531	1665	144	1680	177	91762	22297	0	0	0
1	120	5	unmapped	UPB_109545	9625	2970	50	2424	2406	551	22	94	94	119	92	77	353	393	236	60	218	218	261	194	74	17.259	13.211	11.207	14.943	3.89	2465	2487	4.109	2330	135	2312	175	192451	31426	0	0	0
1	121	5	unmapped	UPB_082485	9700	2970	50	1448	1346	393	29	80	80	97	71	73	453	443	238	53	211	211	237	180	75	5.653	5.457	4.008	5.687	3.92	1610	1498	2.499	1368	242	1266	232	107713	35461	0	0	0
1	122	5	unmapped	UPB_120228	9775	2970	50	2096	2000	522	26	70	70	88	62	70	455	456	252	55	205	205	223	153	68	8.104	7.689	6.386	8.272	3.017	2276	2181	3.019	2026	250	1930	251	160026	36486	0	0	0
1	123	5	unmapped	UPB_143111	9845	2970	50	3830	3818	901	23	97	97	110	73	66	304	606	2274	375	229	229	258	171	66	49.773	9.87	17.518	22.38	4.234	3808	4098	5.637	3733	75	3721	377	305429	48448	0	0	0
1	124	5	unmapped	UPB_157131	9920	2970	50	2761	2733	629	23	97	97	120	82	68	336	382	266	69	264	264	293	179	61	37	22.339	11.857	13.526	2.773	2736	2754	5.209	2664	72	2636	118	218619	30585	0	0	0
1	125	5	unmapped	UPB_167214	9995	2970	50	2290	2166	610	28	86	86	109	86	78	517	567	333	58	254	254	290	211	72	8.38	6.645	5.752	9.564	5.119	2467	2393	3.067	2204	263	2080	313	173257	45344	0	0	0
1	126	5	unmapped	UPB_229217	10075	2965	50	1258	1106	607	54	89	89	108	93	86	6462	6172	1490	24	232	232	275	199	72	0.188	0.171	0.188	0.135	3.002	7399	6957	-2.414	1169	6230	1017	5940	88445	493782	0	0	0
1	127	5	unmapped	UPB_010415	10140	2970	50	4060	4049	902	22	121	121	132	86	65	339	390	244	62	243	243	277	182	65	41.031	26.721	21.21	28.868	3.769	4035	4075	5.359	3939	96	3928	147	323932	31224	0	0	0
1	128	5	unmapped	UPB_063983	10215	2970	50	2552	2542	720	28	105	105	120	85	70	392	428	254	59	204	204	253	177	69	13.016	10.879	9.3	11.23	3.053	2635	2661	3.702	2447	188	2437	224	203335	34238	0	0	0
1	129	5	unmapped	UPB_224182	10285	2970	50	3703	3606	1008	27	102	102	112	86	76	439	473	321	67	238	238	278	197	70	17.915	14.911	12.617	15.942	3.297	3802	3739	4.163	3601	201	3504	235	288503	37801	0	0	0
1	130	5	unmapped	UPB_066285	10360	2970	50	4034	3899	854	21	111	111	126	83	65	384	434	320	73	228	228	275	204	74	25.147	18.388	14.837	17.109	2.876	4079	3994	4.652	3923	156	3788	206	311903	34737	0	0	0
1	131	5	unmapped	UPB_026732	10435	2970	50	3440	3311	949	28	117	117	126	86	68	400	418	240	57	209	209	247	187	75	17.398	15.282	12.489	12.825	2.601	3514	3403	4.121	3323	191	3194	209	264890	33445	0	0	0
1	132	5	unmapped	UPB_119918	10505	2970	50	2957	2920	784	26	92	92	99	59	59	382	454	365	80	251	251	254	174	68	21.87	13.931	10.975	13.849	3.219	2996	3031	4.451	2865	131	2828	203	233639	36283	0	0	0
1	133	5	unmapped	UPB_002615	10575	2965	45	3442	3396	569	16	92	92	133	118	88	425	432	253	58	299	299	300	183	61	26.587	24.842	15.88	17.618	2.553	3476	3437	4.733	3350	126	3304	133	176612	22462	0	0	0
1	134	5	unmapped	UPB_099050	10650	2970	50	1806	1735	512	29	91	91	131	120	91	363	374	249	66	257	257	282	206	73	16.179	14.051	7.504	8.646	3.102	1821	1761	4.016	1715	106	1644	117	138804	29939	0	0	0
1	135	5	unmapped	UPB_204330	10725	2965	45	2274	2221	425	19	92	92	108	74	68	414	421	210	49	209	209	246	190	77	10.644	10.042	8.278	9.321	2.362	2387	2341	3.412	2182	205	2129	212	115509	21901	0	0	0
1	136	5	unmapped	UPB_138569	10800	2970	50	3882	3621	980	27	110	110	128	90	70	331	394	236	59	213	213	255	178	69	31.966	19.398	18.282	18.917	3.117	3890	3692	4.998	3772	118	3511	181	289655	31540	0	0	0
1	137	5	unmapped	UPB_011117	10875	2970	55	2871	2790	799	28	108	108	124	86	69	397	439	283	64	229	229	280	199	71	16.446	12.771	10.892	11.297	3.021	2931	2892	4.04	2763	168	2682	210	223166	35113	0	0	0
1	138	5	unmapped	UPB_225336	10945	2970	55	3242	3180	849	26	103	103	122	81	66	344	358	236	65	281	281	314	203	64	49.825	39.961	16.835	21.583	3.224	3202	3154	5.639	3139	63	3077	77	254360	28603	0	0	0
1	139	5	unmapped	UPB_161245	11020	2970	50	3213	3163	756	23	122	122	131	87	66	323	329	213	64	238	238	277	197	71	36.365	33.418	22.03	27.824	4.446	3176	3132	5.184	3091	85	3041	91	253032	26350	0	0	0
1	140	5	unmapped	UPB_174434	11095	2965	45	2488	2483	442	17	92	92	122	91	74	401	453	259	57	236	236	248	171	68	14.521	11.018	10.18	14.366	4.114	2561	2608	3.86	2396	165	2391	217	129101	23535	0	0	0
1	141	5	unmapped	UPB_070406	11165	2965	45	1845	1839	401	21	90	90	106	77	72	375	394	220	55	243	243	264	178	67	13.295	11.583	7.343	9.265	2.723	1887	1900	3.733	1755	132	1749	151	95623	20468	0	0	0
1	142	5	unmapped	UPB_061743	11240	2965	50	2166	2051	603	29	95	95	119	92	77	414	420	247	58	228	228	263	185	70	11.134	10.188	7.452	8.371	2.611	2257	2148	3.477	2071	186	1956	192	164088	33598	0	0	0
1	143	5	unmapped	UPB_199564	11315	2970	40	662	691	228	32	81	81	124	121	97	399	401	226	56	233	233	264	173	65	3.5	3.631	2.584	3.087	3.465	747	778	1.807	581	166	610	168	35945	20828	0	0	0
1	144	5	unmapped	UPB_220332	11400	2975	25	467	475	222	46	82	82	182	179	98	583	644	342	53	302	302	329	196	59	1.37	1.149	1.107	1.296	4.993	666	735	0.454	385	281	393	342	5705	7723	0	0	0
1	145	5	unmapped	UPB_067995	11460	2965	45	2988	2979	440	14	63	63	99	97	97	435	450	221	49	239	239	297	219	73	14.923	13.82	10.45	16.365	3.381	3121	3127	3.9	2925	196	2916	211	154884	23421	0	0	0
1	146	5	unmapped	UPB_124188	11535	2970	50	2015	1956	617	31	95	95	112	100	89	300	366	211	57	228	228	257	187	72	26.667	13.486	9.449	12.303	4.319	1992	1999	4.737	1920	72	1861	138	156501	29243	0	0	0
1	147	5	unmapped	UPB_072746	11605	2970	50	3512	3387	852	25	107	107	124	88	70	297	319	210	65	188	188	248	192	77	31.239	25.038	18.5	20.916	3.053	3514	3411	4.965	3405	109	3280	131	270965	25520	0	0	0
1	148	5	unmapped	UPB_005909	11675	2965	45	2026	2034	376	18	107	107	126	94	74	359	371	225	60	231	231	273	201	73	14.992	13.764	8.96	9.678	2.5	2047	2067	3.906	1919	128	1927	140	105788	19281	0	0	0
1	149	5	unmapped	UPB_129858	11750	2965	45	3900	3927	482	12	106	106	132	106	80	382	429	231	53	257	257	290	201	69	30.352	22.215	13.159	18.02	2.372	3919	3993	4.924	3794	125	3821	172	204204	22301	0	0	0
1	150	5	unmapped	UPB_066928	11825	2965	45	2393	2377	494	20	102	102	121	86	71	415	413	234	56	261	261	276	184	66	14.877	14.967	8.322	9.292	2.286	2445	2427	3.895	2291	154	2275	152	123597	21476	0	0	0
1	151	5	unmapped	UPB_173346	11900	2970	50	4655	4397	1139	25	92	92	113	79	69	422	446	260	58	249	249	270	178	65	26.376	21.853	16.032	21.033	4.044	4736	4502	4.721	4563	173	4305	197	351750	35710	0	0	0
1	152	5	unmapped	UPB_158826	11975	2970	55	2748	2639	778	29	79	79	94	68	72	404	389	228	58	207	207	238	174	73	13.548	14.066	10.332	12.898	3.075	2866	2742	3.76	2669	197	2560	182	211127	31125	0	0	0
1	153	5	unmapped	UPB_189622	12055	2965	50	370	370	229	61	81	81	97	66	68	4364	4561	1117	24	190	190	232	174	75	0.069	0.066	0.078	0.061	2.869	4463	4660	-3.852	289	4174	289	4371	29610	364851	0	0	0
1	154	5	unmapped	UPB_180631	12120	2970	45	1216	1242	316	25	78	78	98	72	73	441	433	221	51	187	187	237	176	74	4.48	4.732	3.712	4.965	3.388	1392	1410	2.164	1138	254	1164	246	64592	22532	0	0	0
1	155	5	unmapped	UPB_151456	12190	2970	50	4400	4145	1188	28	87	87	105	81	77	395	396	240	60	254	254	283	176	62	30.589	28.577	21.644	20.886	2.72	4454	4200	4.935	4313	141	4058	142	331585	31697	0	0	0
1	156	5	unmapped	UPB_011790	12265	2970	50	2768	2603	744	28	75	75	102	85	83	378	387	238	61	264	264	293	193	65	23.623	20.553	10.983	12.728	2.537	2807	2651	4.562	2693	114	2528	123	208214	30962	0	0	0
1	157	5	unmapped	UPB_209284	12350	2965	50	351	349	225	64	82	82	102	80	78	5314	5318	1087	20	251	251	273	170	62	0.053	0.053	0.057	0.049	2.434	5332	5334	-4.234	269	5063	267	5067	27954	425431	0	0	0
1	158	5	unmapped	UPB_009191	12410	2965	45	2555	2566	465	18	104	104	120	87	72	401	652	1935	296	247	247	316	440	139	15.916	6.079	10.746	12.501	3.534	2605	2867	3.992	2451	154	2462	405	133453	33882	0	0	0
1	159	5	unmapped	UPB_065091	12485	2965	50	2849	2732	725	26	99	99	120	89	74	307	368	248	67	239	239	284	195	68	40.441	20.411	10.754	14.913	3.532	2818	2762	5.338	2750	68	2633	129	218565	29478	0	0	0
1	160	5	unmapped	UPB_219472	12560	2965	50	2002	1960	575	29	87	87	118	94	79	516	517	280	54	228	228	251	181	72	6.649	6.481	5.728	7.052	3.072	2203	2162	2.733	1915	288	1873	289	156764	41349	0	0	0
1	161	5	unmapped	UPB_126379	12630	2965	50	3574	3432	886	25	89	89	112	91	81	395	389	210	53	237	237	261	185	70	22.057	21.993	15.841	21.959	3.537	3643	3495	4.463	3485	158	3343	152	274552	31131	0	0	0
1	162	5	unmapped	UPB_121333	12705	2965	50	3271	3106	742	23	77	77	110	92	83	368	391	244	62	249	249	273	187	68	26.84	21.331	16.417	19.2	2.905	3313	3171	4.746	3194	119	3029	142	248473	31309	0	0	0
1	163	5	unmapped	UPB_160971	12775	2965	45	3102	3179	445	13	82	82	113	93	82	337	377	226	59	218	218	266	199	74	25.378	19.478	14.46	16.38	2.29	3139	3256	4.666	3020	119	3097	159	165333	19623	0	0	0
1	164	5	unmapped	UPB_093375	12855	2970	50	1167	1149	508	44	78	78	105	83	79	488	1522	7297	479	217	217	264	199	75	4.018	0.821	3.184	2.866	6.215	1360	2376	2.007	1089	271	1071	1305	91924	121725	0	0	0
1	165	5	unmapped	UPB_174589	12925	2965	50	1840	1762	379	21	87	87	93	58	62	285	302	194	64	269	269	277	161	58	109.563	50.758	10.993	12.617	2.727	1769	1708	6.776	1753	16	1675	33	140949	24176	0	0	0
1	166	5	unmapped	UPB_109176	13000	2965	50	3538	3442	826	23	103	103	116	80	68	396	418	219	52	270	270	263	171	65	27.262	22.561	13.701	16.044	2.398	3561	3487	4.769	3435	126	3339	148	275368	33449	0	0	0
1	167	5	unmapped	UPB_055316	13070	2965	50	3241	3045	776	25	98	98	119	81	68	353	353	224	63	217	217	261	216	82	23.11	21.669	15.854	16.534	2.357	3279	3083	4.53	3143	136	2947	136	243597	28236	0	0	0
1	168	5	unmapped	UPB_018719	13145	2965	50	4455	4450	978	21	105	105	128	88	68	403	391	246	62	211	211	278	232	83	22.656	24.139	19.934	21.93	2.8	4542	4525	4.502	4350	192	4345	180	355972	31313	0	0	0
1	169	5		NA	13215	2965	60	56	80	74	92	81	81	100	79	79	201	234	169	72	230	230	250	173	69	0.862	-0.25	0.502	0.516	4.134	-54	3	-0.214	-25	-29	-1	4	9568	28081	-50	0	0
1	170	5	unmapped	UPB_010871	13290	2965	50	2858	2845	660	23	74	74	90	64	71	408	467	285	61	209	209	242	185	76	13.99	10.74	8.745	11.468	2.694	2983	3029	3.806	2784	199	2771	258	227604	37367	0	0	0
1	171	5	unmapped	UPB_174711	13365	2965	50	2394	2324	572	24	99	99	107	73	68	375	394	245	62	225	225	237	175	73	15.3	13.166	9.287	13.138	3.985	2445	2394	3.935	2295	150	2225	169	185882	31527	0	0	0
1	172	5	unmapped	UPB_142431	13440	2965	50	4411	4227	969	22	120	120	130	91	70	340	380	255	67	201	201	232	170	73	30.871	22.944	16.196	22.823	3.466	4430	4286	4.948	4291	139	4107	179	338190	30375	0	0	0
1	173	5	unmapped	UPB_038858	13515	2965	50	1513	1473	478	32	113	113	121	94	77	369	403	244	60	207	207	238	175	73	8.642	6.939	5.96	6.823	3.48	1562	1556	3.111	1400	162	1360	196	117844	32266	0	0	0
1	174	5	unmapped	UPB_149109	13585	2965	50	4305	4190	932	22	81	81	120	101	84	383	406	240	59	211	211	228	180	78	24.558	21.072	16.774	20.869	2.793	4396	4304	4.618	4224	172	4109	195	335171	32445	0	0	0
1	175	5		NA	13655	2965	60	45	61	46	75	67	67	102	90	88	234	256	170	66	226	226	244	175	71	-2.75	-0.2	0.263	0.286	3.439	-14	24	Error	-22	8	-6	30	7301	30684	-50	0	0
1	176	5	unmapped	UPB_221749	13730	2965	50	2789	2701	673	24	69	69	93	78	83	408	417	218	52	175	175	228	174	76	11.674	10.876	9.958	11.194	2.306	2953	2874	3.545	2720	233	2632	242	216096	33320	0	0	0
1	177	5	unmapped	UPB_020110	13805	2965	50	3277	3194	794	24	84	84	106	82	77	328	385	262	68	194	194	249	199	79	23.828	16.283	12.008	15.913	3.025	3327	3301	4.575	3193	134	3110	191	255545	30769	0	0	0
1	178	5	unmapped	UPB_064553	13880	2965	50	3820	3571	928	25	110	110	128	85	66	394	503	839	166	179	179	220	170	77	17.256	10.682	12.655	14.789	3.037	3925	3785	4.109	3710	215	3461	324	285688	40212	0	0	0
1	179	5	unmapped	UPB_080462	13950	2970	40	1165	1204	276	22	96	96	121	96	79	390	448	257	57	203	203	239	208	87	5.717	4.522	3.94	5.077	2.794	1256	1353	2.515	1069	187	1108	245	62614	23271	0	0	0
1	180	5	unmapped	UPB_229073	14025	2965	50	1820	1813	457	25	88	88	122	120	98	410	751	2473	329	239	239	290	216	74	10.129	3.369	7.68	7.226	3.609	1903	2237	3.34	1732	171	1725	512	145000	60082	0	0	0
1	181	5	unmapped	UPB_103867	14095	2965	45	1426	1420	314	22	85	85	121	127	104	321	360	207	57	245	245	280	207	73	17.645	11.609	5.904	8.79	3.085	1417	1450	4.141	1341	76	1335	115	73847	18712	0	0	0
1	182	5	unmapped	UPB_076937	14170	2965	50	1129	1138	355	31	58	58	76	52	68	377	400	254	63	211	211	273	231	84	6.452	5.714	5.167	5.145	2.716	1237	1269	2.69	1071	166	1080	189	91059	31974	0	0	0
1	183	5	unmapped	UPB_161963	14245	2965	50	3011	2931	626	21	65	65	94	83	88	339	360	243	67	235	235	242	160	66	28.327	22.928	14.007	15.48	2.395	3050	2991	4.824	2946	104	2866	125	234442	28807	0	0	0
1	184	5	unmapped	UPB_069488	14315	2965	55	3247	3119	851	27	86	86	119	95	79	342	364	224	61	189	189	215	160	74	20.66	17.331	14.668	16.432	3.122	3314	3208	4.369	3161	153	3033	175	249484	29089	0	0	0
1	185	5	unmapped	UPB_169721	14390	2965	50	3178	3154	767	24	88	88	114	87	76	337	409	310	75	181	181	203	151	74	19.808	13.447	9.427	13.041	3.26	3246	3294	4.308	3090	156	3066	228	252352	32707	0	0	0
1	186	5	unmapped	UPB_130508	14465	2965	50	2127	2017	542	26	97	97	108	73	67	395	424	235	55	184	184	215	160	74	9.621	8	7.332	8.877	2.784	2241	2160	3.266	2030	211	1920	240	161320	33928	0	0	0
1	187	5	unmapped	UPB_080671	14540	2965	50	3258	3205	786	24	92	92	109	82	75	332	379	229	60	200	200	217	147	67	23.985	17.391	19.546	17.157	2.843	3298	3292	4.584	3166	132	3113	179	256360	30281	0	0	0
1	188	5	unmapped	UPB_113587	14610	2965	50	2629	2660	712	26	94	94	120	93	77	402	420	279	66	236	236	261	188	72	15.271	13.946	10.091	14.461	3.593	2701	2750	3.933	2535	166	2566	184	212799	33617	0	0	0
1	189	5	unmapped	UPB_188407	14685	2965	50	1542	1565	398	25	98	98	115	86	74	381	379	254	67	260	260	281	198	70	11.934	12.328	7.435	7.548	2.49	1565	1586	3.577	1444	121	1467	119	125201	30291	0	0	0
1	190	5	unmapped	UPB_067277	14760	2965	50	3523	3407	932	27	94	94	107	81	75	343	353	228	64	213	213	252	188	74	26.377	23.664	13.655	16.454	2.788	3559	3453	4.721	3429	130	3313	140	272549	28228	0	0	0
1	191	5	unmapped	UPB_089693	14830	2965	50	1955	1901	498	26	88	88	99	68	68	335	363	241	66	171	171	226	187	82	11.384	9.443	7.66	9.372	2.85	2031	2005	3.509	1867	164	1813	192	152119	29049	0	0	0
1	192	5	unmapped	UPB_046296	14905	2965	50	2967	2912	710	24	97	97	111	75	67	320	354	234	66	221	221	247	176	71	28.99	21.165	11.277	14.486	2.914	2969	2948	4.857	2870	99	2815	133	232938	28350	0	0	0
1	193	5	unmapped	UPB_067079	14980	2965	50	1678	1650	547	33	88	88	110	84	76	414	399	215	53	205	205	240	175	72	7.608	8.052	5.455	7.514	3.818	1799	1756	2.927	1590	209	1562	194	132003	31938	0	0	0
1	194	5	unmapped	UPB_228152	15050	2965	50	985	1037	286	27	79	79	109	92	84	419	436	243	55	224	224	248	163	65	4.646	4.519	3.825	4.704	3.084	1101	1170	2.216	906	195	958	212	82921	34878	0	0	0
1	195	5	unmapped	UPB_084423	15125	2965	50	4444	4298	947	22	86	86	116	93	80	408	416	243	58	212	212	249	181	72	22.235	20.647	13.62	17.229	2.571	4554	4416	4.475	4358	196	4212	204	343879	33291	0	0	0
1	196	5	unmapped	UPB_007734	15195	2965	50	2232	2129	596	27	102	102	118	84	71	338	394	258	65	191	191	220	177	80	14.49	9.985	9.253	9.835	2.819	2277	2230	3.857	2130	147	2027	203	170321	31537	0	0	0
1	197	5	unmapped	UPB_102710	15270	2965	50	1419	1414	380	26	79	79	97	72	74	303	330	205	62	214	214	243	176	72	15.056	11.509	6.714	8.354	3.389	1429	1451	3.912	1340	89	1335	116	113122	26439	0	0	0
1	198	5	unmapped	UPB_124748	15345	2965	50	2633	2580	619	23	79	79	102	79	77	324	383	218	56	200	200	249	273	109	20.597	13.667	11.036	14.757	3.066	2678	2684	4.364	2554	124	2501	183	206379	30617	0	0	0
1	199	5	unmapped	UPB_199892	15415	2965	50	3614	3401	852	25	85	85	103	87	84	372	430	352	81	237	237	275	301	109	26.141	17.181	14.152	18.646	3.598	3664	3509	4.708	3529	135	3316	193	272101	34384	0	0	0
1	200	5	unmapped	UPB_090185	15490	2965	50	1765	1809	434	23	76	76	91	76	83	349	389	275	70	202	202	255	192	75	11.49	9.267	7.089	9.774	3.147	1836	1920	3.522	1689	147	1733	187	144718	31081	0	0	0
1	201	5	unmapped	UPB_163994	15565	2965	50	2639	2461	647	26	79	79	97	83	85	369	638	2138	335	188	188	238	183	76	14.144	5.293	10.661	10.925	3.044	2741	2832	3.822	2560	181	2382	450	196851	51074	0	0	0
1	202	5	unmapped	UPB_211593	15635	2965	50	3097	3100	782	25	77	77	98	77	78	361	361	214	59	265	265	299	255	85	31.458	31.49	16.379	20.648	3.006	3116	3119	4.975	3020	96	3023	96	247982	28894	0	0	0
1	203	5	unmapped	UPB_044868	15710	2965	50	2426	2335	561	24	75	75	100	85	85	491	514	297	57	223	223	270	247	91	8.772	7.766	6.816	8.049	2.718	2619	2551	3.133	2351	268	2260	291	186779	41138	0	0	0
1	204	5	unmapped	UPB_032989	15785	2965	50	3340	3226	796	24	86	86	126	110	87	372	388	226	58	202	202	256	248	96	19.141	16.882	14.524	17.003	3.202	3424	3326	4.259	3254	170	3140	186	258088	31009	0	0	0
1	205	5	unmapped	UPB_227692	15860	2965	45	1290	1324	285	21	84	84	120	102	85	399	391	236	60	207	207	248	192	77	6.281	6.739	4.862	7.412	3.807	1398	1424	2.651	1206	192	1240	184	68826	20313	0	0	0
1	206	5	unmapped	UPB_171957	15930	2965	50	1112	1113	321	28	73	73	94	68	72	411	491	289	58	252	252	478	2392	500	6.535	4.351	4.145	4.924	3.264	1198	1279	2.708	1039	159	1040	239	89036	39308	0	0	0
1	207	5	unmapped	UPB_144669	16005	2965	50	3720	3657	871	23	81	81	106	83	78	370	404	276	68	239	239	489	2434	497	27.779	21.673	14.193	18.346	3.602	3770	3741	4.796	3639	131	3576	165	292594	32292	0	0	0
1	208	5	unmapped	UPB_214577	16080	2965	50	1445	1385	522	37	67	67	88	67	76	643	668	345	51	216	216	243	171	70	3.227	2.916	2.767	3.016	3.15	1805	1770	1.69	1378	427	1318	452	110809	53449	0	0	0
1	209	5	unmapped	UPB_047528	16150	2965	50	2463	2453	629	25	92	92	108	81	75	340	380	302	79	228	228	301	404	134	21.17	15.533	11.215	12.505	2.894	2483	2513	4.404	2371	112	2361	152	196272	30397	0	0	0
1	210	5	unmapped	UPB_012505	16225	2965	50	1752	1730	505	29	71	71	96	75	78	361	358	208	58	198	198	246	192	78	10.313	10.369	8.128	8.225	2.516	1844	1819	3.366	1681	163	1659	160	138412	28653	0	0	0
1	211	5	unmapped	UPB_047642	16300	2965	50	1650	1534	476	31	82	82	94	70	74	612	616	351	56	199	199	241	185	76	3.797	3.482	3.219	3.709	2.606	1981	1869	1.925	1568	413	1452	417	122749	49265	0	0	0
1	212	5	unmapped	UPB_025341	16370	2965	50	3209	3164	762	24	84	84	99	74	74	358	405	242	59	259	259	286	183	63	31.566	21.096	16.258	18.269	3.167	3224	3226	4.98	3125	99	3080	146	253105	32381	0	0	0
1	213	5	unmapped	UPB_207072	16445	2965	50	2530	2569	699	27	83	83	99	73	73	309	440	567	128	236	236	287	220	76	33.521	12.186	9.718	10.647	3.632	2520	2690	5.067	2447	73	2486	204	205508	35238	0	0	0
1	214	5	unmapped	UPB_094545	16515	2965	50	2024	2034	537	26	87	87	100	64	64	369	404	259	64	196	196	210	155	73	11.197	9.361	7.27	9.311	2.657	2110	2155	3.485	1937	173	1947	208	162717	32313	0	0	0
1	215	5	unmapped	UPB_066105	16590	2965	50	2321	2245	520	23	102	102	111	68	61	378	390	232	59	197	197	222	173	77	12.26	11.104	9.039	10.7	2.865	2400	2336	3.616	2219	181	2143	193	179593	31199	0	0	0
1	216	5		NA	16660	2965	60	49	62	42	67	85	85	94	64	68	198	217	162	74	242	242	248	168	67	0.818	0.92	0.319	0.334	3.747	-80	-48	-0.29	-36	-44	-23	-25	7391	26051	-50	0	0
1	217	5	unmapped	UPB_036710	16735	2965	50	4120	3879	948	24	100	100	111	75	67	362	392	253	64	242	242	247	141	57	33.5	25.193	19.225	23.162	2.927	4140	3929	5.066	4020	120	3779	150	310357	31322	0	0	0
1	218	5	unmapped	UPB_000343	16810	2965	50	2576	2517	628	24	93	93	115	96	83	379	394	246	62	246	246	266	181	68	18.669	16.378	10.802	10.811	2.422	2616	2572	4.223	2483	133	2424	148	201340	31487	0	0	0
1	219	5	unmapped	UPB_058137	16885	2965	50	3434	3250	784	24	89	89	103	79	76	354	406	263	64	198	198	272	220	80	21.442	15.197	12.765	15.175	2.908	3501	3369	4.422	3345	156	3161	208	259983	32481	0	0	0
1	220	5	unmapped	UPB_216658	16955	2965	50	2194	2138	640	29	94	94	104	75	72	392	419	231	55	216	216	306	444	145	11.932	10.069	9.545	10.16	2.999	2276	2247	3.577	2100	176	2044	203	171019	33513	0	0	0
1	221	5	unmapped	UPB_100506	17030	2965	50	1706	1633	437	26	48	48	66	59	89	395	410	235	57	243	243	315	413	131	10.908	9.491	8.232	9.196	3.245	1810	1752	3.447	1658	152	1585	167	130626	32799	0	0	0
1	222	5	unmapped	UPB_115666	17105	2965	50	2773	2679	757	28	56	56	73	52	71	369	412	246	59	241	241	289	329	113	21.227	15.339	12.201	14.651	3.57	2845	2794	4.408	2717	128	2623	171	214283	32927	0	0	0
1	223	5	unmapped	UPB_083834	17175	2960	45	881	862	205	23	58	58	73	54	73	369	399	230	57	233	233	267	174	65	6.051	4.843	4.05	4.222	2.543	959	970	2.597	823	136	804	166	44803	20760	0	0	0
1	224	5	unmapped	UPB_207070	17250	2965	50	2490	2410	660	27	69	69	85	74	87	362	429	289	67	243	243	256	177	69	20.345	12.586	10.816	12.55	3.612	2540	2527	4.347	2421	119	2341	186	192796	34331	0	0	0
1	225	5	unmapped	UPB_108332	17325	2965	50	2942	2834	833	29	97	97	120	85	70	329	362	254	70	186	186	223	184	82	19.895	15.551	10.127	12.018	3.217	2988	2913	4.314	2845	143	2737	176	226683	28953	0	0	0
1	226	5	unmapped	UPB_011522	17395	2960	45	3608	3620	481	13	115	115	135	99	73	408	420	250	59	192	192	279	460	164	16.171	15.373	13.935	15.453	2.628	3709	3733	4.015	3493	216	3505	228	188254	21833	0	0	0
1	227	5	unmapped	UPB_039175	17470	2965	50	1516	1511	483	31	98	98	124	97	78	344	398	248	62	229	229	291	499	171	12.33	8.361	5.868	7.24	3.242	1533	1582	3.624	1418	115	1413	169	120893	31813	0	0	0
1	228	5	unmapped	UPB_103511	17545	2965	50	2557	2500	718	28	99	99	113	77	68	333	358	214	59	176	176	218	184	84	15.656	13.192	11.148	12.923	2.581	2615	2583	3.969	2458	157	2401	182	200000	28634	0	0	0
1	229	5	unmapped	UPB_110802	17615	2965	50	2054	1976	603	30	95	95	106	73	68	398	410	215	52	188	188	235	184	78	9.329	8.473	7.35	9.067	2.858	2169	2103	3.222	1959	210	1881	222	158070	32814	0	0	0
1	230	5	unmapped	UPB_140260	17690	2960	55	3624	3411	907	26	97	97	113	80	70	429	518	489	94	215	215	236	155	65	16.481	10.937	12.066	13.642	3.393	3741	3617	4.043	3527	214	3314	303	272915	41422	0	0	0
1	231	5	unmapped	UPB_057382	17765	2960	55	2449	2325	759	32	75	75	99	76	76	275	332	241	72	229	229	255	184	72	51.609	21.845	12.916	16.141	3.923	2420	2353	5.69	2374	46	2250	103	185986	26584	0	0	0
1	232	5	unmapped	UPB_147633	17835	2965	50	3215	3146	890	28	90	90	110	82	74	353	369	245	66	237	237	258	197	76	26.94	23.152	14.165	15.143	2.847	3241	3188	4.752	3125	116	3056	132	251714	29512	0	0	0
1	233	5	unmapped	UPB_092795	17910	2960	50	2275	2199	654	29	76	76	100	78	78	297	340	218	64	256	256	255	172	67	53.634	25.274	11.248	14.127	3.036	2240	2207	5.745	2199	41	2123	84	175880	27236	0	0	0
1	234	5	unmapped	UPB_118542	17985	2960	50	1288	1304	442	33	82	82	111	89	80	361	385	223	57	252	252	274	208	75	11.064	9.188	5.642	8.182	3.274	1315	1355	3.468	1206	109	1222	133	104337	30763	0	0	0
1	235	5		NA	18055	2960	60	45	66	54	81	73	73	86	65	75	193	233	172	73	203	203	239	191	79	2.8	-0.233	0.312	0.296	3.837	-38	23	1.485	-28	-10	-7	30	7940	27934	-50	0	0
1	236	5	unmapped	UPB_061304	18130	2960	50	2328	2180	622	28	73	73	89	59	66	329	338	212	62	196	196	212	151	71	16.955	14.838	9.569	10.991	2.431	2388	2249	4.084	2255	133	2107	142	174426	27027	0	0	0
1	237	5	unmapped	UPB_162755	18205	2965	50	2030	1972	664	33	69	69	88	62	70	529	546	298	54	189	189	221	162	73	5.768	5.331	4.827	5.312	2.389	2301	2260	2.528	1961	340	1903	357	157734	43682	0	0	0
1	238	5	unmapped	UPB_017888	18275	2965	55	1560	1553	477	30	75	75	82	58	70	357	410	237	57	223	223	250	165	66	11.082	7.904	6.874	7.877	3.161	1619	1665	3.47	1485	134	1478	187	124239	32834	0	0	0
1	239	5	unmapped	UPB_017608	18350	2965	50	1666	1613	495	30	89	89	115	99	86	466	486	291	59	219	219	245	171	69	6.385	5.708	4.906	6.308	3.934	1824	1791	2.675	1577	247	1524	267	129076	38897	0	0	0
1	240	5	unmapped	UPB_006136	18420	2960	45	3678	3698	513	13	98	98	135	114	84	323	364	238	65	220	220	274	211	77	34.757	25	26.629	21.937	2.444	3683	3744	5.119	3580	103	3600	144	192301	18949	0	0	0
1	241	5	unmapped	UPB_007855	18490	2960	45	2431	2339	416	17	115	115	152	138	90	364	399	268	67	204	204	238	193	81	14.475	11.405	9.402	10.283	2.876	2476	2419	3.855	2316	160	2224	195	121627	20727	0	0	0
1	242	5	unmapped	UPB_225927	18570	2960	50	1684	1636	496	30	103	103	136	133	97	390	392	180	45	178	178	233	201	86	7.458	7.164	6.506	7.915	2.645	1793	1747	2.899	1581	212	1533	214	130889	31333	0	0	0
1	243	5	unmapped	UPB_047358	18645	2960	55	1471	1367	454	33	60	60	78	60	76	683	732	384	52	212	212	266	238	89	2.996	2.513	2.581	2.74	2.594	1882	1827	1.583	1411	471	1307	520	109351	58598	0	0	0
1	244	5	unmapped	UPB_125174	18715	2965	50	2382	2300	687	29	75	75	93	65	69	355	352	204	57	215	215	254	214	84	16.479	16.241	9.459	11.24	2.72	2447	2362	4.043	2307	140	2225	137	183990	28126	0	0	0
1	245	5	unmapped	UPB_138333	18790	2965	50	1775	1735	464	26	83	83	102	72	70	428	430	227	52	225	225	254	179	70	8.335	8.059	6.517	6.024	2.356	1895	1857	3.059	1692	203	1652	205	138771	34361	0	0	0
1	246	5	unmapped	UPB_168021	18865	2960	50	1155	1147	381	33	82	82	103	80	77	540	598	383	64	230	230	271	209	77	3.461	2.894	2.984	3.276	3.743	1383	1433	1.791	1073	310	1065	368	91796	47853	0	0	0
1	247	5	unmapped	UPB_164496	18945	2965	50	1223	1062	558	52	101	101	115	87	75	1868	1845	623	33	178	178	233	210	90	0.664	0.576	0.708	0.548	2.929	2812	2628	-0.591	1122	1690	961	1667	84968	147613	0	0	0
1	248	5	unmapped	UPB_028226	19010	2960	50	3027	3027	744	24	114	114	132	103	78	396	404	249	61	177	177	212	169	79	13.301	12.833	10.733	13.669	3.024	3132	3140	3.734	2913	219	2913	227	242151	32341	0	0	0
1	249	5	unmapped	UPB_139249	19085	2960	50	3012	2927	802	27	81	81	104	90	86	354	386	237	61	221	221	242	172	71	22.038	17.248	14.537	14.821	3.103	3064	3011	4.462	2931	133	2846	165	234186	30899	0	0	0
1	250	5	unmapped	UPB_190056	19155	2960	45	1113	1133	313	27	73	73	83	60	72	336	327	210	64	251	251	277	209	75	12.235	13.947	5.099	5.887	2.612	1125	1136	3.613	1040	85	1060	76	58905	17028	0	0	0
1	251	5	unmapped	UPB_073854	19230	2960	50	2275	2323	613	26	78	78	97	69	71	294	337	215	63	177	177	222	186	83	18.778	14.031	10.081	11.827	2.339	2314	2405	4.231	2197	117	2245	160	185839	26986	0	0	0
1	252	5	unmapped	UPB_180080	19305	2960	50	1261	1272	376	29	61	61	73	55	75	284	324	202	62	201	201	261	202	77	14.458	9.846	9.415	10.13	3.363	1283	1334	3.854	1200	83	1211	123	101798	25931	0	0	0
1	253	5	unmapped	UPB_195945	19375	2960	50	1494	1470	445	30	54	54	72	59	81	262	328	218	66	263	263	320	239	74	-1440	21.785	7.257	8.494	2.994	1439	1481	Error	1440	-1	1416	65	117562	26236	0	0	0
1	254	5	unmapped	UPB_228418	19455	2965	50	950	911	424	46	73	73	96	76	79	793	840	369	43	199	199	241	198	82	1.476	1.307	1.426	1.236	3.479	1471	1479	0.562	877	594	838	641	72879	67184	0	0	0
1	255	5	unmapped	UPB_047227	19520	2960	45	2112	2097	406	19	85	85	108	88	81	335	345	210	60	228	228	259	203	78	18.944	17.197	10.5	12.557	3.129	2134	2129	4.244	2027	107	2012	117	109019	17919	0	0	0
1	256	5		NA	19595	2960	60	44	77	75	97	78	78	100	86	86	188	207	151	72	223	223	241	173	71	0.971	0.063	0.5	0.604	3.401	-69	-17	-0.042	-34	-35	-1	-16	9239	24849	-50	0	0
1	257	5	unmapped	UPB_084637	19670	2960	50	2805	2658	671	25	73	73	97	78	80	350	376	237	63	216	216	253	199	78	20.388	16.156	11.709	14.408	3.007	2866	2745	4.35	2732	134	2585	160	212646	30086	0	0	0
1	258	5		NA	19740	2960	60	38	52	41	78	61	61	89	77	86	224	251	174	69	209	209	238	187	78	-1.533	-0.214	0.33	0.36	5.083	-8	33	Error	-23	15	-9	42	6219	30145	-50	0	0
1	259	5	unmapped	UPB_138972	19815	2960	50	1343	1381	357	25	62	62	88	71	80	351	345	227	65	165	165	212	176	83	6.887	7.328	5.876	6.472	2.31	1467	1499	2.784	1281	186	1319	180	110440	27632	0	0	0
1	260	5	unmapped	UPB_065347	19890	2960	50	3200	3123	807	25	84	84	96	76	79	311	353	230	65	221	221	295	501	169	34.622	23.023	16.462	16.875	2.806	3206	3171	5.114	3116	90	3039	132	249826	28241	0	0	0
1	261	5	unmapped	UPB_224770	19960	2960	50	2270	2190	654	29	74	74	90	68	75	292	311	211	67	207	207	293	476	162	25.835	20.346	12.202	13.147	2.606	2281	2220	4.691	2196	85	2116	104	175215	24918	0	0	0
1	262	5	unmapped	UPB_063875	20035	2960	45	1649	1667	363	21	74	74	91	63	69	332	353	184	52	229	229	262	187	71	15.291	12.847	10.79	12.375	3.164	1678	1717	3.935	1575	103	1593	124	86686	18373	0	0	0
1	263	5	unmapped	UPB_058581	20110	2960	50	1343	1360	382	28	77	77	100	80	80	342	360	238	66	215	215	262	195	74	9.969	8.848	5.106	6.974	3.04	1393	1428	3.317	1266	127	1283	145	108802	28828	0	0	0
1	264	5	unmapped	UPB_010413	20180	2960	50	3133	2998	877	29	85	85	98	70	71	307	365	227	62	211	211	239	169	70	31.75	18.916	14.292	17.558	3.256	3144	3067	4.989	3048	96	2913	154	239877	29231	0	0	0
1	265	5	unmapped	UPB_084136	20255	2960	50	1919	1915	503	26	84	84	103	86	83	367	374	233	62	240	240	276	204	73	14.449	13.664	7.406	10.369	3.611	1962	1965	3.853	1835	127	1831	134	153212	29929	0	0	0
1	266	5	unmapped	UPB_047708	20330	2960	45	1184	1164	269	23	50	50	84	82	97	364	424	205	48	264	264	286	224	78	11.34	6.963	4.121	6.887	3.496	1234	1274	3.503	1134	100	1114	160	60553	22040	0	0	0
1	267	5	DarkCorner	DarkCorner	20410	2970	45	31	41	33	80	34	34	47	42	89	617	671	337	50	192	192	229	178	77	-0.007	0.015	0.036	0.032	5.447	422	486	Error	-3	425	7	479	2108	34895	0	0	0
1	1	6	DarkCorner	DarkCorner	950	3030	40	35	50	34	68	35	35	50	39	78	739	746	346	46	262	262	279	202	72	0	0.031	0.067	0.068	4.387	477	499	Error	0	477	15	484	2616	38810	0	0	0
1	2	6	unmapped	UPB_172118	1015	3040	50	2491	2410	682	28	50	50	70	53	75	358	395	254	64	278	278	299	212	70	30.513	20.171	9.936	12.832	3.098	2521	2477	4.931	2441	80	2360	117	192839	31560	0	0	0
1	3	6	unmapped	UPB_104791	1085	3040	45	1463	1462	302	20	72	72	93	81	87	431	474	241	50	265	265	306	258	84	8.38	6.651	7.599	6.648	2.507	1557	1599	3.067	1391	166	1390	209	76001	24645	0	0	0
1	4	6	unmapped	UPB_088850	1160	3040	50	2006	1923	505	26	84	84	111	108	97	353	368	241	65	251	251	291	225	77	18.843	15.718	7.618	8.662	2.637	2024	1956	4.236	1922	102	1839	117	153867	29428	0	0	0
1	5	6	unmapped	UPB_125814	1230	3040	50	3639	3523	911	25	98	98	119	96	80	423	424	254	59	250	250	282	223	79	20.468	19.684	12.077	14.168	1.896	3714	3599	4.355	3541	173	3425	174	281803	33929	0	0	0
1	6	6	unmapped	UPB_018026	1305	3040	50	4413	4233	1001	23	96	96	123	108	87	357	415	290	69	220	220	274	207	75	31.511	21.215	14.691	19.77	3.264	4454	4332	4.978	4317	137	4137	195	338620	33229	0	0	0
1	7	6	unmapped	UPB_054906	1380	3040	50	3497	3477	799	22	106	106	129	96	74	372	411	237	57	227	227	274	216	78	23.386	18.321	14.197	16.132	2.495	3536	3555	4.548	3391	145	3371	184	278147	32916	0	0	0
1	8	6	unmapped	UPB_148878	1455	3040	50	6633	6278	1397	22	97	97	114	87	76	368	391	220	56	229	229	235	179	76	47.022	38.154	30.868	37.186	3.33	6675	6343	5.555	6536	139	6181	162	502271	31281	0	0	0
1	9	6	unmapped	UPB_049997	1525	3040	50	3461	3372	731	21	85	85	106	85	80	357	372	265	71	202	202	227	167	73	21.781	19.335	12.863	14.719	2.721	3531	3457	4.445	3376	155	3287	170	269767	29783	0	0	0
1	10	6	unmapped	UPB_108331	1600	3040	50	4883	4760	1039	21	82	82	103	97	94	348	390	255	65	222	222	282	205	72	38.103	27.845	21.671	25.032	3.113	4927	4846	5.252	4801	126	4678	168	380805	31221	0	0	0
1	11	6	unmapped	UPB_035391	1670	3040	50	4878	4674	1167	24	117	117	132	99	75	428	430	260	60	267	267	294	199	67	29.571	27.957	21.397	26.278	3.29	4922	4720	4.886	4761	161	4557	163	373939	34363	0	0	0
1	12	6	unmapped	UPB_157432	1745	3040	50	5495	5326	1296	24	124	124	153	115	75	349	382	235	61	290	290	305	192	62	91.034	56.543	27.271	35.609	3.988	5430	5294	6.508	5371	59	5202	92	426063	30581	0	0	0
1	13	6	unmapped	UPB_150516	1820	3040	50	3486	3334	836	25	108	108	135	93	68	349	400	234	58	222	222	245	168	68	26.598	18.124	19.305	21.987	3.634	3505	3404	4.733	3378	127	3226	178	266734	31968	0	0	0
1	14	6	unmapped	UPB_097256	1890	3040	50	3518	3421	811	23	109	109	123	80	65	384	411	281	68	191	191	217	148	68	17.663	15.055	11.298	15.874	3.614	3602	3532	4.143	3409	193	3312	220	273663	32890	0	0	0
1	15	6	unmapped	UPB_091524	1965	3040	50	2733	2711	629	23	90	90	122	110	90	445	466	312	66	225	225	248	183	73	12.014	10.876	8.839	11.939	3.014	2863	2862	3.587	2643	220	2621	241	216904	37316	0	0	0
1	16	6	unmapped	UPB_164188	2040	3040	50	3270	3151	869	27	99	99	132	113	85	360	390	223	57	222	222	250	178	71	22.978	18.167	15.629	19.21	3.565	3309	3220	4.522	3171	138	3052	168	252105	31217	0	0	0
1	17	6	unmapped	UPB_032955	2110	3040	50	5480	5294	1297	24	128	128	134	92	68	347	439	294	66	275	275	302	211	69	74.333	31.5	27.662	29.878	3.377	5424	5330	6.216	5352	72	5166	164	423518	35112	0	0	0
1	18	6	unmapped	UPB_168061	2180	3035	45	3547	3483	609	17	108	108	137	132	96	354	429	263	61	264	264	293	190	64	38.211	20.455	13.243	18.617	3.38	3529	3540	5.256	3439	90	3375	165	181122	22330	0	0	0
1	19	6	unmapped	UPB_058638	2255	3035	55	2524	2425	815	33	96	96	128	121	94	311	374	279	74	264	264	288	186	64	51.66	21.173	10.746	12.127	3.32	2475	2439	5.691	2428	47	2329	110	194039	29946	0	0	0
1	20	6	unmapped	UPB_135669	2330	3035	45	2434	2480	423	17	92	92	118	98	83	424	478	272	56	275	275	298	211	70	15.718	11.764	12.561	11.991	2.706	2491	2591	3.974	2342	149	2388	203	128961	24847	0	0	0
1	21	6	unmapped	UPB_165180	2405	3040	50	3761	3613	943	26	81	81	111	104	93	340	372	252	67	304	304	319	251	78	102.222	51.941	20.659	24.185	3.117	3716	3600	6.676	3680	36	3532	68	289019	29750	0	0	0
1	22	6	unmapped	UPB_175889	2480	3035	50	2472	2387	663	27	94	94	120	106	88	554	609	335	55	184	184	262	250	95	6.427	5.395	5.575	5.953	2.411	2748	2718	2.684	2378	370	2293	425	190933	48693	0	0	0
1	23	6	unmapped	UPB_059101	2550	3035	45	5149	5126	667	13	114	114	160	136	85	351	376	249	66	185	185	273	235	86	30.331	26.241	23.736	24.101	2.361	5201	5203	4.923	5035	166	5012	191	266551	19557	0	0	0
1	24	6	unmapped	UPB_116340	2625	3035	50	2873	2757	693	25	107	107	148	136	91	334	402	362	90	229	229	276	207	75	26.343	15.318	15.698	17.905	4.015	2871	2823	4.719	2766	105	2650	173	220547	32182	0	0	0
1	25	6	unmapped	UPB_128842	2695	3035	45	5602	5497	558	10	109	109	157	172	109	366	429	253	58	211	211	257	177	68	35.439	24.716	20.583	27.685	2.92	5648	5606	5.147	5493	155	5388	218	285832	22316	0	0	0
1	26	6	unmapped	UPB_125392	2770	3035	45	2743	2756	398	14	104	104	144	161	111	406	449	249	55	265	265	310	213	68	18.716	14.413	12.047	14.308	3.404	2780	2836	4.226	2639	141	2652	184	143333	23353	0	0	0
1	27	6	unmapped	UPB_214386	2845	3035	50	2799	2729	675	24	110	110	127	93	73	411	455	269	59	281	281	308	205	66	20.685	15.052	9.503	13.866	3.801	2819	2793	4.37	2689	130	2619	174	218303	36431	0	0	0
1	28	6	unmapped	UPB_077122	2915	3040	45	1558	1577	320	20	85	85	101	83	82	387	407	233	57	250	250	300	208	69	10.752	9.503	5.478	7.946	2.959	1610	1649	3.427	1473	137	1492	157	81988	21170	0	0	0
1	29	6	unmapped	UPB_211528	2990	3035	50	4006	3770	1025	27	78	78	120	141	117	303	361	237	65	232	232	292	222	76	55.324	28.62	16.65	20.943	2.955	3999	3821	5.79	3928	71	3692	129	301621	28860	0	0	0
1	30	6	unmapped	UPB_203266	3065	3035	50	2827	2747	687	25	81	81	102	81	79	436	431	265	61	151	151	204	172	84	9.635	9.521	6.994	8.593	2.208	3031	2946	3.268	2746	285	2666	280	219732	34474	0	0	0
1	31	6	unmapped	UPB_132505	3140	3035	55	4677	4296	1132	26	106	106	123	93	75	414	433	249	57	186	186	220	176	80	20.048	16.964	13.685	19.432	3.678	4799	4437	4.325	4571	228	4190	247	343668	34656	0	0	0
1	32	6	unmapped	UPB_017613	3210	3035	50	3241	3044	835	27	104	104	133	98	73	377	410	282	68	210	210	245	200	81	18.784	14.7	12.92	14.352	2.663	3304	3140	4.231	3137	167	2940	200	243511	32838	0	0	0
1	33	6	unmapped	UPB_002081	3285	3040	50	4687	4424	1143	25	97	97	123	89	72	370	401	227	56	213	213	244	193	79	29.236	23.016	20.289	23.864	3.011	4747	4515	4.87	4590	157	4327	188	353934	32116	0	0	0
1	34	6	unmapped	UPB_064683	3360	3035	50	3144	3006	813	27	99	99	114	82	71	379	434	269	61	223	223	258	177	68	19.519	13.777	11.875	13.668	3.337	3201	3118	4.287	3045	156	2907	211	240493	34708	0	0	0
1	35	6	unmapped	UPB_110051	3430	3035	45	3566	3603	531	14	114	114	134	101	75	372	371	197	53	232	232	309	283	91	24.657	25.101	17.431	21.587	3.016	3592	3628	4.624	3452	140	3489	139	187358	19282	0	0	0
1	36	6	unmapped	UPB_137694	3505	3035	50	3469	3332	894	26	114	114	131	97	74	396	431	284	65	243	243	301	231	76	21.928	17.117	14.029	15.843	3.105	3508	3406	4.455	3355	153	3218	188	266583	34473	0	0	0
1	37	6	unmapped	UPB_188032	3580	3035	50	2327	2152	585	27	94	94	109	78	71	339	388	244	62	199	199	233	164	70	15.95	10.889	9.845	11.074	3.332	2373	2247	3.995	2233	140	2058	189	172187	31020	0	0	0
1	38	6		NA	3650	3040	60	40	67	62	92	82	82	109	83	76	205	220	154	70	236	236	260	164	63	1.355	0.938	0.356	0.449	2.988	-73	-31	0.438	-42	-31	-15	-16	8023	26381	-50	0	0
1	39	6	unmapped	UPB_186110	3725	3035	50	3436	3253	835	25	99	99	115	75	65	423	445	248	55	252	252	289	195	67	19.515	16.342	12.549	16.405	3.312	3508	3347	4.286	3337	171	3154	193	260250	35577	0	0	0
1	40	6	unmapped	UPB_086734	3800	3035	50	4144	3875	936	24	105	105	134	98	73	391	405	211	52	226	226	282	239	84	24.479	21.061	16.075	20.049	3.002	4204	3949	4.613	4039	165	3770	179	310002	32380	0	0	0
1	41	6	unmapped	UPB_014808	3870	3035	50	3255	3242	820	25	89	89	101	79	78	372	393	251	63	273	273	296	221	74	31.98	26.275	14.041	17.272	2.976	3265	3273	4.999	3166	99	3153	120	259366	31402	0	0	0
1	42	6	unmapped	UPB_210033	3945	3035	50	2092	1995	571	28	100	100	109	84	77	413	409	249	60	272	272	298	213	71	14.128	13.832	7.591	7.488	2.174	2133	2032	3.82	1992	141	1895	137	159615	32682	0	0	0
1	43	6	unmapped	UPB_111059	4020	3035	50	3795	3495	1044	29	118	118	138	96	69	400	433	268	61	189	189	234	179	76	17.427	13.84	14.085	14.186	3.168	3888	3621	4.123	3677	211	3377	244	279615	34666	0	0	0
1	44	6	unmapped	UPB_100260	4090	3035	50	1942	1884	556	29	110	110	137	104	75	360	399	269	67	236	236	255	180	70	14.774	10.883	8.577	8.633	3.08	1956	1937	3.885	1832	124	1774	163	150714	31889	0	0	0
1	45	6	unmapped	UPB_056594	4165	3035	50	3941	3808	976	25	121	121	151	119	78	421	436	256	58	246	246	260	181	69	21.829	19.405	12.867	15.384	2.504	3995	3877	4.448	3820	175	3687	190	304669	34878	0	0	0
1	46	6	unmapped	UPB_030774	4235	3035	55	5531	5105	1402	27	124	124	150	102	68	374	395	244	61	253	253	281	200	71	44.686	35.077	19.505	24.834	3.259	5528	5123	5.482	5407	121	4981	142	408434	31590	0	0	0
1	47	6	unmapped	UPB_110875	4310	3035	50	2785	2748	659	23	116	116	145	106	73	338	384	240	62	253	253	275	191	69	31.4	20.092	11.487	15.029	3.157	2754	2763	4.973	2669	85	2632	131	219845	30702	0	0	0
1	48	6	unmapped	UPB_055312	4385	3035	50	5547	5299	1067	20	124	124	146	115	78	438	448	274	61	228	228	249	189	75	25.824	23.523	16.595	19.948	2.626	5633	5395	4.691	5423	210	5175	220	423905	35868	0	0	0
1	49	6	unmapped	UPB_085577	4460	3035	50	4626	4394	1125	25	98	98	131	113	86	415	425	264	62	224	224	239	175	73	23.707	21.373	14.548	18.336	3.064	4719	4497	4.567	4528	191	4296	201	351552	34022	0	0	0
1	50	6	unmapped	UPB_227054	4540	3030	55	634	578	353	61	79	79	106	95	89	4585	4674	888	18	205	205	241	186	77	0.127	0.112	0.149	0.102	2.786	4935	4968	-2.98	555	4380	499	4469	46222	373945	0	0	0
1	51	6	unmapped	UPB_012936	4605	3035	50	2326	2310	568	24	75	75	98	81	82	422	429	228	53	209	209	215	132	61	10.568	10.159	8.959	10.835	2.926	2464	2455	3.402	2251	213	2235	220	184781	34298	0	0	0
1	52	6	unmapped	UPB_183951	4680	3035	50	4704	4463	1096	24	103	103	126	96	76	422	476	264	55	215	215	228	155	67	22.227	16.705	13.528	17.218	2.799	4808	4621	4.474	4601	207	4360	261	357000	38088	0	0	0
1	53	6	unmapped	UPB_147602	4750	3035	50	4233	4042	948	23	116	116	136	92	67	416	438	273	62	199	199	273	216	79	18.972	16.427	13.752	17.008	2.961	4334	4165	4.246	4117	217	3926	239	323342	35017	0	0	0
1	54	6	unmapped	UPB_007152	4825	3035	50	4112	3946	848	21	123	123	145	99	68	368	406	233	57	197	197	243	197	81	23.327	18.292	17.656	19.971	2.832	4160	4032	4.544	3989	171	3823	209	315687	32461	0	0	0
1	55	6	unmapped	UPB_069312	4900	3035	50	4137	3958	1068	26	109	109	132	92	69	398	445	263	59	204	204	239	167	69	20.763	15.971	13.586	17.276	3.386	4222	4090	4.376	4028	194	3849	241	316608	35566	0	0	0
1	56	6	unmapped	UPB_038362	4970	3035	45	2227	2196	346	15	102	102	122	94	77	584	537	261	48	220	220	287	255	88	5.838	6.606	4.674	6.894	2.548	2489	2411	2.545	2125	364	2094	317	114192	27902	0	0	0
1	57	6	unmapped	UPB_216797	5045	3035	50	4390	4295	1071	24	98	98	127	108	85	397	424	263	62	229	229	287	257	89	25.548	21.523	15.712	18.821	2.58	4460	4392	4.675	4292	168	4197	195	343608	33949	0	0	0
1	58	6	unmapped	UPB_047604	5120	3035	50	2646	2523	715	28	101	101	119	82	68	352	403	247	61	219	219	232	163	70	19.135	13.163	8.879	10.792	2.57	2678	2606	4.258	2545	133	2422	184	201856	32222	0	0	0
1	59	6	unmapped	UPB_204250	5190	3035	50	1947	1881	490	26	107	107	125	88	70	619	722	591	81	232	232	274	196	71	4.755	3.62	3.762	4.679	3.065	2227	2264	2.249	1840	387	1774	490	150514	57747	0	0	0
1	60	6	unmapped	UPB_071560	5265	3035	50	4322	4129	1092	26	112	112	129	90	69	335	384	223	58	242	242	300	212	70	45.269	28.289	18.203	24.6	3.365	4303	4159	5.5	4210	93	4017	142	330330	30750	0	0	0
1	61	6	unmapped	UPB_189921	5335	3035	50	3462	3351	904	26	115	115	146	128	87	329	370	243	65	187	187	216	150	69	23.57	17.683	13.647	18.461	3.89	3489	3419	4.559	3347	142	3236	183	268042	29618	0	0	0
1	62	6	unmapped	UPB_006580	5410	3035	50	3803	3685	893	24	123	123	148	123	83	368	411	262	63	223	223	239	180	75	25.379	18.947	14.782	16.133	2.216	3825	3750	4.666	3680	145	3562	188	294770	32889	0	0	0
1	63	6	unmapped	UPB_064868	5485	3035	50	2863	2823	629	22	104	104	109	73	66	485	491	273	55	259	259	284	208	73	12.208	11.72	9.02	11.848	3.038	2985	2951	3.61	2759	226	2719	232	225847	39306	0	0	0
1	64	6	unmapped	UPB_023076	5560	3035	50	2714	2568	817	31	88	88	105	78	74	383	417	250	59	235	235	267	187	70	17.743	13.626	11.905	13.446	3.162	2774	2662	4.149	2626	148	2480	182	205424	33399	0	0	0
1	65	6	unmapped	UPB_113076	5630	3035	50	3328	3284	679	20	123	123	134	85	63	389	414	248	59	258	258	291	195	67	24.466	20.263	14.656	19.597	3.401	3336	3317	4.613	3205	131	3161	156	262690	33150	0	0	0
1	66	6	unmapped	UPB_010734	5705	3035	50	3004	2913	667	22	120	120	135	86	63	445	550	882	160	287	287	297	186	62	18.253	10.62	12.076	12.367	2.914	3042	3056	4.19	2884	158	2793	263	233070	43994	0	0	0
1	67	6	unmapped	UPB_068465	5780	3035	50	1895	1781	590	33	119	119	145	113	77	392	397	226	56	267	267	299	248	82	14.208	12.785	7.079	8.427	3.594	1901	1792	3.829	1776	125	1662	130	142489	31757	0	0	0
1	68	6	unmapped	UPB_017508	5850	3035	50	1917	1873	474	25	121	121	158	131	82	423	477	329	68	266	266	297	231	77	11.439	8.303	8.657	7.52	2.613	1953	1963	3.516	1796	157	1752	211	149828	38153	0	0	0
1	69	6	unmapped	UPB_044450	5925	3035	50	3543	3527	853	24	115	115	141	97	68	334	373	247	66	209	209	245	205	83	27.424	20.805	16.713	18.322	2.86	3553	3576	4.777	3428	125	3412	164	282181	29877	0	0	0
1	70	6	unmapped	UPB_206863	5995	3035	50	2321	2233	661	29	126	126	150	108	72	453	459	248	54	241	241	296	251	84	10.354	9.665	7.447	8.262	2.979	2407	2325	3.372	2195	212	2107	218	178676	36708	0	0	0
1	71	6	unmapped	UPB_031963	6070	3035	50	5005	5000	1022	20	138	138	151	96	63	401	432	207	47	249	249	313	256	81	32.02	26.568	23.145	30.319	3.22	5019	5045	5.001	4867	152	4862	183	400031	34583	0	0	0
1	72	6	unmapped	UPB_045725	6145	3035	50	5065	4974	1001	20	134	134	147	90	61	317	364	237	65	197	197	246	182	73	41.092	28.982	21.687	29.731	3.48	5051	5007	5.361	4931	120	4840	167	397933	29102	0	0	0
1	73	6	unmapped	UPB_006217	6215	3035	50	3335	3185	706	22	133	133	148	94	63	378	418	271	64	221	221	246	166	67	20.395	15.492	11.202	13.58	2.602	3359	3249	4.35	3202	157	3052	197	254761	33412	0	0	0
1	74	6	unmapped	UPB_172185	6290	3035	50	1459	1506	424	28	102	102	132	110	83	400	430	283	65	236	236	261	178	68	8.274	7.237	4.895	6.438	3.413	1521	1598	3.049	1357	164	1404	194	120465	34407	0	0	0
1	75	6	unmapped	UPB_116929	6365	3035	50	2171	2098	506	24	95	95	126	115	91	343	378	222	58	241	241	270	176	65	20.353	14.62	10.858	13.256	3.337	2178	2140	4.347	2076	102	2003	137	167828	30209	0	0	0
1	76	6	unmapped	UPB_071522	6435	3035	50	4559	4495	988	21	118	118	143	119	83	407	406	242	59	219	219	253	192	75	23.622	23.406	17.192	20.303	2.985	4629	4564	4.562	4441	188	4377	187	359630	32508	0	0	0
1	77	6	unmapped	UPB_187204	6510	3035	50	3001	2870	647	22	102	102	128	96	75	359	406	263	64	238	238	290	269	92	23.959	16.476	15.114	15.278	3.008	3020	2936	4.582	2899	121	2768	168	229614	32515	0	0	0
1	78	6	unmapped	UPB_229897	6585	3035	50	2906	2844	661	23	103	103	110	72	65	365	396	230	58	246	246	311	226	72	23.555	18.273	11.002	13.489	2.684	2922	2891	4.558	2803	119	2741	150	227530	31670	0	0	0
1	79	6	unmapped	UPB_081009	6655	3035	45	1230	1262	333	26	82	82	93	67	72	309	375	240	64	231	231	303	375	123	14.718	8.194	4.918	6.708	3.636	1226	1324	3.88	1148	78	1180	144	65610	19490	0	0	0
1	80	6	unmapped	UPB_054939	6730	3035	50	4557	4440	1024	23	97	97	120	92	76	400	405	264	65	228	228	345	786	227	25.93	24.537	15.846	17.397	2.452	4632	4520	4.697	4460	172	4343	177	355221	32362	0	0	0
1	81	6	unmapped	UPB_109080	6805	3035	50	3152	3051	721	23	105	105	127	98	77	418	405	232	57	216	216	302	717	237	15.084	15.587	11.512	13.075	2.508	3249	3135	3.915	3047	202	2946	189	244047	32394	0	0	0
1	82	6	unmapped	UPB_150885	6880	3035	50	8214	7700	1786	23	142	142	161	108	67	460	468	256	54	257	257	275	197	71	39.764	35.82	31.335	34.949	2.597	8275	7769	5.313	8072	203	7558	211	615976	37410	0	0	0
1	83	6	unmapped	UPB_212523	6950	3035	50	2564	2418	560	23	123	123	147	108	73	319	383	247	64	279	279	269	183	68	61.025	22.067	10.676	14.738	3.379	2481	2399	5.931	2441	40	2295	104	193451	30632	0	0	0
1	84	6	unmapped	UPB_141776	7025	3035	50	6100	5818	1161	19	108	108	135	105	77	355	402	225	55	227	227	246	174	70	46.813	32.629	27.175	39.509	3.546	6120	5885	5.549	5992	128	5710	175	465462	32135	0	0	0
1	85	6		NA	7095	3035	60	53	75	63	84	84	84	114	112	98	222	241	147	60	246	246	263	182	69	1.292	1.8	0.445	0.454	3.172	-55	-14	0.369	-31	-24	-9	-5	9054	28967	-50	0	0
1	86	6	unmapped	UPB_201608	7180	3030	55	853	780	488	62	75	75	102	106	103	2720	2856	789	27	256	256	280	177	63	0.316	0.271	0.344	0.21	3.982	3242	3305	-1.663	778	2464	705	2600	62362	228447	0	0	0
1	87	6	unmapped	UPB_189968	7245	3035	50	3038	3030	685	22	99	99	113	92	81	408	429	264	61	264	264	280	185	66	20.41	17.764	11.208	14.693	2.938	3083	3096	4.351	2939	144	2931	165	242406	34337	0	0	0
1	88	6	unmapped	UPB_037203	7315	3035	50	4243	4109	893	21	110	110	124	78	62	379	394	230	58	257	257	267	187	70	33.877	29.19	20.076	22.396	2.711	4255	4136	5.082	4133	122	3999	137	328756	31539	0	0	0
1	89	6		NA	7390	3035	60	38	58	46	79	118	118	133	91	68	186	216	177	81	217	217	257	204	79	2.581	60	0.599	0.603	3.479	-111	-61	1.368	-80	-31	-60	-1	6942	25882	-50	0	0
1	90	6	unmapped	UPB_144592	7460	3035	50	4299	4021	1078	26	121	121	138	95	68	354	380	248	65	256	256	284	215	75	42.633	31.452	18.322	21.471	2.765	4276	4024	5.414	4178	98	3900	124	321669	30438	0	0	0
1	91	6	unmapped	UPB_165032	7535	3035	50	2369	2292	595	25	102	102	122	85	69	383	449	268	59	209	209	257	178	69	13.029	9.125	8.541	10.53	2.923	2441	2430	3.704	2267	174	2190	240	183377	35915	0	0	0
1	92	6	unmapped	UPB_021757	7610	3035	50	3582	3578	872	24	90	90	111	89	80	383	385	244	63	197	197	238	167	70	18.774	18.553	12.31	15.016	2.226	3678	3676	4.231	3492	186	3488	188	286264	30782	0	0	0
1	93	6	unmapped	UPB_228127	7685	3035	45	1121	1097	294	26	80	80	100	84	84	454	431	238	55	211	211	240	181	75	4.284	4.623	3.419	4.127	2.918	1284	1237	2.099	1041	243	1017	220	57026	22429	0	0	0
1	94	6	unmapped	UPB_211613	7755	3035	50	3090	3043	771	25	75	75	102	75	73	339	395	281	71	266	266	293	222	75	41.301	23.008	15.061	17.75	2.994	3088	3097	5.368	3015	73	2968	129	243436	31597	0	0	0
1	95	6	unmapped	UPB_003748	7830	3035	50	2500	2408	665	27	79	79	110	86	78	337	343	211	61	226	226	251	190	75	21.811	19.906	12.811	12.982	2.252	2532	2446	4.447	2421	111	2329	117	192660	27426	0	0	0
1	96	6	unmapped	UPB_085779	7905	3035	50	4728	4629	1148	24	98	98	130	97	74	400	441	249	56	203	203	222	153	68	23.503	19.038	17.511	19.698	2.658	4827	4769	4.555	4630	197	4531	238	370341	35303	0	0	0
1	97	6	unmapped	UPB_167353	7975	3035	50	2119	2047	560	27	102	102	123	88	71	377	403	237	58	186	186	230	169	73	10.56	8.963	8.218	9.276	2.568	2208	2162	3.401	2017	191	1945	217	163799	32231	0	0	0
1	98	6	unmapped	UPB_066619	8050	3035	50	3081	2977	770	25	90	90	111	86	77	342	382	230	60	228	228	272	198	72	26.237	18.747	13.032	14.499	2.369	3105	3041	4.714	2991	114	2887	154	238156	30533	0	0	0
1	99	6	unmapped	UPB_032758	8125	3035	50	4427	4211	1052	24	76	76	91	66	72	374	402	238	59	228	228	252	181	71	29.801	23.764	21.478	22.285	2.62	4497	4309	4.897	4351	146	4135	174	336884	32195	0	0	0
1	100	6	unmapped	UPB_094034	8195	3035	50	3181	3030	767	25	55	55	82	71	86	313	388	273	70	218	218	251	187	74	32.905	17.5	12.126	20.258	4.615	3221	3145	5.04	3126	95	2975	170	242419	31061	0	0	0
1	101	6	unmapped	UPB_155699	8270	3035	50	4133	4071	864	21	62	62	90	80	88	382	417	242	58	228	228	276	212	76	26.435	21.212	14.64	19.226	2.912	4225	4198	4.724	4071	154	4009	189	325683	33389	0	0	0
1	102	6	unmapped	UPB_057856	8340	3035	50	2527	2421	657	27	68	68	89	71	79	374	392	225	57	226	226	285	250	87	16.615	14.175	11.286	11.706	2.426	2607	2519	4.054	2459	148	2353	166	193697	31360	0	0	0
1	103	6	unmapped	UPB_150046	8415	3035	50	2296	2318	578	24	73	73	91	70	76	372	432	267	61	228	228	288	240	83	15.438	11.005	8.596	13.322	3.886	2367	2449	3.948	2223	144	2245	204	185463	34538	0	0	0
1	104	6	unmapped	UPB_197076	8490	3030	50	831	850	314	36	51	51	67	51	76	314	370	229	61	275	275	344	338	98	20	8.411	3.657	5.72	4.069	819	894	4.322	780	39	799	95	68030	29594	0	0	0
1	105	6	NC2_00075021	NC2_00075021	8585	3030	35	50	57	39	68	47	47	67	49	73	608	654	306	46	309	309	351	250	71	0.01	0.029	0.137	0.143	4.099	302	355	-6.639	3	299	10	345	1817	20931	0	0	0
1	106	6	unmapped	UPB_081445	8635	3035	50	3565	3439	833	24	66	66	97	80	82	352	350	208	59	268	268	296	220	74	41.655	41.134	14.526	18.972	2.675	3583	3455	5.38	3499	84	3373	82	275122	27985	0	0	0
1	107	6		NA	8710	3035	60	36	53	44	83	70	70	91	79	86	227	237	153	64	217	217	252	185	73	-3.4	-0.85	0.345	0.365	2.83	-24	3	Error	-34	10	-17	20	6332	28444	-50	0	0
1	108	6	SM_04	SM_04	8785	3025	30	76	83	64	77	47	47	80	76	95	733	760	295	38	270	270	343	268	78	0.063	0.073	0.168	0.137	2.839	492	526	-3.997	29	463	36	490	2651	24333	0	0	0
1	109	6	unmapped	UPB_138733	8855	3035	50	4714	4520	1190	26	66	66	90	73	81	325	353	234	66	272	272	331	252	76	87.698	54.988	28.231	30.443	2.943	4701	4535	6.454	4648	53	4454	81	361574	28267	0	0	0
1	110	6	unmapped	UPB_147573	8930	3035	50	4726	4610	1049	22	100	100	120	89	74	384	417	238	57	209	209	223	143	64	26.434	21.683	21.583	23.16	2.677	4801	4718	4.724	4626	175	4510	208	368780	33359	0	0	0
1	111	6	unmapped	UPB_192993	9005	3035	50	3856	3755	970	25	99	99	130	106	81	411	455	255	56	246	246	263	177	67	22.77	17.493	16.881	19.212	2.644	3922	3865	4.509	3757	165	3656	209	300371	36385	0	0	0
1	112	6	unmapped	UPB_143725	9075	3035	50	4504	4322	1026	23	99	99	127	92	72	457	573	563	98	235	235	268	205	76	19.842	12.494	13.803	17.261	3.899	4627	4561	4.311	4405	222	4223	338	345752	45869	0	0	0
1	113	6	unmapped	UPB_208686	9160	3030	50	721	660	370	56	97	97	113	82	72	3013	2960	857	28	271	271	293	188	64	0.228	0.209	0.232	0.167	3.62	3366	3252	-2.136	624	2742	563	2689	52783	236781	0	0	0
1	114	6	unmapped	UPB_214313	9225	3035	50	2430	2360	675	28	110	110	130	97	74	455	473	256	54	250	250	276	198	71	11.317	10.09	7.108	8.766	2.634	2525	2473	3.5	2320	205	2250	223	188773	37804	0	0	0
1	115	6	unmapped	UPB_108507	9295	3035	50	5430	5244	1358	25	111	111	140	102	72	311	378	254	67	210	210	237	185	78	52.663	30.554	22.446	32.092	3.751	5420	5301	5.719	5319	101	5133	168	419539	30265	0	0	0
1	116	6	unmapped	UPB_092652	9370	3035	50	1974	1917	536	27	85	85	106	81	76	347	407	241	59	217	217	236	186	78	14.531	9.642	9.592	11.299	3.717	2019	2022	3.861	1889	130	1832	190	153342	32542	0	0	0
1	117	6	unmapped	UPB_199712	9445	3035	45	720	751	226	30	55	55	85	79	92	424	438	241	55	254	254	271	187	69	3.912	3.783	3.238	3.092	2.676	835	880	1.968	665	170	696	184	39074	22782	0	0	0
1	118	6	unmapped	UPB_090076	9515	3035	50	4375	4300	945	21	98	98	123	101	82	393	414	269	64	262	262	288	197	68	32.649	27.645	13.459	17.2	2.307	4408	4354	5.029	4277	131	4202	152	344019	33106	0	0	0
1	119	6	unmapped	UPB_003062	9590	3035	50	3264	3147	808	25	86	86	106	82	77	324	374	242	64	241	241	293	211	72	38.289	23.015	15.785	16.658	2.563	3261	3194	5.259	3178	83	3061	133	251793	29937	0	0	0
1	120	6	unmapped	UPB_109131	9660	3030	45	3766	3847	563	14	102	102	124	90	72	441	463	271	58	234	234	262	182	69	17.7	16.354	13.788	15.699	2.521	3871	3974	4.146	3664	207	3745	229	200042	24093	0	0	0
1	121	6	unmapped	UPB_066621	9735	3035	50	2998	2884	756	26	97	97	117	87	74	372	445	344	77	237	237	260	189	72	21.489	13.399	10.792	15.9	4.068	3036	2995	4.426	2901	135	2787	208	230743	35571	0	0	0
1	122	6	unmapped	UPB_043294	9810	3035	50	4575	4481	1101	24	121	121	122	81	66	376	379	209	55	205	205	248	188	75	26.047	25.057	19.719	20.448	2.085	4625	4534	4.703	4454	171	4360	174	358462	30338	0	0	0
1	123	6	unmapped	UPB_028754	9880	3030	50	4055	3888	1092	28	125	125	135	85	62	289	342	241	70	235	235	275	188	68	72.778	35.168	14.631	23.724	3.809	3984	3870	6.185	3930	54	3763	107	311031	27384	0	0	0
1	124	6	unmapped	UPB_146759	9955	3035	50	3611	3508	998	28	107	107	123	88	71	360	371	226	60	236	236	267	185	69	28.258	25.193	18.052	18.533	2.663	3628	3536	4.821	3504	124	3401	135	280607	29710	0	0	0
1	125	6	unmapped	UPB_203141	10025	3030	45	3140	3158	522	16	100	100	137	127	92	457	455	254	55	243	243	298	209	70	14.206	14.425	9.514	13.17	2.752	3254	3270	3.828	3040	214	3058	212	164211	23650	0	0	0
1	126	6	unmapped	UPB_122428	10100	3030	50	4353	4079	1158	28	121	121	155	127	81	386	393	232	59	271	271	321	212	66	36.8	32.443	19.556	22.28	2.872	4347	4080	5.202	4232	115	3958	122	326356	31472	0	0	0
1	127	6	unmapped	UPB_220081	10185	3030	55	2421	2132	1096	51	116	116	132	97	73	1092	1450	1238	85	243	243	277	202	72	2.715	1.67	2.997	2.285	4.038	3154	3223	1.441	2305	849	2016	1207	170564	116004	0	0	0
1	128	6	unmapped	UPB_110922	10250	3030	45	2910	3000	517	17	122	122	131	95	72	364	417	261	62	237	237	279	194	69	21.953	15.989	11.955	15.404	2.797	2915	3058	4.456	2788	127	2878	180	155995	21704	0	0	0
1	129	6	unmapped	UPB_075694	10325	3035	50	2931	2810	836	29	121	121	136	90	66	373	413	228	55	292	292	309	206	66	34.691	22.223	12.043	15.843	3.644	2891	2810	5.117	2810	81	2689	121	224804	33068	0	0	0
1	130	6	unmapped	UPB_201746	10395	3035	50	1608	1508	470	31	107	107	110	67	60	302	349	258	73	217	217	273	198	72	17.659	10.614	6.651	6.871	3.292	1586	1533	4.142	1501	85	1401	132	120602	27907	0	0	0
1	131	6	unmapped	UPB_018713	10470	3030	50	4480	4286	1075	25	119	119	134	96	71	409	715	2347	328	232	232	252	171	67	24.638	8.627	14.928	19.381	4.103	4538	4650	4.623	4361	177	4167	483	342840	57217	0	0	0
1	132	6	unmapped	UPB_043054	10540	3030	45	4694	4719	549	11	122	122	158	128	81	366	463	387	83	251	251	294	225	76	39.757	21.684	12.583	19.681	3.586	4687	4809	5.313	4572	115	4597	212	245366	24089	0	0	0
1	133	6	unmapped	UPB_052806	10615	3030	50	2948	2864	734	25	123	123	157	138	87	366	372	240	64	259	259	320	240	75	26.402	24.257	12.568	16.561	3.226	2932	2854	4.723	2825	107	2741	113	229144	29757	0	0	0
1	134	6	unmapped	UPB_043400	10690	3030	50	2191	2127	667	31	91	91	114	81	71	369	421	266	63	212	212	255	199	78	13.376	9.742	9.37	9.855	3.107	2257	2245	3.742	2100	157	2036	209	170186	33667	0	0	0
1	135	6	unmapped	UPB_046644	10765	3035	50	2073	1953	696	35	94	94	110	79	71	387	395	233	58	240	240	277	190	68	13.463	11.994	7.046	9.968	3.569	2126	2014	3.751	1979	147	1859	155	156262	31582	0	0	0
1	136	6	unmapped	UPB_085167	10835	3030	50	3344	3269	803	24	91	91	119	102	85	285	313	196	62	183	183	250	202	80	31.892	24.446	17.583	21.641	3.123	3355	3308	4.995	3253	102	3178	130	261511	25018	0	0	0
1	137	6	unmapped	UPB_048975	10910	3030	50	3125	2962	751	25	116	116	134	95	70	357	396	231	58	234	234	283	198	69	24.463	17.568	14.19	14.963	2.898	3132	3008	4.613	3009	123	2846	162	236964	31684	0	0	0
1	138	6	unmapped	UPB_024868	10980	3030	55	3110	2941	796	27	107	107	122	83	68	338	373	247	66	281	281	307	224	72	52.684	30.804	16.993	23.785	4.428	3060	2926	5.719	3003	57	2834	92	235245	29826	0	0	0
1	139	6	unmapped	UPB_044132	11055	3030	50	4316	4161	991	23	107	107	124	90	72	357	397	280	70	241	241	271	195	71	36.284	25.987	18.923	21.226	2.857	4325	4210	5.181	4209	116	4054	156	332891	31754	0	0	0
1	140	6	unmapped	UPB_139470	11130	3030	50	2799	2633	629	23	92	92	121	99	81	317	389	283	72	239	239	242	155	64	34.705	16.94	8.833	10.82	2.758	2785	2691	5.117	2707	78	2541	150	210633	31140	0	0	0
1	141	6	unmapped	UPB_150384	11200	3030	50	2547	2523	736	29	83	83	105	79	75	406	420	236	56	228	228	265	190	71	13.843	12.708	10.914	11.404	2.712	2642	2632	3.791	2464	178	2440	192	201852	33585	0	0	0
1	142	6	unmapped	UPB_028209	11275	3030	50	4263	4149	1077	25	74	74	107	101	94	358	381	221	58	220	220	251	156	62	30.355	25.311	20.73	22.681	2.544	4327	4236	4.924	4189	138	4075	161	331938	30505	0	0	0
1	143	6	unmapped	UPB_051949	11350	3030	50	3016	2971	770	25	76	76	120	121	100	360	433	326	75	280	280	314	220	70	36.75	18.922	14.3	16.224	4.026	3020	3048	5.2	2940	80	2895	153	237653	34616	0	0	0
1	144	6	unmapped	UPB_143266	11420	3030	50	5155	4821	1253	25	106	106	137	120	87	370	389	220	56	243	243	303	224	73	39.756	32.295	21.037	26.751	3.259	5176	4861	5.313	5049	127	4715	146	385660	31144	0	0	0
1	145	6	unmapped	UPB_084765	11495	3030	50	3596	3366	823	24	123	123	144	110	76	338	374	236	63	251	251	280	195	69	39.92	26.366	14.846	15.684	2.391	3560	3366	5.319	3473	87	3243	123	269299	29895	0	0	0
1	146	6	unmapped	UPB_230868	11570	3030	50	1050	1051	364	34	82	82	99	73	73	523	522	265	50	217	217	242	175	72	3.163	3.177	2.669	2.788	2.496	1274	1274	1.661	968	306	969	305	84095	41726	0	0	0
1	147	6	unmapped	UPB_036853	11640	3030	50	3388	3150	787	24	98	98	119	98	82	312	348	209	60	231	231	249	180	72	40.617	26.085	18.503	20.448	2.648	3371	3169	5.344	3290	81	3052	117	252030	27827	0	0	0
1	148	6	unmapped	UPB_085460	11725	3030	50	1020	947	531	56	118	118	141	115	81	1735	1770	535	30	250	250	263	187	71	0.607	0.545	0.676	0.471	3.448	2387	2349	-0.719	902	1485	829	1520	75756	141606	0	0	0
1	149	6	unmapped	UPB_028764	11790	3030	50	4792	4464	1138	25	125	125	159	116	72	422	440	268	60	254	254	268	190	70	27.78	23.328	21.751	22.508	3.246	4835	4525	4.796	4667	168	4339	186	357108	35197	0	0	0
1	150	6	unmapped	UPB_014371	11860	3030	50	1962	1928	515	26	98	98	125	92	73	330	356	225	63	256	256	262	169	64	25.189	18.3	10.855	12.311	2.823	1938	1930	4.655	1864	74	1830	100	154208	28459	0	0	0
1	151	6	unmapped	UPB_074988	11935	3030	50	2113	2094	537	25	79	79	103	74	71	340	377	220	58	217	217	240	161	67	16.537	12.594	8.813	10.755	2.544	2157	2175	4.048	2034	123	2015	160	167559	30153	0	0	0
1	152	6	unmapped	UPB_228960	12010	3030	50	2643	2579	695	26	88	88	102	66	64	325	362	231	63	207	207	380	1583	416	21.653	16.071	11.166	13.019	2.822	2673	2646	4.436	2555	118	2491	155	206330	28973	0	0	0
1	153	6	unmapped	UPB_185475	12080	3030	50	1766	1708	467	27	68	68	87	70	80	350	371	251	67	207	207	241	177	73	11.874	10	7.548	8.287	2.617	1841	1804	3.57	1698	143	1640	164	136636	29660	0	0	0
1	154	6	unmapped	UPB_059737	12155	3030	50	3331	3176	700	22	89	89	115	94	81	348	377	242	64	200	200	235	171	72	21.905	17.441	13.496	17.172	2.898	3390	3264	4.453	3242	148	3087	177	254079	30120	0	0	0
1	155	6	unmapped	UPB_207632	12230	3030	50	2225	2238	563	25	112	112	135	96	71	301	349	226	64	255	255	282	194	68	45.935	22.617	9.331	12.196	3.554	2159	2220	5.522	2113	46	2126	94	179028	27889	0	0	0
1	156	6	unmapped	UPB_016366	12300	3030	50	1945	1870	514	27	76	76	98	81	82	354	404	271	67	232	232	259	196	75	15.32	10.43	8	9.422	3.024	1991	1966	3.937	1869	122	1794	172	149565	32355	0	0	0
1	157	6	unmapped	UPB_198163	12375	3030	50	1475	1460	408	27	84	84	103	83	80	393	389	220	56	201	201	255	388	152	7.245	7.319	6.232	7.216	2.73	1583	1564	2.857	1391	192	1376	188	116803	31143	0	0	0
1	158	6	unmapped	UPB_109750	12450	3030	50	2909	2898	661	22	109	109	128	99	77	333	371	228	61	225	225	295	410	138	25.926	19.103	10.511	15.484	2.945	2908	2935	4.696	2800	108	2789	146	231803	29670	0	0	0
1	159	6	unmapped	UPB_012944	12520	3030	50	2065	2031	525	25	80	80	109	102	93	364	385	192	49	242	242	259	175	67	16.27	13.643	11.664	13.894	3.15	2107	2094	4.024	1985	122	1951	143	162497	30795	0	0	0
1	160	6	unmapped	UPB_009760	12595	3030	50	1927	1942	428	22	88	88	109	90	82	417	452	322	71	209	209	244	169	69	8.841	7.63	6.308	7.542	2.481	2047	2097	3.144	1839	208	1854	243	155351	36133	0	0	0
1	161	6	unmapped	UPB_025927	12670	3030	50	2030	1972	533	27	91	91	110	79	71	333	351	215	61	219	219	249	183	73	17.009	14.25	8.97	11.252	2.862	2053	2013	4.088	1939	114	1881	132	157739	28111	0	0	0
1	162	6	unmapped	UPB_076954	12740	3030	50	1563	1514	421	27	80	80	105	90	85	331	376	238	63	229	229	253	178	70	14.539	9.755	5.228	7.71	3.261	1585	1581	3.862	1483	102	1434	147	121152	30071	0	0	0
1	163	6	unmapped	UPB_214917	12815	3030	50	699	706	270	38	79	79	102	86	84	459	458	242	52	218	218	264	198	75	2.573	2.612	2.247	2.272	2.56	861	867	1.363	620	241	627	240	56455	36605	0	0	0
1	164	6	unmapped	UPB_022240	12890	3030	50	2369	2279	564	24	79	79	94	65	69	345	387	246	63	230	230	261	200	76	19.913	14.013	11.547	14.792	4.305	2405	2357	4.316	2290	115	2200	157	182285	30966	0	0	0
1	165	6	unmapped	UPB_046221	12960	3030	50	2752	2696	650	24	101	101	116	81	69	353	371	226	60	206	206	244	189	77	18.034	15.727	9.608	12.554	2.447	2798	2760	4.173	2651	147	2595	165	215694	29647	0	0	0
1	166	6	unmapped	UPB_004390	13035	3030	50	2661	2646	643	24	99	99	124	98	79	332	343	230	67	224	224	238	168	70	23.722	21.403	13.978	15.586	2.834	2670	2666	4.568	2562	108	2547	119	211672	27439	0	0	0
1	167	6	unmapped	UPB_120074	13110	3030	50	1499	1540	554	35	100	100	122	90	73	346	364	208	57	252	252	282	202	71	14.883	12.857	7.317	9.089	3.346	1493	1552	3.896	1399	94	1440	112	123186	29157	0	0	0
1	168	6	unmapped	UPB_233617	13180	3030	50	2008	1973	499	25	85	85	112	86	76	311	379	249	65	236	236	268	191	71	25.64	13.203	17.764	14.342	3.686	1998	2031	4.68	1923	75	1888	143	157870	30348	0	0	0
1	169	6	unmapped	UPB_139358	13255	3030	50	3927	3783	783	20	79	79	93	65	69	427	463	276	59	218	218	246	168	68	18.411	15.118	12.593	18.317	3.48	4057	3949	4.203	3848	209	3704	245	302610	37035	0	0	0
1	170	6	unmapped	UPB_190324	13330	3030	50	1467	1451	406	27	93	93	103	71	68	334	371	270	72	244	244	270	185	68	15.267	10.693	7.047	7.866	2.873	1464	1485	3.932	1374	90	1358	127	116054	29679	0	0	0
1	171	6	unmapped	UPB_036741	13400	3030	50	2735	2690	662	24	101	101	121	91	75	346	383	253	66	221	221	245	171	69	21.072	15.981	12.224	18.07	3.787	2759	2751	4.397	2634	125	2589	162	215162	30631	0	0	0
1	172	6	unmapped	UPB_215475	13480	3030	45	993	1030	279	27	86	86	108	87	80	362	377	246	65	212	212	232	165	71	6.047	5.721	3.561	4.134	2.87	1057	1109	2.596	907	150	944	165	53557	19626	0	0	0
1	173	6	unmapped	UPB_161757	13550	3030	50	2540	2438	670	27	90	90	114	86	75	413	450	270	60	220	220	224	166	74	12.694	10.209	9.737	9.905	3.426	2643	2578	3.666	2450	193	2348	230	195011	35998	0	0	0
1	174	6	unmapped	UPB_196231	13620	3030	50	2169	2090	599	28	120	120	134	88	65	307	380	244	64	216	216	242	190	78	22.516	12.012	8.182	10.688	3.33	2140	2134	4.493	2049	91	1970	164	167167	30369	0	0	0
1	175	6		NA	13695	3030	60	40	49	37	75	76	76	91	71	78	199	245	170	69	211	211	245	182	74	3	-0.794	0.471	0.533	3.598	-48	7	1.585	-36	-12	-27	34	5932	29347	-50	0	0
1	176	6	unmapped	UPB_230974	13770	3030	45	1038	1141	317	27	68	68	92	76	82	480	485	236	48	211	211	253	201	79	3.606	3.916	3.587	3.911	2.419	1239	1347	1.85	970	269	1073	274	59319	25235	0	0	0
1	177	6	unmapped	UPB_034570	13840	3030	50	3150	3055	734	24	80	80	106	86	81	375	392	248	63	200	200	271	286	105	17.543	15.495	11.037	13.895	2.917	3245	3167	4.133	3070	175	2975	192	244373	31374	0	0	0
1	178	6	unmapped	UPB_080124	13915	3030	50	1277	1267	398	31	78	78	105	89	84	425	473	307	64	202	202	255	207	81	5.377	4.387	4.103	4.695	2.9	1422	1460	2.427	1199	223	1189	271	101387	37863	0	0	0
1	179	6	unmapped	UPB_126164	13985	3030	50	2778	2646	681	25	66	66	93	73	78	385	404	232	57	243	243	278	208	74	19.099	16.025	10.361	12.636	2.693	2854	2741	4.255	2712	142	2580	161	211648	32305	0	0	0
1	180	6	unmapped	UPB_098367	14060	3030	50	1008	998	350	35	84	84	101	73	72	335	390	282	72	221	221	250	188	75	8.105	5.408	3.215	4.543	3.562	1038	1083	3.019	924	114	914	169	79828	31177	0	0	0
1	181	6	unmapped	UPB_227680	14135	3025	45	1563	1571	366	23	73	73	97	96	98	479	529	309	58	242	242	322	329	102	6.287	5.22	3.926	5.19	2.901	1727	1785	2.652	1490	237	1498	287	81700	27518	0	0	0
1	182	6	unmapped	UPB_066725	14205	3030	50	3322	3141	897	28	77	77	103	109	105	338	632	2094	331	228	228	304	347	114	29.5	7.584	12.228	13.302	3.235	3355	3468	4.883	3245	110	3064	404	251273	50561	0	0	0
1	183	6	unmapped	UPB_065714	14280	3030	50	5279	5273	1084	20	106	106	141	115	81	307	350	244	69	204	204	238	175	73	50.223	35.39	26.975	34.933	3.857	5276	5313	5.65	5173	103	5167	146	421823	28039	0	0	0
1	184	6	unmapped	UPB_120673	14355	3030	50	2987	2886	747	25	107	107	137	98	71	318	381	242	63	216	216	262	202	77	28.235	16.842	12.378	16.24	3.296	2982	2944	4.819	2880	102	2779	165	230865	30498	0	0	0
1	185	6	unmapped	UPB_041979	14425	3030	50	3440	3244	951	29	112	112	118	77	65	361	349	194	55	209	209	251	175	69	21.895	22.371	14.851	19.089	3.034	3480	3272	4.453	3328	152	3132	140	259491	27929	0	0	0
1	186	6	unmapped	UPB_147382	14500	3030	55	2733	2696	627	23	99	99	112	78	69	418	451	268	59	206	206	244	160	65	12.425	10.6	8.425	11.412	2.683	2846	2842	3.635	2634	212	2597	245	215693	36073	0	0	0
1	187	6	unmapped	UPB_176272	14575	3030	50	1197	1171	392	33	71	71	101	90	89	527	557	329	59	210	210	265	242	91	3.552	3.17	3.079	3.131	2.629	1443	1447	1.829	1126	317	1100	347	93676	44568	0	0	0
1	188	6	unmapped	UPB_017686	14650	3030	50	2963	2835	797	28	79	79	101	86	85	385	396	217	54	246	246	273	191	69	20.748	18.373	12.465	13.616	2.867	3023	2906	4.375	2884	139	2756	150	226797	31645	0	0	0
1	189	6	unmapped	UPB_117107	14720	3030	45	1460	1539	360	23	84	84	99	76	76	351	375	217	57	236	236	250	167	66	11.965	10.468	7.807	11.058	4.137	1491	1594	3.581	1376	115	1455	139	80010	19482	0	0	0
1	190	6	unmapped	UPB_179854	14795	3025	45	1700	1724	409	23	89	89	104	75	72	516	537	266	49	224	224	253	177	69	5.517	5.224	4.233	5.633	2.466	1903	1948	2.464	1611	292	1635	313	89625	27934	0	0	0
1	191	6	unmapped	UPB_156662	14870	3025	50	2598	2418	805	33	97	97	106	69	65	319	362	260	71	232	232	256	180	70	28.747	17.854	9.961	11.79	4	2588	2451	4.845	2501	87	2321	130	193438	28981	0	0	0
1	192	6	unmapped	UPB_048408	14940	3030	50	1572	1538	434	28	92	92	107	71	66	337	390	266	68	207	207	254	202	79	11.385	7.902	5.804	6.697	2.82	1610	1629	3.509	1480	130	1446	183	123054	31220	0	0	0
1	193	6	unmapped	UPB_127999	15010	3025	45	3296	3181	598	18	88	88	123	114	92	422	438	235	53	199	199	235	189	80	14.386	12.941	11.468	13.706	2.525	3431	3332	3.847	3208	223	3093	239	165386	22769	0	0	0
1	194	6	unmapped	UPB_226974	15085	3025	45	2555	2635	512	19	98	98	139	124	89	381	394	239	60	236	236	262	193	73	16.945	16.057	11.776	16.328	3.294	2602	2695	4.083	2457	145	2537	158	136996	20503	0	0	0
1	195	6	unmapped	UPB_015597	15160	3030	50	2280	2221	584	26	115	115	144	108	75	383	389	225	57	196	196	238	197	82	11.578	10.912	8.639	10.37	3.09	2352	2299	3.533	2165	187	2106	193	177680	31086	0	0	0
1	196	6	unmapped	UPB_212047	15230	3025	45	2002	1904	434	22	94	94	107	80	74	338	350	230	65	228	228	259	193	74	17.345	14.836	8.17	9.095	2.53	2018	1932	4.116	1908	110	1810	122	99019	18207	0	0	0
1	197	6	unmapped	UPB_002061	15305	3030	50	3258	3095	819	26	82	82	103	83	80	437	558	475	85	227	227	248	179	72	15.124	9.103	10.527	11.877	3.207	3386	3344	3.919	3176	210	3013	331	247606	44619	0	0	0
1	198	6	unmapped	UPB_077575	15380	3025	45	1688	1637	292	17	75	75	97	75	77	346	360	217	60	210	210	224	178	79	11.86	10.413	5.94	7.533	2.489	1749	1712	3.568	1613	136	1562	150	85125	18701	0	0	0
1	199	6		NA	15450	3030	60	45	70	66	94	69	69	92	77	83	184	233	188	80	206	206	239	180	75	1.091	0.037	0.32	0.339	3.698	-46	28	0.126	-24	-22	1	27	8381	27942	-50	0	0
1	200	6	unmapped	UPB_049195	15525	3025	50	3215	3024	914	30	83	83	106	86	81	371	395	254	64	168	168	216	175	81	15.429	12.956	9.836	14.009	3.12	3335	3168	3.948	3132	203	2941	227	241957	31600	0	0	0
1	201	6	unmapped	UPB_168696	15600	3030	45	1277	1304	292	22	96	96	107	81	75	660	665	327	49	204	204	296	293	98	2.59	2.62	2.262	2.686	2.247	1637	1669	1.373	1181	456	1208	461	67822	34589	0	0	0
1	202	6	unmapped	UPB_141572	15675	3030	50	3154	2972	912	30	98	98	108	76	70	346	400	255	63	240	240	305	289	94	28.83	17.962	10.68	11.301	3.446	3162	3034	4.85	3056	106	2874	160	237741	31960	0	0	0
1	203	6	unmapped	UPB_132663	15745	3025	45	3174	3188	494	15	88	88	108	81	75	380	369	190	51	195	195	253	248	98	16.681	17.816	12.794	17.347	2.527	3271	3274	4.06	3086	185	3100	174	165788	19191	0	0	0
1	204	6	unmapped	UPB_215504	15820	3025	45	2560	2580	435	16	93	93	118	86	72	372	384	240	62	224	224	255	190	74	16.669	15.544	13.437	13.025	2.231	2615	2647	4.059	2467	148	2487	160	134148	19976	0	0	0
1	205	6	unmapped	UPB_207663	15895	3030	50	986	955	337	35	67	67	92	78	84	471	539	393	72	196	196	254	204	80	3.342	2.589	2.838	3.039	2.972	1194	1231	1.741	919	275	888	343	76421	43131	0	0	0
1	206	6	unmapped	UPB_003469	15965	3025	45	1957	1934	373	19	77	77	93	71	76	358	394	242	61	259	259	300	277	92	18.99	13.756	10.798	10.178	2.502	1979	1992	4.247	1880	99	1857	135	100557	20490	0	0	0
1	207	6	unmapped	UPB_201151	16040	3020	45	610	625	181	28	67	67	87	70	80	328	367	243	66	261	261	300	277	92	8.104	5.264	3.091	3.838	3.903	610	664	3.019	543	67	558	106	32504	19083	0	0	0
1	208	6	unmapped	UPB_208365	16115	3025	45	687	739	269	36	63	63	75	54	72	288	312	216	69	262	262	287	216	75	24	13.52	4.738	4.867	3.209	650	726	4.585	624	26	676	50	38446	16241	0	0	0
1	209	6	unmapped	UPB_040702	16185	3025	50	3639	3457	820	23	92	92	120	92	76	345	385	223	57	251	251	272	195	71	37.734	25.112	18.583	24.379	3.589	3641	3499	5.238	3547	94	3365	134	276573	30815	0	0	0
1	210	6	unmapped	UPB_208172	16260	3030	50	973	929	309	33	81	81	101	80	79	362	411	282	68	234	234	263	190	72	6.969	4.791	2.993	3.492	3.257	1020	1025	2.801	892	128	848	177	74309	32903	0	0	0
1	211	6	unmapped	UPB_119267	16335	3025	50	2745	2591	713	27	87	87	107	82	76	349	358	195	54	255	255	272	183	67	28.277	24.311	17.5	19.6	4.048	2752	2607	4.822	2658	94	2504	103	207304	28617	0	0	0
1	212	6	unmapped	UPB_006371	16405	3025	45	3737	3778	460	12	100	100	147	111	75	437	478	265	55	252	252	443	1781	402	19.659	16.274	14.73	20.137	2.946	3822	3904	4.297	3637	185	3678	226	196475	24846	0	0	0
1	213	6	unmapped	UPB_150485	16480	3025	50	2586	2471	698	28	99	99	124	94	75	349	364	225	61	235	235	423	1711	404	21.816	18.388	10.996	14.224	3.274	2601	2501	4.447	2487	114	2372	129	197680	29119	0	0	0
1	214	6	unmapped	UPB_111599	16555	3025	50	3443	3316	959	28	101	101	107	65	60	363	362	248	68	195	195	229	167	72	19.893	19.251	12.175	15.286	3.192	3510	3382	4.314	3342	168	3215	167	265307	28992	0	0	0
1	215	6	unmapped	UPB_002372	16625	3025	50	1783	1791	540	30	93	93	91	58	63	375	392	247	63	182	182	238	194	81	8.756	8.086	5.5	7.868	2.913	1883	1908	3.13	1690	193	1698	210	143274	31324	0	0	0
1	216	6	unmapped	UPB_112731	16700	3025	50	3225	3200	845	26	103	103	125	91	72	327	361	256	70	186	186	229	172	75	22.142	17.697	13.337	15.923	3.079	3263	3272	4.469	3122	141	3097	175	255980	28872	0	0	0
1	217	6	unmapped	UPB_123742	16770	3025	45	3762	3844	564	14	123	123	144	106	73	349	389	261	67	232	232	271	181	66	31.103	23.701	17.627	20.516	2.8	3756	3878	4.959	3639	117	3721	157	199884	20238	0	0	0
1	218	6	unmapped	UPB_137372	16850	3025	50	1233	1176	441	37	90	90	117	106	90	409	439	257	58	226	226	263	195	74	6.246	5.099	4.653	4.594	4.186	1326	1299	2.643	1143	183	1086	213	94059	35151	0	0	0
1	219	6	unmapped	UPB_118882	16920	3025	50	3354	3234	718	22	106	106	117	77	65	362	396	247	62	206	206	255	197	77	20.821	16.463	12.601	13.578	2.341	3404	3318	4.38	3248	156	3128	190	258732	31641	0	0	0
1	220	6	unmapped	UPB_204681	16995	3025	50	915	898	315	35	73	73	97	73	75	397	402	222	55	247	247	305	441	144	5.613	5.323	3.519	3.978	3.186	992	980	2.489	842	150	825	155	71834	32187	0	0	0
1	221	6	unmapped	UPB_002534	17065	3025	50	1792	1765	475	26	63	63	79	57	72	286	362	238	65	187	187	232	183	78	17.465	9.726	8.359	12.953	4.229	1828	1877	4.126	1729	99	1702	175	141165	28955	0	0	0
1	222	6	unmapped	UPB_098887	17140	3025	50	899	918	331	36	58	58	80	66	82	328	365	233	63	223	223	252	179	71	8.01	6.056	4.797	4.654	3.202	946	1002	3.002	841	105	860	142	73405	29185	0	0	0
1	223	6	unmapped	UPB_002288	17210	3025	50	2660	2526	782	30	60	60	84	72	85	293	353	261	73	244	244	268	174	64	53.061	22.624	10.981	14.371	2.681	2649	2575	5.73	2600	49	2466	109	202049	28265	0	0	0
1	224	6	unmapped	UPB_154073	17285	3025	50	4128	3890	808	20	93	93	116	84	72	354	403	233	57	205	205	245	191	77	27.081	19.177	17.299	20.349	2.838	4184	3995	4.759	4035	149	3797	198	311183	32227	0	0	0
1	225	6	unmapped	UPB_099479	17360	3025	45	1094	1134	316	27	83	83	110	85	77	369	397	279	70	198	198	276	444	160	5.912	5.281	4.223	4.628	3.217	1182	1250	2.564	1011	171	1051	199	58981	20649	0	0	0
1	226	6	unmapped	UPB_049281	17435	3025	50	3342	3170	869	27	93	93	121	99	81	314	343	237	69	214	214	296	444	150	32.49	23.853	17.482	16.35	3.044	3349	3206	5.022	3249	100	3077	129	253634	27474	0	0	0
1	227	6	unmapped	UPB_189405	17505	3025	50	2523	2443	618	25	88	88	103	73	70	309	341	238	69	221	221	269	193	71	27.67	19.625	13.164	13.931	2.877	2523	2475	4.79	2435	88	2355	120	195466	27287	0	0	0
1	228	6	unmapped	UPB_120028	17575	3025	45	1916	1935	449	23	107	107	115	79	68	290	347	247	71	231	231	258	185	71	30.661	15.759	9.68	15.28	4.985	1868	1944	4.938	1809	59	1828	116	100607	18064	0	0	0
1	229	6	unmapped	UPB_040472	17655	3025	50	3480	3342	898	26	116	116	127	90	70	387	424	215	50	219	219	244	171	70	20.024	15.737	10.882	16.569	3.05	3532	3431	4.324	3364	168	3226	205	267370	33943	0	0	0
1	230	6	unmapped	UPB_053851	17725	3025	50	4568	4464	904	20	107	107	119	80	67	333	391	250	63	229	229	248	176	70	42.894	26.895	15.815	21.41	2.582	4565	4519	5.423	4461	104	4357	162	357106	31254	0	0	0
1	231	6	unmapped	UPB_190366	17800	3025	45	1225	1239	275	22	88	88	108	75	69	259	311	184	59	229	229	267	190	71	37.9	14.037	6.808	10.202	3.679	1167	1233	5.244	1137	30	1151	82	64433	16152	0	0	0
1	232	6	unmapped	UPB_078433	17870	3025	50	2528	2431	677	27	90	90	106	78	73	387	404	262	64	251	251	279	191	68	17.926	15.301	8.516	10.367	2.409	2574	2494	4.164	2438	136	2341	153	194508	32351	0	0	0
1	233	6	unmapped	UPB_157000	17945	3025	50	3166	3077	700	22	93	93	118	91	77	307	326	222	68	269	269	295	248	84	80.868	52.351	18.324	20.609	2.663	3111	3041	6.338	3073	38	2984	57	246171	26053	0	0	0
1	234	6	unmapped	UPB_113299	18020	3025	50	4052	3893	840	21	94	94	118	87	73	316	351	242	68	233	233	289	283	97	47.687	32.195	21.723	25.599	3.104	4041	3917	5.576	3958	83	3799	118	311405	28085	0	0	0
1	235	6	unmapped	UPB_075052	18090	3025	50	3122	2936	815	27	99	99	115	75	65	356	476	547	114	197	197	225	179	79	19.013	10.168	13.746	13.598	3.285	3182	3116	4.249	3023	159	2837	279	234845	38111	0	0	0
1	236	6	unmapped	UPB_058637	18165	3025	50	1585	1536	437	28	88	88	106	78	73	330	351	218	62	218	218	257	197	76	13.366	10.887	7.515	7.942	2.45	1609	1581	3.741	1497	112	1448	133	122919	28087	0	0	0
1	237	6	unmapped	UPB_100845	18240	3025	50	968	961	308	32	59	59	80	61	76	346	393	242	61	260	260	315	229	72	10.57	6.782	4.376	5.739	4.526	995	1035	3.402	909	86	902	133	76852	31446	0	0	0
1	238	6		NA	18310	3025	60	40	57	46	80	68	68	76	53	69	172	214	199	92	241	241	285	197	69	0.406	0.407	0.214	0.27	3.138	-97	-38	-1.301	-28	-69	-11	-27	6864	25620	-50	0	0
1	239	6	unmapped	UPB_200410	18385	3025	50	1762	1770	477	26	98	98	128	114	89	376	379	218	57	243	243	262	194	74	12.511	12.294	7.08	9.076	2.785	1797	1808	3.645	1664	133	1672	136	141578	30349	0	0	0
1	240	6	unmapped	UPB_188592	18460	3025	50	1701	1694	529	31	112	112	140	124	88	350	368	207	56	219	219	245	184	75	12.13	10.617	8.858	9.414	3.531	1720	1731	3.6	1589	131	1582	149	135492	29462	0	0	0
1	241	6	unmapped	UPB_103576	18535	3025	50	1606	1599	584	36	91	91	122	121	99	326	362	229	63	221	221	250	183	73	14.429	10.695	6.402	7.07	3.3	1620	1649	3.851	1515	105	1508	141	127921	28941	0	0	0
1	242	6	unmapped	UPB_066153	18605	3025	50	2998	2905	612	21	86	86	100	79	79	388	385	250	64	214	214	262	227	86	16.736	16.485	10.158	13.726	3.274	3086	2990	4.065	2912	174	2819	171	232393	30806	0	0	0
1	243	6	unmapped	UPB_010568	18680	3025	50	2442	2382	637	26	91	91	113	88	77	304	335	183	54	219	219	245	217	88	27.659	19.75	13.039	16.583	3.016	2436	2407	4.79	2351	85	2291	116	190524	26809	0	0	0
1	244	6	unmapped	UPB_217790	18755	3025	45	864	873	211	24	80	80	105	82	78	318	333	200	60	193	193	220	165	75	6.272	5.664	4.119	4.547	2.906	909	933	2.649	784	125	793	140	45419	17337	0	0	0
1	245	6	unmapped	UPB_111680	18825	3025	50	5598	5409	1254	23	94	94	121	100	82	469	484	324	66	214	214	243	180	74	21.584	19.685	17.48	18.326	2.549	5759	5585	4.432	5504	255	5315	270	432733	38691	0	0	0
1	246	6	unmapped	UPB_082911	18900	3025	50	2093	2044	592	28	106	106	126	97	76	380	400	238	59	215	215	260	216	83	12.042	10.476	7.827	10.209	3.152	2152	2123	3.59	1987	165	1938	185	163516	32018	0	0	0
1	247	6	unmapped	UPB_223215	18970	3025	60	325	335	208	62	74	74	105	90	85	296	348	257	73	194	194	238	213	89	2.461	1.695	1.683	1.409	4.608	353	415	1.299	251	102	261	154	40243	41807	-50	0	0
1	248	6	unmapped	UPB_093771	19045	3025	50	1720	1688	429	25	84	84	107	93	86	292	315	217	68	178	178	230	177	76	14.351	11.708	9.12	11.356	4.008	1750	1741	3.843	1636	114	1604	137	135016	25196	0	0	0
1	249	6	unmapped	UPB_057892	19120	3025	50	3075	2921	705	24	82	82	99	77	77	336	385	259	67	243	243	270	201	74	32.183	19.993	13.106	17.022	3.647	3086	2981	5.008	2993	93	2839	142	233714	30772	0	0	0
1	250	6	unmapped	UPB_010864	19195	3025	50	3163	3088	756	24	94	94	101	67	66	303	334	246	73	228	228	267	209	78	40.92	28.245	15.429	17.043	3.191	3144	3100	5.355	3069	75	2994	106	247006	26754	0	0	0
1	251	6	unmapped	UPB_043433	19265	3025	50	1999	1963	512	26	94	94	99	62	62	315	350	250	71	189	189	231	192	83	15.119	11.609	8.17	8.897	2.594	2031	2030	3.918	1905	126	1869	161	157038	28010	0	0	0
1	252	6	unmapped	UPB_051599	19340	3025	50	2073	1979	476	24	82	82	89	55	61	305	347	221	63	184	184	230	183	79	16.455	11.638	10.091	12.153	3.148	2112	2060	4.04	1991	121	1897	163	158345	27757	0	0	0
1	253	6	unmapped	UPB_112098	19415	3025	50	2522	2433	750	30	74	74	88	62	70	336	354	209	59	217	217	244	189	77	20.571	17.219	12.164	15.649	3.393	2567	2496	4.363	2448	119	2359	137	194646	28320	0	0	0
1	254	6	unmapped	UPB_217818	19485	3025	50	1286	1298	357	27	65	65	94	85	90	303	340	209	61	203	203	235	199	84	12.21	9	6.638	9.185	3.602	1321	1370	3.61	1221	100	1233	137	103828	27178	0	0	0
1	255	6	unmapped	UPB_068983	19560	3025	50	1940	1846	542	29	79	79	102	89	87	390	418	221	52	192	192	240	201	83	9.399	7.819	6.852	7.726	2.725	2059	1993	3.233	1861	198	1767	226	147705	33437	0	0	0
1	256	6	unmapped	UPB_139176	19630	3025	50	1455	1427	444	31	46	46	80	81	101	320	343	205	59	204	204	234	178	76	12.147	9.935	7.565	9.463	3.915	1525	1520	3.602	1409	116	1381	139	114157	27411	0	0	0
1	257	6	unmapped	UPB_077910	19705	3025	45	1082	1065	246	23	54	54	88	86	97	380	381	193	50	209	209	260	222	85	6.012	5.878	4.87	7.485	3.738	1199	1183	2.588	1028	171	1011	172	55355	19791	0	0	0
1	258	6	unmapped	UPB_229473	19780	3025	50	2540	2492	619	24	48	48	75	64	85	339	395	233	58	190	190	257	252	98	16.725	11.922	12.911	14.566	3.433	2641	2649	4.064	2492	149	2444	205	199368	31613	0	0	0
1	259	6	unmapped	UPB_165216	19850	3025	50	2061	2019	528	26	72	72	94	74	78	365	388	251	64	205	205	224	195	87	12.431	10.639	7.723	8.8	2.297	2149	2130	3.636	1989	160	1947	183	161508	31004	0	0	0
1	260	6	unmapped	UPB_137182	19925	3025	45	1052	1062	294	27	71	71	90	73	81	689	729	364	49	245	245	361	597	165	2.209	2.048	2.254	2.677	2.942	1425	1475	1.144	981	444	991	484	55199	37906	0	0	0
1	261	6	unmapped	UPB_052128	20000	3025	50	2621	2564	659	25	73	73	87	68	78	336	353	217	61	226	226	309	374	121	23.164	19.614	12.705	16.723	3.243	2658	2618	4.534	2548	110	2491	127	205138	28233	0	0	0
1	262	6	unmapped	UPB_131621	20075	3025	50	2885	2759	856	31	78	78	105	82	78	368	415	316	76	218	218	248	186	75	18.713	13.609	12.062	13.334	3.168	2957	2878	4.226	2807	150	2681	197	220713	33224	0	0	0
1	263	6	unmapped	UPB_089164	20145	3025	45	1033	1077	296	27	80	80	99	78	78	290	321	188	58	207	207	241	179	74	11.482	8.746	6.108	6.976	2.76	1036	1111	3.521	953	83	997	114	56000	16674	0	0	0
1	264	6	unmapped	UPB_194684	20220	3025	55	919	932	273	29	77	77	89	67	75	548	617	349	56	213	213	253	191	75	2.513	2.116	2.111	2.274	2.784	1177	1259	1.33	842	335	855	404	74552	49361	0	0	0
1	265	6	unmapped	UPB_225406	20295	3025	50	2045	2016	620	30	78	78	97	76	78	402	438	286	65	215	215	264	208	78	10.519	8.691	6.925	7.664	2.697	2154	2161	3.395	1967	187	1938	223	161301	35048	0	0	0
1	266	6	unmapped	UPB_071004	20365	3025	50	2824	2741	673	24	78	78	98	87	88	338	370	212	57	244	244	263	194	73	29.213	21.135	11.381	15.874	2.632	2840	2789	4.869	2746	94	2663	126	219302	29607	0	0	0
1	267	6	DarkCorner	DarkCorner	20435	3025	60	36	46	31	67	33	33	50	49	98	348	587	1527	260	59	59	137	166	121	0.01	0.025	0.066	0.055	6.371	292	541	-6.59	3	289	13	528	5556	70395	-50	0	0
1	1	7	DarkCorner	DarkCorner	910	3105	35	38	47	31	65	35	35	50	42	84	785	775	366	47	260	260	303	235	77	0.006	0.023	0.055	0.048	4.272	528	527	-7.451	3	525	12	515	1515	24796	0	0	0
1	2	7	unmapped	UPB_078842	975	3105	50	3944	3749	1094	29	44	44	70	66	94	422	434	271	62	260	260	288	206	71	24.074	21.293	13.292	15.424	2.36	4062	3879	4.589	3900	162	3705	174	299935	34692	0	0	0
1	3	7	unmapped	UPB_174772	1045	3100	45	3888	3879	689	17	104	104	148	178	120	538	574	341	59	264	264	299	235	78	13.81	12.177	12.311	16.313	3.676	4058	4085	3.788	3784	274	3775	310	201709	29867	0	0	0
1	4	7	unmapped	UPB_039700	1120	3100	45	3769	3733	491	13	91	91	145	173	119	374	418	277	66	270	270	293	219	74	35.365	24.608	14.869	18.317	2.96	3782	3790	5.144	3678	104	3642	148	194090	21757	0	0	0
1	5	7	unmapped	UPB_135281	1195	3100	50	4745	4509	1170	25	97	97	127	112	88	670	712	363	50	269	269	268	182	67	11.591	9.959	9.264	10.958	3.029	5049	4855	3.535	4648	401	4412	443	360713	56923	0	0	0
1	6	7	unmapped	UPB_188008	1265	3100	45	3260	3223	520	16	111	111	146	150	102	384	435	256	58	209	209	265	203	76	17.994	13.77	11.187	14.512	2.904	3324	3338	4.169	3149	175	3112	226	167585	22617	0	0	0
1	7	7	unmapped	UPB_188449	1345	3105	50	4136	3907	1006	25	98	98	144	150	104	301	363	234	64	277	277	322	241	74	168.25	44.291	18.799	24.925	3.877	4062	3895	7.394	4038	24	3809	86	312550	29054	0	0	0
1	8	7		NA	1415	3105	60	49	71	55	77	98	98	138	149	107	212	798	4206	527	270	270	331	259	78	0.845	-0.051	0.443	0.434	3.413	-107	501	-0.243	-49	-58	-27	528	8468	95734	-50	0	0
1	9	7		NA	1485	3105	60	50	70	65	92	73	73	98	79	80	208	238	164	68	168	168	233	203	87	-0.575	-0.043	0.429	0.47	3.973	17	67	Error	-23	40	-3	70	8389	28582	-50	0	0
1	10	7	unmapped	UPB_097088	1560	3100	50	3330	3067	947	30	82	82	118	103	87	381	385	240	62	182	182	245	210	85	16.322	14.704	11.961	12.459	2.862	3447	3188	4.029	3248	199	2985	203	245383	30771	0	0	0
1	11	7	unmapped	UPB_143217	1635	3100	50	8109	7671	1822	23	138	138	169	131	77	417	475	278	58	238	238	283	214	75	44.531	31.785	26.877	31.577	2.498	8150	7770	5.477	7971	179	7533	237	613702	38019	0	0	0
1	12	7	unmapped	UPB_126747	1705	3100	45	5015	5033	548	10	134	134	179	166	92	351	470	338	71	246	246	273	198	72	46.486	21.871	14.213	19.535	3.002	4986	5123	5.539	4881	105	4899	224	261717	24453	0	0	0
1	13	7	unmapped	UPB_083572	1780	3100	50	1851	1776	578	32	106	106	149	156	104	317	360	242	67	262	262	307	230	74	31.727	17.041	7.916	8.083	2.698	1800	1768	4.988	1745	55	1670	98	142110	28799	0	0	0
1	14	7	unmapped	UPB_180484	1855	3100	50	4168	4011	944	23	101	101	126	93	73	394	448	271	60	211	211	227	149	65	22.224	16.498	17.322	20.246	3.208	4250	4147	4.474	4067	183	3910	237	320842	35833	0	0	0
1	15	7	unmapped	UPB_138568	1930	3100	50	5077	4741	1225	25	123	123	144	111	77	367	386	233	60	249	249	257	171	66	41.983	33.708	21.678	24.366	2.783	5072	4755	5.392	4954	118	4618	137	379247	30897	0	0	0
1	16	7	unmapped	UPB_036468	2000	3100	45	3502	3488	557	15	99	99	130	104	80	400	435	253	58	238	238	240	155	64	21.006	17.203	13.463	17.577	3.463	3565	3586	4.393	3403	162	3389	197	181385	22619	0	0	0
1	17	7	unmapped	UPB_008970	2075	3105	50	4260	3968	1135	28	102	102	142	106	74	370	528	759	143	232	232	271	202	74	30.13	13.061	18.186	19.911	3.707	4296	4162	4.913	4158	138	3866	296	317460	42221	0	0	0
1	18	7	unmapped	UPB_127201	2150	3100	50	3046	2864	802	28	122	122	151	128	84	423	409	218	53	231	231	289	220	76	15.229	15.404	12.404	12.628	2.782	3116	2920	3.929	2924	192	2742	178	229157	32741	0	0	0
1	19	7	unmapped	UPB_003709	2220	3100	55	3375	3324	831	25	121	121	145	125	86	445	446	259	58	279	279	294	188	63	19.602	19.18	13.683	15.14	2.721	3420	3370	4.293	3254	166	3203	167	265883	35690	0	0	0
1	20	7	unmapped	UPB_148163	2295	3100	50	6519	6180	1421	22	99	99	129	104	80	387	433	259	59	275	275	291	187	64	57.321	38.487	24.273	34.106	3.261	6532	6239	5.841	6420	112	6081	158	494408	34652	0	0	0
1	21	7	unmapped	UPB_197194	2370	3095	45	1359	1376	331	24	80	80	112	105	93	599	602	285	47	261	261	299	223	74	3.784	3.801	3.509	4.196	2.678	1617	1637	1.92	1279	338	1296	341	71538	31312	0	0	0
1	22	7	unmapped	UPB_115290	2445	3100	50	3765	3601	923	25	85	85	109	99	90	377	433	302	69	241	241	295	241	81	27.059	18.313	15.173	14.084	3.261	3816	3708	4.758	3680	136	3516	192	288098	34667	0	0	0
1	23	7	unmapped	UPB_064784	2515	3100	50	4717	4551	1000	21	135	135	159	122	76	380	392	217	55	237	237	341	630	184	32.042	28.49	22.942	24.517	2.264	4725	4571	5.002	4582	143	4416	155	364118	31378	0	0	0
1	24	7	unmapped	UPB_106451	2590	3100	50	6576	6194	1418	22	160	160	180	137	76	374	412	266	64	228	228	345	599	173	43.945	32.793	29.927	28.345	2.437	6562	6218	5.458	6416	146	6034	184	495528	32966	0	0	0
1	25	7	unmapped	UPB_174467	2665	3100	50	2388	2277	605	26	113	113	164	175	106	380	425	297	69	225	225	274	255	93	14.677	10.82	9.728	9.396	3.021	2430	2364	3.876	2275	155	2164	200	182121	33998	0	0	0
1	26	7	unmapped	UPB_149296	2735	3100	50	5409	5410	1022	18	146	146	194	186	95	397	410	266	64	249	249	286	195	68	35.561	32.696	24.36	25.695	2.693	5411	5425	5.152	5263	148	5264	161	432833	32781	0	0	0
1	27	7		NA	2805	3105	60	37	53	39	73	118	118	139	101	72	194	229	168	73	234	234	289	209	72	2.025	13	0.54	0.642	2.783	-121	-70	1.018	-81	-40	-65	-5	6349	27461	-50	0	0
1	28	7	unmapped	UPB_131395	2880	3100	50	4106	3988	877	21	106	106	108	71	65	364	397	256	64	215	215	260	172	66	26.846	21.33	14.265	19.152	3.077	4149	4064	4.747	4000	149	3882	182	319035	31761	0	0	0
1	29	7	unmapped	UPB_050624	2955	3100	50	3150	3136	790	25	99	99	114	82	71	379	456	322	70	226	226	279	205	73	19.941	13.204	13.001	14.572	3.102	3204	3267	4.318	3051	153	3037	230	250866	36485	0	0	0
1	30	7	unmapped	UPB_179053	3030	3100	50	1760	1753	476	27	94	94	114	91	79	389	424	239	56	206	206	254	204	80	9.104	7.61	8.522	9.896	4.011	1849	1877	3.186	1666	183	1659	218	140251	33925	0	0	0
1	31	7	unmapped	UPB_000166	3100	3100	50	3412	3276	791	24	99	99	124	97	78	405	424	247	58	207	207	216	154	71	16.732	14.641	13.574	14.558	2.515	3511	3394	4.065	3313	198	3177	217	262109	33885	0	0	0
1	32	7	unmapped	UPB_022392	3175	3100	50	3118	3051	716	23	115	115	132	92	69	339	362	224	61	226	226	271	213	78	26.575	21.588	14.519	16.497	2.455	3116	3072	4.732	3003	113	2936	136	244115	28980	0	0	0
1	33	7	unmapped	UPB_006289	3250	3100	50	3144	3013	780	25	113	113	119	81	68	461	459	249	54	209	209	253	209	82	12.028	11.6	10.644	12.434	3.447	3283	3150	3.588	3031	252	2900	250	241019	36711	0	0	0
1	34	7	unmapped	UPB_196858	3320	3100	50	910	911	297	32	75	75	101	90	89	401	383	199	51	219	219	249	176	70	4.588	5.098	3.487	4.461	2.702	1017	1000	2.198	835	182	836	164	72869	30661	0	0	0
1	35	7	unmapped	UPB_208160	3395	3100	50	1311	1352	401	29	88	88	109	99	90	443	476	297	62	219	219	261	248	95	5.46	4.918	3.954	4.848	3.361	1447	1521	2.449	1223	224	1264	257	108125	38040	0	0	0
1	36	7	unmapped	UPB_202430	3470	3100	50	3482	3287	844	25	97	97	120	100	83	389	421	284	67	249	249	312	269	86	24.179	18.547	15.236	16.689	3.442	3525	3362	4.596	3385	140	3190	172	262985	33710	0	0	0
1	37	7	unmapped	UPB_182264	3545	3100	50	1024	1010	414	40	88	88	107	86	80	1051	1052	533	50	197	197	235	179	76	1.096	1.078	1.157	1.247	4.949	1790	1777	0.132	936	854	922	855	80836	84173	0	0	0
1	38	7	unmapped	UPB_122728	3615	3100	50	6185	6099	1206	19	117	117	138	109	78	361	440	311	70	204	204	235	190	80	38.65	25.347	23.237	30.963	3.177	6225	6218	5.272	6068	157	5982	236	487933	35185	0	0	0
1	39	7	unmapped	UPB_031174	3690	3100	50	5175	4910	1144	23	112	112	139	109	78	461	466	269	57	233	233	251	165	65	22.206	20.592	15.682	19.763	2.687	5291	5031	4.473	5063	228	4798	233	392792	37297	0	0	0
1	40	7	unmapped	UPB_114142	3760	3100	50	6697	6485	1282	19	117	117	147	104	70	303	353	245	69	213	213	251	201	80	73.111	45.486	33.621	41.911	3.674	6670	6508	6.192	6580	90	6368	140	518811	28254	0	0	0
1	41	7	unmapped	UPB_062484	3835	3100	50	1817	1867	454	24	111	111	136	106	77	386	410	219	53	192	192	246	224	91	8.794	8.055	7.047	7.985	2.304	1900	1974	3.136	1706	194	1756	218	149373	32797	0	0	0
1	42	7	unmapped	UPB_156196	3905	3100	50	4706	4411	1140	25	105	105	123	101	82	353	394	268	68	249	249	295	206	69	44.24	29.697	19.845	21.156	2.771	4705	4451	5.467	4601	104	4306	145	352847	31521	0	0	0
1	43	7	unmapped	UPB_183060	3980	3100	50	5815	5537	1087	19	119	119	157	143	91	410	400	264	66	234	234	281	194	69	32.364	32.639	19.633	29.222	3.244	5872	5584	5.016	5696	176	5418	166	442935	32030	0	0	0
1	44	7	unmapped	UPB_175091	4055	3100	50	2042	2010	516	25	101	101	136	131	96	346	410	270	65	210	210	242	181	74	14.272	9.545	6.803	9.293	3.332	2077	2109	3.835	1941	136	1909	200	160820	32820	0	0	0
1	45	7	unmapped	UPB_113282	4130	3100	50	6285	5989	1401	23	105	105	127	89	70	421	466	281	60	216	216	226	162	71	30.146	23.536	22.84	26.957	3.313	6385	6134	4.914	6180	205	5884	250	479148	37314	0	0	0
1	46	7	unmapped	UPB_056524	4200	3100	50	2341	2323	506	21	110	110	133	93	69	400	463	264	57	218	218	243	187	76	12.258	9.033	7.547	9.171	2.568	2413	2458	3.616	2231	182	2213	245	185820	37018	0	0	0
1	47	7	unmapped	UPB_117140	4275	3100	50	1722	1744	404	23	96	96	125	95	76	298	358	226	63	221	221	254	194	76	21.117	12.029	7.574	11.85	3.542	1703	1785	4.4	1626	77	1648	137	139520	28644	0	0	0
1	48	7	unmapped	UPB_079391	4350	3100	50	1506	1535	438	28	98	98	126	107	84	470	526	310	58	238	238	261	192	73	6.069	4.99	5.426	6.735	4.096	1640	1725	2.601	1408	232	1437	288	122827	42052	0	0	0
1	49	7	unmapped	UPB_066623	4420	3100	50	4383	4313	881	20	117	117	135	107	79	369	388	241	62	238	238	255	179	70	32.565	27.973	16.735	20.965	2.587	4397	4346	5.025	4266	131	4196	150	345010	31011	0	0	0
1	50	7	unmapped	UPB_180263	4495	3100	50	2122	2166	534	24	88	88	116	97	83	407	422	230	54	191	191	227	186	81	9.417	8.996	7.9	11.249	4.087	2250	2309	3.235	2034	216	2078	231	173313	33790	0	0	0
1	51	7	unmapped	UPB_011559	4570	3100	50	3210	3125	758	24	85	85	109	87	79	450	478	250	52	196	196	229	180	78	12.303	10.78	9.548	11.6	2.363	3379	3322	3.621	3125	254	3040	282	250017	38254	0	0	0
1	52	7	unmapped	UPB_175075	4640	3100	50	4254	4093	991	24	117	117	129	83	64	380	409	245	59	231	231	260	204	78	27.765	22.337	17.421	21.618	3.135	4286	4154	4.795	4137	149	3976	178	327462	32717	0	0	0
1	53	7	unmapped	UPB_073231	4715	3100	50	2998	2930	654	22	115	115	133	84	63	546	534	308	57	235	235	271	200	73	9.27	9.415	8.387	9.737	3.051	3194	3114	3.213	2883	311	2815	299	234371	42745	0	0	0
1	54	7	unmapped	UPB_114028	4790	3100	50	6660	6333	1494	23	130	130	156	103	66	413	924	4145	448	214	214	260	206	79	32.814	8.737	24.185	25.412	4.165	6729	6913	5.036	6530	199	6203	710	506664	73893	0	0	0
1	55	7	unmapped	UPB_020765	4860	3100	50	4844	4655	1027	22	112	112	150	111	74	365	382	235	61	212	212	265	221	83	30.928	26.724	20.33	24.766	2.851	4885	4713	4.951	4732	153	4543	170	372367	30574	0	0	0
1	56	7	unmapped	UPB_043759	4935	3100	50	4301	4136	906	21	102	102	125	92	73	385	418	258	61	232	232	288	202	70	27.444	21.688	15.591	20.378	2.771	4352	4220	4.778	4199	153	4034	186	330902	33464	0	0	0
1	57	7	unmapped	UPB_180972	5015	3095	50	1693	1499	762	50	98	98	118	91	77	3369	3327	772	23	229	229	283	222	78	0.508	0.452	0.525	0.339	3.442	4735	4499	-0.977	1595	3140	1401	3098	119885	266194	0	0	0
1	58	7	unmapped	UPB_100924	5080	3100	50	4417	4290	865	20	110	110	129	93	72	419	462	262	56	225	225	227	158	69	22.201	17.637	15.815	19.924	3.118	4501	4417	4.473	4307	194	4180	237	343186	36982	0	0	0
1	59	7	unmapped	UPB_232304	5155	3100	50	2951	2908	723	24	105	105	121	92	76	423	433	269	62	231	231	250	204	81	14.823	13.876	11.964	12.376	2.838	3038	3005	3.89	2846	192	2803	202	232624	34612	0	0	0
1	60	7	unmapped	UPB_039166	5225	3100	50	2390	2308	647	28	91	91	107	78	72	375	405	242	59	240	240	295	264	89	17.03	13.436	11.17	12.638	3.174	2434	2382	4.09	2299	135	2217	165	184671	32384	0	0	0
1	61	7	unmapped	UPB_170687	5300	3100	50	3949	3838	848	22	96	96	114	83	72	420	435	240	55	195	195	260	223	85	17.124	15.592	12.661	16.545	2.519	4078	3982	4.098	3853	225	3742	240	307026	34802	0	0	0
1	62	7	unmapped	UPB_228662	5375	3100	50	1848	1781	535	30	88	88	101	74	73	466	476	309	64	192	192	206	155	75	6.423	5.961	5.271	6.278	3.319	2034	1977	2.683	1760	274	1693	284	142498	38077	0	0	0
1	63	7	unmapped	UPB_155338	5445	3100	50	3237	3234	854	26	104	104	106	65	61	380	423	276	65	225	225	269	223	82	20.213	15.808	11.295	15.905	3.313	3288	3328	4.337	3133	155	3130	198	258722	33854	0	0	0
1	64	7	unmapped	UPB_191675	5520	3100	50	2427	2411	588	24	86	86	102	74	72	350	385	250	64	249	249	295	222	75	23.178	17.096	11.111	14.372	2.872	2442	2461	4.535	2341	101	2325	136	192899	30763	0	0	0
1	65	7	unmapped	UPB_144309	5595	3100	50	5722	5437	1207	22	90	90	113	80	70	377	421	273	64	212	212	256	182	71	34.133	25.584	23.292	23.739	2.545	5797	5556	5.093	5632	165	5347	209	434953	33649	0	0	0
1	66	7	unmapped	UPB_091792	5670	3100	45	2085	2047	436	21	113	113	123	84	68	459	477	278	58	238	238	270	191	70	8.923	8.092	5.876	7.76	3.219	2193	2173	3.158	1972	221	1934	239	106448	24825	0	0	0
1	67	7	unmapped	UPB_019592	5740	3095	50	1275	1238	425	34	88	88	110	93	84	389	438	286	65	303	303	338	311	92	13.802	8.519	5.161	5.516	2.701	1273	1285	3.787	1187	86	1150	135	99054	35064	0	0	0
1	68	7	unmapped	UPB_103215	5810	3095	45	2289	2380	454	19	105	105	136	122	89	500	488	248	50	318	318	322	208	64	12	13.382	10.014	10.931	2.745	2366	2445	3.585	2184	182	2275	170	123748	25399	0	0	0
1	69	7	unmapped	UPB_215807	5885	3100	50	3251	3176	882	27	103	103	134	118	88	406	431	231	53	300	300	318	215	67	29.698	23.458	13.433	16.262	2.49	3254	3204	4.892	3148	106	3073	131	254047	34442	0	0	0
1	70	7	unmapped	UPB_166703	5965	3095	50	1979	1806	701	38	98	98	108	76	70	668	767	544	70	236	236	264	179	67	4.354	3.217	3.547	3.654	5.399	2313	2239	2.122	1881	432	1708	531	144459	61325	0	0	0
1	71	7	unmapped	UPB_119830	6035	3095	45	2863	2836	488	17	107	107	119	80	67	428	475	250	52	239	239	293	221	75	14.582	11.564	10.339	14.099	3.256	2945	2965	3.866	2756	189	2729	236	147467	24694	0	0	0
1	72	7	unmapped	UPB_096038	6105	3100	50	3517	3379	844	24	124	124	136	81	59	404	479	404	84	201	201	268	208	77	16.714	11.709	9.599	12.389	2.892	3596	3533	4.063	3393	203	3255	278	270340	38288	0	0	0
1	73	7	unmapped	UPB_147447	6180	3100	50	4003	3889	917	23	122	122	133	85	63	348	386	216	55	217	217	250	178	71	29.626	22.29	17.25	21.955	2.883	4012	3936	4.889	3881	131	3767	169	311141	30863	0	0	0
1	74	7	unmapped	UPB_068910	6255	3100	50	3886	3753	972	25	97	97	111	78	70	332	377	235	62	237	237	248	182	73	39.884	26.114	15.836	21.861	3.899	3884	3796	5.318	3789	95	3656	140	300211	30139	0	0	0
1	75	7	unmapped	UPB_056456	6325	3100	50	2798	2746	658	23	69	69	85	68	80	343	678	2913	429	261	261	279	202	72	33.28	6.42	15.54	17.504	3.245	2811	3094	5.057	2729	82	2677	417	219650	54278	0	0	0
1	76	7	unmapped	UPB_126887	6400	3100	50	2593	2479	701	28	79	79	99	80	80	396	429	242	56	241	241	277	202	72	16.219	12.766	8.81	11.293	2.857	2669	2588	4.02	2514	155	2400	188	198282	34342	0	0	0
1	77	7	unmapped	UPB_229994	6475	3095	55	3351	3226	916	28	93	93	104	73	70	385	397	252	63	207	207	263	221	84	18.303	16.489	13.218	13.652	2.66	3436	3323	4.194	3258	178	3133	190	258096	31725	0	0	0
1	78	7	unmapped	UPB_044224	6545	3100	50	3576	3389	820	24	105	105	119	75	63	440	502	327	65	220	220	281	229	81	15.777	11.645	12.259	15.552	3.143	3691	3566	3.98	3471	220	3284	282	271098	40137	0	0	0
1	79	7	unmapped	UPB_157858	6620	3100	50	5852	5566	1340	24	108	108	122	85	69	356	398	255	64	259	259	330	401	121	59.216	39.266	25.686	29.51	2.951	5841	5597	5.888	5744	97	5458	139	445280	31838	0	0	0
1	80	7	unmapped	UPB_087307	6695	3100	50	2857	2787	732	26	81	81	107	77	71	402	508	661	130	246	246	315	385	122	17.795	10.328	9.477	9.804	2.86	2932	2968	4.153	2776	156	2706	262	222925	40639	0	0	0
1	81	7	unmapped	UPB_048747	6765	3100	50	4372	4078	1180	28	104	104	125	95	76	320	348	249	71	246	246	329	755	229	57.676	38.961	25.686	30.008	4.209	4342	4076	5.85	4268	74	3974	102	326227	27852	0	0	0
1	82	7	unmapped	UPB_211630	6840	3100	50	3310	3249	783	24	121	121	133	95	71	289	370	283	76	250	250	252	180	71	81.769	26.067	11.938	17.208	3.315	3228	3248	6.353	3189	39	3128	120	259920	29589	0	0	0
1	83	7	unmapped	UPB_164588	6915	3100	50	2539	2453	614	25	134	134	154	108	70	334	382	246	64	279	279	289	176	60	43.727	22.515	12.268	16.699	3.932	2460	2422	5.45	2405	55	2319	103	196232	30546	0	0	0
1	84	7		NA	6985	3100	60	46	63	56	88	95	95	127	108	85	179	219	171	78	223	223	245	176	71	1.114	8	0.455	0.438	2.326	-93	-36	0.155	-49	-44	-32	-4	7576	26333	-50	0	0
1	85	7	unmapped	UPB_026028	7060	3095	45	2445	2411	381	15	101	101	136	106	77	390	403	202	50	198	198	242	201	83	12.208	11.268	9.149	11.282	2.563	2536	2515	3.61	2344	192	2310	205	125395	20967	0	0	0
1	86	7		NA	7130	3100	60	36	41	28	68	76	76	113	115	101	193	224	160	71	251	251	277	188	67	0.69	1.296	0.33	0.389	2.899	-98	-62	-0.536	-40	-58	-35	-27	4964	26834	-50	0	0
1	87	7	unmapped	UPB_056479	7205	3100	50	2607	2519	649	25	78	78	112	117	104	402	407	225	55	249	249	287	204	71	16.529	15.449	10.253	12.991	2.354	2682	2599	4.047	2529	153	2441	158	201557	32533	0	0	0
1	88	7	unmapped	UPB_190141	7280	3095	50	1544	1482	453	30	79	79	104	87	83	345	395	256	64	235	235	262	211	80	13.318	8.769	6.506	7.697	4.352	1575	1563	3.735	1465	110	1403	160	118563	31637	0	0	0
1	89	7	unmapped	UPB_134565	7355	3095	50	1874	1789	560	31	92	92	107	76	71	357	365	210	57	208	208	260	208	80	11.96	10.809	7.479	10.73	4.081	1931	1854	3.58	1782	149	1697	157	143087	29226	0	0	0
1	90	7	unmapped	UPB_089915	7425	3095	50	3794	3543	963	27	101	101	108	70	64	354	381	259	67	210	210	229	180	78	25.646	20.129	17.211	19.972	3.917	3837	3613	4.681	3693	144	3442	171	283445	30507	0	0	0
1	91	7	unmapped	UPB_029676	7500	3095	50	3895	3742	988	26	107	107	121	75	61	360	369	225	60	239	239	261	185	70	31.306	27.962	19.816	21.44	3.146	3909	3765	4.968	3788	121	3635	130	299393	29525	0	0	0
1	92	7	unmapped	UPB_017728	7575	3095	50	2210	2136	669	31	101	101	110	76	69	439	497	320	64	209	209	263	186	70	9.17	7.066	5.199	6.754	3.42	2339	2323	3.197	2109	230	2035	288	170891	39744	0	0	0
1	93	7		NA	7645	3100	60	58	73	55	75	76	76	98	78	79	203	227	157	69	202	202	225	165	73	-18	-0.12	0.429	0.436	3.822	-17	22	Error	-18	1	-3	25	8713	27188	-50	0	0
1	94	7	unmapped	UPB_223466	7720	3095	45	1110	1104	328	29	71	71	85	65	76	476	464	233	50	203	203	244	201	82	3.806	3.958	3.383	5.166	3.799	1312	1294	1.928	1039	273	1033	261	57433	24141	0	0	0
1	95	7	unmapped	UPB_179867	7795	3095	50	1846	1802	511	28	75	75	98	74	75	446	452	228	50	215	215	258	196	75	7.667	7.287	6.448	6.965	2.262	2002	1964	2.939	1771	231	1727	237	144151	36160	0	0	0
1	96	7	unmapped	UPB_161904	7865	3095	50	4896	4658	1313	28	89	89	118	83	70	379	386	248	64	235	235	252	180	71	33.382	30.258	17.014	19.048	2.234	4951	4720	5.061	4807	144	4569	151	372618	30849	0	0	0
1	97	7	unmapped	UPB_062347	7940	3095	50	2698	2605	685	26	94	94	124	88	70	327	347	214	61	226	226	251	178	70	25.782	20.752	10.854	15.474	2.852	2705	2632	4.688	2604	101	2511	121	208410	27752	0	0	0
1	98	7	unmapped	UPB_161974	8015	3095	50	5090	4745	1322	27	107	107	122	86	70	353	366	210	57	203	203	240	177	73	33.22	28.454	23.328	27.376	3.268	5133	4801	5.054	4983	150	4638	163	379580	29315	0	0	0
1	99	7	unmapped	UPB_000263	8085	3095	50	2581	2480	691	27	102	102	116	86	74	341	369	219	59	213	213	252	198	78	19.367	15.244	12.806	15.566	2.906	2607	2534	4.276	2479	128	2378	156	198411	29542	0	0	0
1	100	7	unmapped	UPB_176703	8160	3095	50	2185	2163	588	27	94	94	103	69	66	367	381	217	56	263	263	280	187	66	20.106	17.534	9.005	10.661	2.55	2195	2187	4.33	2091	104	2069	118	173066	30511	0	0	0
1	101	7	unmapped	UPB_084496	8235	3095	50	5112	4825	1222	25	95	95	127	106	83	394	430	243	56	246	246	263	197	74	33.899	25.707	25.096	27.686	3.252	5165	4914	5.083	5017	148	4730	184	385996	34405	0	0	0
1	102	7	unmapped	UPB_064357	8305	3095	50	2493	2423	632	26	99	99	122	87	71	404	447	249	55	220	220	249	191	76	13.011	10.238	10.9	11.389	2.688	2578	2551	3.702	2394	184	2324	227	193813	35784	0	0	0
1	103	7	unmapped	UPB_139829	8380	3095	50	2577	2549	667	26	103	103	115	75	65	369	392	231	58	252	252	288	238	82	21.145	17.471	10.462	12.467	2.581	2591	2586	4.402	2474	117	2446	140	203956	31389	0	0	0
1	104	7	unmapped	UPB_184834	8455	3095	50	2177	2068	552	26	77	77	105	81	77	348	406	238	58	251	251	268	208	77	21.649	12.845	7.837	10.49	3.098	2197	2146	4.436	2100	97	1991	155	165455	32501	0	0	0
1	105	7	unmapped	UPB_231375	8525	3095	50	1942	1862	511	27	48	48	74	65	87	386	413	254	61	257	257	308	325	105	14.682	11.628	7.678	9.319	3.198	2023	1970	3.876	1894	129	1814	156	148997	33072	0	0	0
1	106	7	unmapped	UPB_068997	8600	3095	50	2948	2876	754	26	58	58	88	79	89	353	392	260	66	272	272	324	341	105	35.679	23.483	10.674	14.818	3.397	2971	2938	5.157	2890	81	2818	120	230069	31365	0	0	0
1	107	7	unmapped	UPB_129170	8675	3095	50	2779	2705	763	28	100	100	127	91	71	383	411	257	62	211	211	228	148	64	15.576	13.025	9.937	11.401	3.149	2851	2805	3.961	2679	172	2605	200	216437	32916	0	0	0
1	108	7	unmapped	UPB_214693	8750	3095	50	579	588	282	47	47	47	67	54	80	516	601	413	68	220	220	262	205	78	1.797	1.42	1.392	1.329	3.172	828	922	0.846	532	296	541	381	47049	48102	0	0	0
1	109	7	unmapped	UPB_037885	8820	3095	45	1918	1954	393	20	59	59	78	63	80	406	431	226	52	262	262	296	225	76	12.91	11.213	11.79	12.467	3.36	2003	2064	3.69	1859	144	1895	169	101633	22428	0	0	0
1	110	7	unmapped	UPB_140298	8895	3095	50	5633	5412	1314	24	122	122	142	104	73	418	454	251	55	245	245	262	187	71	31.855	25.311	25.722	30.216	3.871	5684	5499	4.993	5511	173	5290	209	432937	36299	0	0	0
1	111	7	unmapped	UPB_226333	8965	3095	50	2458	2401	654	27	119	119	141	109	77	362	378	199	52	240	240	259	167	64	19.172	16.536	11.698	13.07	3.006	2461	2420	4.261	2339	122	2282	138	192114	30228	0	0	0
1	112	7	unmapped	UPB_079156	9040	3095	50	1445	1451	352	24	87	87	106	86	81	384	397	242	60	220	220	260	217	83	8.28	7.706	5.666	7.314	3.298	1522	1541	3.05	1358	164	1364	177	116068	31792	0	0	0
1	113	7	unmapped	UPB_193580	9115	3095	45	1010	989	273	27	78	78	99	79	79	413	455	287	63	253	253	286	221	77	5.825	4.51	4.352	4.92	4.929	1092	1113	2.542	932	160	911	202	51409	23684	0	0	0
1	114	7	unmapped	UPB_152951	9190	3095	50	3611	3401	892	26	90	90	111	87	78	522	542	294	54	212	212	244	176	72	11.358	10.033	10.065	12.154	3.067	3831	3641	3.506	3521	310	3311	330	272117	43396	0	0	0
1	115	7	unmapped	UPB_097858	9260	3095	50	1945	1912	475	24	104	104	124	89	71	310	303	212	69	208	208	224	160	71	18.049	19.032	11.16	13.025	2.955	1943	1903	4.174	1841	102	1808	95	152929	24277	0	0	0
1	116	7	unmapped	UPB_212340	9335	3095	50	2570	2471	681	27	111	111	129	85	65	330	372	235	63	215	215	234	166	70	21.383	15.032	13.905	15.203	3.625	2574	2517	4.418	2459	115	2360	157	197664	29798	0	0	0
1	117	7	unmapped	UPB_125848	9405	3095	50	1639	1596	446	27	72	72	87	64	73	355	388	237	61	230	230	245	178	72	12.536	9.646	5.857	7.683	2.531	1692	1682	3.648	1567	125	1524	158	127678	31030	0	0	0
1	118	7	unmapped	UPB_075895	9480	3095	50	2866	2655	710	26	77	77	105	87	82	340	403	231	57	265	265	264	170	64	37.187	18.681	12.322	18.972	4.472	2864	2716	5.217	2789	75	2578	138	212427	32242	0	0	0
1	119	7	unmapped	UPB_054578	9555	3095	50	6180	5773	1536	26	126	126	145	107	73	368	424	252	59	256	256	270	188	69	54.054	33.613	26.187	29.203	2.99	6166	5815	5.756	6054	112	5647	168	461865	33930	0	0	0
1	120	7	unmapped	UPB_097728	9625	3095	50	3172	3106	765	24	130	130	145	95	65	318	350	218	62	198	198	249	182	73	25.35	19.579	15.992	15.939	2.156	3162	3128	4.664	3042	120	2976	152	248476	28020	0	0	0
1	121	7	unmapped	UPB_054897	9700	3095	50	2867	2937	692	23	118	118	136	86	63	364	376	213	56	258	258	289	198	68	25.934	23.89	13.543	18.192	3.055	2855	2937	4.697	2749	106	2819	118	234953	30113	0	0	0
1	122	7	unmapped	UPB_100999	9775	3095	50	1455	1433	467	32	87	87	100	66	66	385	406	218	53	205	205	252	199	78	7.6	6.697	4.949	6.18	2.795	1548	1547	2.926	1368	180	1346	201	114645	32460	0	0	0
1	123	7	unmapped	UPB_124757	9845	3095	50	3577	3425	854	24	111	111	125	92	73	326	365	219	60	234	234	257	184	71	37.674	25.298	16.93	23.559	3.931	3558	3445	5.235	3466	92	3314	131	274020	29188	0	0	0
1	124	7	unmapped	UPB_044644	9920	3095	50	3416	3415	704	20	123	123	136	99	72	520	662	617	93	254	254	268	187	69	12.38	8.069	7.896	10.622	3.558	3559	3700	3.63	3293	266	3292	408	273184	52997	0	0	0
1	125	7	unmapped	UPB_192053	9995	3095	50	1564	1579	471	29	100	100	140	132	94	358	379	225	59	216	216	249	182	73	10.31	9.074	6.635	7.805	2.959	1606	1642	3.366	1464	142	1479	163	126346	30350	0	0	0
1	126	7	unmapped	UPB_010198	10065	3095	50	4020	3935	916	23	123	123	161	133	82	410	758	3073	405	258	258	297	189	63	25.638	7.624	14.373	14.551	3.035	4049	4312	4.68	3897	152	3812	500	314782	60650	0	0	0
1	127	7	unmapped	UPB_170911	10140	3095	50	2060	1970	518	26	110	110	132	103	78	370	381	208	54	249	249	291	214	73	16.116	14.091	9.275	10.755	2.875	2071	1992	4.01	1950	121	1860	132	157577	30518	0	0	0
1	128	7	unmapped	UPB_157044	10215	3095	50	3974	3929	992	25	103	103	122	94	77	429	456	239	52	240	240	258	182	70	20.481	17.713	16.086	16.847	2.445	4060	4042	4.356	3871	189	3826	216	314339	36493	0	0	0
1	129	7	unmapped	UPB_081221	10285	3095	45	1595	1585	320	20	110	110	117	78	66	378	453	266	58	263	263	296	205	69	12.913	7.763	5.573	8.308	3.311	1600	1665	3.691	1485	115	1475	190	82440	23536	0	0	0
1	130	7	unmapped	UPB_109905	10360	3095	50	4298	4169	807	19	106	106	116	80	68	355	410	243	59	267	267	288	205	71	47.636	28.413	17.173	26.616	3.805	4280	4206	5.574	4192	88	4063	143	333550	32831	0	0	0
1	131	7	unmapped	UPB_122475	10435	3095	50	4350	4156	991	23	115	115	131	95	72	370	390	192	49	247	247	277	185	66	34.431	28.259	20.571	23.703	2.649	4358	4184	5.106	4235	123	4041	143	332517	31170	0	0	0
1	132	7	unmapped	UPB_044498	10505	3095	50	2440	2408	613	25	123	123	154	121	78	355	393	254	64	194	194	235	171	72	14.391	11.482	10.464	11.396	2.566	2478	2484	3.847	2317	161	2285	199	192657	31479	0	0	0
1	133	7	unmapped	UPB_177134	10580	3095	50	2616	2528	616	24	111	111	146	123	84	539	579	355	61	216	216	272	231	84	7.755	6.658	5.855	7.727	3.153	2828	2780	2.955	2505	323	2417	363	202253	46298	0	0	0
1	134	7	unmapped	UPB_014457	10655	3095	50	2355	2291	630	27	88	88	113	87	76	412	445	279	62	208	208	255	189	74	11.113	9.295	7.755	9.229	2.593	2471	2440	3.474	2267	204	2203	237	183286	35577	0	0	0
1	135	7	unmapped	UPB_018452	10725	3095	50	2579	2508	537	21	85	85	104	75	72	369	415	272	65	234	234	363	902	248	18.474	13.387	10.612	12.246	2.756	2629	2604	4.207	2494	135	2423	181	200627	33169	0	0	0
1	136	7	unmapped	UPB_042985	10800	3095	50	3595	3450	772	22	111	111	135	104	77	387	428	258	60	242	242	362	900	248	24.028	17.952	17.185	16.971	2.993	3629	3525	4.587	3484	145	3339	186	275973	34252	0	0	0
1	137	7	unmapped	UPB_166752	10875	3095	50	1636	1610	495	30	104	104	130	105	80	376	415	227	54	199	199	244	185	75	8.655	6.972	5.545	6.878	3.249	1709	1722	3.114	1532	177	1506	216	128761	33192	0	0	0
1	138	7	unmapped	UPB_137231	10945	3095	50	1469	1462	389	26	87	87	113	91	80	397	501	498	99	238	238	283	206	72	8.692	5.228	6.024	6.998	3.588	1541	1638	3.12	1382	159	1375	263	116979	40103	0	0	0
1	139	7	unmapped	UPB_088606	11020	3095	50	2098	2060	494	23	91	91	115	91	79	398	448	285	63	236	236	281	200	71	12.389	9.288	7.09	8.573	2.68	2169	2181	3.631	2007	162	1969	212	164782	35803	0	0	0
1	140	7	unmapped	UPB_008836	11095	3095	50	3133	3017	793	26	113	113	132	100	75	393	426	263	61	247	247	265	170	64	20.685	16.223	13.183	14.495	2.97	3166	3083	4.371	3020	146	2904	179	241363	34051	0	0	0
1	141	7	unmapped	UPB_227006	11165	3095	55	1602	1568	427	27	94	94	113	87	76	319	373	261	69	255	255	280	194	69	23.563	12.492	7.127	9.889	4.434	1572	1592	4.558	1508	64	1474	118	125449	29855	0	0	0
1	142	7	unmapped	UPB_218523	11240	3095	50	879	898	254	28	85	85	113	102	90	350	376	208	55	250	250	264	180	68	7.94	6.452	4.355	6.743	4.716	894	939	2.989	794	100	813	126	71872	30064	0	0	0
1	143	7	unmapped	UPB_106317	11315	3095	50	4798	4749	879	18	87	87	111	99	89	314	346	183	52	266	266	312	244	78	98.146	58.275	27.559	37.957	2.959	4759	4742	6.617	4711	48	4662	80	379947	27710	0	0	0
1	144	7	SM_11	SM_11	11405	3095	30	69	76	49	64	72	72	95	85	89	527	588	333	56	322	322	349	273	78	-0.015	0.015	0.163	0.132	5.495	202	270	Error	-3	205	4	266	2441	18804	0	0	0
1	145	7	unmapped	UPB_071166	11460	3095	50	3521	3438	728	21	103	103	128	98	76	357	376	238	63	215	215	252	192	76	24.07	20.714	16.047	17.855	2.505	3560	3496	4.589	3418	142	3335	161	275062	30054	0	0	0
1	146	7	unmapped	UPB_229566	11535	3095	50	1586	1512	534	35	86	86	105	75	71	411	447	244	54	227	227	263	195	74	8.152	6.482	6.037	6.06	3.036	1684	1646	3.027	1500	184	1426	220	120965	35727	0	0	0
1	147	7	unmapped	UPB_216710	11605	3095	45	943	955	255	26	78	78	93	72	77	302	363	265	73	240	240	290	211	72	13.952	7.13	3.669	5.126	2.978	927	1000	3.802	865	62	877	123	49667	18880	0	0	0
1	148	7	unmapped	UPB_132956	11680	3095	50	6417	6182	1181	19	91	91	121	96	79	346	423	267	63	240	240	254	188	74	59.679	33.284	24.873	29.291	2.946	6432	6274	5.899	6326	106	6091	183	494551	33836	0	0	0
1	149	7	unmapped	UPB_209070	11760	3095	50	374	358	189	52	87	87	126	107	84	6131	6210	1198	19	199	199	231	182	78	0.048	0.045	0.05	0.036	2.825	6219	6282	-4.369	287	5932	271	6011	28629	496766	0	0	0
1	150	7	unmapped	UPB_054376	11825	3095	50	4349	4310	936	21	112	112	142	111	78	402	407	234	57	237	237	241	169	70	25.679	24.694	18.146	22.206	2.859	4402	4368	4.683	4237	165	4198	170	344774	32535	0	0	0
1	151	7	unmapped	UPB_178071	11900	3095	50	2102	2133	498	23	80	80	100	79	79	333	386	281	72	249	249	270	181	67	24.071	14.985	11.743	12.395	2.856	2106	2190	4.589	2022	84	2053	137	170616	30880	0	0	0
1	152	7	unmapped	UPB_227243	11975	3095	50	1614	1567	475	30	81	81	98	70	71	486	532	288	54	246	246	417	1506	361	6.387	5.196	5.409	6.518	3.668	1773	1772	2.675	1533	240	1486	286	125335	42550	0	0	0
1	153	7	unmapped	UPB_068195	12045	3095	50	2592	2603	607	23	81	81	96	73	76	395	420	283	67	236	236	390	1460	374	15.792	13.707	9.78	12.167	2.901	2670	2706	3.981	2511	159	2522	184	208229	33605	0	0	0
1	154	7	unmapped	UPB_073657	12120	3095	50	2203	2114	537	25	92	92	111	86	77	337	390	279	71	206	206	246	189	76	16.115	10.989	8.543	9.454	2.927	2242	2206	4.01	2111	131	2022	184	169099	31228	0	0	0
1	155	7	unmapped	UPB_165184	12195	3095	50	2622	2565	836	32	98	98	118	78	66	411	399	231	57	213	213	249	174	69	12.747	13.263	9.511	9.839	2.987	2722	2653	3.672	2524	198	2467	186	205228	31886	0	0	0
1	156	7	unmapped	UPB_066345	12265	3095	50	3083	3035	705	23	92	92	111	81	72	361	353	209	59	255	255	307	256	83	28.217	30.031	19.698	19.847	2.482	3097	3041	4.818	2991	106	2943	98	242807	28249	0	0	0
1	157	7	unmapped	UPB_036365	12340	3095	50	2082	2042	489	23	83	83	107	88	82	486	455	234	51	212	212	249	186	74	7.296	8.062	6.945	8.118	2.718	2273	2202	2.867	1999	274	1959	243	163355	36408	0	0	0
1	158	7	unmapped	UPB_130223	12415	3095	50	3964	3752	1017	27	89	89	117	96	82	361	378	233	61	234	234	265	201	75	30.512	25.438	14.921	22.549	3.717	4002	3807	4.931	3875	127	3663	144	300190	30226	0	0	0
1	159	7	unmapped	UPB_136701	12485	3095	50	1727	1726	508	29	84	84	105	96	91	318	383	252	65	237	237	268	188	70	20.284	11.247	8.595	12.401	3.852	1724	1788	4.342	1643	81	1642	146	138085	30663	0	0	0
1	160	7	unmapped	UPB_096574	12560	3095	50	3692	3644	877	24	88	88	98	76	77	266	342	213	62	242	242	277	194	70	150.167	35.56	16.622	23.923	3.216	3628	3656	7.23	3604	24	3556	100	291495	27389	0	0	0
1	161	7	unmapped	UPB_001473	12635	3095	50	2043	1948	554	28	85	85	99	73	73	371	394	243	61	219	219	252	186	73	12.882	10.646	8.687	9.264	2.793	2110	2038	3.687	1958	152	1863	175	155814	31551	0	0	0
1	162	7	unmapped	UPB_131134	12705	3095	50	5804	5726	1064	18	92	92	123	108	87	313	348	223	64	244	244	252	176	69	82.783	54.173	30.3	42.088	4.04	5781	5738	6.371	5712	69	5634	104	458049	27876	0	0	0
1	163	7	unmapped	UPB_137955	12780	3095	50	4033	3825	886	23	82	82	103	95	92	347	388	275	70	217	217	249	174	69	30.392	21.889	14.546	16.343	2.67	4081	3914	4.926	3951	130	3743	171	305974	31024	0	0	0
1	164	7	unmapped	UPB_057151	12850	3095	50	3391	3189	845	26	73	73	97	75	77	362	442	272	61	231	231	257	181	70	25.328	14.768	10.425	15.365	3.352	3449	3327	4.663	3318	131	3116	211	255129	35369	0	0	0
1	165	7	unmapped	UPB_220883	12925	3095	45	653	681	214	31	77	77	96	70	72	447	428	206	48	229	229	251	193	76	2.642	3.035	1.956	2.33	2.435	794	803	1.402	576	218	604	199	35388	22267	0	0	0
1	166	7	unmapped	UPB_152155	13000	3095	50	6480	6154	1371	22	96	96	125	100	80	393	431	262	60	216	216	250	201	80	36.068	28.177	26.074	29.004	3.118	6561	6273	5.173	6384	177	6058	215	492309	34464	0	0	0
1	167	7	unmapped	UPB_074969	13070	3095	50	1749	1709	516	30	99	99	119	96	80	515	554	319	57	252	252	256	170	66	6.274	5.331	4.79	5.557	2.825	1913	1912	2.649	1650	263	1610	302	136726	44311	0	0	0
1	168	7	unmapped	UPB_030577	13145	3095	50	4645	4462	992	22	90	90	109	76	69	408	412	219	53	252	252	250	151	60	29.199	27.325	21.801	24.374	2.809	4711	4532	4.868	4555	156	4372	160	356982	32934	0	0	0
1	169	7	unmapped	UPB_076303	13220	3095	55	2750	2688	677	25	90	90	106	74	69	361	372	223	59	223	223	232	152	65	19.275	17.436	10.975	12.572	2.267	2798	2747	4.269	2660	138	2598	149	215028	29736	0	0	0
1	170	7	unmapped	UPB_099174	13290	3090	45	1225	1241	298	24	87	87	97	67	69	358	389	262	67	217	217	257	190	73	8.071	6.709	4.359	5.207	3.101	1279	1326	3.013	1138	141	1154	172	64521	20222	0	0	0
1	171	7	unmapped	UPB_015899	13365	3095	50	2240	2188	601	27	86	86	94	65	69	318	354	217	61	236	236	277	186	67	26.268	17.814	11.387	13.72	3.151	2236	2220	4.715	2154	82	2102	118	175003	28327	0	0	0
1	172	7	unmapped	UPB_065345	13440	3095	50	5153	4876	1080	22	88	88	112	88	78	387	407	213	52	229	229	245	167	68	32.057	26.899	24.316	24.366	2.804	5223	4966	5.003	5065	158	4788	178	390103	32586	0	0	0
1	173	7	unmapped	UPB_152268	13510	3095	50	5557	5265	1333	25	94	94	118	92	77	330	378	250	66	230	230	236	169	71	54.63	34.939	25.862	32.873	3.551	5563	5319	5.772	5463	100	5171	148	421207	30264	0	0	0
1	174	7	unmapped	UPB_227254	13595	3095	50	1882	1664	915	54	104	104	120	83	69	9968	9607	2126	22	214	214	229	166	72	0.182	0.166	0.188	0.135	2.744	11532	10953	-2.456	1778	9754	1560	9393	133106	768532	0	0	0
1	175	7	unmapped	UPB_128979	13660	3095	50	3833	3702	886	23	111	111	109	61	55	381	401	207	51	212	212	261	192	73	22.024	19	14.178	18.637	3.144	3891	3780	4.461	3722	169	3591	189	296182	32094	0	0	0
1	176	7	unmapped	UPB_016194	13730	3095	50	2669	2560	702	27	76	76	91	67	73	319	338	193	57	219	219	250	177	70	25.93	20.874	12.78	17.388	3.614	2693	2603	4.697	2593	100	2484	119	204764	27038	0	0	0
1	177	7	unmapped	UPB_220114	13805	3095	45	819	833	216	25	60	60	78	64	82	673	764	759	99	234	234	295	291	98	1.729	1.458	1.707	1.825	2.481	1198	1303	0.79	759	439	773	530	43317	39722	0	0	0
1	178	7	unmapped	UPB_211441	13875	3090	45	1542	1566	308	19	66	66	85	73	85	366	444	294	66	233	233	311	313	100	11.098	7.109	4.444	6.934	3.244	1609	1711	3.472	1476	133	1500	211	81446	23089	0	0	0
1	179	7	unmapped	UPB_208260	13950	3090	45	1153	1144	258	22	73	73	94	81	86	356	371	221	59	240	240	308	231	75	9.31	8.176	5.339	6.904	3.269	1196	1202	3.219	1080	116	1071	131	59489	19292	0	0	0
1	180	7	unmapped	UPB_140207	14025	3095	50	4167	3870	1085	28	89	89	110	82	74	331	399	243	60	216	216	252	181	71	35.461	20.661	19.277	19.014	2.691	4193	3964	5.148	4078	115	3781	183	309615	31947	0	0	0
1	181	7	unmapped	UPB_055447	14095	3090	45	1804	1865	368	19	83	83	107	100	93	395	423	262	61	221	221	262	248	94	9.891	8.822	5.895	7.161	2.719	1895	1984	3.306	1721	174	1782	202	96988	21983	0	0	0
1	182	7	unmapped	UPB_172003	14175	3095	45	1889	1903	386	20	87	87	109	104	95	343	374	204	54	237	237	320	334	104	17	13.255	11.027	14.773	4.049	1908	1953	4.087	1802	106	1816	137	98954	19458	0	0	0
1	183	7	unmapped	UPB_133545	14245	3090	50	2801	2628	704	26	88	88	117	95	81	334	405	543	134	192	192	238	197	82	19.106	11.925	11.855	12.65	3.602	2855	2753	4.256	2713	142	2540	213	210274	32384	0	0	0
1	184	7	unmapped	UPB_188122	14315	3090	45	1716	1702	336	19	101	101	124	98	79	369	461	374	81	227	227	284	221	77	11.373	6.842	5.103	6.634	2.785	1757	1835	3.508	1615	142	1601	234	88504	23973	0	0	0
1	185	7	unmapped	UPB_174034	14390	3090	50	3335	3194	813	25	103	103	120	86	71	296	332	199	59	227	227	274	209	76	46.841	29.438	16.447	23.092	3.781	3301	3196	5.55	3232	69	3091	105	255527	26586	0	0	0
1	186	7	unmapped	UPB_172149	14465	3090	50	2471	2353	641	27	99	99	117	91	77	346	598	2197	367	183	183	232	182	78	14.552	5.431	10.086	10.911	3.567	2535	2669	3.863	2372	163	2254	415	188273	47852	0	0	0
1	187	7	unmapped	UPB_168821	14540	3090	45	862	865	311	35	71	71	82	61	74	585	663	357	53	186	186	262	265	101	1.982	1.665	2.121	1.999	2.782	1190	1271	0.987	791	399	794	477	44984	34462	0	0	0
1	188	7	unmapped	UPB_200608	14610	3090	40	782	783	204	26	60	60	77	55	71	356	388	245	63	194	194	289	288	99	4.457	3.727	3.552	4.206	3.276	884	917	2.156	722	162	723	194	40708	20178	0	0	0
1	189	7	unmapped	UPB_006410	14685	3090	50	2398	2305	589	25	80	80	96	72	75	352	368	211	57	235	235	266	187	70	19.812	16.729	10.036	13.356	2.559	2435	2358	4.308	2318	117	2225	133	184401	29451	0	0	0
1	190	7	unmapped	UPB_164903	14760	3090	50	1641	1661	543	32	85	85	100	71	71	376	418	242	57	209	209	240	161	67	9.317	7.541	5.317	6.987	3.16	1723	1785	3.22	1556	167	1576	209	132852	33415	0	0	0
1	191	7	unmapped	UPB_103161	14830	3090	50	1604	1626	473	29	81	81	101	71	70	310	337	215	63	237	237	266	188	70	20.863	15.45	8.366	11.153	3.008	1596	1645	4.383	1523	73	1545	100	130066	26961	0	0	0
1	192	7	unmapped	UPB_170240	14900	3090	45	1485	1472	308	20	90	90	109	79	72	359	358	211	58	243	243	296	235	79	12.026	12.017	8.279	8.749	2.461	1511	1497	3.588	1395	116	1382	115	76566	18628	0	0	0
1	193	7	unmapped	UPB_036879	14975	3095	50	3282	3081	890	28	92	92	127	108	85	323	349	230	65	210	210	263	237	90	28.23	21.504	14.749	16.057	2.636	3303	3128	4.819	3190	113	2989	139	246466	27914	0	0	0
1	194	7		NA	15050	3090	60	53	74	64	86	90	90	126	112	88	191	216	161	74	226	226	252	193	76	1.057	1.6	0.375	0.325	2.985	-72	-26	0.08	-37	-35	-16	-10	8886	25895	-50	0	0
1	195	7	unmapped	UPB_081591	15125	3090	50	1515	1539	435	28	85	85	119	100	84	338	361	180	49	228	228	450	1940	431	13	10.932	7.704	9.696	3.045	1540	1587	3.7	1430	110	1454	133	123156	28854	0	0	0
1	196	7		NA	15195	3090	60	41	59	46	77	76	76	101	82	81	193	238	187	78	223	223	394	1623	411	1.167	-1.133	0.447	0.448	4.022	-65	-2	0.222	-35	-30	-17	15	7028	28593	-50	0	0
1	197	7	unmapped	UPB_081181	15270	3090	45	1202	1224	251	20	85	85	104	84	80	425	433	235	54	239	239	291	289	99	6.005	5.871	5.103	5.269	2.181	1303	1333	2.586	1117	186	1139	194	63664	22493	0	0	0
1	198	7	unmapped	UPB_126458	15340	3090	45	2022	2031	338	16	89	89	107	81	75	346	371	208	56	224	224	256	201	78	15.844	13.211	8.16	11.182	2.528	2055	2089	3.986	1933	122	1942	147	105594	19317	0	0	0
1	199	7	unmapped	UPB_138816	15415	3090	50	1898	1812	493	27	90	90	108	79	73	271	318	231	72	221	221	256	203	79	36.16	17.753	9.37	11.968	3.533	1858	1819	5.176	1808	50	1722	97	144995	25456	0	0	0
1	200	7	unmapped	UPB_193479	15490	3090	50	1736	1738	475	27	74	74	99	80	80	354	372	221	59	208	208	233	172	73	11.384	10.146	7.191	9.033	2.959	1808	1828	3.509	1662	146	1664	164	139037	29789	0	0	0
1	201	7	unmapped	UPB_030163	15565	3090	50	4376	4316	916	21	101	101	119	89	74	349	388	248	63	206	206	247	197	79	29.895	23.159	17.501	22.602	3.382	4418	4397	4.902	4275	143	4215	182	345307	31049	0	0	0
1	202	7	unmapped	UPB_015404	15635	3090	50	2169	2108	634	30	93	93	103	79	76	296	329	210	63	253	253	293	283	96	48.279	26.513	10.954	16.101	3.497	2119	2091	5.593	2076	43	2015	76	168634	26281	0	0	0
1	203	7	unmapped	UPB_012966	15710	3090	50	1800	1781	409	22	101	101	120	88	73	273	346	264	76	218	218	258	206	79	30.891	13.125	8.913	11.427	3.457	1754	1808	4.949	1699	55	1680	128	142467	27684	0	0	0
1	204	7	unmapped	UPB_178679	15785	3090	50	1361	1323	324	24	112	112	125	90	72	302	325	212	65	209	209	253	187	73	13.43	10.44	5.966	7.83	3.514	1342	1327	3.747	1249	93	1211	116	105862	26022	0	0	0
1	205	7		NA	15855	3090	60	50	66	52	78	68	68	90	71	78	226	244	170	69	224	224	255	189	74	-9	-0.1	0.25	0.245	3.319	-16	18	Error	-18	2	-2	20	7929	29317	-50	0	0
1	206	7	unmapped	UPB_208944	15935	3090	55	1033	991	429	43	72	72	88	67	76	1823	1674	716	42	221	221	267	197	73	0.6	0.632	0.65	0.659	2.727	2563	2372	-0.737	961	1602	919	1453	79283	133933	0	0	0
1	207	7	unmapped	UPB_167329	16005	3090	55	1508	1489	439	29	80	80	96	72	75	561	574	322	56	271	271	308	284	92	4.924	4.65	4.091	4.705	2.953	1718	1712	2.3	1428	290	1409	303	119139	45917	0	0	0
1	208	7	unmapped	UPB_121581	16075	3090	50	3631	3519	815	23	79	79	98	77	78	346	353	198	56	243	243	281	215	76	34.485	31.273	20.85	23.166	2.575	3655	3550	5.108	3552	103	3440	110	281503	28235	0	0	0
1	209	7	unmapped	UPB_131809	16150	3090	50	2153	2139	517	24	81	81	111	92	82	355	384	224	58	217	217	266	208	78	15.014	12.323	9.611	11.291	2.788	2210	2225	3.908	2072	138	2058	167	171132	30693	0	0	0
1	210	7	unmapped	UPB_090161	16225	3090	55	1471	1518	433	28	95	95	119	94	78	423	460	242	52	191	191	219	174	79	5.931	5.29	4.988	5.789	2.916	1608	1692	2.568	1376	232	1423	269	121479	36786	0	0	0
1	211	7	unmapped	UPB_002994	16295	3090	50	1949	1892	533	28	70	70	89	69	77	350	396	237	59	196	196	248	196	79	12.201	9.11	9.119	9.761	2.708	2033	2022	3.609	1879	154	1822	200	151398	31662	0	0	0
1	212	7	unmapped	UPB_090071	16370	3090	50	2357	2311	569	24	101	101	130	103	79	313	342	212	61	217	217	262	193	73	23.5	17.68	12.137	13.382	2.608	2352	2335	4.555	2256	96	2210	125	184878	27356	0	0	0
1	213	7	unmapped	UPB_191040	16445	3090	50	2172	2138	576	26	100	100	126	99	78	347	354	247	69	234	234	380	1473	387	18.336	16.983	9.165	10.91	2.761	2185	2158	4.197	2072	113	2038	120	171034	28356	0	0	0
1	214	7	unmapped	UPB_099482	16520	3090	45	1197	1151	248	21	88	88	99	63	63	365	422	284	67	179	179	227	198	87	5.962	4.374	4.396	5.24	3.275	1295	1306	2.576	1109	186	1063	243	59842	21924	0	0	0
1	215	7	unmapped	UPB_117808	16590	3090	50	1252	1305	349	26	95	95	97	60	61	325	359	244	67	187	187	226	153	67	8.384	7.035	6.068	5.963	2.739	1295	1382	3.068	1157	138	1210	172	104363	28690	0	0	0
1	216	7		NA	16660	3090	60	48	64	46	71	86	86	105	87	82	179	284	757	266	194	194	222	164	73	2.533	-0.244	0.366	0.368	3.814	-53	68	1.341	-38	-15	-22	90	7710	34070	-50	0	0
1	217	7	unmapped	UPB_113281	16735	3090	50	4268	4096	880	21	116	116	147	111	75	352	383	238	62	197	197	240	187	77	26.787	21.398	16.061	20.031	2.681	4307	4166	4.743	4152	155	3980	186	327685	30656	0	0	0
1	218	7	unmapped	UPB_199482	16810	3085	35	660	645	172	26	91	91	122	108	88	363	368	209	56	230	230	358	1088	303	4.278	4.014	4.007	3.963	3.306	702	692	2.097	569	133	554	138	20633	11762	0	0	0
1	219	7	unmapped	UPB_127021	16885	3090	50	2325	2226	641	28	81	81	101	80	79	344	402	432	107	238	238	266	189	71	21.17	13.079	12.372	12.639	3.577	2350	2309	4.404	2244	106	2145	164	178108	32172	0	0	0
1	220	7	unmapped	UPB_189242	16955	3090	50	1272	1246	393	31	85	85	100	68	68	388	400	278	69	248	248	254	158	62	8.479	7.638	5.355	5.589	2.707	1327	1313	3.084	1187	140	1161	152	99640	32012	0	0	0
1	221	7	unmapped	UPB_068740	17030	3090	50	2983	3060	677	22	73	73	92	67	72	320	339	221	65	249	249	262	170	64	40.986	33.189	17.309	20.622	2.689	2981	3077	5.357	2910	71	2987	90	244834	27124	0	0	0
1	222	7	unmapped	UPB_078431	17105	3090	50	2869	2797	763	27	76	76	100	79	79	304	367	257	70	219	219	250	170	68	32.859	18.385	15.33	14.901	3.207	2878	2869	5.038	2793	85	2721	148	223739	29387	0	0	0
1	223	7	unmapped	UPB_230540	17180	3090	50	615	647	268	41	82	82	105	86	81	416	477	291	61	246	246	269	174	64	3.135	2.446	1.936	2.16	3.57	703	796	1.649	533	170	565	231	51742	38174	0	0	0
1	224	7	unmapped	UPB_115132	17250	3090	50	2813	2774	586	21	114	114	131	98	74	299	339	243	71	250	250	264	194	73	55.082	29.888	16.737	18.963	3.59	2748	2749	5.783	2699	49	2660	89	221943	27144	0	0	0
1	225	7	unmapped	UPB_127577	17320	3090	50	1646	1539	455	29	88	88	110	86	78	320	321	199	61	254	254	271	219	80	23.606	21.657	8.758	9.823	2.436	1624	1518	4.561	1558	66	1451	67	123158	25666	0	0	0
1	226	7	unmapped	UPB_231631	17395	3090	50	1486	1433	351	24	62	62	88	73	82	369	384	220	57	247	247	281	210	74	11.672	10.007	8.035	8.843	2.918	1546	1508	3.545	1424	122	1371	137	114615	30749	0	0	0
1	227	7	unmapped	UPB_206184	17470	3090	45	737	759	264	34	71	71	90	70	77	465	534	327	61	218	218	274	222	81	2.696	2.177	1.857	2.703	3.792	913	1004	1.431	666	247	688	316	39460	27763	0	0	0
1	228	7	unmapped	UPB_181454	17545	3090	55	2282	2214	594	26	82	82	106	81	76	293	315	198	62	240	240	290	220	75	41.509	28.427	11.339	13.288	3.14	2253	2207	5.375	2200	53	2132	75	177125	25183	0	0	0
1	229	7	unmapped	UPB_059078	17615	3090	50	2274	2216	542	24	112	112	128	91	71	352	347	173	49	224	224	268	204	76	16.891	17.106	10.122	11.999	2.222	2290	2227	4.078	2162	128	2104	123	177293	27797	0	0	0
1	230	7	unmapped	UPB_192021	17690	3090	50	2442	2378	610	25	115	115	129	88	68	333	351	245	69	200	200	234	176	75	17.496	14.987	10.741	12.808	3.359	2460	2414	4.129	2327	133	2263	151	190216	28091	0	0	0
1	231	7	unmapped	UPB_201551	17760	3090	50	2733	2581	673	26	87	87	103	67	65	325	385	254	65	263	263	281	207	73	42.677	20.443	14.139	17.218	3.416	2708	2616	5.415	2646	62	2494	122	206464	30793	0	0	0
1	232	7	unmapped	UPB_148692	17835	3090	50	1680	1714	522	30	81	81	97	63	64	471	474	277	58	254	254	281	210	74	7.369	7.423	6.383	7.151	2.74	1816	1853	2.881	1599	217	1633	220	137121	37901	0	0	0
1	233	7	unmapped	UPB_001548	17910	3090	50	2576	2521	557	22	112	112	117	83	70	290	354	232	65	235	235	261	190	72	44.8	20.244	9.521	13.986	3.074	2519	2528	5.485	2464	55	2409	119	201698	28298	0	0	0
1	234	7	unmapped	UPB_185969	17985	3090	50	1783	1696	485	28	110	110	118	87	73	347	383	254	66	224	224	267	263	98	13.602	9.975	6.105	7.867	3.66	1796	1745	3.766	1673	123	1586	159	135692	30678	0	0	0
1	235	7	unmapped	UPB_104152	18055	3090	50	1426	1434	423	29	99	99	114	79	69	301	344	239	69	232	232	257	193	75	19.232	11.92	8.871	11.241	3.834	1396	1447	4.265	1327	69	1335	112	114720	27544	0	0	0
1	236	7	unmapped	UPB_065286	18130	3090	50	3649	3579	799	22	100	100	125	82	65	366	409	243	59	218	218	234	159	67	23.98	18.215	14.576	16.64	2.633	3697	3670	4.584	3549	148	3479	191	286349	32695	0	0	0
1	237	7	unmapped	UPB_121602	18205	3090	50	2767	2718	723	26	82	82	103	76	73	350	395	313	79	235	235	284	216	76	23.348	16.475	12.146	13.184	3.025	2800	2796	4.545	2685	115	2636	160	217473	31597	0	0	0
1	238	7	unmapped	UPB_059960	18275	3090	50	1609	1606	428	26	59	59	78	59	75	286	327	212	64	227	227	267	215	80	26.271	15.47	7.286	9.367	2.751	1609	1647	4.715	1550	59	1547	100	128471	26189	0	0	0
1	239	7	unmapped	UPB_232152	18350	3090	50	2353	2265	542	23	75	75	86	63	73	379	393	248	63	201	201	258	208	80	12.798	11.406	9.774	11.03	2.95	2456	2382	3.678	2278	178	2190	192	181170	31415	0	0	0
1	240	7	unmapped	UPB_026965	18420	3090	55	3518	3366	863	25	106	106	119	85	71	324	360	219	60	202	202	244	193	79	27.967	20.633	16.077	16.401	2.27	3534	3418	4.806	3412	122	3260	158	269243	28780	0	0	0
1	241	7	unmapped	UPB_112747	18495	3090	50	3829	3763	840	22	95	95	117	91	77	306	354	233	65	186	186	226	169	74	31.117	21.833	17.994	22.935	3.642	3854	3836	4.96	3734	120	3668	168	301013	28304	0	0	0
1	242	7	unmapped	UPB_217888	18570	3090	45	493	498	177	35	63	63	90	79	87	386	379	249	65	199	199	230	154	66	2.299	2.417	1.696	1.854	2.876	617	615	1.201	430	187	435	180	25918	19684	0	0	0
1	243	7	unmapped	UPB_122592	18645	3090	50	2262	2191	651	29	83	83	100	81	81	275	324	236	72	209	209	240	180	75	33.015	18.33	8.287	10.631	2.852	2245	2223	5.045	2179	66	2108	115	175296	25955	0	0	0
1	244	7	unmapped	UPB_076889	18715	3090	50	1469	1476	419	28	72	72	96	74	77	342	327	185	56	219	219	243	166	68	11.358	13	7.832	9.027	2.633	1520	1512	3.506	1397	123	1404	108	118072	26123	0	0	0
1	245	7	unmapped	UPB_208207	18800	3090	55	351	360	226	62	80	80	112	96	85	4573	4334	1134	26	209	209	242	172	71	0.062	0.068	0.072	0.064	3.11	4635	4405	-4.009	271	4364	280	4125	28824	346696	0	0	0
1	246	7	unmapped	UPB_115453	18865	3090	50	5223	4967	1140	22	132	132	153	109	71	363	371	254	68	224	224	239	154	64	36.626	32.891	20.81	26.533	3.334	5230	4982	5.195	5091	139	4835	147	397329	29658	0	0	0
1	247	7	unmapped	UPB_132278	18935	3090	50	2935	2834	729	25	102	102	120	90	75	375	410	231	56	203	203	225	183	81	16.471	13.198	11.956	13.197	2.342	3005	2939	4.042	2833	172	2732	207	226706	32805	0	0	0
1	248	7	unmapped	UPB_057321	19010	3085	45	2058	2066	427	20	81	81	100	84	84	298	351	210	59	190	190	261	248	95	18.306	12.329	12.48	14.986	3.2	2085	2146	4.194	1977	108	1985	161	107456	18271	0	0	0
1	249	7	unmapped	UPB_118252	19085	3090	50	1710	1676	532	31	82	82	94	72	76	323	350	211	60	240	240	254	179	70	19.614	14.491	9.421	10.894	3.708	1711	1704	4.294	1628	83	1594	110	134049	27961	0	0	0
1	250	7	unmapped	UPB_004615	19155	3090	50	1651	1579	496	31	84	84	99	73	73	370	361	200	55	226	226	243	194	79	10.882	11.074	6.844	7.746	2.473	1711	1630	3.444	1567	144	1495	135	126302	28851	0	0	0
1	251	7	unmapped	UPB_184376	19230	3090	50	3245	3096	772	24	102	102	111	67	60	354	370	233	62	203	203	230	196	85	20.815	17.928	12.184	14.935	2.585	3294	3161	4.38	3143	151	2994	167	247678	29572	0	0	0
1	252	7	unmapped	UPB_080028	19305	3090	50	1103	1098	360	32	78	78	86	63	73	360	382	243	63	170	170	183	164	89	5.395	4.811	4.344	5.359	3.746	1215	1232	2.432	1025	190	1020	212	87845	30550	0	0	0
1	253	7	unmapped	UPB_009580	19375	3090	50	2439	2375	644	27	81	81	88	63	71	299	321	219	68	186	186	211	169	80	20.867	16.993	11.397	12.732	2.495	2471	2429	4.383	2358	113	2294	135	190027	25667	0	0	0
1	254	7	unmapped	UPB_218827	19450	3085	45	617	651	230	35	62	62	84	66	78	310	375	245	65	194	194	241	203	84	4.784	3.254	3.581	3.45	2.811	671	770	2.258	555	116	589	181	33863	19514	0	0	0
1	255	7	unmapped	UPB_153650	19520	3085	45	2415	2522	452	17	90	90	106	77	72	287	338	223	65	192	192	254	220	86	24.474	16.658	13.5	15.494	3.012	2420	2578	4.613	2325	95	2432	146	131158	17587	0	0	0
1	256	7	unmapped	UPB_162594	19595	3090	50	2543	2408	634	26	88	88	110	84	76	305	336	213	63	201	201	245	204	83	23.606	17.185	12.028	14.059	2.824	2559	2455	4.561	2455	104	2320	135	192647	26893	0	0	0
1	257	7	unmapped	UPB_001923	19665	3085	45	2827	2837	522	18	72	72	119	137	115	345	375	206	54	207	207	247	186	75	19.964	16.458	11.562	14.19	2.273	2893	2933	4.319	2755	138	2765	168	147517	19500	0	0	0
1	258	7	unmapped	UPB_093893	19745	3090	45	1268	1253	253	20	66	66	105	132	125	340	339	190	56	204	204	257	224	87	8.838	8.793	6.098	7.901	2.699	1338	1322	3.144	1202	136	1187	135	65136	17649	0	0	0
1	259	7		NA	19815	3085	60	49	72	64	88	51	51	74	64	86	135	185	156	84	193	193	223	176	78	0.034	-2.625	0.228	0.215	3.002	-60	13	-4.858	-2	-58	21	-8	8646	22191	-50	0	0
1	260	7	unmapped	UPB_025920	19890	3090	50	1600	1628	466	28	57	57	74	58	78	324	421	328	77	221	221	318	463	145	14.981	7.855	5.369	7.237	4.016	1646	1771	3.905	1543	103	1571	200	130268	33683	0	0	0
1	261	7	unmapped	UPB_120703	19960	3090	50	2085	1987	596	29	76	76	89	67	75	287	322	218	67	209	209	317	461	145	25.756	16.912	14.484	14.889	3.413	2087	2024	4.687	2009	78	1911	113	158946	25741	0	0	0
1	262	7	unmapped	UPB_004871	20035	3090	50	1149	1174	391	33	77	77	97	73	75	310	361	261	72	217	217	222	144	64	11.527	7.618	5.908	6.019	3.073	1165	1241	3.527	1072	93	1097	144	93941	28854	0	0	0
1	263	7	unmapped	UPB_078384	20110	3090	50	4576	4269	1051	24	89	89	121	99	81	372	422	239	56	215	215	240	166	69	28.58	20.193	17.593	18.553	2.141	4644	4387	4.837	4487	157	4180	207	341515	33759	0	0	0
1	264	7	unmapped	UPB_216184	20180	3085	45	1733	1768	311	17	84	84	108	91	84	354	373	210	56	217	217	243	173	71	12.036	10.795	6.697	10.084	3.284	1786	1840	3.589	1649	137	1684	156	91941	19410	0	0	0
1	265	7	unmapped	UPB_143468	20255	3085	45	4123	4255	692	16	94	94	129	120	93	286	372	270	72	243	243	263	195	74	93.698	32.256	23.805	33.843	3.561	4072	4290	6.55	4029	43	4161	129	221235	19352	0	0	0
1	266	7	unmapped	UPB_155714	20330	3085	45	2812	2833	442	15	95	95	134	114	85	285	333	203	60	253	253	269	197	73	84.906	34.225	13.214	20.344	3.538	2749	2818	6.408	2717	32	2738	80	147320	17331	0	0	0
1	267	7	unmapped	UPB_090813	20405	3090	50	1217	1209	479	39	47	47	82	85	103	329	366	212	57	197	197	227	174	76	8.864	6.876	6.202	6.832	3.801	1302	1331	3.148	1170	132	1162	169	96697	29268	0	0	0
1	1	8	unmapped	UPB_119633	940	3165	50	5168	4949	1088	21	37	37	67	71	105	408	402	231	57	200	200	249	179	71	24.668	24.317	17.347	19.983	2.219	5339	5114	4.625	5131	208	4912	202	395945	32135	0	0	0
1	2	8	unmapped	UPB_045357	1015	3165	50	3257	3141	809	25	110	110	153	185	120	359	411	249	60	246	246	276	182	65	27.85	18.37	13.53	16.735	3.063	3260	3196	4.8	3147	113	3031	165	251305	32841	0	0	0
1	3	8	unmapped	UPB_009676	1085	3165	50	4823	4751	893	18	120	120	169	172	101	372	402	256	63	226	226	266	333	125	32.212	26.313	25.158	26.484	2.747	4849	4807	5.01	4703	146	4631	176	380076	32130	0	0	0
1	4	8	unmapped	UPB_170216	1160	3165	50	2722	2700	637	23	113	113	139	113	81	392	406	241	59	249	249	294	343	116	18.245	16.478	9.096	11.765	2.87	2752	2744	4.189	2609	143	2587	157	215990	32465	0	0	0
1	5	8	unmapped	UPB_049544	1235	3165	50	3778	3524	998	28	102	102	133	132	99	348	371	213	57	233	233	274	220	80	31.965	24.797	14.855	17.5	2.421	3791	3560	4.998	3676	115	3422	138	281933	29640	0	0	0
1	6	8	unmapped	UPB_196136	1310	3165	45	1062	1036	254	24	83	83	123	137	111	452	464	291	62	235	235	285	222	77	4.512	4.162	2.932	3.782	3.169	1196	1182	2.174	979	217	953	229	53868	24121	0	0	0
1	7	8	unmapped	UPB_217914	1375	3160	35	556	568	162	28	80	80	127	150	118	455	443	209	47	289	289	329	245	74	2.867	3.169	2.444	2.849	3.993	642	642	1.52	476	166	488	154	18176	14163	0	0	0
1	8	8	unmapped	UPB_057718	1455	3165	50	3364	3127	858	27	96	96	133	161	121	339	364	243	66	296	296	344	233	67	76	44.574	16.693	16.915	2.653	3311	3099	6.248	3268	43	3031	68	250178	29093	0	0	0
1	9	8	unmapped	UPB_139394	1525	3165	50	6770	6373	1465	22	120	120	164	143	87	376	406	229	56	204	204	269	212	78	38.663	30.955	26.126	31.357	2.699	6822	6455	5.273	6650	172	6253	202	509866	32460	0	0	0
1	10	8	unmapped	UPB_009989	1595	3165	45	3440	3475	455	13	126	126	167	146	87	296	377	243	64	230	230	288	235	81	50.212	22.782	17.234	23.611	3.613	3380	3496	5.65	3314	66	3349	147	180722	19594	0	0	0
1	11	8	unmapped	UPB_095269	1670	3165	50	6623	6261	1539	24	137	137	180	153	85	342	382	250	65	220	220	253	226	89	53.164	37.802	27.311	30.1	2.599	6608	6286	5.732	6486	122	6124	162	500861	30573	0	0	0
1	12	8	unmapped	UPB_223524	1740	3165	35	823	817	262	32	98	98	148	168	113	418	420	234	55	244	244	294	244	82	4.167	4.085	2.191	2.656	3.122	899	895	2.059	725	174	719	176	26146	13432	0	0	0
1	13	8	unmapped	UPB_027206	1820	3165	50	4977	4637	1174	25	96	96	133	127	95	397	411	243	59	250	250	298	236	79	33.204	28.205	17.296	18.975	2.235	5028	4702	5.053	4881	147	4541	161	370926	32902	0	0	0
1	14	8	unmapped	UPB_151487	1890	3165	50	5761	5560	1198	21	136	136	159	121	76	321	385	255	66	232	232	267	177	66	63.202	35.451	21.025	26.582	2.543	5714	5577	5.982	5625	89	5424	153	444774	30821	0	0	0
1	15	8	unmapped	UPB_199745	1960	3165	40	983	1034	309	29	103	103	134	111	82	313	306	205	66	264	264	274	184	67	17.959	22.167	4.968	5.65	2.347	929	973	4.167	880	49	931	42	53788	15936	0	0	0
1	16	8	unmapped	UPB_024364	2040	3165	50	2888	2777	781	28	105	105	133	100	75	471	549	374	68	267	267	266	177	66	13.642	9.475	8.849	10.497	3.598	2987	2954	3.77	2783	204	2672	282	222133	43894	0	0	0
1	17	8	unmapped	UPB_180554	2110	3165	50	2245	2270	557	24	95	95	112	79	70	438	452	265	58	207	207	258	199	77	9.307	8.878	7.992	10.197	3.072	2381	2420	3.218	2150	231	2175	245	181595	36140	0	0	0
1	18	8	unmapped	UPB_146409	2185	3165	50	3707	3675	829	22	87	87	115	90	78	429	458	260	56	218	218	266	196	73	17.156	14.95	13.251	14.546	2.807	3831	3828	4.101	3620	211	3588	240	293978	36616	0	0	0
1	19	8	unmapped	UPB_224060	2260	3165	50	5124	4890	1122	22	104	104	147	112	76	400	401	225	56	274	274	294	217	73	39.841	37.685	19.939	24.665	2.471	5146	4913	5.316	5020	126	4786	127	391215	32115	0	0	0
1	20	8	unmapped	UPB_131730	2330	3165	50	3741	3584	813	22	93	93	127	105	82	368	406	227	55	267	267	290	219	75	36.119	25.115	17.76	19.99	2.54	3749	3630	5.175	3648	101	3491	139	286721	32485	0	0	0
1	21	8	unmapped	UPB_193620	2405	3160	45	1240	1283	377	29	78	78	101	87	86	378	405	248	61	258	258	291	234	80	9.683	8.197	7.598	8.563	3.672	1282	1352	3.276	1162	120	1205	147	66691	21060	0	0	0
1	22	8	unmapped	UPB_136954	2480	3165	50	2587	2514	651	25	109	109	132	93	70	429	481	345	71	226	226	270	217	80	12.207	9.431	9.213	8.782	2.801	2681	2660	3.61	2478	203	2405	255	201106	38515	0	0	0
1	23	8		NA	2550	3170	60	42	64	51	79	122	122	148	108	72	207	307	644	209	258	258	377	635	168	1.569	-1.184	0.485	0.593	2.588	-131	-9	0.65	-80	-51	-58	49	7665	36844	-50	0	0
1	24	8	unmapped	UPB_059313	2625	3165	50	2385	2318	581	25	111	111	126	87	69	427	449	310	69	258	258	312	275	88	13.456	11.555	7	8.927	2.512	2443	2398	3.75	2274	169	2207	191	185423	35920	0	0	0
1	25	8	unmapped	UPB_232531	2700	3165	50	3789	3598	1031	28	103	103	122	87	71	367	375	233	62	265	265	339	279	82	36.137	31.773	18.409	17.734	2.399	3788	3605	5.175	3686	102	3495	110	287844	30031	0	0	0
1	26	8	unmapped	UPB_092782	2770	3165	50	4392	4240	987	23	122	122	149	111	74	413	453	268	59	196	196	274	217	79	19.677	16.023	17.027	18.529	2.695	4487	4375	4.298	4270	217	4118	257	339196	36257	0	0	0
1	27	8	unmapped	UPB_101470	2845	3165	50	3237	3225	730	22	106	106	112	81	72	421	437	240	54	179	179	237	189	79	12.938	12.089	12.383	15.449	2.774	3373	3377	3.694	3131	242	3119	258	258019	34931	0	0	0
1	28	8	unmapped	UPB_109481	2920	3165	50	3696	3612	868	24	98	98	109	73	66	414	456	279	61	244	244	277	189	68	21.165	16.575	15.236	17.208	2.993	3768	3726	4.404	3598	170	3514	212	288928	36463	0	0	0
1	29	8	unmapped	UPB_094615	2990	3165	50	3106	3007	846	28	93	93	103	75	72	334	390	282	72	232	232	307	235	76	29.539	18.443	11.852	17.025	3.765	3115	3072	4.885	3013	102	2914	158	240526	31235	0	0	0
1	30	8	unmapped	UPB_175688	3065	3165	50	3119	3058	700	22	91	91	111	95	85	341	388	252	64	235	235	315	279	88	28.566	19.392	14.718	18.265	3.614	3134	3120	4.836	3028	106	2967	153	244661	31047	0	0	0
1	31	8	unmapped	UPB_072450	3140	3165	50	3745	3540	826	23	98	98	125	107	85	308	364	249	68	238	238	278	208	74	52.1	27.317	13.634	20.293	3.202	3717	3568	5.703	3647	70	3442	126	283176	29122	0	0	0
1	32	8	unmapped	UPB_207456	3210	3165	50	2026	2054	491	23	97	97	111	90	81	413	446	262	58	209	209	278	229	82	9.456	8.257	6.386	8.363	3.129	2133	2194	3.241	1929	204	1957	237	164283	35684	0	0	0
1	33	8	unmapped	UPB_163891	3285	3165	50	4137	3978	882	22	114	114	130	121	93	306	309	199	64	237	237	268	205	76	58.304	53.667	26.69	29.432	2.797	4092	3936	5.866	4023	69	3864	72	318226	24710	0	0	0
1	34	8	unmapped	UPB_217490	3355	3170	60	620	619	432	69	88	88	127	230	181	294	336	249	74	207	207	252	193	76	6.115	4.116	2.482	2.309	4.243	619	660	2.612	532	87	531	129	74258	40301	0	0	0
1	35	8	unmapped	UPB_133074	3430	3165	50	4421	4288	978	22	74	74	95	79	83	342	381	248	65	204	204	262	214	81	31.5	23.808	16.546	19.978	2.567	4485	4391	4.977	4347	138	4214	177	343018	30518	0	0	0
1	36	8	unmapped	UPB_181028	3505	3165	50	1390	1401	414	29	85	85	101	83	82	345	409	275	67	193	193	251	209	83	8.586	6.093	5.485	5.814	2.736	1457	1532	3.102	1305	152	1316	216	112109	32750	0	0	0
1	37	8	unmapped	UPB_054551	3580	3165	50	6961	6692	1451	21	112	112	137	111	81	413	472	295	62	206	206	234	191	81	33.087	24.737	18.908	25.138	2.649	7056	6846	5.048	6849	207	6580	266	535344	37799	0	0	0
1	38	8	unmapped	UPB_076060	3650	3160	45	2920	2871	615	21	148	148	166	133	80	392	401	199	49	206	206	242	190	78	14.903	13.964	11.381	12.485	2.263	2958	2918	3.898	2772	186	2723	195	149271	20835	0	0	0
1	39	8	unmapped	UPB_205987	3725	3165	50	3357	3262	782	23	119	119	153	132	86	369	401	234	58	204	204	237	159	67	19.624	15.954	13.164	16.56	3.009	3403	3340	4.295	3238	165	3143	197	260926	32104	0	0	0
1	40	8	unmapped	UPB_089783	3800	3165	50	3148	2969	782	26	101	101	129	96	74	398	423	268	63	226	226	240	176	73	17.715	14.558	11.997	14.091	3.282	3219	3065	4.147	3047	172	2868	197	237502	33836	0	0	0
1	41	8	unmapped	UPB_071326	3870	3165	50	4770	4571	1085	23	118	118	150	112	74	358	406	272	66	224	224	290	271	93	34.716	24.467	22.265	28.747	3.787	4786	4635	5.118	4652	134	4453	182	365649	32512	0	0	0
1	42	8	unmapped	UPB_160176	3945	3165	50	6121	5925	1153	19	149	149	180	140	77	380	411	230	55	246	246	345	332	96	44.567	35.006	27.407	33.979	2.813	6106	5941	5.478	5972	134	5776	165	473961	32884	0	0	0
1	43	8	unmapped	UPB_216759	4025	3165	45	1442	1504	405	26	114	114	153	143	93	496	531	273	51	236	236	277	182	65	5.108	4.712	4.308	4.454	2.414	1588	1685	2.353	1328	260	1390	295	78189	27631	0	0	0
1	44	8	unmapped	UPB_184035	4090	3165	50	5488	5280	1285	24	91	91	116	89	76	354	391	241	61	217	217	253	184	72	39.394	29.822	26.681	35.678	4.028	5534	5363	5.3	5397	137	5189	174	422389	31261	0	0	0
1	45	8	unmapped	UPB_084517	4165	3165	50	5414	5217	1261	24	120	120	131	88	67	309	354	201	56	225	225	247	166	67	63.024	39.512	27.56	39.685	3.556	5378	5226	5.978	5294	84	5097	129	417389	28353	0	0	0
1	46	8	unmapped	UPB_180864	4240	3165	50	1917	1836	603	32	94	94	105	73	69	361	407	279	68	208	208	240	177	73	11.915	8.754	6.892	7.944	3.82	1976	1941	3.575	1823	153	1742	199	146864	32534	0	0	0
1	47	8	unmapped	UPB_084560	4310	3165	50	6007	5875	1216	20	98	98	118	88	74	380	408	246	60	203	203	250	189	75	33.384	28.18	25.483	29.888	2.778	6086	5982	5.061	5909	177	5777	205	470022	32660	0	0	0
1	48	8	unmapped	UPB_005448	4385	3165	50	4188	4035	904	22	107	107	125	95	76	380	414	284	68	206	206	255	192	75	23.454	18.885	14.255	17.174	2.636	4255	4136	4.552	4081	174	3928	208	322763	33148	0	0	0
1	49	8	unmapped	UPB_031102	4460	3165	50	3513	3310	866	26	112	112	129	88	68	295	361	243	67	235	235	247	188	76	56.683	25.381	18.118	20.455	3.692	3461	3324	5.825	3401	60	3198	126	264834	28844	0	0	0
1	50	8	unmapped	UPB_150941	4530	3165	50	7152	6842	1591	23	115	115	143	105	73	333	391	256	65	228	228	247	189	76	67.019	41.27	30.649	43.18	3.608	7142	6890	6.066	7037	105	6727	163	547325	31246	0	0	0
1	51	8	unmapped	UPB_221504	4605	3165	50	5031	4846	1070	22	121	121	138	96	69	375	424	238	56	213	213	263	234	88	30.309	22.393	18.165	25.12	2.798	5072	4936	4.922	4910	162	4725	211	387701	33913	0	0	0
1	52	8	unmapped	UPB_194054	4680	3165	50	2178	2059	562	27	98	98	110	77	70	479	483	284	58	273	273	330	262	79	10.097	9.338	8.109	10.099	3.184	2286	2171	3.336	2080	206	1961	210	164693	38668	0	0	0
1	53	8	unmapped	UPB_070926	4750	3165	50	3998	3765	981	26	110	110	131	94	71	322	371	267	71	249	249	287	211	73	53.26	29.959	15.643	23.228	3.908	3961	3777	5.735	3888	73	3655	122	301200	29652	0	0	0
1	54	8	unmapped	UPB_076219	4825	3165	50	3959	3753	915	24	116	116	146	108	73	378	420	268	63	218	218	255	212	83	24.019	18.005	15.802	17.769	3.319	4003	3839	4.586	3843	160	3637	202	300204	33593	0	0	0
1	55	8	unmapped	UPB_181170	4895	3160	45	1689	1713	359	20	97	97	115	79	68	412	459	303	66	216	216	291	253	86	8.122	6.65	5.266	7.226	4.165	1788	1859	3.022	1592	196	1616	243	89086	23872	0	0	0
1	56	8	unmapped	UPB_111867	4970	3165	50	6088	5865	1424	24	104	104	125	90	72	370	379	229	60	237	237	299	242	80	44.992	40.57	28.215	32.426	2.625	6117	5903	5.492	5984	133	5761	142	469176	30318	0	0	0
1	57	8	unmapped	UPB_133097	5045	3165	50	4683	4457	1071	24	112	112	135	101	74	430	468	274	58	210	210	258	196	75	20.777	16.841	14.34	17.862	2.82	4791	4603	4.377	4571	220	4345	258	356579	37449	0	0	0
1	58	8	unmapped	UPB_132300	5120	3165	50	4962	4694	1241	26	122	122	138	94	68	310	363	248	68	183	183	222	190	85	38.11	25.4	26.162	27.593	2.709	4967	4752	5.252	4840	127	4572	180	375524	29056	0	0	0
1	59	8	unmapped	UPB_180109	5190	3165	50	2490	2384	660	27	86	86	100	76	76	580	656	446	67	191	191	275	274	99	6.18	4.942	4.274	5.934	3.201	2793	2763	2.628	2404	389	2298	465	190694	52457	0	0	0
1	60	8	unmapped	UPB_136600	5260	3160	45	1993	2013	353	17	90	90	106	74	69	493	489	267	54	194	194	293	293	100	6.365	6.519	5.753	7.559	3.549	2202	2218	2.67	1903	299	1923	295	104659	25437	0	0	0
1	61	8	unmapped	UPB_016632	5335	3165	50	2712	2655	740	27	104	104	111	76	68	403	438	256	58	189	189	239	220	92	12.187	10.245	9.661	12.349	3.02	2822	2800	3.607	2608	214	2551	249	212412	35010	0	0	0
1	62	8	unmapped	UPB_136355	5410	3165	50	2807	2659	707	26	99	99	100	67	67	308	338	234	69	196	196	219	137	62	24.179	18.028	13.994	14.929	2.782	2820	2702	4.596	2708	112	2560	142	212685	27000	0	0	0
1	63	8	unmapped	UPB_212952	5485	3165	50	2810	2805	727	25	96	96	107	77	71	342	383	233	60	231	231	279	180	64	24.45	17.822	14.557	16.502	2.653	2825	2861	4.612	2714	111	2709	152	224433	30656	0	0	0
1	64	8	unmapped	UPB_055468	5555	3165	50	2645	2478	712	28	90	90	115	82	71	342	383	253	66	233	233	259	189	72	23.44	15.92	11.027	12.81	2.956	2664	2538	4.551	2555	109	2388	150	198271	30627	0	0	0
1	65	8	unmapped	UPB_037328	5630	3160	50	6124	5831	1508	25	120	120	134	98	73	355	374	243	64	204	204	239	167	69	39.762	33.594	21.333	33.04	3.969	6155	5881	5.313	6004	151	5711	170	466480	29893	0	0	0
1	66	8	unmapped	UPB_167211	5700	3160	45	3220	3159	560	17	108	108	137	121	88	455	486	279	57	223	223	303	327	107	13.414	11.601	11.176	12.746	3.203	3344	3314	3.746	3112	232	3051	263	164286	25260	0	0	0
1	67	8	unmapped	UPB_191055	5775	3160	45	3488	3498	503	14	102	102	135	122	90	360	420	227	54	274	274	331	316	95	39.372	23.26	17.174	22.368	3.491	3472	3542	5.299	3386	86	3396	146	181898	21857	0	0	0
1	68	8	unmapped	UPB_002556	5850	3160	45	3020	2983	475	15	123	123	148	123	83	433	503	265	52	279	279	293	206	70	18.812	12.768	12.033	12.904	2.51	3051	3084	4.234	2897	154	2860	224	155125	26176	0	0	0
1	69	8	unmapped	UPB_006540	5925	3160	50	3536	3345	912	27	99	99	120	85	70	365	407	234	57	247	247	269	191	71	29.127	20.288	15.778	18.805	3.137	3555	3406	4.864	3437	118	3246	160	267574	32586	0	0	0
1	70	8	unmapped	UPB_079657	5995	3165	45	1566	1640	373	22	96	96	109	74	67	405	411	240	58	223	223	254	185	72	8.077	8.213	6.243	6.428	2.24	1652	1732	3.014	1470	182	1544	188	85295	21391	0	0	0
1	71	8	unmapped	UPB_190724	6070	3160	50	3144	2978	708	23	97	97	117	78	66	378	406	302	74	265	265	284	190	66	26.965	20.433	13.828	13.957	2.99	3160	3022	4.753	3047	113	2881	141	238202	32496	0	0	0
1	72	8	unmapped	UPB_200702	6145	3160	40	793	807	266	32	84	84	104	74	71	321	372	241	64	258	258	262	171	65	11.254	6.342	3.854	4.235	3.344	772	837	3.492	709	63	723	114	41946	19359	0	0	0
1	73	8	unmapped	UPB_165024	6215	3160	50	2410	2334	658	28	91	91	105	74	70	326	360	204	56	269	269	287	203	70	40.684	24.648	13.57	16.415	3.305	2376	2334	5.346	2319	57	2243	91	186744	28798	0	0	0
1	74	8	unmapped	UPB_233402	6290	3160	45	1784	1754	415	23	84	84	100	71	71	399	410	214	52	275	275	293	228	77	13.71	12.37	7.418	9.303	2.586	1824	1805	3.777	1700	124	1670	135	91202	21320	0	0	0
1	75	8	unmapped	UPB_097590	6365	3160	50	6520	6108	1714	28	87	87	124	112	90	385	401	248	61	261	261	296	228	77	51.879	43.007	25.028	28.202	3.029	6557	6161	5.697	6433	124	6021	140	488679	32081	0	0	0
1	76	8	unmapped	UPB_156406	6435	3160	50	5048	4797	1114	23	91	91	130	109	83	569	624	389	62	189	189	226	182	80	13.045	10.818	10.99	14.546	3.59	5337	5141	3.705	4957	380	4706	435	383755	49934	0	0	0
1	77	8	unmapped	UPB_134136	6510	3160	50	2145	2151	580	26	95	95	116	91	78	401	423	224	52	182	182	211	175	82	9.361	8.531	8.625	8.927	2.689	2269	2297	3.227	2050	219	2056	241	172050	33869	0	0	0
1	78	8	unmapped	UPB_130352	6585	3160	50	3886	3691	966	26	104	104	123	90	73	416	436	244	55	223	223	254	189	74	19.596	16.84	12.006	13.793	3.059	3975	3800	4.292	3782	193	3587	213	295248	34892	0	0	0
1	79	8	unmapped	UPB_193941	6655	3160	45	1003	1036	271	26	80	80	107	84	78	447	460	256	55	231	231	266	199	74	4.273	4.175	2.926	3.621	2.286	1139	1185	2.095	923	216	956	229	53877	23908	0	0	0
1	80	8	unmapped	UPB_090426	6725	3160	45	2005	2017	336	16	86	86	113	92	81	435	426	265	62	230	230	291	238	81	9.361	9.852	6.52	7.328	2.004	2124	2127	3.227	1919	205	1931	196	104901	22134	0	0	0
1	81	8	unmapped	UPB_036108	6805	3160	50	2723	2627	769	29	116	116	128	98	76	410	420	241	57	230	230	283	217	76	14.483	13.216	10.183	12.028	3.461	2787	2701	3.856	2607	180	2511	190	210194	33612	0	0	0
1	82	8	unmapped	UPB_210126	6875	3165	50	1111	1051	438	41	96	96	108	78	72	428	478	316	66	271	271	266	155	58	6.465	4.614	3.637	4.349	3.131	1172	1162	2.693	1015	157	955	207	84087	38215	0	0	0
1	83	8	unmapped	UPB_231100	6950	3160	50	1296	1280	410	32	58	58	84	72	85	374	419	237	56	255	255	257	149	57	10.403	7.451	5.664	7.721	3.51	1357	1386	3.379	1238	119	1222	164	102377	33514	0	0	0
1	84	8	unmapped	UPB_070129	7025	3160	50	2409	2279	658	28	71	71	99	80	80	340	491	774	157	207	207	233	181	77	17.579	7.775	8.09	9.811	3.69	2471	2492	4.136	2338	133	2208	284	182334	39257	0	0	0
1	85	8	unmapped	UPB_224071	7095	3160	50	4079	3896	964	24	87	87	113	93	82	395	415	239	57	196	196	244	181	74	20.06	17.393	14.577	18.217	2.962	4191	4028	4.326	3992	199	3809	219	311664	33183	0	0	0
1	86	8	unmapped	UPB_022451	7165	3160	45	3823	3777	546	14	98	98	135	132	97	378	419	254	60	230	230	279	200	71	25.169	19.466	13.512	16.458	2.413	3873	3868	4.654	3725	148	3679	189	196417	21808	0	0	0
1	87	8	unmapped	UPB_095371	7245	3160	50	3433	3290	880	26	96	96	129	125	96	367	412	239	58	217	217	265	194	73	22.247	16.379	14.148	16.842	3.026	3487	3389	4.476	3337	150	3194	195	263236	32973	0	0	0
1	88	8	unmapped	UPB_070846	7315	3160	50	3474	3356	825	24	87	87	105	74	70	385	381	261	68	204	204	240	179	74	18.713	18.469	11.373	12.944	2.415	3568	3446	4.226	3387	181	3269	177	268513	30500	0	0	0
1	89	8	unmapped	UPB_171386	7390	3160	50	3007	2840	669	23	95	95	108	75	69	349	387	238	61	219	219	237	178	75	22.4	16.339	13.329	16.518	3.287	3042	2913	4.485	2912	130	2745	168	227187	30945	0	0	0
1	90	8	unmapped	UPB_068374	7465	3160	50	1906	1846	508	27	94	94	102	66	64	384	390	224	57	233	233	239	163	68	12	11.159	7.681	8.283	2.389	1963	1909	3.585	1812	151	1752	157	147673	31173	0	0	0
1	91	8	unmapped	UPB_019896	7535	3160	50	3490	3283	888	27	97	97	114	80	70	1017	1001	591	59	226	226	256	192	75	4.29	4.111	3.846	4.714	3.592	4184	3961	2.101	3393	791	3186	775	262636	80054	0	0	0
1	92	8	unmapped	UPB_085176	7610	3160	50	4503	4338	1088	25	101	101	126	89	70	370	388	236	60	218	218	246	168	68	28.961	24.924	20.391	24.15	3.792	4554	4407	4.856	4402	152	4237	170	347035	31045	0	0	0
1	93	8	unmapped	UPB_040679	7685	3160	50	5165	4892	1195	24	90	90	123	113	91	413	456	328	71	218	218	240	181	75	26.026	20.176	19.786	25.335	4.184	5270	5040	4.702	5075	195	4802	238	391394	36495	0	0	0
1	94	8	unmapped	UPB_187439	7755	3160	50	4114	3951	863	21	91	91	118	109	92	407	397	221	55	226	226	245	180	73	22.227	22.573	13.895	14.982	1.992	4204	4031	4.474	4023	181	3860	171	316063	31755	0	0	0
1	95	8	unmapped	UPB_150028	7830	3160	50	2236	2160	521	24	92	92	105	75	71	372	404	223	55	231	231	345	910	263	15.206	11.954	10.608	14.071	3.392	2285	2241	3.927	2144	141	2068	173	172804	32345	0	0	0
1	96	8	unmapped	UPB_138242	7905	3160	50	2580	2523	675	26	101	101	114	74	64	407	399	216	54	253	253	349	872	249	16.097	16.589	11.931	13.02	2.636	2633	2568	4.009	2479	154	2422	146	201818	31883	0	0	0
1	97	8	unmapped	UPB_013221	7975	3160	50	3222	3166	784	24	107	107	124	96	77	318	356	249	69	213	213	243	168	69	29.667	21.392	15.481	17.333	3.346	3220	3202	4.891	3115	105	3059	143	253252	28489	0	0	0
1	98	8	unmapped	UPB_228408	8060	3160	50	1275	1086	561	51	92	92	112	86	76	1979	1895	596	31	217	217	259	224	86	0.671	0.592	0.648	0.536	2.86	2945	2672	-0.575	1183	1762	994	1678	86897	151580	0	0	0
1	99	8	unmapped	UPB_148689	8125	3160	50	2371	2306	605	26	84	84	93	62	66	497	528	317	60	267	267	312	236	75	9.943	8.513	6.999	7.769	2.604	2517	2483	3.314	2287	230	2222	261	184480	42220	0	0	0
[truncated: 241,536 more rows]
