# Supplementary material for: Quadruple 9-mer-based protein binding microarray with DsRed fusion protein
Source: BMC Mol Biol. 2009 Sep 18;10:91. doi: 10.1186/1471-2199-10-91 (PMC2754467; doi:10.1186/1471-2199-10-91)
Supplement: Additional file 7 — The processed data of DREB1B PBM. The processed microarray data of DREB1B used to determine binding sequence in this work. [file 1471-2199-10-91-S7.ZIP › DREB1B_101108_processed.txt]

id	9-mer Seed Sequence	F532 Median - B532	Quadrupled Sequence
(-)3xSLv1		70
(-)3xSLv1		75
(-)3xSLv1		84
(-)3xSLv1		87
(-)3xSLv1		90
(-)3xSLv1		98
(-)3xSLv1		105
(-)3xSLv1		107
(-)3xSLv1		119
(-)3xSLv1		125
(-)3xSLv1		126
(-)3xSLv1		129
(-)3xSLv1		130
(-)3xSLv1		134
(-)3xSLv1		138
(-)3xSLv1		142
(-)3xSLv1		144
(-)3xSLv1		145
(-)3xSLv1		145
(-)3xSLv1		149
(-)3xSLv1		152
(-)3xSLv1		153
(-)3xSLv1		154
(-)3xSLv1		154
(-)3xSLv1		156
(-)3xSLv1		156
(-)3xSLv1		157
(-)3xSLv1		157
(-)3xSLv1		160
(-)3xSLv1		160
(-)3xSLv1		165
(-)3xSLv1		168
(-)3xSLv1		169
(-)3xSLv1		169
(-)3xSLv1		169
(-)3xSLv1		170
(-)3xSLv1		170
(-)3xSLv1		172
(-)3xSLv1		172
(-)3xSLv1		172
(-)3xSLv1		173
(-)3xSLv1		173
(-)3xSLv1		175
(-)3xSLv1		176
(-)3xSLv1		176
(-)3xSLv1		178
(-)3xSLv1		179
(-)3xSLv1		182
(-)3xSLv1		182
(-)3xSLv1		182
(-)3xSLv1		184
(-)3xSLv1		185
(-)3xSLv1		186
(-)3xSLv1		186
(-)3xSLv1		186
(-)3xSLv1		187
(-)3xSLv1		187
(-)3xSLv1		187
(-)3xSLv1		187
(-)3xSLv1		188
(-)3xSLv1		191
(-)3xSLv1		191
(-)3xSLv1		191
(-)3xSLv1		192
(-)3xSLv1		194
(-)3xSLv1		194
(-)3xSLv1		195
(-)3xSLv1		196
(-)3xSLv1		197
(-)3xSLv1		197
(-)3xSLv1		198
(-)3xSLv1		198
(-)3xSLv1		200
(-)3xSLv1		200
(-)3xSLv1		201
(-)3xSLv1		202
(-)3xSLv1		202
(-)3xSLv1		203
(-)3xSLv1		203
(-)3xSLv1		204
(-)3xSLv1		205
(-)3xSLv1		205
(-)3xSLv1		206
(-)3xSLv1		206
(-)3xSLv1		206
(-)3xSLv1		206
(-)3xSLv1		208
(-)3xSLv1		209
(-)3xSLv1		209
(-)3xSLv1		209
(-)3xSLv1		210
(-)3xSLv1		213
(-)3xSLv1		213
(-)3xSLv1		214
(-)3xSLv1		215
(-)3xSLv1		215
(-)3xSLv1		216
(-)3xSLv1		216
(-)3xSLv1		217
(-)3xSLv1		219
(-)3xSLv1		219
(-)3xSLv1		219
(-)3xSLv1		220
(-)3xSLv1		220
(-)3xSLv1		222
(-)3xSLv1		223
(-)3xSLv1		223
(-)3xSLv1		224
(-)3xSLv1		224
(-)3xSLv1		224
(-)3xSLv1		224
(-)3xSLv1		225
(-)3xSLv1		226
(-)3xSLv1		226
(-)3xSLv1		226
(-)3xSLv1		227
(-)3xSLv1		227
(-)3xSLv1		228
(-)3xSLv1		228
(-)3xSLv1		230
(-)3xSLv1		230
(-)3xSLv1		231
(-)3xSLv1		231
(-)3xSLv1		232
(-)3xSLv1		232
(-)3xSLv1		232
(-)3xSLv1		233
(-)3xSLv1		234
(-)3xSLv1		236
(-)3xSLv1		236
(-)3xSLv1		236
(-)3xSLv1		237
(-)3xSLv1		237
(-)3xSLv1		237
(-)3xSLv1		238
(-)3xSLv1		238
(-)3xSLv1		239
(-)3xSLv1		241
(-)3xSLv1		242
(-)3xSLv1		242
(-)3xSLv1		244
(-)3xSLv1		244
(-)3xSLv1		245
(-)3xSLv1		246
(-)3xSLv1		246
(-)3xSLv1		247
(-)3xSLv1		247
(-)3xSLv1		248
(-)3xSLv1		249
(-)3xSLv1		249
(-)3xSLv1		250
(-)3xSLv1		251
(-)3xSLv1		251
(-)3xSLv1		252
(-)3xSLv1		253
(-)3xSLv1		253
(-)3xSLv1		254
(-)3xSLv1		255
(-)3xSLv1		255
(-)3xSLv1		256
(-)3xSLv1		258
(-)3xSLv1		260
(-)3xSLv1		260
(-)3xSLv1		260
(-)3xSLv1		261
(-)3xSLv1		261
(-)3xSLv1		264
(-)3xSLv1		265
(-)3xSLv1		265
(-)3xSLv1		265
(-)3xSLv1		265
(-)3xSLv1		265
(-)3xSLv1		266
(-)3xSLv1		266
(-)3xSLv1		267
(-)3xSLv1		267
(-)3xSLv1		267
(-)3xSLv1		267
(-)3xSLv1		268
(-)3xSLv1		269
(-)3xSLv1		271
(-)3xSLv1		272
(-)3xSLv1		273
(-)3xSLv1		273
(-)3xSLv1		273
(-)3xSLv1		274
(-)3xSLv1		276
(-)3xSLv1		277
(-)3xSLv1		279
(-)3xSLv1		281
(-)3xSLv1		281
(-)3xSLv1		282
(-)3xSLv1		282
(-)3xSLv1		283
(-)3xSLv1		283
(-)3xSLv1		284
(-)3xSLv1		285
(-)3xSLv1		287
(-)3xSLv1		287
(-)3xSLv1		287
(-)3xSLv1		287
(-)3xSLv1		288
(-)3xSLv1		288
(-)3xSLv1		288
(-)3xSLv1		294
(-)3xSLv1		294
(-)3xSLv1		294
(-)3xSLv1		294
(-)3xSLv1		295
(-)3xSLv1		295
(-)3xSLv1		295
(-)3xSLv1		296
(-)3xSLv1		302
(-)3xSLv1		302
(-)3xSLv1		302
(-)3xSLv1		303
(-)3xSLv1		305
(-)3xSLv1		305
(-)3xSLv1		306
(-)3xSLv1		306
(-)3xSLv1		307
(-)3xSLv1		308
(-)3xSLv1		313
(-)3xSLv1		319
(-)3xSLv1		324
(-)3xSLv1		325
(-)3xSLv1		326
(-)3xSLv1		326
(-)3xSLv1		328
(-)3xSLv1		329
(-)3xSLv1		331
(-)3xSLv1		332
(-)3xSLv1		333
(-)3xSLv1		333
(-)3xSLv1		334
(-)3xSLv1		335
(-)3xSLv1		336
(-)3xSLv1		337
(-)3xSLv1		340
(-)3xSLv1		341
(-)3xSLv1		342
(-)3xSLv1		342
(-)3xSLv1		343
(-)3xSLv1		344
(-)3xSLv1		345
(-)3xSLv1		347
(-)3xSLv1		356
(-)3xSLv1		356
(-)3xSLv1		358
(-)3xSLv1		358
(-)3xSLv1		360
(-)3xSLv1		361
(-)3xSLv1		363
(-)3xSLv1		365
(-)3xSLv1		370
(-)3xSLv1		370
(-)3xSLv1		371
(-)3xSLv1		372
(-)3xSLv1		373
(-)3xSLv1		373
(-)3xSLv1		374
(-)3xSLv1		376
(-)3xSLv1		377
(-)3xSLv1		378
(-)3xSLv1		382
(-)3xSLv1		383
(-)3xSLv1		384
(-)3xSLv1		384
(-)3xSLv1		384
(-)3xSLv1		385
(-)3xSLv1		386
(-)3xSLv1		389
(-)3xSLv1		389
(-)3xSLv1		390
(-)3xSLv1		392
(-)3xSLv1		395
(-)3xSLv1		396
(-)3xSLv1		398
(-)3xSLv1		400
(-)3xSLv1		400
(-)3xSLv1		400
(-)3xSLv1		404
(-)3xSLv1		405
(-)3xSLv1		405
(-)3xSLv1		406
(-)3xSLv1		406
(-)3xSLv1		409
(-)3xSLv1		409
(-)3xSLv1		410
(-)3xSLv1		411
(-)3xSLv1		411
(-)3xSLv1		413
(-)3xSLv1		413
(-)3xSLv1		416
(-)3xSLv1		416
(-)3xSLv1		418
(-)3xSLv1		418
(-)3xSLv1		419
(-)3xSLv1		421
(-)3xSLv1		421
(-)3xSLv1		421
(-)3xSLv1		421
(-)3xSLv1		422
(-)3xSLv1		422
(-)3xSLv1		422
(-)3xSLv1		423
(-)3xSLv1		423
(-)3xSLv1		424
(-)3xSLv1		424
(-)3xSLv1		425
(-)3xSLv1		427
(-)3xSLv1		427
(-)3xSLv1		429
(-)3xSLv1		430
(-)3xSLv1		430
(-)3xSLv1		432
(-)3xSLv1		433
(-)3xSLv1		434
(-)3xSLv1		435
(-)3xSLv1		436
(-)3xSLv1		436
(-)3xSLv1		437
(-)3xSLv1		437
(-)3xSLv1		437
(-)3xSLv1		438
(-)3xSLv1		438
(-)3xSLv1		439
(-)3xSLv1		439
(-)3xSLv1		440
(-)3xSLv1		440
(-)3xSLv1		442
(-)3xSLv1		444
(-)3xSLv1		444
(-)3xSLv1		445
(-)3xSLv1		445
(-)3xSLv1		446
(-)3xSLv1		447
(-)3xSLv1		447
(-)3xSLv1		447
(-)3xSLv1		448
(-)3xSLv1		449
(-)3xSLv1		450
(-)3xSLv1		450
(-)3xSLv1		452
(-)3xSLv1		453
(-)3xSLv1		453
(-)3xSLv1		454
(-)3xSLv1		455
(-)3xSLv1		455
(-)3xSLv1		456
(-)3xSLv1		456
(-)3xSLv1		456
(-)3xSLv1		457
(-)3xSLv1		458
(-)3xSLv1		459
(-)3xSLv1		460
(-)3xSLv1		462
(-)3xSLv1		463
(-)3xSLv1		467
(-)3xSLv1		467
(-)3xSLv1		468
(-)3xSLv1		469
(-)3xSLv1		469
(-)3xSLv1		469
(-)3xSLv1		469
(-)3xSLv1		469
(-)3xSLv1		470
(-)3xSLv1		470
(-)3xSLv1		471
(-)3xSLv1		472
(-)3xSLv1		472
(-)3xSLv1		472
(-)3xSLv1		475
(-)3xSLv1		476
(-)3xSLv1		477
(-)3xSLv1		477
(-)3xSLv1		478
(-)3xSLv1		480
(-)3xSLv1		480
(-)3xSLv1		480
(-)3xSLv1		485
(-)3xSLv1		486
(-)3xSLv1		486
(-)3xSLv1		486
(-)3xSLv1		487
(-)3xSLv1		487
(-)3xSLv1		488
(-)3xSLv1		489
(-)3xSLv1		489
(-)3xSLv1		489
(-)3xSLv1		490
(-)3xSLv1		491
(-)3xSLv1		491
(-)3xSLv1		491
(-)3xSLv1		492
(-)3xSLv1		494
(-)3xSLv1		494
(-)3xSLv1		495
(-)3xSLv1		495
(-)3xSLv1		497
(-)3xSLv1		497
(-)3xSLv1		497
(-)3xSLv1		498
(-)3xSLv1		498
(-)3xSLv1		498
(-)3xSLv1		498
(-)3xSLv1		499
(-)3xSLv1		499
(-)3xSLv1		499
(-)3xSLv1		499
(-)3xSLv1		500
(-)3xSLv1		500
(-)3xSLv1		500
(-)3xSLv1		501
(-)3xSLv1		502
(-)3xSLv1		502
(-)3xSLv1		503
(-)3xSLv1		503
(-)3xSLv1		504
(-)3xSLv1		504
(-)3xSLv1		507
(-)3xSLv1		508
(-)3xSLv1		510
(-)3xSLv1		511
(-)3xSLv1		512
(-)3xSLv1		512
(-)3xSLv1		513
(-)3xSLv1		514
(-)3xSLv1		514
(-)3xSLv1		514
(-)3xSLv1		515
(-)3xSLv1		515
(-)3xSLv1		515
(-)3xSLv1		516
(-)3xSLv1		516
(-)3xSLv1		516
(-)3xSLv1		516
(-)3xSLv1		516
(-)3xSLv1		517
(-)3xSLv1		518
(-)3xSLv1		518
(-)3xSLv1		518
(-)3xSLv1		518
(-)3xSLv1		519
(-)3xSLv1		519
(-)3xSLv1		519
(-)3xSLv1		520
(-)3xSLv1		520
(-)3xSLv1		520
(-)3xSLv1		520
(-)3xSLv1		521
(-)3xSLv1		521
(-)3xSLv1		522
(-)3xSLv1		523
(-)3xSLv1		523
(-)3xSLv1		524
(-)3xSLv1		524
(-)3xSLv1		525
(-)3xSLv1		525
(-)3xSLv1		526
(-)3xSLv1		526
(-)3xSLv1		527
(-)3xSLv1		528
(-)3xSLv1		528
(-)3xSLv1		528
(-)3xSLv1		528
(-)3xSLv1		528
(-)3xSLv1		529
(-)3xSLv1		529
(-)3xSLv1		530
(-)3xSLv1		531
(-)3xSLv1		531
(-)3xSLv1		531
(-)3xSLv1		531
(-)3xSLv1		531
(-)3xSLv1		533
(-)3xSLv1		533
(-)3xSLv1		534
(-)3xSLv1		535
(-)3xSLv1		535
(-)3xSLv1		535
(-)3xSLv1		536
(-)3xSLv1		538
(-)3xSLv1		538
(-)3xSLv1		538
(-)3xSLv1		540
(-)3xSLv1		541
(-)3xSLv1		542
(-)3xSLv1		542
(-)3xSLv1		543
(-)3xSLv1		544
(-)3xSLv1		544
(-)3xSLv1		545
(-)3xSLv1		545
(-)3xSLv1		546
(-)3xSLv1		546
(-)3xSLv1		546
(-)3xSLv1		546
(-)3xSLv1		546
(-)3xSLv1		548
(-)3xSLv1		548
(-)3xSLv1		548
(-)3xSLv1		548
(-)3xSLv1		549
(-)3xSLv1		550
(-)3xSLv1		551
(-)3xSLv1		552
(-)3xSLv1		552
(-)3xSLv1		552
(-)3xSLv1		553
(-)3xSLv1		553
(-)3xSLv1		554
(-)3xSLv1		554
(-)3xSLv1		554
(-)3xSLv1		554
(-)3xSLv1		555
(-)3xSLv1		555
(-)3xSLv1		555
(-)3xSLv1		555
(-)3xSLv1		555
(-)3xSLv1		556
(-)3xSLv1		557
(-)3xSLv1		557
(-)3xSLv1		557
(-)3xSLv1		558
(-)3xSLv1		558
(-)3xSLv1		558
(-)3xSLv1		558
(-)3xSLv1		560
(-)3xSLv1		561
(-)3xSLv1		561
(-)3xSLv1		561
(-)3xSLv1		562
(-)3xSLv1		562
(-)3xSLv1		564
(-)3xSLv1		564
(-)3xSLv1		565
(-)3xSLv1		565
(-)3xSLv1		565
(-)3xSLv1		565
(-)3xSLv1		567
(-)3xSLv1		567
(-)3xSLv1		567
(-)3xSLv1		567
(-)3xSLv1		568
(-)3xSLv1		569
(-)3xSLv1		569
(-)3xSLv1		570
(-)3xSLv1		570
(-)3xSLv1		570
(-)3xSLv1		570
(-)3xSLv1		570
(-)3xSLv1		571
(-)3xSLv1		573
(-)3xSLv1		573
(-)3xSLv1		574
(-)3xSLv1		574
(-)3xSLv1		574
(-)3xSLv1		575
(-)3xSLv1		575
(-)3xSLv1		576
(-)3xSLv1		576
(-)3xSLv1		578
(-)3xSLv1		578
(-)3xSLv1		579
(-)3xSLv1		582
(-)3xSLv1		582
(-)3xSLv1		583
(-)3xSLv1		585
(-)3xSLv1		586
(-)3xSLv1		586
(-)3xSLv1		587
(-)3xSLv1		588
(-)3xSLv1		588
(-)3xSLv1		588
(-)3xSLv1		590
(-)3xSLv1		591
(-)3xSLv1		592
(-)3xSLv1		592
(-)3xSLv1		593
(-)3xSLv1		594
(-)3xSLv1		595
(-)3xSLv1		596
(-)3xSLv1		601
(-)3xSLv1		602
(-)3xSLv1		603
(-)3xSLv1		603
(-)3xSLv1		603
(-)3xSLv1		604
(-)3xSLv1		604
(-)3xSLv1		605
(-)3xSLv1		606
(-)3xSLv1		606
(-)3xSLv1		606
(-)3xSLv1		607
(-)3xSLv1		607
(-)3xSLv1		608
(-)3xSLv1		610
(-)3xSLv1		610
(-)3xSLv1		610
(-)3xSLv1		611
(-)3xSLv1		613
(-)3xSLv1		614
(-)3xSLv1		615
(-)3xSLv1		615
(-)3xSLv1		615
(-)3xSLv1		616
(-)3xSLv1		617
(-)3xSLv1		617
(-)3xSLv1		617
(-)3xSLv1		620
(-)3xSLv1		620
(-)3xSLv1		622
(-)3xSLv1		623
(-)3xSLv1		624
(-)3xSLv1		624
(-)3xSLv1		625
(-)3xSLv1		626
(-)3xSLv1		627
(-)3xSLv1		628
(-)3xSLv1		628
(-)3xSLv1		630
(-)3xSLv1		631
(-)3xSLv1		632
(-)3xSLv1		634
(-)3xSLv1		635
(-)3xSLv1		636
(-)3xSLv1		638
(-)3xSLv1		639
(-)3xSLv1		639
(-)3xSLv1		640
(-)3xSLv1		642
(-)3xSLv1		642
(-)3xSLv1		642
(-)3xSLv1		643
(-)3xSLv1		643
(-)3xSLv1		643
(-)3xSLv1		644
(-)3xSLv1		644
(-)3xSLv1		646
(-)3xSLv1		647
(-)3xSLv1		649
(-)3xSLv1		653
(-)3xSLv1		654
(-)3xSLv1		655
(-)3xSLv1		657
(-)3xSLv1		658
(-)3xSLv1		659
(-)3xSLv1		659
(-)3xSLv1		660
(-)3xSLv1		661
(-)3xSLv1		665
(-)3xSLv1		666
(-)3xSLv1		666
(-)3xSLv1		668
(-)3xSLv1		668
(-)3xSLv1		669
(-)3xSLv1		672
(-)3xSLv1		672
(-)3xSLv1		680
(-)3xSLv1		684
(-)3xSLv1		698
(-)3xSLv1		703
(-)3xSLv1		704
(-)3xSLv1		706
(-)3xSLv1		709
(-)3xSLv1		709
(-)3xSLv1		715
(-)3xSLv1		727
(-)3xSLv1		733
(-)3xSLv1		755
(-)3xSLv1		771
(-)3xSLv1		831
(-)3xSLv1		1278
(-)3xSLv1		1646
DarkCorner		73
DarkCorner		103
DarkCorner		118
DarkCorner		151
DarkCorner		151
DarkCorner		155
DarkCorner		175
DarkCorner		182
DarkCorner		193
DarkCorner		214
DarkCorner		217
DarkCorner		235
DarkCorner		265
DarkCorner		289
DarkCorner		292
DarkCorner		303
DarkCorner		305
DarkCorner		314
DarkCorner		321
DarkCorner		348
DarkCorner		375
DarkCorner		419
DarkCorner		425
DarkCorner		426
DarkCorner		430
DarkCorner		432
DarkCorner		438
DarkCorner		439
DarkCorner		450
DarkCorner		454
DarkCorner		456
DarkCorner		466
DarkCorner		468
DarkCorner		474
DarkCorner		477
DarkCorner		506
DarkCorner		508
DarkCorner		510
DarkCorner		516
DarkCorner		521
DarkCorner		525
DarkCorner		525
DarkCorner		525
DarkCorner		531
DarkCorner		532
DarkCorner		542
DarkCorner		547
DarkCorner		549
DarkCorner		758
NA		-173
NA		-152
NA		-150
NA		-149
NA		-145
NA		-145
NA		-144
NA		-144
NA		-137
NA		-136
NA		-136
NA		-136
NA		-134
NA		-133
NA		-133
NA		-128
NA		-128
NA		-125
NA		-123
NA		-122
NA		-121
NA		-119
NA		-119
NA		-118
NA		-118
NA		-118
NA		-118
NA		-118
NA		-117
NA		-116
NA		-115
NA		-115
NA		-115
NA		-114
NA		-114
NA		-114
NA		-114
NA		-114
NA		-114
NA		-113
NA		-113
NA		-113
NA		-113
NA		-112
NA		-111
NA		-111
NA		-111
NA		-111
NA		-110
NA		-110
NA		-110
NA		-109
NA		-109
NA		-108
NA		-108
NA		-108
NA		-108
NA		-108
NA		-107
NA		-106
NA		-106
NA		-106
NA		-106
NA		-105
NA		-105
NA		-105
NA		-104
NA		-104
NA		-104
NA		-104
NA		-103
NA		-103
NA		-103
NA		-102
NA		-102
NA		-102
NA		-102
NA		-101
NA		-101
NA		-101
NA		-101
NA		-101
NA		-100
NA		-100
NA		-100
NA		-100
NA		-99
NA		-99
NA		-99
NA		-99
NA		-98
NA		-98
NA		-98
NA		-98
NA		-98
NA		-97
NA		-97
NA		-97
NA		-97
NA		-97
NA		-96
NA		-96
NA		-96
NA		-96
NA		-96
NA		-96
NA		-96
NA		-96
NA		-96
NA		-95
NA		-95
NA		-95
NA		-95
NA		-95
NA		-95
NA		-95
NA		-95
NA		-95
NA		-95
NA		-95
NA		-95
NA		-94
NA		-94
NA		-94
NA		-94
NA		-94
NA		-94
NA		-94
NA		-94
NA		-94
NA		-94
NA		-93
NA		-93
NA		-93
NA		-93
NA		-93
NA		-92
NA		-92
NA		-92
NA		-92
NA		-92
NA		-92
NA		-92
NA		-92
NA		-92
NA		-92
NA		-91
NA		-91
NA		-91
NA		-91
NA		-91
NA		-91
NA		-91
NA		-91
NA		-91
NA		-91
NA		-91
NA		-91
NA		-91
NA		-90
NA		-90
NA		-90
NA		-90
NA		-90
NA		-90
NA		-90
NA		-90
NA		-90
NA		-90
NA		-89
NA		-89
NA		-89
NA		-89
NA		-89
NA		-89
NA		-89
NA		-89
NA		-89
NA		-89
NA		-88
NA		-88
NA		-88
NA		-88
NA		-88
NA		-88
NA		-88
NA		-88
NA		-88
NA		-88
NA		-88
NA		-87
NA		-87
NA		-87
NA		-87
NA		-87
NA		-87
NA		-87
NA		-87
NA		-87
NA		-87
NA		-87
NA		-87
NA		-87
NA		-87
NA		-87
NA		-86
NA		-86
NA		-86
NA		-86
NA		-86
NA		-86
NA		-86
NA		-86
NA		-86
NA		-86
NA		-85
NA		-85
NA		-85
NA		-85
NA		-85
NA		-85
NA		-85
NA		-85
NA		-85
NA		-85
NA		-84
NA		-84
NA		-84
NA		-84
NA		-84
NA		-84
NA		-84
NA		-84
NA		-84
NA		-84
NA		-84
NA		-84
NA		-83
NA		-83
NA		-83
NA		-83
NA		-83
NA		-83
NA		-83
NA		-83
NA		-83
NA		-83
NA		-83
NA		-83
NA		-83
NA		-83
NA		-83
NA		-83
NA		-82
NA		-82
NA		-82
NA		-82
NA		-82
NA		-82
NA		-82
NA		-82
NA		-82
NA		-82
NA		-82
NA		-82
NA		-82
NA		-81
NA		-81
NA		-81
NA		-81
NA		-81
NA		-81
NA		-81
NA		-81
NA		-81
NA		-81
NA		-81
NA		-81
NA		-81
NA		-81
NA		-81
NA		-81
NA		-81
NA		-81
NA		-81
NA		-81
NA		-81
NA		-81
NA		-81
NA		-81
NA		-81
NA		-81
NA		-80
NA		-80
NA		-80
NA		-80
NA		-80
NA		-80
NA		-80
NA		-80
NA		-80
NA		-80
NA		-80
NA		-80
NA		-80
NA		-80
NA		-80
NA		-80
NA		-80
NA		-80
NA		-80
NA		-80
NA		-80
NA		-79
NA		-79
NA		-79
NA		-79
NA		-79
NA		-79
NA		-79
NA		-79
NA		-79
NA		-79
NA		-79
NA		-79
NA		-79
NA		-79
NA		-79
NA		-79
NA		-79
NA		-79
NA		-79
NA		-79
NA		-79
NA		-79
NA		-79
NA		-79
NA		-78
NA		-78
NA		-78
NA		-78
NA		-78
NA		-78
NA		-78
NA		-78
NA		-78
NA		-78
NA		-78
NA		-78
NA		-78
NA		-78
NA		-78
NA		-78
NA		-78
NA		-78
NA		-78
NA		-77
NA		-77
NA		-77
NA		-77
NA		-77
NA		-77
NA		-77
NA		-77
NA		-77
NA		-77
NA		-77
NA		-77
NA		-77
NA		-77
NA		-77
NA		-77
NA		-77
NA		-77
NA		-77
NA		-76
NA		-76
NA		-76
NA		-76
NA		-76
NA		-76
NA		-76
NA		-76
NA		-76
NA		-76
NA		-76
NA		-76
NA		-76
NA		-76
NA		-76
NA		-76
NA		-76
NA		-76
NA		-76
NA		-76
NA		-76
NA		-76
NA		-75
NA		-75
NA		-75
NA		-75
NA		-75
NA		-75
NA		-75
NA		-75
NA		-75
NA		-75
NA		-75
NA		-75
NA		-75
NA		-75
NA		-75
NA		-75
NA		-75
NA		-75
NA		-75
NA		-75
NA		-75
NA		-75
NA		-74
NA		-74
NA		-74
NA		-74
NA		-74
NA		-74
NA		-74
NA		-74
NA		-74
NA		-74
NA		-74
NA		-74
NA		-74
NA		-74
NA		-74
NA		-74
NA		-74
NA		-74
NA		-74
NA		-74
NA		-74
NA		-73
NA		-73
NA		-73
NA		-73
NA		-73
NA		-73
NA		-73
NA		-73
NA		-73
NA		-73
NA		-73
NA		-73
NA		-73
NA		-73
NA		-73
NA		-73
NA		-73
NA		-73
NA		-73
NA		-73
NA		-73
NA		-72
NA		-72
NA		-72
NA		-72
NA		-72
NA		-72
NA		-72
NA		-72
NA		-72
NA		-72
NA		-72
NA		-72
NA		-72
NA		-72
NA		-72
NA		-72
NA		-72
NA		-72
NA		-72
NA		-72
NA		-72
NA		-72
NA		-72
NA		-72
NA		-72
NA		-72
NA		-72
NA		-72
NA		-72
NA		-72
NA		-72
NA		-71
NA		-71
NA		-71
NA		-71
NA		-71
NA		-71
NA		-71
NA		-71
NA		-71
NA		-71
NA		-71
NA		-71
NA		-71
NA		-71
NA		-71
NA		-71
NA		-71
NA		-71
NA		-71
NA		-71
NA		-71
NA		-71
NA		-71
NA		-70
NA		-70
NA		-70
NA		-70
NA		-70
NA		-70
NA		-70
NA		-70
NA		-70
NA		-70
NA		-70
NA		-70
NA		-70
NA		-70
NA		-70
NA		-70
NA		-70
NA		-70
NA		-70
NA		-70
NA		-70
NA		-70
NA		-70
NA		-70
NA		-70
NA		-70
NA		-70
NA		-70
NA		-70
NA		-69
NA		-69
NA		-69
NA		-69
NA		-69
NA		-69
NA		-69
NA		-69
NA		-69
NA		-69
NA		-69
NA		-69
NA		-69
NA		-69
NA		-69
NA		-69
NA		-69
NA		-69
NA		-69
NA		-69
NA		-69
NA		-69
NA		-69
NA		-69
NA		-69
NA		-69
NA		-69
NA		-69
NA		-69
NA		-69
NA		-69
NA		-69
NA		-69
NA		-69
NA		-69
NA		-69
NA		-68
NA		-68
NA		-68
NA		-68
NA		-68
NA		-68
NA		-68
NA		-68
NA		-68
NA		-68
NA		-68
NA		-68
NA		-68
NA		-68
NA		-68
NA		-68
NA		-68
NA		-68
NA		-68
NA		-68
NA		-68
NA		-68
NA		-68
NA		-68
NA		-68
NA		-68
NA		-68
NA		-68
NA		-68
NA		-68
NA		-68
NA		-68
NA		-68
NA		-68
NA		-68
NA		-68
NA		-68
NA		-67
NA		-67
NA		-67
NA		-67
NA		-67
NA		-67
NA		-67
NA		-67
NA		-67
NA		-67
NA		-67
NA		-67
NA		-67
NA		-67
NA		-67
NA		-67
NA		-67
NA		-67
NA		-67
NA		-67
NA		-67
NA		-67
NA		-67
NA		-67
NA		-67
NA		-67
NA		-67
NA		-67
NA		-67
NA		-67
NA		-67
NA		-67
NA		-67
NA		-67
NA		-67
NA		-67
NA		-67
NA		-67
NA		-66
NA		-66
NA		-66
NA		-66
NA		-66
NA		-66
NA		-66
NA		-66
NA		-66
NA		-66
NA		-66
NA		-66
NA		-66
NA		-66
NA		-66
NA		-66
NA		-66
NA		-66
NA		-66
NA		-66
NA		-66
NA		-66
NA		-66
NA		-66
NA		-66
NA		-66
NA		-66
NA		-66
NA		-66
NA		-66
NA		-66
NA		-66
NA		-66
NA		-65
NA		-65
NA		-65
NA		-65
NA		-65
NA		-65
NA		-65
NA		-65
NA		-65
NA		-65
NA		-65
NA		-65
NA		-65
NA		-65
NA		-65
NA		-65
NA		-65
NA		-65
NA		-65
NA		-65
NA		-65
NA		-65
NA		-65
NA		-65
NA		-65
NA		-65
NA		-65
NA		-65
NA		-65
NA		-65
NA		-65
NA		-65
NA		-65
NA		-64
NA		-64
NA		-64
NA		-64
NA		-64
NA		-64
NA		-64
NA		-64
NA		-64
NA		-64
NA		-64
NA		-64
NA		-64
NA		-64
NA		-64
NA		-64
NA		-64
NA		-64
NA		-64
NA		-64
NA		-64
NA		-64
NA		-64
NA		-64
NA		-64
NA		-64
NA		-64
NA		-64
NA		-64
NA		-64
NA		-64
NA		-64
NA		-64
NA		-64
NA		-64
NA		-64
NA		-64
NA		-64
NA		-64
NA		-64
NA		-64
NA		-64
NA		-64
NA		-64
NA		-64
NA		-64
NA		-63
NA		-63
NA		-63
NA		-63
NA		-63
NA		-63
NA		-63
NA		-63
NA		-63
NA		-63
NA		-63
NA		-63
NA		-63
NA		-63
NA		-63
NA		-63
NA		-63
NA		-63
NA		-63
NA		-63
NA		-63
NA		-63
NA		-63
NA		-63
NA		-63
NA		-63
NA		-63
NA		-63
NA		-63
NA		-63
NA		-63
NA		-63
NA		-63
NA		-63
NA		-63
NA		-63
NA		-63
NA		-63
NA		-63
NA		-63
NA		-63
NA		-63
NA		-62
NA		-62
NA		-62
NA		-62
NA		-62
NA		-62
NA		-62
NA		-62
NA		-62
NA		-62
NA		-62
NA		-62
NA		-62
NA		-62
NA		-62
NA		-62
NA		-62
NA		-62
NA		-62
NA		-62
NA		-62
NA		-62
NA		-62
NA		-62
NA		-62
NA		-62
NA		-62
NA		-62
NA		-62
NA		-62
NA		-62
NA		-62
NA		-62
NA		-62
NA		-62
NA		-62
NA		-62
NA		-62
NA		-62
NA		-62
NA		-62
NA		-62
NA		-62
NA		-62
NA		-62
NA		-62
NA		-62
NA		-62
NA		-61
NA		-61
NA		-61
NA		-61
NA		-61
NA		-61
NA		-61
NA		-61
NA		-61
NA		-61
NA		-61
NA		-61
NA		-61
NA		-61
NA		-61
NA		-61
NA		-61
NA		-61
NA		-61
NA		-61
NA		-61
NA		-61
NA		-61
NA		-61
NA		-61
NA		-61
NA		-61
NA		-61
NA		-61
NA		-61
NA		-61
NA		-61
NA		-61
NA		-61
NA		-61
NA		-61
NA		-61
NA		-61
NA		-61
NA		-61
NA		-61
NA		-61
NA		-61
NA		-61
NA		-61
NA		-60
NA		-60
NA		-60
NA		-60
NA		-60
NA		-60
NA		-60
NA		-60
NA		-60
NA		-60
NA		-60
NA		-60
NA		-60
NA		-60
NA		-60
NA		-60
NA		-60
NA		-60
NA		-60
NA		-60
NA		-60
NA		-60
NA		-60
NA		-60
NA		-60
NA		-60
NA		-60
NA		-60
NA		-60
NA		-60
NA		-60
NA		-60
NA		-60
NA		-60
NA		-60
NA		-60
NA		-60
NA		-60
NA		-60
NA		-60
NA		-60
NA		-59
NA		-59
NA		-59
NA		-59
NA		-59
NA		-59
NA		-59
NA		-59
NA		-59
NA		-59
NA		-59
NA		-59
NA		-59
NA		-59
NA		-59
NA		-59
NA		-59
NA		-59
NA		-59
NA		-59
NA		-59
NA		-59
NA		-59
NA		-59
NA		-59
NA		-59
NA		-59
NA		-59
NA		-59
NA		-59
NA		-59
NA		-59
NA		-59
NA		-59
NA		-59
NA		-59
NA		-59
NA		-59
NA		-59
NA		-59
NA		-59
NA		-59
NA		-59
NA		-59
NA		-59
NA		-59
NA		-59
NA		-59
NA		-59
NA		-59
NA		-59
NA		-59
NA		-59
NA		-59
NA		-58
NA		-58
NA		-58
NA		-58
NA		-58
NA		-58
NA		-58
NA		-58
NA		-58
NA		-58
NA		-58
NA		-58
NA		-58
NA		-58
NA		-58
NA		-58
NA		-58
NA		-58
NA		-58
NA		-58
NA		-58
NA		-58
NA		-58
NA		-58
NA		-58
NA		-58
NA		-58
NA		-58
NA		-58
NA		-58
NA		-58
NA		-58
NA		-58
NA		-58
NA		-58
NA		-58
NA		-58
NA		-58
NA		-58
NA		-58
NA		-57
NA		-57
NA		-57
NA		-57
NA		-57
NA		-57
NA		-57
NA		-57
NA		-57
NA		-57
NA		-57
NA		-57
NA		-57
NA		-57
NA		-57
NA		-57
NA		-57
NA		-57
NA		-57
NA		-57
NA		-57
NA		-57
NA		-57
NA		-57
NA		-57
NA		-57
NA		-57
NA		-57
NA		-57
NA		-57
NA		-57
NA		-57
NA		-57
NA		-57
NA		-57
NA		-57
NA		-57
NA		-57
NA		-57
NA		-57
NA		-57
NA		-57
NA		-57
NA		-57
NA		-57
NA		-57
NA		-57
NA		-57
NA		-57
NA		-57
NA		-57
NA		-57
NA		-57
NA		-56
NA		-56
NA		-56
NA		-56
NA		-56
NA		-56
NA		-56
NA		-56
NA		-56
NA		-56
NA		-56
NA		-56
NA		-56
NA		-56
NA		-56
NA		-56
NA		-56
NA		-56
NA		-56
NA		-56
NA		-56
NA		-56
NA		-56
NA		-56
NA		-56
NA		-56
NA		-56
NA		-56
NA		-56
NA		-56
NA		-56
NA		-56
NA		-56
NA		-56
NA		-56
NA		-56
NA		-56
NA		-56
NA		-56
NA		-56
NA		-56
NA		-56
NA		-56
NA		-56
NA		-56
NA		-56
NA		-56
NA		-55
NA		-55
NA		-55
NA		-55
NA		-55
NA		-55
NA		-55
NA		-55
NA		-55
NA		-55
NA		-55
NA		-55
NA		-55
NA		-55
NA		-55
NA		-55
NA		-55
NA		-55
NA		-55
NA		-55
NA		-55
NA		-55
NA		-55
NA		-55
NA		-55
NA		-55
NA		-55
NA		-55
NA		-55
NA		-55
NA		-55
NA		-55
NA		-55
NA		-55
NA		-55
NA		-55
NA		-55
NA		-55
NA		-55
NA		-55
NA		-55
NA		-55
NA		-55
NA		-55
NA		-55
NA		-55
NA		-55
NA		-55
NA		-55
NA		-55
NA		-55
NA		-55
NA		-55
NA		-55
NA		-55
NA		-55
NA		-55
NA		-55
NA		-55
NA		-55
NA		-55
NA		-55
NA		-55
NA		-55
NA		-55
NA		-55
NA		-55
NA		-55
NA		-55
NA		-55
NA		-55
NA		-54
NA		-54
NA		-54
NA		-54
NA		-54
NA		-54
NA		-54
NA		-54
NA		-54
NA		-54
NA		-54
NA		-54
NA		-54
NA		-54
NA		-54
NA		-54
NA		-54
NA		-54
NA		-54
NA		-54
NA		-54
NA		-54
NA		-54
NA		-54
NA		-54
NA		-54
NA		-54
NA		-54
NA		-54
NA		-54
NA		-54
NA		-54
NA		-54
NA		-54
NA		-54
NA		-54
NA		-54
NA		-54
NA		-54
NA		-54
NA		-54
NA		-54
NA		-54
NA		-54
NA		-53
NA		-53
NA		-53
NA		-53
NA		-53
NA		-53
NA		-53
NA		-53
NA		-53
NA		-53
NA		-53
NA		-53
NA		-53
NA		-53
NA		-53
NA		-53
NA		-53
NA		-53
NA		-53
NA		-53
NA		-53
NA		-53
NA		-53
[truncated: 241,505 more rows]
