# Supplementary material for: Quadruple 9-mer-based protein binding microarray with DsRed fusion protein
Source: BMC Mol Biol. 2009 Sep 18;10:91. doi: 10.1186/1471-2199-10-91 (PMC2754467; doi:10.1186/1471-2199-10-91)
Supplement: Additional file 8 — The first raw data of OsNAC6 PBM. The raw microarray data of OsNAC6 used to determine binding sequence in this work. [file 1471-2199-10-91-S8.ZIP › OsNac6_121208.csv]

ATF	1
29	56
Type=GenePix Results 3
DateTime=2008/12/13 00:39:43
Settings=
GalFile=D:\Agilent\Gal\UPBM08508.gal
PixelSize=5
Wavelengths=635 532
ImageFiles=D:\Agilent\Rice\OsNac6\OsNac6_121208.tif 2 D:\Agilent\Rice\OsNac6\OsNac6_121208.tif 3
NormalizationMethod=None
NormalizationFactors=1 1
JpegImage=
StdDev=Type 1
RatioFormulations=W1/W2 (635/532)
FeatureType=Circular
Barcode=
BackgroundSubtraction=LocalFeature
ImageOrigin=720, 2520
JpegOrigin=750, 2640
Creator=GenePix Pro 5.1.0.19
Scanner=GenePix 4000B [83943]
FocusPosition=0
Temperature=27.94
LinesAveraged=1
Comment=
PMTGain=550 700
ScanPower=100 100
LaserPower=3.18 3.67
Filters=<Empty> <Empty>
ScanRegion=144,504,4128,12144
Supplier=
Block	Column	Row	Name	ID	X	Y	Dia.	F635 Median	F635 Mean	F635 SD	F635 CV	B635	B635 Median	B635 Mean	B635 SD	B635 CV	F532 Median	F532 Mean	F532 SD	F532 CV	B532	B532 Median	B532 Mean	B532 SD	B532 CV	Ratio of Medians (635/532)	Ratio of Means (635/532)	Median of Ratios (635/532)	Mean of Ratios (635/532)	Ratios SD (635/532)	Sum of Medians (635/532)	Sum of Means (635/532)	Log Ratio (635/532)	F635 Median - B635	F532 Median - B532	F635 Mean - B635	F532 Mean - B532	F635 Total Intensity	F532 Total Intensity	Flags	Normalize	Autoflag
1	1	1	DarkCorner	DarkCorner	930	2760	50	35	41	21	51	32	32	36	16	44	1414	1411	561	39	485	485	517	282	54	0.003	0.01	0.018	0.016	3	932	935	-8.275	3	929	9	926	3292	112845	0	0	0
1	2	1	DarkCorner	DarkCorner	1005	2765	50	33	39	22	56	33	33	35	13	37	1394	1470	423	28	488	488	509	292	57	0	0.006	0.008	0.01	4.401	906	988	Error	0	906	6	982	3132	117564	0	0	0
1	3	1	DarkCorner	DarkCorner	1080	2765	50	33	36	14	38	33	33	36	15	41	1422	1396	498	35	501	501	540	310	57	0	0.003	0.012	0.01	3.341	921	898	Error	0	921	3	895	2899	111700	0	0	0
1	4	1	DarkCorner	DarkCorner	1155	2765	50	34	36	15	41	33	33	37	17	45	1433	1502	505	33	535	535	548	277	50	0.001	0.003	0.012	0.01	3.495	899	970	-9.811	1	898	3	967	2851	120182	0	0	0
1	5	1	unmapped	UPB_013260	1225	2765	50	1994	1861	474	25	34	34	40	24	60	836	811	402	49	513	513	519	264	50	6.068	6.131	4.412	6.369	4.266	2283	2125	2.601	1960	323	1827	298	148894	64913	0	0	0
1	6	1	unmapped	UPB_227728	1300	2765	55	688	672	213	31	36	36	43	27	62	7621	7688	1266	16	488	488	523	288	55	0.091	0.088	0.091	0.084	1.657	7785	7836	-3.452	652	7133	636	7200	53794	615012	0	0	0
1	7	1	unmapped	UPB_161763	1370	2765	45	2287	2281	306	13	39	39	56	49	87	746	844	411	48	481	481	520	276	53	8.483	6.176	5.448	6.348	2.385	2513	2605	3.085	2248	265	2242	363	118636	43893	0	0	0
1	8	1	unmapped	UPB_151273	1445	2765	50	4288	3987	971	24	40	40	61	60	98	960	986	383	38	526	526	564	304	53	9.788	8.58	9.356	10.444	2.964	4682	4407	3.291	4248	434	3947	460	318993	78879	0	0	0
1	9	1	unmapped	UPB_029461	1520	2765	50	4890	4484	1317	29	38	38	57	60	105	736	796	361	45	504	504	556	310	55	20.914	15.226	11.378	12.361	3.282	5084	4738	4.386	4852	232	4446	292	358758	63703	0	0	0
1	10	1	unmapped	UPB_099611	1590	2765	50	978	964	288	29	36	36	49	42	85	855	839	356	42	493	493	546	292	53	2.602	2.682	2.421	2.731	2.823	1304	1274	1.38	942	362	928	346	77139	67119	0	0	0
1	11	1	unmapped	UPB_134447	1665	2765	50	1671	1594	443	27	37	37	45	31	68	798	863	430	49	547	547	593	321	54	6.51	4.927	3.751	5.268	4.025	1885	1873	2.703	1634	251	1557	316	127498	69031	0	0	0
1	12	1	unmapped	UPB_120795	1735	2765	55	1478	1391	439	31	36	36	47	34	72	1016	1061	432	40	600	600	625	313	50	3.466	2.939	2.816	2.985	3.573	1858	1816	1.793	1442	416	1355	461	111316	84888	0	0	0
1	13	1	unmapped	UPB_133530	1810	2765	50	3133	2877	748	25	36	36	49	37	75	823	813	348	42	600	600	657	345	52	13.888	13.338	8.492	9.497	2.642	3320	3054	3.796	3097	223	2841	213	230167	65029	0	0	0
1	14	1	unmapped	UPB_199102	1885	2770	50	2002	1901	608	31	36	36	47	35	74	886	877	348	39	580	580	619	306	49	6.425	6.279	4.726	5.053	2.549	2272	2162	2.684	1966	306	1865	297	152058	70195	0	0	0
1	15	1	unmapped	UPB_042758	1955	2765	50	2725	2604	751	28	35	35	44	28	63	783	840	344	40	590	590	617	297	48	13.938	10.276	9.081	9.67	2.776	2883	2819	3.801	2690	193	2569	250	208286	67169	0	0	0
1	16	1	unmapped	UPB_185067	2030	2765	50	1594	1494	404	27	36	36	46	31	67	923	956	358	37	570	570	601	315	52	4.414	3.777	3.223	3.916	2.829	1911	1844	2.142	1558	353	1458	386	119540	76510	0	0	0
1	17	1	unmapped	UPB_060685	2105	2765	50	2803	2624	740	28	34	34	47	32	68	917	911	331	36	580	580	615	302	49	8.217	7.825	6.963	8.15	2.754	3106	2921	3.039	2769	337	2590	331	209908	72854	0	0	0
1	18	1	unmapped	UPB_043186	2175	2765	50	2829	2634	759	28	34	34	52	42	80	950	956	359	37	636	636	665	326	49	8.901	8.125	7.061	7.944	3.172	3109	2920	3.154	2795	314	2600	320	210690	76473	0	0	0
1	19	1	unmapped	UPB_010077	2250	2765	50	2857	2623	734	27	36	36	52	43	82	1043	1004	364	36	647	647	683	339	49	7.124	7.246	5.86	7.572	2.868	3217	2944	2.833	2821	396	2587	357	209876	80343	0	0	0
1	20	1	unmapped	UPB_198299	2325	2765	50	1122	1054	327	31	36	36	45	32	71	1105	1097	379	34	679	679	733	339	46	2.549	2.435	2.089	2.325	2.927	1512	1436	1.35	1086	426	1018	418	84339	87769	0	0	0
1	21	1	unmapped	UPB_119859	2400	2765	50	1966	1845	543	29	36	36	47	34	72	950	1039	382	36	684	684	720	338	46	7.256	5.096	5.944	6.105	3.324	2196	2164	2.859	1930	266	1809	355	147565	83128	0	0	0
1	22	1	unmapped	UPB_018472	2470	2765	50	1870	1802	420	23	36	36	48	33	68	1260	1497	762	50	718	718	749	350	46	3.384	2.267	2.756	3.068	2.963	2376	2545	1.759	1834	542	1766	779	144156	119794	0	0	0
1	23	1	unmapped	UPB_175098	2545	2765	45	1532	1532	242	15	37	37	49	32	65	887	913	390	42	684	684	701	333	47	7.365	6.528	4.239	6.209	3.979	1698	1724	2.881	1495	203	1495	229	79656	47475	0	0	0
1	24	1	unmapped	UPB_063651	2615	2765	45	2751	2771	304	10	38	38	58	54	93	1127	1200	417	34	680	680	707	351	49	6.069	5.256	5.501	6.688	2.498	3160	3253	2.602	2713	447	2733	520	144098	62408	0	0	0
1	25	1	unmapped	UPB_006708	2690	2765	50	1896	1841	452	24	38	38	53	49	92	1123	1261	684	54	698	698	733	351	47	4.372	3.202	3.49	4.322	2.742	2283	2366	2.128	1858	425	1803	563	147242	100908	0	0	0
1	26	1	unmapped	UPB_065636	2765	2765	50	2281	2181	599	27	36	36	45	29	64	1072	1076	355	32	734	734	734	329	44	6.642	6.272	4.894	5.659	2.506	2583	2487	2.732	2245	338	2145	342	174486	86077	0	0	0
1	27	1	unmapped	UPB_132205	2835	2765	50	2114	2012	483	24	34	34	47	35	74	1002	1084	482	44	740	740	764	319	41	7.939	5.75	4.799	6.257	3.415	2342	2322	2.989	2080	262	1978	344	160995	86692	0	0	0
1	28	1	unmapped	UPB_197084	2910	2765	50	577	591	182	30	37	37	47	34	72	3096	3106	741	23	717	717	750	316	42	0.227	0.232	0.229	0.227	1.693	2919	2943	-2.139	540	2379	554	2389	47259	248487	0	0	0
1	29	1	unmapped	UPB_226136	2985	2765	50	2672	2499	701	28	36	36	46	33	71	1155	1163	370	31	697	697	732	354	48	5.755	5.285	5.065	5.656	2.655	3094	2929	2.525	2636	458	2463	466	199912	93071	0	0	0
1	30	1	unmapped	UPB_178615	3055	2765	50	1058	1023	301	29	36	36	47	33	70	897	922	339	36	763	763	786	352	44	7.627	6.208	3.443	3.812	2.768	1156	1146	2.931	1022	134	987	159	81807	73740	0	0	0
1	31	1	unmapped	UPB_126134	3130	2765	50	2940	2773	696	25	36	36	49	35	71	999	993	324	32	757	757	756	331	43	12	11.597	8.938	10.86	2.997	3146	2973	3.585	2904	242	2737	236	221870	79405	0	0	0
1	32	1	unmapped	UPB_028852	3205	2765	50	4015	3734	973	26	37	37	54	52	96	1260	1229	424	34	782	782	793	351	44	8.322	8.271	6.282	7.323	2.563	4456	4144	3.057	3978	478	3697	447	298683	98349	0	0	0
1	33	1	unmapped	UPB_226694	3280	2765	50	1125	1049	368	35	35	35	47	39	82	1010	1065	376	35	751	751	798	346	43	4.208	3.229	2.752	3.042	4.269	1349	1328	2.073	1090	259	1014	314	83954	85207	0	0	0
1	34	1	unmapped	UPB_189383	3350	2765	50	2355	2250	642	28	35	35	45	32	71	1101	1157	414	35	783	783	810	351	43	7.296	5.922	4.522	5.127	2.46	2638	2589	2.867	2320	318	2215	374	180024	92568	0	0	0
1	35	1	unmapped	UPB_190331	3420	2765	50	1020	969	365	37	42	42	58	40	68	967	1031	415	40	777	777	808	355	43	5.147	3.65	2.174	2.81	4.54	1168	1181	2.364	978	190	927	254	77534	82479	0	0	0
1	36	1	unmapped	UPB_186066	3495	2765	50	2019	1891	579	30	46	46	76	93	122	1008	1021	378	37	787	787	839	370	44	8.928	7.885	6.976	7.626	3.574	2194	2079	3.158	1973	221	1845	234	151247	81647	0	0	0
1	37	1	unmapped	UPB_202022	3570	2760	25	607	606	184	30	66	66	179	218	121	1202	1228	487	39	868	868	922	398	43	1.62	1.5	0.933	1.269	2.906	875	900	0.696	541	334	540	360	7276	14733	0	0	0
1	38	1	unmapped	UPB_213475	3645	2765	55	469	459	163	35	38	38	69	109	157	4567	4768	1230	25	840	840	868	357	41	0.116	0.107	0.119	0.098	2.262	4158	4349	-3.112	431	3727	421	3928	36688	381477	0	0	0
1	39	1	unmapped	UPB_018764	3715	2765	50	2220	2050	679	33	37	37	46	28	60	1193	1197	470	39	856	856	877	328	37	6.478	5.903	4.385	4.64	2.47	2520	2354	2.695	2183	337	2013	341	163981	95760	0	0	0
1	40	1	unmapped	UPB_168227	3790	2765	50	2632	2479	677	27	39	39	53	44	83	1056	1109	508	45	797	797	831	373	44	10.012	7.821	5.679	6.283	2.807	2852	2752	3.324	2593	259	2440	312	198338	88747	0	0	0
1	41	1		NA	3860	2765	65	39	43	21	48	38	38	49	40	81	887	902	367	40	842	842	882	409	46	0.022	0.083	0.034	0.029	4.403	46	65	-5.492	1	45	5	60	5158	108247	-50	0	0
1	42	1	unmapped	UPB_157097	3935	2765	50	3041	2899	781	26	41	41	63	61	96	1490	1449	517	35	872	872	893	379	42	4.854	4.953	4.391	4.75	2.714	3618	3435	2.279	3000	618	2858	577	231896	115912	0	0	0
1	43	1	unmapped	UPB_206877	4010	2765	55	1063	1047	329	31	41	41	58	53	91	3003	2977	792	26	870	870	880	354	40	0.479	0.477	0.496	0.48	1.938	3155	3113	-1.061	1022	2133	1006	2107	83765	238128	0	0	0
1	44	1	unmapped	UPB_101182	4080	2765	45	1264	1271	208	16	38	38	48	34	70	1186	1194	398	33	865	865	884	364	41	3.819	3.748	2.716	3.361	2.058	1547	1562	1.933	1226	321	1233	329	66073	62067	0	0	0
1	45	1	unmapped	UPB_112849	4155	2765	50	3174	2920	809	27	39	39	54	44	81	1208	1261	480	38	891	891	913	354	38	9.89	7.786	7.274	7.661	3.526	3452	3251	3.306	3135	317	2881	370	233583	100861	0	0	0
1	46	1	unmapped	UPB_148176	4230	2765	50	3578	3325	876	26	39	39	59	58	98	1286	1269	430	33	883	883	888	369	41	8.782	8.513	7.156	8.446	2.817	3942	3672	3.134	3539	403	3286	386	266022	101504	0	0	0
1	47	1	unmapped	UPB_002355	4300	2765	50	1633	1549	486	31	40	40	54	42	77	1330	1408	567	40	906	906	925	374	40	3.757	3.006	2.691	3.033	2.581	2017	2011	1.91	1593	424	1509	502	123906	112655	0	0	0
1	48	1	unmapped	UPB_167072	4375	2765	55	2617	2483	674	27	40	40	52	39	75	1525	1680	746	44	962	962	974	385	39	4.577	3.403	3.616	3.929	3.745	3140	3161	2.194	2577	563	2443	718	198659	134389	0	0	0
1	49	1	unmapped	UPB_223456	4445	2765	50	636	600	246	41	40	40	52	37	71	1429	1568	672	42	958	958	993	423	42	1.265	0.918	0.922	0.798	3.82	1067	1170	0.34	596	471	560	610	47966	125401	0	0	0
1	50	1	unmapped	UPB_076807	4525	2765	50	1491	1391	421	30	42	42	53	33	62	1400	1413	471	33	952	952	978	390	39	3.234	2.926	2.479	2.498	2.334	1897	1810	1.693	1449	448	1349	461	111276	113043	0	0	0
1	51	1	unmapped	UPB_027648	4595	2765	45	3278	3314	369	11	45	45	66	63	95	1274	1352	508	37	943	943	979	389	39	9.767	7.993	6.946	7.732	2.641	3564	3678	3.288	3233	331	3269	409	172351	70281	0	0	0
1	52	1	unmapped	UPB_187601	4670	2765	50	2933	2706	669	24	44	44	63	56	88	1347	1327	434	32	967	967	1008	405	40	7.603	7.394	5.439	6.758	3.134	3269	3022	2.926	2889	380	2662	360	216468	106192	0	0	0
1	53	1	unmapped	UPB_144370	4745	2765	50	4639	4256	1230	28	41	41	56	44	78	1298	1397	487	34	986	986	1018	425	41	14.737	10.255	9.784	11.367	3.424	4910	4626	3.881	4598	312	4215	411	340476	111746	0	0	0
1	54	1	unmapped	UPB_205404	4810	2765	35	722	743	144	19	55	55	101	144	142	1351	1354	430	31	996	996	1037	365	35	1.879	1.922	1.577	1.742	2.213	1022	1046	0.91	667	355	688	358	23785	43329	0	0	0
1	55	1	unmapped	UPB_112292	4890	2765	50	3318	3132	878	28	45	45	77	110	142	1413	1403	440	31	993	993	1006	363	36	7.793	7.529	6.013	5.881	2.514	3693	3497	2.962	3273	420	3087	410	250598	112229	0	0	0
1	56	1	unmapped	UPB_035980	4960	2765	45	3082	3019	367	12	44	44	68	61	89	1330	1316	497	37	971	971	1021	407	39	8.462	8.623	5.092	7.065	2.875	3397	3320	3.081	3038	359	2975	345	156979	68428	0	0	0
1	57	1	unmapped	UPB_215968	5035	2765	50	3839	3529	921	26	42	42	63	56	88	1265	1310	454	34	969	969	1030	432	41	12.828	10.226	7.815	9.951	3.455	4093	3828	3.681	3797	296	3487	341	282285	104801	0	0	0
1	58	1	unmapped	UPB_229117	5110	2765	50	1214	1168	357	30	41	41	53	34	64	1428	1533	619	40	994	994	1026	390	38	2.703	2.091	1.68	1.937	4.576	1607	1666	1.434	1173	434	1127	539	93438	122632	0	0	0
1	59	1	unmapped	UPB_018151	5180	2765	45	1528	1567	253	16	44	44	56	38	67	1446	1365	394	28	1082	1082	1086	391	36	4.077	5.382	3.27	4.792	3.467	1848	1806	2.027	1484	364	1523	283	81487	70960	0	0	0
1	60	1	unmapped	UPB_028605	5255	2765	55	3407	3150	847	26	41	41	58	47	81	1928	1902	718	37	1078	1078	1105	417	37	3.96	3.773	3.878	4.163	3.284	4216	3933	1.986	3366	850	3109	824	252036	152195	0	0	0
1	61	1	unmapped	UPB_061145	5330	2765	50	3257	3007	898	29	44	44	62	48	77	1500	1517	483	31	1029	1029	1066	426	39	6.822	6.072	5.915	5.907	3.286	3684	3451	2.77	3213	471	2963	488	240569	121397	0	0	0
1	62	1	unmapped	UPB_122711	5400	2765	45	3247	3266	365	11	46	46	66	50	75	1368	1369	474	34	964	964	990	352	35	7.923	7.951	6.616	7.589	2.444	3605	3625	2.986	3201	404	3220	405	169846	71186	0	0	0
1	63	1	unmapped	UPB_108920	5475	2765	50	2991	2856	765	26	42	42	59	47	79	1374	1381	421	30	1066	1066	1073	393	36	9.575	8.933	7.945	8.046	2.907	3257	3129	3.259	2949	308	2814	315	228495	110517	0	0	0
1	64	1	unmapped	UPB_093588	5550	2765	50	1057	1011	338	33	39	39	49	31	63	1389	1363	403	29	1078	1078	1092	419	38	3.273	3.411	2.101	2.804	3.919	1329	1257	1.711	1018	311	972	285	80867	109007	0	0	0
1	65	1	unmapped	UPB_191058	5620	2770	50	2298	2106	669	31	41	41	51	30	58	1218	1332	442	33	1056	1056	1107	437	39	13.932	7.482	4.88	6.145	4.304	2419	2341	3.8	2257	162	2065	276	168455	106543	0	0	0
1	66	1	unmapped	UPB_039124	5695	2765	45	2140	2145	349	16	46	46	60	42	70	2112	2134	574	26	1101	1101	1115	424	38	2.071	2.032	2.049	2.401	2.176	3105	3132	1.05	2094	1011	2099	1033	111527	110983	0	0	0
1	67	1	unmapped	UPB_070340	5770	2765	50	1488	1456	414	28	42	42	54	36	66	1344	1422	420	29	1061	1061	1099	404	36	5.11	3.917	3.824	3.594	2.878	1729	1775	2.353	1446	283	1414	361	116446	113782	0	0	0
1	68	1	unmapped	UPB_029860	5840	2770	50	2378	2110	753	35	43	43	55	36	65	1440	1492	561	37	1023	1023	1068	411	38	5.6	4.407	4.017	4.256	3.426	2752	2536	2.485	2335	417	2067	469	168803	119366	0	0	0
1	69	1	unmapped	UPB_033750	5915	2765	50	4544	4261	1191	27	46	46	63	54	85	1404	1433	479	33	1048	1048	1067	393	36	12.635	10.948	7.763	9.519	2.427	4854	4600	3.659	4498	356	4215	385	340869	114663	0	0	0
1	70	1	unmapped	UPB_184635	5990	2765	50	1681	1579	467	29	44	44	64	57	89	1330	1386	459	33	1059	1059	1110	420	37	6.041	4.694	3.804	4.84	4.187	1908	1862	2.595	1637	271	1535	327	126333	110845	0	0	0
1	71	1	unmapped	UPB_217956	6065	2765	30	430	424	104	24	41	41	60	55	91	1416	1403	434	30	1052	1052	1131	478	42	1.069	1.091	0.677	0.814	2.057	753	734	0.096	389	364	383	351	13577	44907	0	0	0
1	72	1	unmapped	UPB_108060	6135	2765	50	3140	2974	824	27	43	43	57	44	77	1477	1432	430	30	1036	1036	1078	421	39	7.023	7.402	5.238	5.806	1.983	3538	3327	2.812	3097	441	2931	396	237904	114533	0	0	0
1	73	1	unmapped	UPB_160276	6205	2765	45	3545	3512	457	13	52	52	78	71	91	1398	1406	517	36	1063	1063	1101	415	37	10.427	10.087	7.149	7.677	2.242	3828	3803	3.382	3493	335	3460	343	182647	73118	0	0	0
1	74	1	unmapped	UPB_104887	6285	2770	45	2451	2472	339	13	47	47	69	58	84	1348	1390	419	30	1116	1116	1144	414	36	10.362	8.85	7.439	8.312	2.668	2636	2699	3.373	2404	232	2425	274	128547	72276	0	0	0
1	75	1	unmapped	UPB_142559	6350	2765	45	3345	3279	449	13	47	47	81	112	138	1293	1390	548	39	1093	1093	1132	422	37	16.49	10.882	6.922	8.454	2.979	3498	3529	4.044	3298	200	3232	297	170522	72258	0	0	0
1	76	1	unmapped	UPB_177952	6430	2765	50	1645	1521	462	30	43	43	70	104	148	1425	1471	472	32	1074	1074	1106	412	37	4.564	3.723	3.777	3.589	3.751	1953	1875	2.19	1602	351	1478	397	121664	117643	0	0	0
1	77	1	unmapped	UPB_012652	6500	2765	50	2683	2416	728	30	43	43	56	43	76	1353	1439	454	31	1094	1094	1144	407	35	10.193	6.878	4.831	5.667	3.03	2899	2718	3.35	2640	259	2373	345	193310	115087	0	0	0
1	78	1	unmapped	UPB_078037	6575	2770	50	2287	2156	629	29	45	45	59	48	81	1616	1604	503	31	1123	1123	1163	406	34	4.548	4.389	3.903	4.012	2.793	2735	2592	2.185	2242	493	2111	481	172507	128359	0	0	0
1	79	1	unmapped	UPB_232943	6650	2770	50	2247	2103	600	28	46	46	53	33	62	1523	1515	489	32	1075	1075	1111	378	34	4.913	4.675	3.346	4.195	2.876	2649	2497	2.297	2201	448	2057	440	168262	121181	0	0	0
1	80	1	unmapped	UPB_230926	6720	2765	45	957	987	213	21	46	46	55	33	60	1409	1426	481	33	1093	1093	1139	420	36	2.883	2.826	1.783	1.954	2.113	1227	1274	1.528	911	316	941	333	51305	74171	0	0	0
1	81	1	unmapped	UPB_019787	6795	2770	50	1525	1422	418	29	43	43	53	30	56	1399	1394	463	33	1155	1155	1148	404	35	6.074	5.77	3.096	4.164	3.469	1726	1618	2.603	1482	244	1379	239	113782	111483	0	0	0
1	82	1	unmapped	UPB_100958	6870	2765	50	2391	2249	693	30	42	42	54	35	64	1740	1683	466	27	1117	1117	1134	411	36	3.77	3.899	3.334	3.776	2.47	2972	2773	1.915	2349	623	2207	566	179910	134614	0	0	0
1	83	1	unmapped	UPB_208623	6940	2765	45	2103	2100	279	13	49	49	66	57	86	1387	1375	493	35	1118	1118	1150	427	37	7.636	7.981	5.82	7.166	3.284	2323	2308	2.933	2054	269	2051	257	109199	71484	0	0	0
1	84	1	unmapped	UPB_198346	7015	2765	45	1207	1217	200	16	45	45	60	47	78	1393	1380	404	29	1132	1132	1536	4488	292	4.452	4.726	3.054	3.681	2.743	1423	1420	2.154	1162	261	1172	248	63281	71768	0	0	0
1	85	1	unmapped	UPB_206302	7095	2765	45	663	661	196	29	42	42	53	35	66	1380	1339	443	33	1180	1180	1640	4960	302	3.105	3.893	2.175	2.257	4.474	821	778	1.635	621	200	619	159	34389	69643	0	0	0
1	86	1	unmapped	UPB_170835	7160	2765	50	1742	1629	558	34	43	43	54	35	64	1310	1368	478	34	1180	1180	1228	442	35	13.069	8.436	4.306	4.663	4.136	1829	1774	3.708	1699	130	1586	188	130300	109438	0	0	0
1	87	1	unmapped	UPB_066738	7235	2770	50	2303	2228	629	28	42	42	52	32	61	1501	1504	463	30	1190	1190	1200	408	34	7.27	6.962	5.322	5.727	2.807	2572	2500	2.862	2261	311	2186	314	178212	120316	0	0	0
1	88	1	unmapped	UPB_113925	7310	2770	50	3081	2814	793	28	39	39	46	28	60	2833	2807	684	24	1077	1077	1123	384	34	1.732	1.604	1.651	1.63	1.666	4798	4505	0.793	3042	1756	2775	1730	225149	224521	0	0	0
1	89	1	unmapped	UPB_183950	7380	2765	50	2712	2590	772	29	44	44	60	50	83	1350	1403	518	36	1129	1129	1127	417	37	12.072	9.292	5.463	6.601	3.707	2889	2820	3.594	2668	221	2546	274	207225	112209	0	0	0
1	90	1	unmapped	UPB_010786	7455	2770	50	2030	1948	517	26	49	49	62	46	74	1528	1563	504	32	1140	1140	1149	428	37	5.106	4.489	4.563	5.047	3.458	2369	2322	2.352	1981	388	1899	423	155838	125075	0	0	0
1	91	1	unmapped	UPB_083646	7530	2770	50	958	940	330	35	44	44	52	32	61	1438	1486	490	32	1135	1135	1158	401	34	3.017	2.553	2.138	2.131	3.619	1217	1247	1.593	914	303	896	351	75165	118856	0	0	0
1	92	1	unmapped	UPB_076186	7600	2770	50	2646	2443	740	30	45	45	55	35	63	1423	1498	453	30	1206	1206	1220	429	35	11.986	8.212	6.084	6.509	2.791	2818	2690	3.583	2601	217	2398	292	195406	119802	0	0	0
1	93	1	unmapped	UPB_163534	7675	2765	50	2328	2238	646	28	46	46	60	46	76	1465	1452	545	37	1115	1115	1135	412	36	6.52	6.504	4.013	5.238	3.299	2632	2529	2.705	2282	350	2192	337	179058	116196	0	0	0
1	94	1	unmapped	UPB_174008	7750	2765	50	3069	2854	894	31	46	46	64	52	81	1452	1506	448	29	1136	1136	1174	473	40	9.566	7.589	5.846	6.604	3.349	3339	3178	3.258	3023	316	2808	370	228308	120469	0	0	0
1	95	1	unmapped	UPB_203239	7820	2770	50	2768	2570	806	31	51	51	65	49	75	1388	1413	477	33	1156	1156	1206	429	35	11.711	9.802	6.478	6.719	3.579	2949	2776	3.55	2717	232	2519	257	205616	113050	0	0	0
1	96	1	unmapped	UPB_157756	7895	2765	50	2851	2684	722	26	49	49	63	44	69	1521	1437	463	32	1155	1155	1166	441	37	7.656	9.344	4.817	5.824	2.454	3168	2917	2.937	2802	366	2635	282	214710	114921	0	0	0
1	97	1	unmapped	UPB_081420	7970	2765	45	2272	2308	327	14	52	52	69	50	72	1276	1340	420	31	1144	1144	1157	417	36	16.818	11.51	5.658	7.754	3.349	2352	2452	4.072	2220	132	2256	196	119999	69658	0	0	0
1	98	1	unmapped	UPB_131129	8040	2770	50	3897	3613	1093	30	52	52	68	52	76	1434	1459	567	38	1161	1161	1188	383	32	14.084	11.95	8.279	8.048	3.474	4118	3859	3.816	3845	273	3561	298	289049	116744	0	0	0
1	99	1	unmapped	UPB_043428	8115	2770	55	2043	1925	544	28	50	50	63	42	66	1561	1573	542	34	1186	1186	1189	423	35	5.315	4.845	3.921	3.723	2.809	2368	2262	2.41	1993	375	1875	387	154029	125844	0	0	0
1	100	1	unmapped	UPB_013372	8190	2765	50	1979	1850	531	28	50	50	64	43	67	1550	1523	575	37	1134	1134	1157	444	38	4.637	4.627	3.533	3.805	2.727	2345	2189	2.213	1929	416	1800	389	147975	121861	0	0	0
1	101	1	unmapped	UPB_180277	8260	2765	50	1558	1424	462	32	46	46	61	43	70	1421	1485	444	29	1187	1187	1206	450	37	6.462	4.624	2.967	4.369	3.308	1746	1676	2.692	1512	234	1378	298	113911	118807	0	0	0
1	102	1	unmapped	UPB_018684	8335	2765	50	1666	1564	481	30	44	44	57	41	71	1386	1397	443	31	1170	1170	1208	409	33	7.509	6.696	3.449	4.047	2.532	1838	1747	2.909	1622	216	1520	227	125148	111774	0	0	0
1	103	1	unmapped	UPB_095751	8405	2765	45	1892	1896	276	14	52	52	68	53	77	1511	1546	553	35	1161	1161	1184	397	33	5.257	4.79	3.877	4.502	3.093	2190	2229	2.394	1840	350	1844	385	98578	80378	0	0	0
1	104	1	unmapped	UPB_172040	8480	2765	45	1355	1346	248	18	54	54	68	51	75	1414	1403	402	28	1146	1146	1181	421	35	4.854	5.027	3.531	4.162	2.545	1569	1549	2.279	1301	268	1292	257	69986	72969	0	0	0
1	105	1	unmapped	UPB_094706	8555	2765	45	975	987	149	15	51	51	60	39	65	1353	1336	431	32	1136	1136	1169	401	34	4.258	4.68	2.17	2.877	2.967	1141	1136	2.09	924	217	936	200	51334	69458	0	0	0
1	106	1	unmapped	UPB_207307	8625	2765	45	1577	1592	279	17	52	52	69	56	81	1461	1456	419	28	1164	1164	1185	415	35	5.135	5.274	3.758	4.433	2.77	1822	1832	2.36	1525	297	1540	292	82779	75729	0	0	0
1	107	1	unmapped	UPB_160828	8700	2770	50	1988	1871	548	29	53	53	68	54	79	2533	2573	838	32	1149	1149	1197	449	37	1.398	1.277	1.261	1.344	2.304	3319	3242	0.483	1935	1384	1818	1424	149718	205808	0	0	0
1	108	1	unmapped	UPB_030963	8775	2765	50	2090	1975	599	30	51	51	64	45	70	1416	1420	479	33	1175	1175	1207	442	36	8.461	7.853	4.701	5.883	3.297	2280	2169	3.081	2039	241	1924	245	157999	113594	0	0	0
1	109	1	unmapped	UPB_148937	8850	2765	50	2505	2328	693	29	48	48	65	48	73	1395	1409	439	31	1201	1201	1238	434	35	12.665	10.962	6.179	7.098	3.525	2651	2488	3.663	2457	194	2280	208	186277	112691	0	0	0
1	110	1	unmapped	UPB_013445	8920	2770	45	1721	1729	241	13	51	51	67	46	68	1766	1743	531	30	1124	1124	1159	478	41	2.601	2.711	2.376	2.849	2.462	2312	2297	1.379	1670	642	1678	619	89913	90633	0	0	0
1	111	1	unmapped	UPB_169634	8995	2770	50	3174	3018	757	25	50	50	66	42	63	1397	1384	443	32	1196	1196	1217	453	37	15.542	15.787	8.466	10.537	3.757	3325	3156	3.958	3124	201	2968	188	241417	110721	0	0	0
1	112	1	unmapped	UPB_199625	9065	2765	45	716	696	178	25	49	49	63	44	69	1421	1481	594	40	1242	1242	1249	426	34	3.726	2.707	1.12	1.507	3.163	846	886	1.898	667	179	647	239	36210	77002	0	0	0
1	113	1	unmapped	UPB_034124	9140	2770	50	3633	3363	921	27	57	57	69	48	69	1526	1518	460	30	1150	1150	1190	429	36	9.511	8.984	6.262	9.453	4.151	3952	3674	3.25	3576	376	3306	368	269056	121460	0	0	0
1	114	1	unmapped	UPB_069953	9215	2770	45	1773	1778	269	15	56	56	72	51	70	1335	1353	486	35	1156	1156	1184	424	35	9.592	8.741	3.442	5.11	2.979	1896	1919	3.262	1717	179	1722	197	92480	70376	0	0	0
1	115	1	unmapped	UPB_167324	9290	2770	55	1587	1494	420	28	49	49	65	46	70	1767	1844	829	44	1172	1172	1194	440	36	2.585	2.15	1.83	1.832	3.093	2133	2117	1.37	1538	595	1445	672	119485	147532	0	0	0
1	116	1	unmapped	UPB_109372	9360	2770	50	2296	2146	562	26	50	50	65	43	66	1461	1421	398	28	1192	1192	1198	402	33	8.349	9.153	5.337	6.698	2.557	2515	2325	3.062	2246	269	2096	229	171641	113644	0	0	0
1	117	1	unmapped	UPB_115642	9435	2770	50	3645	3481	845	24	52	52	65	44	67	2046	1962	545	27	1133	1133	1157	388	33	3.935	4.136	4.043	4.726	2.443	4506	4258	1.977	3593	913	3429	829	278476	156992	0	0	0
1	118	1	unmapped	UPB_134066	9505	2765	55	1474	1407	465	33	46	46	59	41	69	1395	1414	491	34	1139	1139	1196	445	37	5.578	4.949	3.516	3.639	3.562	1684	1636	2.48	1428	256	1361	275	112584	113125	0	0	0
1	119	1	unmapped	UPB_124423	9580	2770	50	2284	2196	547	24	47	47	60	42	70	1384	1364	439	32	1136	1136	1204	449	37	9.02	9.425	5.334	6.274	3.024	2485	2377	3.173	2237	248	2149	228	175640	109118	0	0	0
1	120	1	unmapped	UPB_063889	9655	2765	50	1590	1483	478	32	53	53	64	40	62	1441	1491	481	32	1123	1123	1195	454	37	4.833	3.886	3.301	3.883	2.854	1855	1798	2.273	1537	318	1430	368	118602	119271	0	0	0
1	121	1		NA	9725	2770	65	46	54	28	51	51	51	62	37	59	1073	1097	422	38	1158	1158	1193	435	36	0.059	-0.049	0.054	0.061	4.804	-90	-58	-4.087	-5	-85	3	-61	6507	131639	-50	0	0
1	122	1	unmapped	UPB_073540	9800	2770	50	1609	1551	419	27	52	52	59	31	52	1542	1553	508	32	1178	1178	1197	463	38	4.277	3.997	2.954	3.576	3.814	1921	1874	2.097	1557	364	1499	375	124092	124278	0	0	0
1	123	1	unmapped	UPB_156147	9875	2770	55	2596	2554	622	24	50	50	67	51	76	1624	1781	756	42	1098	1098	1205	623	51	4.84	3.666	3.935	4.144	3.107	3072	3187	2.275	2546	526	2504	683	204317	142457	0	0	0
1	124	1	unmapped	UPB_161665	9945	2765	45	3391	3448	460	13	56	56	93	102	109	1359	1376	426	30	1092	1092	1146	431	37	12.491	11.944	7.372	9.715	2.623	3602	3676	3.643	3335	267	3392	284	179314	71527	0	0	0
1	125	1	unmapped	UPB_160904	10020	2770	45	2901	3024	357	11	58	58	89	92	103	1505	1454	442	30	1086	1086	1120	447	39	6.785	8.06	6.149	7.895	2.664	3262	3334	2.762	2843	419	2966	368	157252	75620	0	0	0
1	126	1	unmapped	UPB_157884	10095	2770	50	3386	3265	721	22	51	51	66	47	71	1390	1398	478	34	1084	1084	1121	407	36	10.899	10.236	7.507	9.611	3.701	3641	3528	3.446	3335	306	3214	314	261199	111875	0	0	0
1	127	1	unmapped	UPB_121459	10170	2770	50	3207	3015	836	27	50	50	60	37	61	1360	1398	473	33	1104	1104	1093	387	35	12.332	10.085	6.808	7.797	4.182	3413	3259	3.624	3157	256	2965	294	241204	111877	0	0	0
1	128	1	unmapped	UPB_128041	10240	2770	55	1116	1046	328	31	47	47	58	34	58	1383	1367	440	32	1100	1100	1121	380	33	3.777	3.742	2.815	2.769	2.753	1352	1266	1.917	1069	283	999	267	83649	109345	0	0	0
1	129	1	unmapped	UPB_095325	10315	2770	50	2509	2413	620	25	48	48	61	39	63	2380	2415	573	23	1080	1080	1113	400	35	1.893	1.772	1.765	1.831	1.679	3761	3700	0.921	2461	1300	2365	1335	193068	193200	0	0	0
1	130	1	unmapped	UPB_134306	10390	2770	50	2184	2055	593	28	45	45	55	34	61	1494	1552	571	36	1117	1117	1143	545	47	5.674	4.621	4.246	4.479	3.881	2516	2445	2.504	2139	377	2010	435	164363	124178	0	0	0
1	131	1	unmapped	UPB_027119	10460	2770	50	2321	2221	559	25	49	49	60	42	70	1443	1515	501	33	1070	1070	1072	367	34	6.091	4.881	4.766	5.341	2.727	2645	2617	2.607	2272	373	2172	445	177683	121179	0	0	0
1	132	1	unmapped	UPB_168178	10535	2765	50	958	912	315	34	50	50	60	38	63	1439	1466	469	31	1044	1044	1066	428	40	2.299	2.043	1.538	1.859	2.806	1303	1284	1.201	908	395	862	422	72945	117301	0	0	0
1	133	1	unmapped	UPB_067383	10605	2770	50	1754	1585	504	31	48	48	59	36	61	1343	1385	496	35	1044	1044	1094	440	40	5.706	4.507	3.207	4.138	3.526	2005	1878	2.512	1706	299	1537	341	126764	110800	0	0	0
1	134	1	unmapped	UPB_148320	10680	2770	50	2049	1956	497	25	49	49	60	36	60	1261	1331	441	33	1021	1021	1039	412	39	8.333	6.152	4.601	5.247	2.717	2240	2217	3.059	2000	240	1907	310	156443	106468	0	0	0
1	135	1	unmapped	UPB_066498	10755	2770	50	2926	2756	673	24	50	50	65	43	66	1284	1352	431	31	950	950	999	433	43	8.611	6.731	6.558	8.043	3.234	3210	3108	3.106	2876	334	2706	402	220500	108180	0	0	0
1	136	1	unmapped	UPB_095432	10825	2765	45	3411	3309	448	13	57	57	78	69	88	1208	1252	391	31	1047	1047	1066	393	36	20.832	15.863	9.518	11.277	2.964	3515	3457	4.381	3354	161	3252	205	172072	65104	0	0	0
1	137	1	unmapped	UPB_030458	10900	2770	50	1470	1425	397	27	54	54	71	65	91	3083	3118	806	25	983	983	1027	411	40	0.674	0.642	0.702	0.657	1.776	3516	3506	-0.569	1416	2100	1371	2135	113986	249428	0	0	0
1	138	1		NA	10970	2770	65	40	48	24	50	46	46	53	28	52	1021	1018	383	37	928	928	994	408	41	-0.065	0.022	0.052	0.057	4.074	87	92	Error	-6	93	2	90	5758	122214	-50	0	0
1	139	1		NA	11045	2770	65	45	49	20	40	45	45	55	31	56	905	925	313	33	988	988	1012	404	39	0	-0.063	0.053	0.05	3.842	-83	-59	Error	0	-83	4	-63	5846	111005	-50	0	0
1	140	1	unmapped	UPB_190965	11120	2770	50	2312	2230	569	25	46	46	59	37	62	1256	1278	419	32	1029	1029	1047	405	38	9.982	8.771	5.536	6.615	2.571	2493	2433	3.319	2266	227	2184	249	178361	102209	0	0	0
1	141	1	unmapped	UPB_015066	11195	2770	50	1979	1861	477	25	48	48	58	39	67	1385	1427	468	32	968	968	998	404	40	4.631	3.95	3.731	4.084	2.67	2348	2272	2.211	1931	417	1813	459	148862	114160	0	0	0
1	142	1	unmapped	UPB_016914	11270	2770	50	2281	2179	641	29	48	48	60	44	73	1277	1327	484	36	910	910	947	376	39	6.084	5.11	4.661	5.479	3.632	2600	2548	2.605	2233	367	2131	417	174352	106174	0	0	0
1	143	1		NA	11340	2770	65	41	46	21	45	46	46	59	45	76	880	873	372	42	908	908	1124	2549	226	0.179	0	0.054	0.065	4.506	-33	-35	-2.485	-5	-28	0	-35	5567	104748	-50	0	0
1	144	1	unmapped	UPB_181819	11415	2765	45	774	831	160	19	47	47	58	42	72	1036	1080	390	36	920	920	1290	3575	277	6.267	4.9	2.876	3.087	3.288	843	944	2.648	727	116	784	160	43225	56147	0	0	0
1	145	1	unmapped	UPB_114952	11490	2770	50	1831	1742	526	30	47	47	55	29	52	1191	1192	434	36	917	917	909	372	40	6.511	6.164	3.94	4.6	2.751	2058	1970	2.703	1784	274	1695	275	139357	95337	0	0	0
1	146	1	unmapped	UPB_111558	11560	2770	50	2843	2701	715	26	43	43	57	43	75	1155	1182	441	37	919	919	944	380	40	11.864	10.106	6.613	8.132	3.24	3036	2921	3.569	2800	236	2658	263	216051	94594	0	0	0
1	147	1	unmapped	UPB_082260	11635	2770	50	920	915	269	29	43	43	56	43	76	1114	1157	390	33	898	898	919	355	38	4.06	3.367	2.472	2.667	2.894	1093	1131	2.022	877	216	872	259	73188	92581	0	0	0
1	148	1	unmapped	UPB_134095	11705	2770	55	1449	1380	416	30	43	43	54	38	70	1414	1430	496	34	858	858	866	341	39	2.529	2.337	1.999	2.1	2.439	1962	1909	1.338	1406	556	1337	572	110375	114362	0	0	0
1	149	1	unmapped	UPB_109331	11780	2770	55	1697	1626	418	25	43	43	57	43	75	1256	1322	415	31	843	843	850	350	41	4.005	3.305	3.305	3.275	2.311	2067	2062	2.002	1654	413	1583	479	130075	105724	0	0	0
1	150	1	unmapped	UPB_198161	11855	2770	50	911	906	280	30	42	42	52	31	59	1173	1226	435	35	817	817	835	384	45	2.441	2.112	1.716	2.167	3.055	1225	1273	1.287	869	356	864	409	72466	98092	0	0	0
1	151	1		NA	11925	2770	65	42	46	18	39	41	41	50	31	62	772	786	288	36	783	783	824	398	48	-0.091	1.667	0.042	0.053	3.509	-10	8	Error	1	-11	5	3	5483	94307	-50	0	0
1	152	1	unmapped	UPB_148507	12000	2770	55	1662	1595	388	24	43	43	49	24	48	1789	2059	910	44	759	759	801	338	42	1.572	1.194	1.439	1.473	2.471	2649	2852	0.652	1619	1030	1552	1300	127601	164759	0	0	0
1	153	1	unmapped	UPB_113847	12075	2770	50	1960	1941	502	25	44	44	53	30	56	1158	1182	394	33	772	772	785	325	41	4.964	4.627	4.643	5.472	3.255	2302	2307	2.311	1916	386	1897	410	155262	94531	0	0	0
1	154	1	unmapped	UPB_007086	12150	2770	50	2096	1976	625	31	42	42	52	34	65	1033	1019	339	33	715	715	733	345	47	6.459	6.362	5.152	6.63	4.024	2372	2238	2.691	2054	318	1934	304	158094	81537	0	0	0
1	155	1	unmapped	UPB_164018	12220	2770	50	2583	2445	576	23	40	40	56	44	78	1033	1087	378	34	708	708	710	326	45	7.825	6.346	5.635	6.527	2.606	2868	2784	2.968	2543	325	2405	379	195610	86939	0	0	0
1	156	1	unmapped	UPB_199573	12290	2770	65	182	191	125	65	40	40	53	36	67	927	1243	2971	239	701	701	722	335	46	0.628	0.279	0.439	0.368	5.922	368	693	-0.67	142	226	151	542	22915	149140	-50	0	0
1	157	1	unmapped	UPB_136784	12370	2770	50	1361	1302	383	29	43	43	53	30	56	1003	1020	425	41	696	696	718	338	47	4.293	3.886	3.037	3.036	2.782	1625	1583	2.102	1318	307	1259	324	104163	81596	0	0	0
1	158	1	unmapped	UPB_135916	12440	2770	50	991	976	255	26	41	41	51	30	58	989	1023	422	41	674	674	694	340	48	3.016	2.679	1.992	2.314	2.747	1265	1284	1.593	950	315	935	349	78050	81853	0	0	0
1	159	1	unmapped	UPB_051238	12515	2765	50	1584	1500	514	34	41	41	54	32	59	928	968	421	43	675	675	699	327	46	6.099	4.98	2.357	2.819	3.202	1796	1752	2.609	1543	253	1459	293	120024	77473	0	0	0
1	160	1	unmapped	UPB_118102	12585	2770	50	1649	1559	448	28	43	43	58	40	68	848	922	388	42	660	660	678	323	47	8.543	5.786	5.319	5.14	3.689	1794	1778	3.095	1606	188	1516	262	124729	73755	0	0	0
1	161	1	unmapped	UPB_048947	12660	2770	50	1799	1705	425	24	42	42	55	36	65	828	895	386	43	578	578	635	316	49	7.028	5.246	5.173	5.419	2.678	2007	1980	2.813	1757	250	1663	317	136397	71634	0	0	0
1	162	1	unmapped	UPB_164773	12735	2770	50	1352	1298	379	29	43	43	54	34	62	858	955	428	44	608	608	623	287	46	5.236	3.617	2.797	3.523	3.931	1559	1602	2.388	1309	250	1255	347	103837	76391	0	0	0
1	163	1	unmapped	UPB_197259	12795	2760	40	465	410	240	58	46	46	76	107	140	937	960	438	45	640	640	673	347	51	1.411	1.138	0.79	0.885	4.259	716	684	0.496	419	297	364	320	21317	49912	0	0	0
1	164	1	unmapped	UPB_047397	12880	2770	55	348	333	118	35	42	42	64	87	135	9018	9261	1574	16	651	651	706	403	57	0.037	0.034	0.032	0.031	1.704	8673	8901	-4.773	306	8367	291	8610	26652	740855	0	0	0
1	165	1	unmapped	UPB_194997	12955	2770	55	433	429	159	37	40	40	48	27	56	2849	3109	975	31	593	593	646	335	51	0.174	0.155	0.163	0.15	2.008	2649	2905	-2.521	393	2256	389	2516	34281	248732	0	0	0
1	166	1	unmapped	UPB_022901	13025	2770	50	1578	1496	401	26	41	41	47	25	53	848	909	363	39	576	576	616	310	50	5.651	4.369	3.977	4.946	3.143	1809	1788	2.498	1537	272	1455	333	119644	72756	0	0	0
1	167	1	unmapped	UPB_011817	13100	2770	50	2104	2061	453	21	43	43	55	38	69	889	898	348	38	528	528	551	298	54	5.709	5.454	4.314	6.156	2.854	2422	2388	2.513	2061	361	2018	370	164854	71864	0	0	0
1	168	1	unmapped	UPB_061252	13175	2770	50	2311	2183	589	26	40	40	51	36	70	904	918	360	39	537	537	583	355	60	6.188	5.625	5.427	5.606	2.831	2638	2524	2.629	2271	367	2143	381	174609	73475	0	0	0
1	169	1	unmapped	UPB_122737	13245	2770	50	2943	2723	700	25	41	41	57	44	77	841	841	366	43	531	531	556	281	50	9.361	8.652	7.162	8.765	3.329	3212	2992	3.227	2902	310	2682	310	217868	67269	0	0	0
1	170	1	unmapped	UPB_019958	13320	2770	50	807	785	211	26	39	39	50	34	68	689	724	327	45	506	506	535	280	52	4.197	3.422	2.389	2.809	2.678	951	964	2.069	768	183	746	218	62838	57945	0	0	0
1	171	1	unmapped	UPB_099322	13395	2770	50	1225	1167	326	27	40	40	56	53	94	802	831	372	44	509	509	528	269	50	4.044	3.5	2.545	3.463	3.461	1478	1449	2.016	1185	293	1127	322	93359	66504	0	0	0
1	172	1	unmapped	UPB_098647	13470	2765	45	1645	1677	269	16	45	45	67	61	91	720	796	343	43	501	501	532	284	53	7.306	5.532	5.059	6.095	2.717	1819	1927	2.869	1600	219	1632	295	87178	41395	0	0	0
1	173	1	unmapped	UPB_112680	13540	2770	50	2199	2125	521	24	43	43	58	43	74	821	831	368	44	511	511	520	292	56	6.955	6.506	5.046	5.197	2.235	2466	2402	2.798	2156	310	2082	320	170008	66457	0	0	0
1	174	1	unmapped	UPB_126092	13615	2770	50	2136	2038	538	26	39	39	53	40	75	800	833	281	33	482	482	501	278	55	6.594	5.695	5.454	6.344	2.824	2415	2350	2.721	2097	318	1999	351	163027	66636	0	0	0
1	175	1	unmapped	UPB_006979	13685	2770	50	2043	1930	508	26	40	40	54	38	70	775	773	353	45	446	446	492	285	57	6.088	5.78	4.681	5.005	2.714	2332	2217	2.606	2003	329	1890	327	154377	61810	0	0	0
1	176	1	unmapped	UPB_034285	13760	2770	50	2547	2483	606	24	39	39	52	36	69	914	920	374	40	429	429	486	298	61	5.171	4.978	5.291	6.533	3.135	2993	2935	2.37	2508	485	2444	491	198622	73627	0	0	0
1	177	1	unmapped	UPB_138099	13835	2770	50	2259	2161	589	27	40	40	50	32	64	834	851	349	41	417	417	451	278	61	5.321	4.887	4.892	5.38	2.883	2636	2555	2.412	2219	417	2121	434	172853	68063	0	0	0
1	178	1	unmapped	UPB_032113	13905	2770	50	2495	2396	610	25	40	40	51	33	64	791	823	356	43	404	404	437	269	61	6.344	5.623	5.457	5.97	2.527	2842	2775	2.665	2455	387	2356	419	191650	65824	0	0	0
1	179	1	unmapped	UPB_191693	13980	2770	50	1288	1258	333	26	41	41	52	30	57	745	783	344	43	422	422	463	281	60	3.861	3.371	3.421	4.163	3.15	1570	1578	1.949	1247	323	1217	361	100621	62619	0	0	0
1	180	1	unmapped	UPB_118153	14055	2765	45	1058	1062	222	20	40	40	50	29	58	626	647	293	45	403	403	458	294	64	4.565	4.189	4.022	4.508	3.152	1241	1266	2.191	1018	223	1022	244	55216	33656	0	0	0
1	181	1	unmapped	UPB_061108	14125	2770	50	2377	2241	557	24	40	40	52	36	69	744	862	431	50	400	400	444	252	56	6.794	4.764	4.725	5.357	2.743	2681	2663	2.764	2337	344	2201	462	179252	68986	0	0	0
1	182	1	unmapped	UPB_057421	14200	2770	50	1812	1733	477	27	41	41	52	35	67	858	912	382	41	354	354	400	244	61	3.514	3.032	3.159	3.688	2.92	2275	2250	1.813	1771	504	1692	558	138613	72944	0	0	0
1	183	1	unmapped	UPB_173610	14270	2770	55	1812	1718	538	31	39	39	50	36	72	774	912	504	55	365	365	402	243	60	4.335	3.069	3.788	3.515	3.237	2182	2226	2.116	1773	409	1679	547	137465	72940	0	0	0
1	184	1	unmapped	UPB_225319	14345	2770	50	2067	1960	484	24	39	39	51	36	70	825	964	607	62	371	371	398	233	58	4.467	3.239	4.388	4.034	2.87	2482	2514	2.159	2028	454	1921	593	156818	77092	0	0	0
1	185	1	unmapped	UPB_036799	14420	2770	50	1817	1785	509	28	38	38	50	31	62	970	1061	413	38	381	381	399	229	57	3.02	2.569	2.854	2.831	2.242	2368	2427	1.595	1779	589	1747	680	142810	84855	0	0	0
1	186	1	unmapped	UPB_132810	14490	2770	50	1991	1901	569	29	39	39	50	31	62	747	796	391	49	377	377	405	254	62	5.276	4.444	4.26	4.814	3.708	2322	2281	2.399	1952	370	1862	419	152106	63662	0	0	0
1	187	1	unmapped	UPB_138880	14565	2770	50	2071	1992	556	27	38	38	48	31	64	889	921	374	40	404	404	434	255	58	4.192	3.779	3.501	4.225	2.788	2518	2471	2.068	2033	485	1954	517	159363	73659	0	0	0
1	188	1	unmapped	UPB_080386	14640	2770	45	834	826	129	15	40	40	46	27	58	786	871	350	40	377	377	418	248	59	1.941	1.591	1.75	1.93	2.169	1203	1280	0.957	794	409	786	494	42956	45273	0	0	0
1	189	1		NA	14710	2770	65	37	41	20	48	38	38	46	30	65	329	375	220	58	345	345	376	238	63	0.063	0.1	0.054	0.068	5.241	-17	33	-4	-1	-16	3	30	4894	45034	-50	0	0
1	190	1	unmapped	UPB_133692	14785	2770	50	2570	2507	590	23	40	40	52	38	73	708	768	369	48	344	344	392	262	66	6.951	5.818	5.95	5.973	2.341	2894	2891	2.797	2530	364	2467	424	200574	61426	0	0	0
1	191	1	unmapped	UPB_205086	14860	2770	50	1405	1348	342	25	38	38	50	37	74	589	624	288	46	341	341	400	284	71	5.512	4.629	4.015	4.78	2.869	1615	1593	2.463	1367	248	1310	283	107817	49902	0	0	0
1	192	1	unmapped	UPB_038864	14935	2770	50	1823	1719	567	32	38	38	52	46	88	684	717	320	44	342	342	385	255	66	5.219	4.483	4.318	4.644	2.608	2127	2056	2.384	1785	342	1681	375	137548	57362	0	0	0
1	193	1	unmapped	UPB_230611	15010	2775	45	672	643	191	29	40	40	55	53	96	687	752	336	44	336	336	382	249	65	1.801	1.45	1.42	1.845	3.554	983	1019	0.848	632	351	603	416	33444	39108	0	0	0
1	194	1	unmapped	UPB_052673	15080	2770	50	2176	2006	577	28	39	39	48	33	68	811	840	356	42	327	327	359	222	61	4.415	3.834	3.593	4.076	2.486	2621	2480	2.143	2137	484	1967	513	160503	67197	0	0	0
1	195	1	unmapped	UPB_072397	15150	2770	50	1517	1468	413	28	40	40	53	39	73	574	603	292	48	369	369	382	215	56	7.205	6.103	4.667	6.624	3.944	1682	1662	2.849	1477	205	1428	234	117460	48243	0	0	0
1	196	1	unmapped	UPB_134324	15225	2770	50	1950	1894	467	24	38	38	51	34	66	791	822	395	48	350	350	379	243	64	4.336	3.932	4.045	4.278	2.451	2353	2328	2.116	1912	441	1856	472	151545	65796	0	0	0
1	197	1	unmapped	UPB_184517	15300	2770	50	1456	1339	381	28	39	39	49	30	61	651	641	308	48	329	329	359	212	59	4.401	4.167	3.65	4.354	3.61	1739	1612	2.138	1417	322	1300	312	107083	51283	0	0	0
1	198	1	unmapped	UPB_179840	15370	2770	55	870	818	260	31	37	37	46	27	58	2733	2815	881	31	318	318	353	230	65	0.345	0.313	0.361	0.304	1.93	3248	3278	-1.536	833	2415	781	2497	65415	225222	0	0	0
1	199	1	unmapped	UPB_098332	15445	2770	50	1056	1011	305	30	37	37	44	22	50	761	802	385	48	337	337	371	255	68	2.403	2.095	1.895	2.159	2.431	1443	1439	1.265	1019	424	974	465	80854	64183	0	0	0
1	200	1	unmapped	UPB_205178	15520	2765	50	521	506	200	39	41	41	47	23	48	785	794	477	60	328	328	367	228	62	1.05	0.998	0.909	0.974	4.694	937	931	0.071	480	457	465	466	40468	63531	0	0	0
1	201	1	unmapped	UPB_099937	15590	2765	45	715	715	168	23	40	40	48	24	50	607	639	278	43	298	298	334	217	64	2.184	1.979	1.723	1.924	2.048	984	1016	1.127	675	309	675	341	37201	33229	0	0	0
1	202	1	unmapped	UPB_158750	15665	2770	50	2839	2667	686	25	38	38	49	30	61	638	640	286	44	336	336	344	191	55	9.275	8.648	7.447	9.777	2.857	3103	2933	3.213	2801	302	2629	304	213367	51217	0	0	0
1	203	1	unmapped	UPB_026761	15740	2770	50	2960	2835	775	27	39	39	47	28	59	712	743	397	53	336	336	356	225	63	7.769	6.87	5.983	6.621	2.59	3297	3203	2.958	2921	376	2796	407	226797	59475	0	0	0
1	204	1		NA	15810	2770	65	37	38	12	31	38	38	44	24	54	281	322	225	69	329	329	361	236	65	0.021	0	0.053	0.054	3.296	-49	-7	-5.585	-1	-48	0	-7	4603	38591	-50	0	0
1	205	1	unmapped	UPB_005329	15885	2770	50	2292	2238	556	24	40	40	50	33	66	798	796	334	41	338	338	353	215	60	4.896	4.799	4.126	4.973	2.038	2712	2656	2.292	2252	460	2198	458	179015	63647	0	0	0
1	206	1	unmapped	UPB_046966	15960	2770	50	2209	2103	543	25	40	40	51	35	68	614	613	326	53	299	299	332	203	61	6.886	6.57	6.468	7.625	3.112	2484	2377	2.784	2169	315	2063	314	168219	49045	0	0	0
1	207	1	unmapped	UPB_200943	16035	2770	50	1593	1478	481	32	37	37	45	28	62	712	780	369	47	291	291	326	205	62	3.696	2.947	3.084	3.399	3.267	1977	1930	1.886	1556	421	1441	489	118261	62393	0	0	0
1	208	1	unmapped	UPB_095539	16105	2770	50	2641	2508	585	23	37	37	49	33	67	663	716	327	45	314	314	335	197	58	7.461	6.147	5.924	6.759	3.196	2953	2873	2.899	2604	349	2471	402	200655	57285	0	0	0
1	209	1	unmapped	UPB_128369	16180	2770	50	2259	2123	595	28	40	40	51	37	72	848	873	359	41	324	324	355	430	121	4.235	3.794	3.95	4.166	2.002	2743	2632	2.082	2219	524	2083	549	169812	69855	0	0	0
1	210	1	unmapped	UPB_074686	16250	2770	50	1166	1138	360	31	39	39	47	30	63	728	760	312	41	305	305	350	436	124	2.664	2.415	2.525	3.314	3.923	1550	1554	1.414	1127	423	1099	455	91040	60789	0	0	0
1	211	1	unmapped	UPB_118236	16325	2770	50	1841	1757	450	25	39	39	49	32	65	655	660	319	48	309	309	330	207	62	5.208	4.895	4.466	4.659	2.304	2148	2069	2.381	1802	346	1718	351	140570	52813	0	0	0
1	212	1	unmapped	UPB_005142	16400	2770	50	1165	1151	320	27	37	37	44	27	61	601	626	288	46	305	305	333	205	61	3.811	3.47	3.575	3.826	2.692	1424	1435	1.93	1128	296	1114	321	92074	50047	0	0	0
1	213	1	unmapped	UPB_091068	16475	2775	55	242	240	113	47	36	36	41	22	53	11021	10618	2188	20	277	277	318	225	70	0.019	0.02	0.019	0.017	1.971	10950	10545	-5.705	206	10744	204	10341	19190	849413	0	0	0
1	214	1	unmapped	UPB_115978	16545	2770	50	2253	2160	519	24	40	40	52	39	75	746	787	411	52	288	288	323	221	68	4.832	4.248	4.74	5.589	3.433	2671	2619	2.273	2213	458	2120	499	172836	62997	0	0	0
1	215	1	unmapped	UPB_009627	16620	2770	50	1844	1728	479	27	40	40	52	39	75	623	695	305	43	281	281	308	194	62	5.275	4.077	4.8	4.796	2.659	2146	2102	2.399	1804	342	1688	414	138233	55589	0	0	0
1	216	1	unmapped	UPB_098264	16695	2770	50	1004	932	324	34	38	38	46	27	58	634	627	303	48	273	273	297	195	65	2.676	2.525	2.271	2.735	2.845	1327	1248	1.42	966	361	894	354	74567	50197	0	0	0
1	217	1		NA	16765	2770	65	36	40	16	40	39	39	46	26	56	275	305	202	66	282	282	306	198	64	0.429	0.043	0.068	0.076	3.967	-10	24	-1.222	-3	-7	1	23	4792	36649	-50	0	0
1	218	1	unmapped	UPB_031166	16840	2770	50	1659	1581	405	25	40	40	48	27	56	656	652	262	40	284	284	318	203	63	4.352	4.188	4.138	4.749	2.372	1991	1909	2.122	1619	372	1541	368	126443	52142	0	0	0
1	219	1	unmapped	UPB_182225	16910	2770	50	816	784	262	33	39	39	45	24	53	603	631	399	63	304	304	318	192	60	2.599	2.278	1.958	2.194	3.37	1076	1072	1.378	777	299	745	327	62730	50491	0	0	0
1	220	1	unmapped	UPB_230796	16985	2770	50	546	550	174	31	37	37	45	30	66	509	562	292	51	254	254	288	198	68	1.996	1.666	1.678	1.958	2.868	764	821	0.997	509	255	513	308	43966	44988	0	0	0
1	221	1	unmapped	UPB_183891	17060	2770	50	2073	1963	549	27	38	38	48	33	68	557	611	305	49	269	269	308	204	66	7.066	5.629	5.81	5.964	2.522	2323	2267	2.821	2035	288	1925	342	157044	48884	0	0	0
1	222	1	unmapped	UPB_036451	17130	2770	50	1423	1396	371	26	38	38	48	36	75	637	656	314	47	263	263	287	196	68	3.703	3.455	3.398	4.4	2.995	1759	1751	1.889	1385	374	1358	393	111719	52473	0	0	0
1	223	1	unmapped	UPB_018918	17205	2770	50	1503	1450	383	26	39	39	49	30	61	802	806	353	43	268	268	290	220	75	2.742	2.623	2.505	2.906	2.567	1998	1949	1.455	1464	534	1411	538	115996	64462	0	0	0
1	224	1	unmapped	UPB_176824	17280	2770	50	883	838	251	29	36	36	44	23	52	1863	1817	662	36	262	262	296	208	70	0.529	0.516	0.51	0.527	1.782	2448	2357	-0.919	847	1601	802	1555	67076	145336	0	0	0
1	225	1	unmapped	UPB_147657	17350	2770	50	2165	2063	535	25	36	36	48	36	75	527	559	285	50	268	268	298	194	65	8.22	6.966	6.812	6.659	3.079	2388	2318	3.039	2129	259	2027	291	165003	44701	0	0	0
1	226	1	unmapped	UPB_204686	17425	2775	55	601	520	222	42	38	38	53	50	94	934	915	344	37	258	258	294	209	71	0.833	0.734	0.767	0.652	4.07	1239	1139	-0.264	563	676	482	657	41577	73192	0	0	0
1	227	1	unmapped	UPB_049967	17500	2770	50	1497	1423	450	31	37	37	45	25	55	607	611	309	50	288	288	311	219	70	4.577	4.291	4.2	4.587	2.961	1779	1709	2.194	1460	319	1386	323	113842	48895	0	0	0
1	228	1	unmapped	UPB_148200	17570	2770	50	1863	1813	469	25	38	38	46	31	67	592	633	336	53	266	266	297	218	73	5.598	4.837	5.17	5.559	2.658	2151	2142	2.485	1825	326	1775	367	145014	50668	0	0	0
1	229	1		NA	17645	2770	65	35	39	18	46	36	36	44	27	61	328	326	228	69	256	256	290	197	67	-0.014	0.043	0.046	0.047	3.571	71	73	Error	-1	72	3	70	4675	39120	-50	0	0
1	230	1	unmapped	UPB_230914	17715	2770	50	709	681	219	32	36	36	41	22	53	538	569	273	47	252	252	290	199	68	2.353	2.035	1.572	2.184	2.663	959	962	1.235	673	286	645	317	54442	45528	0	0	0
1	231	1	unmapped	UPB_046440	17790	2770	50	1289	1214	358	29	37	37	44	23	52	495	499	236	47	248	248	302	204	67	5.069	4.689	4.473	4.759	3.087	1499	1428	2.342	1252	247	1177	251	97092	39934	0	0	0
1	232	1	unmapped	UPB_099708	17865	2770	50	688	680	205	30	37	37	43	22	51	431	462	245	53	262	262	286	187	65	3.852	3.215	2.058	3.243	3.971	820	843	1.946	651	169	643	200	54385	36946	0	0	0
1	233	1	unmapped	UPB_022662	17940	2770	50	1191	1178	320	27	36	36	43	24	55	548	599	356	59	269	269	294	207	70	4.14	3.461	2.628	3.858	3.268	1434	1472	2.05	1155	279	1142	330	94234	47911	0	0	0
1	234	1	unmapped	UPB_055135	18010	2770	50	1339	1318	383	29	37	37	48	32	66	706	706	321	45	282	282	302	218	72	3.071	3.021	2.677	3.3	2.711	1726	1705	1.619	1302	424	1281	424	105452	56495	0	0	0
1	235	1	unmapped	UPB_073804	18085	2770	50	1537	1540	396	25	39	39	49	33	67	596	624	305	48	264	264	280	196	70	4.512	4.169	4.175	4.547	2.337	1830	1861	2.174	1498	332	1501	360	123191	49914	0	0	0
1	236	1	unmapped	UPB_194260	18160	2770	50	1221	1161	343	29	37	37	46	29	63	646	624	272	43	255	255	278	222	79	3.028	3.046	2.781	3.324	2.477	1575	1493	1.598	1184	391	1124	369	92876	49891	0	0	0
1	237	1	unmapped	UPB_122705	18230	2770	50	2032	1952	548	28	37	37	47	33	70	668	686	295	43	245	245	280	229	81	4.716	4.342	4.313	4.743	2.257	2418	2356	2.238	1995	423	1915	441	156151	54908	0	0	0
1	238	1	unmapped	UPB_020473	18305	2770	50	2705	2570	652	25	37	37	51	43	84	660	705	376	53	256	256	286	189	66	6.604	5.641	5.652	6.125	2.561	3072	2982	2.723	2668	404	2533	449	205634	56413	0	0	0
1	239	1	unmapped	UPB_200731	18375	2775	50	359	341	153	44	35	35	46	37	80	531	570	272	47	253	253	289	207	71	1.165	0.965	0.908	0.88	3.784	602	623	0.221	324	278	306	317	27244	45624	0	0	0
1	240	1	unmapped	UPB_112682	18450	2770	50	1989	1891	481	25	37	37	47	28	59	722	687	328	47	257	257	277	196	70	4.198	4.312	3.773	4.49	2.589	2417	2284	2.07	1952	465	1854	430	151305	54989	0	0	0
1	241	1	unmapped	UPB_139316	18525	2770	55	1361	1289	352	27	37	37	49	31	63	775	798	421	52	221	221	257	185	71	2.39	2.17	2.306	2.459	2.33	1878	1829	1.257	1324	554	1252	577	103135	63862	0	0	0
1	242	1	unmapped	UPB_034438	18600	2770	50	1652	1525	471	30	36	36	46	33	71	1449	1467	588	40	221	221	260	186	71	1.316	1.195	1.168	1.217	2.028	2844	2735	0.396	1616	1228	1489	1246	121961	117342	0	0	0
1	243	1	unmapped	UPB_038494	18670	2770	55	931	916	259	28	36	36	44	28	63	629	658	294	44	247	247	282	191	67	2.343	2.141	2.245	2.628	2.86	1277	1291	1.228	895	382	880	411	73319	52653	0	0	0
1	244	1	unmapped	UPB_114267	18745	2770	50	1810	1707	469	27	36	36	45	26	57	607	628	391	62	240	240	262	181	69	4.834	4.307	4.562	5.065	2.421	2141	2059	2.273	1774	367	1671	388	136564	50243	0	0	0
1	245	1	unmapped	UPB_018810	18820	2770	50	1370	1316	402	30	36	36	44	26	59	582	647	345	53	257	257	292	178	60	4.105	3.282	3.329	3.72	2.792	1659	1670	2.037	1334	325	1280	390	105290	51743	0	0	0
1	246	1	unmapped	UPB_076964	18890	2770	55	736	722	191	26	35	35	42	27	64	750	796	340	42	249	249	285	201	70	1.399	1.256	1.179	1.345	2.245	1202	1234	0.485	701	501	687	547	57731	63661	0	0	0
1	247	1	unmapped	UPB_100739	18965	2770	50	1205	1170	320	27	34	34	43	26	60	793	768	334	43	249	249	292	214	73	2.153	2.189	1.856	2.34	2.199	1715	1655	1.106	1171	544	1136	519	93561	61466	0	0	0
1	248	1	unmapped	UPB_063259	19035	2770	55	1023	973	340	34	35	35	45	27	60	815	910	452	49	264	264	307	250	81	1.793	1.452	1.676	1.602	2.849	1539	1584	0.842	988	551	938	646	77823	72776	0	0	0
1	249	1	unmapped	UPB_141083	19110	2770	50	3052	2944	780	26	37	37	56	58	103	716	680	309	45	246	246	282	246	87	6.415	6.698	6.27	8.353	3.022	3485	3341	2.681	3015	470	2907	434	235520	54439	0	0	0
1	250	1		NA	19180	2770	65	33	38	21	55	35	35	49	48	97	276	282	180	63	252	252	281	202	71	-0.083	0.1	0.094	0.081	5.123	22	33	Error	-2	24	3	30	4526	33866	-50	0	0
1	251	1	unmapped	UPB_106490	19260	2770	50	2833	2664	725	27	36	36	44	28	63	765	792	327	41	243	243	285	220	77	5.358	4.787	4.638	5.315	1.886	3319	3177	2.422	2797	522	2628	549	213099	63380	0	0	0
1	252	1	unmapped	UPB_006066	19330	2770	50	1912	1834	460	25	36	36	45	33	73	665	676	304	44	247	247	318	718	225	4.488	4.191	3.506	4.423	2.016	2294	2227	2.166	1876	418	1798	429	146699	54058	0	0	0
1	253	1	unmapped	UPB_190394	19405	2770	50	1592	1521	379	24	33	33	44	34	77	626	649	350	53	269	269	323	692	214	4.367	3.916	3.388	4.323	2.81	1916	1868	2.127	1559	357	1488	380	121680	51955	0	0	0
1	254	1	unmapped	UPB_156616	19480	2770	50	1279	1248	386	30	35	35	44	29	65	651	634	299	47	259	259	288	182	63	3.173	3.235	2.914	3.617	3.145	1636	1588	1.666	1244	392	1213	375	99831	50707	0	0	0
1	255	1	unmapped	UPB_033556	19550	2770	50	1965	1882	476	25	36	36	47	33	70	630	744	430	57	264	264	301	215	71	5.27	3.846	4.331	4.306	2.478	2295	2326	2.398	1929	366	1846	480	150566	59499	0	0	0
1	256	1	unmapped	UPB_096042	19625	2770	50	1548	1479	394	26	34	34	46	34	73	627	687	358	52	276	276	310	228	73	4.313	3.516	3.656	4.576	3.549	1865	1856	2.109	1514	351	1445	411	118314	54933	0	0	0
1	257	1	unmapped	UPB_201244	19695	2770	55	456	465	148	31	35	35	43	28	65	717	779	438	56	260	260	286	201	70	0.921	0.829	0.866	1.005	3.464	878	949	-0.118	421	457	430	519	37191	62341	0	0	0
1	258	1	unmapped	UPB_201876	19770	2770	50	1033	1011	228	22	34	34	43	27	62	638	668	327	48	272	272	293	198	67	2.73	2.467	2.571	2.76	2.587	1365	1373	1.449	999	366	977	396	80840	53411	0	0	0
1	259	1	unmapped	UPB_020398	19845	2770	50	2090	2049	533	26	33	33	44	34	77	671	702	277	39	242	242	272	185	68	4.795	4.383	4.07	4.552	2.194	2486	2476	2.261	2057	429	2016	460	163931	56180	0	0	0
1	260	1	unmapped	UPB_018042	19920	2770	50	1137	1053	348	33	33	33	41	25	60	611	663	326	49	249	249	292	215	73	3.05	2.464	2.504	2.458	2.841	1466	1434	1.609	1104	362	1020	414	84241	53047	0	0	0
1	261	1	unmapped	UPB_232755	19990	2770	55	1555	1486	404	27	33	33	41	26	63	663	742	364	49	242	242	280	217	77	3.615	2.906	3.603	3.701	2.976	1943	1953	1.854	1522	421	1453	500	118897	59332	0	0	0
1	262	1	unmapped	UPB_178499	20065	2775	50	719	679	288	42	34	34	42	24	57	600	583	266	45	229	229	244	168	68	1.846	1.822	1.666	1.699	2.971	1056	999	0.885	685	371	645	354	54322	46606	0	0	0
1	263	1	unmapped	UPB_113816	20135	2770	55	1667	1528	474	31	34	34	44	27	61	786	829	441	53	237	237	256	173	67	2.974	2.524	2.749	2.769	2.348	2182	2086	1.573	1633	549	1494	592	122235	66345	0	0	0
1	264	1	unmapped	UPB_026284	20210	2770	55	1329	1291	318	24	33	33	45	34	75	697	695	360	51	226	226	252	183	72	2.752	2.682	2.674	3.036	2.646	1767	1727	1.46	1296	471	1258	469	103284	55582	0	0	0
1	265	1	DarkCorner	DarkCorner	20285	2775	50	35	40	18	45	32	32	39	25	64	1279	1286	390	30	225	225	250	185	74	0.003	0.008	0.009	0.009	4.013	1057	1069	-8.457	3	1054	8	1061	3186	102857	0	0	0
1	266	1	DarkCorner	DarkCorner	20360	2775	50	33	35	12	34	33	33	35	13	37	1096	1155	449	38	263	263	276	193	69	0	0.002	0.009	0.008	3.261	833	894	Error	0	833	2	892	2798	92377	0	0	0
1	267	1	DarkCorner	DarkCorner	20430	2775	50	33	39	17	43	33	33	36	15	41	1042	1199	528	44	219	219	253	198	78	0	0.006	0.015	0.013	3.421	823	986	Error	0	823	6	980	3127	95944	0	0	0
1	1	2	DarkCorner	DarkCorner	970	2830	55	34	40	20	50	33	33	36	15	41	1467	1484	478	32	448	448	504	327	64	0.001	0.007	0.011	0.012	3.652	1020	1043	-9.993	1	1019	7	1036	3227	118735	0	0	0
1	2	2	DarkCorner	DarkCorner	1045	2825	50	36	40	18	45	36	36	39	15	38	1454	1412	454	32	467	467	465	257	55	0	0.004	0.012	0.012	4.168	987	949	Error	0	987	4	945	3203	112948	0	0	0
1	3	2	DarkCorner	DarkCorner	1115	2825	50	33	37	14	37	33	33	38	20	52	1364	1404	491	34	491	491	523	281	53	0	0.004	0.015	0.016	4.893	873	917	Error	0	873	4	913	2968	112299	0	0	0
1	4	2	unmapped	UPB_196526	1185	2830	45	580	584	138	23	40	40	51	28	54	711	774	334	43	522	522	539	273	50	2.857	2.159	1.271	1.835	2.906	729	796	1.515	540	189	544	252	30361	40260	0	0	0
1	5	2	unmapped	UPB_149232	1260	2830	50	2671	2553	576	22	50	50	63	44	69	687	746	315	42	518	518	551	272	49	15.509	10.978	9.394	11.095	3.08	2790	2731	3.955	2621	169	2503	228	204263	59652	0	0	0
1	6	2	unmapped	UPB_202472	1335	2830	50	4557	4383	973	22	60	60	79	62	78	904	977	437	44	509	509	556	286	51	11.385	9.237	8.051	10.867	4.127	4892	4791	3.509	4497	395	4323	468	350665	78150	0	0	0
1	7	2	unmapped	UPB_198313	1405	2830	45	1611	1626	238	14	75	75	92	70	76	694	795	372	46	497	497	569	311	54	7.797	5.205	3.991	6.011	3.432	1733	1849	2.963	1536	197	1551	298	84537	41364	0	0	0
1	8	2	unmapped	UPB_012170	1480	2830	50	3379	3183	849	26	77	77	100	85	85	832	877	360	41	558	558	617	345	55	12.051	9.737	7.411	8.969	2.648	3576	3425	3.591	3302	274	3106	319	254672	70157	0	0	0
1	9	2	unmapped	UPB_204338	1555	2830	50	1682	1610	447	27	57	57	86	73	84	1719	1753	512	29	522	522	568	296	52	1.358	1.262	1.343	1.306	1.735	2822	2784	0.441	1625	1197	1553	1231	128810	140210	0	0	0
1	10	2	unmapped	UPB_028952	1625	2830	50	3762	3509	969	27	56	56	83	79	95	811	866	360	41	567	567	597	324	54	15.189	11.548	8.891	11.581	2.592	3950	3752	3.925	3706	244	3453	299	280705	69255	0	0	0
1	11	2	unmapped	UPB_021361	1700	2830	50	4195	3924	862	21	78	78	97	82	84	1124	1129	401	35	573	573	583	298	51	7.472	6.917	6.634	7.667	2.337	4668	4402	2.901	4117	551	3846	556	313903	90318	0	0	0
1	12	2	unmapped	UPB_068830	1775	2830	50	1498	1442	423	29	64	64	81	62	76	898	943	394	41	583	583	593	289	48	4.552	3.828	3.163	3.457	2.717	1749	1738	2.187	1434	315	1378	360	115330	75466	0	0	0
1	13	2	unmapped	UPB_077285	1845	2830	50	2488	2337	603	25	80	80	87	53	60	825	857	405	47	541	541	574	287	50	8.479	7.142	4.97	6.829	3.773	2692	2573	3.084	2408	284	2257	316	186983	68542	0	0	0
1	14	2	unmapped	UPB_146602	1920	2830	50	5021	4718	1098	23	80	80	97	71	73	1004	1017	350	34	632	632	651	280	43	13.282	12.047	9.936	13.728	3.133	5313	5023	3.731	4941	372	4638	385	377434	81357	0	0	0
1	15	2	unmapped	UPB_230356	1995	2830	50	524	526	175	33	61	61	80	61	76	6586	6413	1160	18	720	720	718	320	44	0.079	0.082	0.079	0.076	1.717	6329	6158	-3.663	463	5866	465	5693	42081	513069	0	0	0
1	16	2	unmapped	UPB_092428	2065	2830	50	2728	2585	641	24	59	59	77	53	68	866	931	443	47	588	588	673	364	54	9.601	7.364	6.406	8.482	4.229	2947	2869	3.263	2669	278	2526	343	206820	74472	0	0	0
1	17	2	unmapped	UPB_065306	2140	2830	50	4329	4104	1008	24	78	78	100	72	72	887	915	368	40	565	565	584	305	52	13.202	11.503	8.604	10.925	2.48	4573	4376	3.723	4251	322	4026	350	328292	73212	0	0	0
1	18	2	unmapped	UPB_222660	2210	2830	40	560	580	156	26	66	66	87	64	73	857	874	273	31	668	668	682	336	49	2.614	2.495	2.21	2.698	3.247	683	720	1.386	494	189	514	206	30140	45467	0	0	0
1	19	2	unmapped	UPB_092501	2285	2830	50	2126	2058	570	27	59	59	76	57	75	1032	1059	376	35	704	704	712	307	43	6.302	5.631	4.276	5.201	2.295	2395	2354	2.656	2067	328	1999	355	164666	84699	0	0	0
1	20	2	unmapped	UPB_188877	2360	2830	50	2094	1973	515	26	60	60	75	54	72	907	967	370	38	650	650	651	280	43	7.914	6.035	6.725	7.022	2.993	2291	2230	2.984	2034	257	1913	317	157849	77325	0	0	0
1	21	2	unmapped	UPB_080277	2435	2830	50	1618	1585	414	26	66	66	76	52	68	1020	1021	392	38	656	656	672	318	47	4.264	4.162	2.813	3.759	2.566	1916	1884	2.092	1552	364	1519	365	126779	81659	0	0	0
1	22	2	unmapped	UPB_209210	2510	2830	55	171	192	85	44	52	52	65	41	63	13942	13780	2463	17	763	763	789	414	52	0.009	0.011	0.009	0.008	2.249	13298	13157	-6.791	119	13179	140	13017	15352	1102419	0	0	0
1	23	2	unmapped	UPB_122026	2580	2830	50	3265	3208	738	23	70	70	87	66	75	951	1015	420	41	746	746	768	400	52	15.585	11.665	7.79	10.011	2.82	3400	3407	3.962	3195	205	3138	269	256621	81177	0	0	0
1	24	2	unmapped	UPB_210647	2655	2830	50	977	971	283	29	68	68	89	69	77	1589	1680	744	44	712	712	748	350	46	1.036	0.933	1.041	1.074	2.542	1786	1871	0.052	909	877	903	968	77696	134385	0	0	0
1	25	2	unmapped	UPB_160872	2725	2830	45	2671	2644	290	10	56	56	75	58	77	972	1010	309	30	724	724	768	341	44	10.544	9.049	7.74	10.985	3.526	2863	2874	3.398	2615	248	2588	286	137511	52512	0	0	0
1	26	2	unmapped	UPB_213509	2800	2830	50	336	355	128	36	56	56	77	62	80	11288	11243	1798	15	756	756	801	343	42	0.027	0.029	0.027	0.026	1.649	10812	10786	-5.233	280	10532	299	10487	28434	899412	0	0	0
1	27	2	unmapped	UPB_030989	2870	2830	45	3904	3932	387	9	69	69	94	75	79	939	946	372	39	744	744	771	340	44	19.667	19.124	10.663	14.818	2.755	4030	4065	4.298	3835	195	3863	202	204474	49169	0	0	0
1	28	2	unmapped	UPB_057748	2945	2830	50	1867	1761	465	26	57	57	84	69	82	1042	1059	357	33	751	751	774	338	43	6.22	5.532	4.95	6.426	3.845	2101	2012	2.637	1810	291	1704	308	140895	84753	0	0	0
1	29	2	unmapped	UPB_206177	3020	2830	55	344	348	123	35	51	51	68	49	72	8618	8792	1241	14	761	761	830	386	46	0.037	0.037	0.038	0.034	1.696	8150	8328	-4.745	293	7857	297	8031	27857	703388	0	0	0
1	30	2	unmapped	UPB_142686	3095	2830	50	3306	3095	870	28	57	57	73	53	72	1145	1169	397	33	780	780	809	357	44	8.901	7.81	7.151	7.97	3.675	3614	3427	3.154	3249	365	3038	389	247596	93523	0	0	0
1	31	2	unmapped	UPB_160762	3165	2830	50	3370	3214	780	24	81	81	106	82	77	979	1046	425	40	732	732	714	312	43	13.316	9.978	8.391	10.153	2.802	3536	3447	3.735	3289	247	3133	314	257134	83712	0	0	0
1	32	2	unmapped	UPB_013728	3240	2830	50	2774	2648	563	21	67	67	97	79	81	1045	1138	474	41	739	739	765	322	42	8.846	6.469	5.72	7.539	3.114	3013	2980	3.145	2707	306	2581	399	211876	91078	0	0	0
1	33	2	unmapped	UPB_051969	3315	2830	50	4537	4220	1048	24	65	65	81	60	74	1159	1171	409	34	767	767	817	315	38	11.408	10.285	7.916	11.276	3.569	4864	4559	3.512	4472	392	4155	404	337568	93708	0	0	0
1	34	2	unmapped	UPB_026464	3385	2830	50	3293	3024	807	26	68	68	90	64	71	1078	1126	459	40	753	753	811	340	41	9.923	7.925	5.695	7.828	3.214	3550	3329	3.311	3225	325	2956	373	241917	90040	0	0	0
1	35	2	unmapped	UPB_076587	3460	2830	50	2324	2205	524	23	67	67	84	59	70	1251	1335	512	38	765	765	787	325	41	4.644	3.751	3.182	3.931	2.726	2743	2708	2.215	2257	486	2138	570	176365	106814	0	0	0
1	36	2	unmapped	UPB_036875	3530	2830	45	2860	2819	280	9	72	72	125	141	112	1208	1244	480	38	812	812	830	339	40	7.04	6.359	5.462	5.746	2.421	3184	3179	2.816	2788	396	2747	432	146593	64698	0	0	0
1	37	2	unmapped	UPB_003373	3605	2830	50	2022	1925	545	28	65	65	134	166	123	1234	1273	458	35	876	876	887	362	40	5.466	4.685	4.367	5.238	3.152	2315	2257	2.451	1957	358	1860	397	153981	101848	0	0	0
1	38	2	unmapped	UPB_230656	3680	2830	50	2119	2048	442	21	55	55	74	61	82	1240	1268	531	41	899	899	887	360	40	6.053	5.401	4.004	4.57	2.84	2405	2362	2.598	2064	341	1993	369	163877	101478	0	0	0
1	39	2	unmapped	UPB_150347	3750	2825	45	2602	2530	527	20	75	75	118	149	126	1134	1155	362	31	797	797	807	338	41	7.499	6.858	5.525	7.119	2.947	2864	2813	2.907	2527	337	2455	358	131554	60080	0	0	0
1	40	2	unmapped	UPB_209623	3825	2830	50	131	136	63	46	87	87	145	186	128	21625	21163	4201	19	811	811	880	490	55	0.002	0.002	0.003	0.003	2.491	20858	20401	-8.886	44	20814	49	20352	10840	1693000	0	0	0
1	41	2		NA	3900	2830	65	35	40	20	50	55	55	83	80	96	844	848	312	36	821	821	933	471	50	-0.87	-0.556	0.086	0.111	3.784	3	12	Error	-20	23	-15	27	4859	101768	-50	0	0
1	42	2	unmapped	UPB_219525	3970	2835	40	638	639	140	21	58	58	82	74	90	1078	1073	407	37	819	819	850	374	44	2.239	2.287	1.347	1.759	2.743	839	835	1.163	580	259	581	254	33250	55772	0	0	0
1	43	2	unmapped	UPB_133992	4045	2830	45	1527	1555	244	15	51	51	61	40	65	1129	1212	560	46	835	835	882	333	37	5.02	3.989	3.602	3.584	2.496	1770	1881	2.328	1476	294	1504	377	80860	63042	0	0	0
1	44	2	unmapped	UPB_054537	4120	2830	50	2937	2798	640	22	68	68	87	74	85	1107	1182	473	40	823	823	906	349	38	10.102	7.604	7.718	8.204	3.316	3153	3089	3.337	2869	284	2730	359	223848	94596	0	0	0
1	45	2	unmapped	UPB_183647	4190	2825	45	4317	4211	760	18	114	114	163	175	107	1363	1410	427	30	879	879	898	416	46	8.684	7.716	7.399	10.262	3.798	4687	4628	3.118	4203	484	4097	531	218983	73307	0	0	0
1	46	2	unmapped	UPB_159529	4265	2830	50	3140	2979	691	23	103	103	147	163	110	1058	1038	404	38	911	911	931	427	45	20.66	22.646	8.496	10.428	2.613	3184	3003	4.369	3037	147	2876	127	238285	83044	0	0	0
1	47	2	unmapped	UPB_110076	4340	2830	50	2410	2376	603	25	62	62	80	60	75	1082	1106	454	41	916	916	947	415	43	14.145	12.179	5.697	8.233	4.091	2514	2504	3.822	2348	166	2314	190	190054	88445	0	0	0
1	48	2	NegativeControl	(-)3xSLv1	4405	2825	30	37	51	35	68	49	49	64	52	81	1949	1915	555	28	973	973	1046	476	45	-0.012	0.002	0.027	0.031	2.153	964	944	Error	-12	976	2	942	1646	61291	0	0	0
1	49	2	unmapped	UPB_125311	4485	2830	45	2185	2200	293	13	53	53	66	44	66	1123	1172	469	40	931	931	963	444	46	11.104	8.909	6.573	7.228	2.776	2324	2388	3.473	2132	192	2147	241	114376	60957	0	0	0
1	50	2	unmapped	UPB_083255	4560	2830	50	1077	1080	321	29	67	67	88	68	77	1240	1252	419	33	885	885	912	404	44	2.845	2.76	2.143	2.359	2.497	1365	1380	1.508	1010	355	1013	367	86422	100190	0	0	0
1	51	2	unmapped	UPB_228956	4630	2830	45	2481	2495	339	13	78	78	108	86	79	1187	1241	432	34	894	894	898	366	40	8.201	6.965	5.92	6.581	2.609	2696	2764	3.036	2403	293	2417	347	129732	64517	0	0	0
1	52	2	unmapped	UPB_119874	4705	2830	50	2614	2454	654	26	88	88	109	81	74	1353	1407	465	33	899	899	905	357	39	5.564	4.657	4.441	4.869	2.72	2980	2874	2.476	2526	454	2366	508	196329	112543	0	0	0
1	53	2	unmapped	UPB_212325	4780	2830	65	291	278	175	62	67	67	110	134	121	1065	1111	426	38	978	978	999	381	38	2.575	1.586	0.595	0.569	4.307	311	344	1.364	224	87	211	133	33314	133372	-50	0	0
1	54	2	unmapped	UPB_116237	4855	2830	50	2312	2173	598	27	70	70	117	149	127	1221	1197	442	36	992	992	1018	350	34	9.79	10.259	5.443	7.036	3.427	2471	2308	3.291	2242	229	2103	205	173805	95783	0	0	0
1	55	2	unmapped	UPB_035844	4925	2830	50	2901	2791	709	25	93	93	108	70	64	1447	1511	403	26	1018	1018	994	386	38	6.545	5.473	6.305	6.186	2.78	3237	3191	2.71	2808	429	2698	493	223289	120856	0	0	0
1	56	2	unmapped	UPB_227570	5000	2830	50	1506	1456	389	26	94	94	112	74	66	1176	1242	435	35	1019	1019	999	425	42	8.994	6.108	3.407	5.109	4.12	1569	1585	3.169	1412	157	1362	223	116474	99374	0	0	0
1	57	2	unmapped	UPB_175488	5070	2830	50	2173	2081	531	25	75	75	85	50	58	1166	1207	424	35	967	967	990	382	38	10.543	8.358	4.947	5.44	2.429	2297	2246	3.398	2098	199	2006	240	166491	96555	0	0	0
1	58	2	unmapped	UPB_142244	5145	2830	50	3616	3441	774	22	75	75	87	56	64	1650	1800	1002	55	1047	1047	1048	349	33	5.872	4.47	5.754	5.765	4.168	4144	4119	2.554	3541	603	3366	753	275265	143975	0	0	0
1	59	2	unmapped	UPB_155569	5220	2830	50	3782	3504	868	24	80	80	95	68	71	1195	1208	392	32	1065	1065	1070	394	36	28.477	23.944	10.628	12.542	3.169	3832	3567	4.832	3702	130	3424	143	280343	96666	0	0	0
1	60	2	unmapped	UPB_122979	5290	2830	45	4318	4284	459	10	94	94	117	92	78	1251	1368	580	42	975	975	1042	410	39	15.304	10.662	9.289	12.632	4.138	4500	4583	3.936	4224	276	4190	393	222768	71130	0	0	0
1	61	2	unmapped	UPB_182136	5365	2830	50	1235	1209	320	26	83	83	110	83	75	1208	1227	462	37	933	933	992	414	41	4.189	3.83	3.284	3.368	3.334	1427	1420	2.067	1152	275	1126	294	96685	98138	0	0	0
1	62	2	unmapped	UPB_144102	5440	2830	50	3610	3371	890	26	76	76	95	64	67	1271	1300	455	35	989	989	998	397	39	12.532	10.595	6.626	7.157	2.47	3816	3606	3.648	3534	282	3295	311	269660	103978	0	0	0
1	63	2	unmapped	UPB_124751	5515	2830	45	2644	2681	374	13	68	68	100	94	94	1628	1618	493	30	1061	1061	1098	416	37	4.543	4.691	3.751	4.728	2.247	3143	3170	2.184	2576	567	2613	557	139434	84140	0	0	0
1	64	2	unmapped	UPB_157658	5585	2830	50	2930	2767	674	24	63	63	90	83	92	1266	1262	381	30	1030	1030	1104	467	42	12.148	11.655	8.166	8.86	2.736	3103	2936	3.603	2867	236	2704	232	221371	100945	0	0	0
1	65	2	unmapped	UPB_033706	5660	2830	50	3237	3073	766	24	74	74	90	56	62	1412	1419	529	37	1067	1067	1080	449	41	9.168	8.52	5.185	6.993	3.314	3508	3351	3.197	3163	345	2999	352	245802	113512	0	0	0
1	66	2	unmapped	UPB_100511	5735	2830	45	1484	1506	248	16	76	76	84	50	59	1383	1323	396	29	1002	1002	1042	418	40	3.696	4.455	2.776	3.789	2.527	1789	1751	1.886	1408	381	1430	321	78290	68805	0	0	0
1	67	2	unmapped	UPB_165868	5805	2830	50	2719	2597	657	25	74	74	85	55	64	1249	1327	489	36	1002	1002	1020	397	38	10.709	7.763	4.99	6.904	3.072	2892	2848	3.421	2645	247	2523	325	207740	106194	0	0	0
1	68	2	unmapped	UPB_165122	5880	2830	50	3319	3141	759	24	85	85	108	73	67	1188	1241	400	32	1072	1072	1074	376	35	27.879	18.083	10.157	14.824	4.297	3350	3225	4.801	3234	116	3056	169	251276	99319	0	0	0
1	69	2	unmapped	UPB_032621	5955	2830	50	3266	3008	880	29	99	99	122	81	66	1671	1623	437	26	1059	1059	1094	365	33	5.175	5.158	4.646	4.592	2.821	3779	3473	2.372	3167	612	2909	564	240642	129843	0	0	0
1	70	2	unmapped	UPB_178774	6025	2830	50	1389	1352	323	23	61	61	83	71	85	1328	1318	449	34	1029	1029	1093	476	43	4.441	4.467	2.899	3.413	2.784	1627	1580	2.151	1328	299	1291	289	108139	105464	0	0	0
1	71	2	unmapped	UPB_223034	6100	2830	50	1871	1756	538	30	56	56	75	60	80	1247	1362	525	38	1054	1054	1126	486	43	9.404	5.519	4.117	5.652	4.086	2008	2008	3.233	1815	193	1700	308	140510	108965	0	0	0
1	72	2	unmapped	UPB_230834	6165	2825	45	613	671	270	40	73	73	99	83	83	1583	1608	598	37	1075	1075	1132	422	37	1.063	1.122	0.958	1.02	3.793	1048	1131	0.088	540	508	598	533	34884	83610	0	0	0
1	73	2	unmapped	UPB_165690	6245	2830	50	2458	2328	590	25	78	78	102	82	80	1280	1382	518	37	1087	1087	1107	432	39	12.332	7.627	4.996	6.048	3.005	2573	2545	3.624	2380	193	2250	295	186225	110541	0	0	0
1	74	2	unmapped	UPB_096544	6320	2835	45	1036	1035	185	17	59	59	83	68	81	1423	1423	435	30	1062	1062	1084	403	37	2.706	2.704	2.284	2.208	1.94	1338	1337	1.436	977	361	976	361	53843	73973	0	0	0
1	75	2	unmapped	UPB_109079	6390	2830	45	2420	2420	317	13	75	75	110	129	117	1533	1494	496	33	1146	1146	1152	440	38	6.059	6.739	4.344	5.221	2.451	2732	2693	2.599	2345	387	2345	348	125835	77688	0	0	0
1	76	2	unmapped	UPB_176998	6465	2830	50	1655	1547	397	25	74	74	91	62	68	1174	1217	413	33	1077	1077	1088	395	36	16.299	10.521	4.405	5.509	3.175	1678	1613	4.027	1581	97	1473	140	123791	97361	0	0	0
1	77	2	unmapped	UPB_138439	6535	2830	45	2013	2006	311	15	86	86	110	85	77	1573	1592	438	27	1159	1159	1118	403	36	4.655	4.434	3.765	4.625	2.341	2341	2353	2.219	1927	414	1920	433	104296	82767	0	0	0
1	78	2	unmapped	UPB_199693	6610	2830	65	400	371	246	66	68	68	108	123	113	1251	1247	446	35	1123	1123	1127	395	35	2.594	2.444	0.76	0.659	5.328	460	427	1.375	332	128	303	124	44464	149631	-50	0	0
1	79	2	unmapped	UPB_175552	6685	2830	50	2056	1938	527	27	67	67	79	51	64	1328	1387	403	29	1079	1079	1132	413	36	7.988	6.075	5.218	6.644	3.325	2238	2179	2.998	1989	249	1871	308	155039	110942	0	0	0
1	80	2	unmapped	UPB_087324	6760	2830	50	2605	2419	644	26	70	70	84	55	65	1557	1611	521	32	1056	1056	1089	436	40	5.06	4.232	3.943	4.728	2.604	3036	2904	2.339	2535	501	2349	555	193541	128845	0	0	0
1	81	2	unmapped	UPB_082521	6830	2830	45	2161	2188	326	14	73	73	91	67	73	1298	1308	437	33	1065	1065	1076	388	36	8.961	8.704	6.155	6.267	2.372	2321	2358	3.164	2088	233	2115	243	113760	68020	0	0	0
1	82	2	unmapped	UPB_000641	6905	2830	50	2342	2209	598	27	80	80	103	78	75	1458	1476	436	29	1046	1046	1059	381	35	5.49	4.951	4.354	4.159	2.279	2674	2559	2.457	2262	412	2129	430	176738	118045	0	0	0
1	83	2	unmapped	UPB_161056	6980	2830	50	3312	3098	776	25	85	85	106	77	72	1273	1333	470	35	1046	1046	1068	378	35	14.216	10.498	8.326	9.668	3.497	3454	3300	3.829	3227	227	3013	287	247837	106629	0	0	0
1	84	2	unmapped	UPB_201016	7050	2830	65	477	438	268	61	65	65	82	59	71	1427	1419	461	32	1111	1111	1666	5230	313	1.304	1.211	0.684	0.748	6.055	728	681	0.383	412	316	373	308	52560	170317	-50	0	0
1	85	2		NA	7125	2830	65	41	47	26	55	63	63	81	66	81	990	1030	394	38	1134	1134	1135	451	39	0.153	0.154	0.082	0.095	2.85	-166	-120	-2.71	-22	-144	-16	-104	5604	123625	-50	0	0
1	86	2	unmapped	UPB_230751	7200	2830	35	561	572	164	28	65	65	83	68	81	1536	1589	532	33	1134	1134	1147	445	38	1.234	1.114	1.021	1.035	2.749	898	962	0.303	496	402	507	455	18314	50851	0	0	0
1	87	2		NA	7270	2830	65	46	53	30	56	54	54	69	59	85	1104	1146	475	41	1098	1098	1100	417	37	-1.333	-0.021	0.099	0.097	5.471	-2	47	Error	-8	6	-1	48	6366	137564	-50	0	0
1	88	2		NA	7345	2830	65	41	49	27	55	63	63	83	65	78	1061	1115	400	35	1066	1066	1080	421	38	4.4	-0.286	0.1	0.107	3.847	-27	35	2.138	-22	-5	-14	49	5931	133781	-50	0	0
1	89	2	unmapped	UPB_147162	7420	2830	50	3394	3184	912	28	92	92	108	73	67	1286	1400	510	36	1078	1078	1099	415	37	15.875	9.602	6.477	8.061	3.385	3510	3414	3.989	3302	208	3092	322	254741	111974	0	0	0
1	90	2	unmapped	UPB_068621	7490	2830	50	1626	1591	386	24	71	71	83	57	68	1315	1354	468	34	1127	1127	1151	395	34	8.271	6.696	4.196	5.143	3.08	1743	1747	3.048	1555	188	1520	227	127295	108356	0	0	0
1	91	2	unmapped	UPB_081376	7565	2830	50	2686	2601	636	24	69	69	86	54	62	1408	1423	445	31	1156	1156	1186	416	35	10.385	9.483	6.32	7.801	3.07	2869	2799	3.376	2617	252	2532	267	208048	113847	0	0	0
1	92	2	unmapped	UPB_024000	7640	2830	45	2262	2264	278	12	70	70	89	61	68	1400	1415	430	30	1114	1114	1142	415	36	7.664	7.289	4.333	6.143	2.909	2478	2495	2.938	2192	286	2194	301	117733	73565	0	0	0
1	93	2	unmapped	UPB_006619	7710	2830	45	2296	2263	367	16	80	80	98	69	70	1490	1476	389	26	1044	1044	1081	423	39	4.969	5.053	4.51	5.768	3.342	2662	2615	2.313	2216	446	2183	432	117699	76752	0	0	0
1	94	2	unmapped	UPB_044453	7785	2830	50	2210	2075	557	26	82	82	97	64	65	1349	1376	420	30	1036	1036	1101	488	44	6.799	5.862	5.505	6.232	3.606	2441	2333	2.765	2128	313	1993	340	166007	110112	0	0	0
1	95	2	unmapped	UPB_174060	7860	2830	50	2921	2741	762	27	85	85	103	65	63	1325	1381	463	33	1059	1059	1101	441	40	10.662	8.248	6.443	7.131	3.271	3102	2978	3.414	2836	266	2656	322	219285	110450	0	0	0
1	96	2	unmapped	UPB_091190	7935	2830	55	330	328	129	39	74	74	95	65	68	9726	9677	1647	17	1163	1163	1227	468	38	0.03	0.03	0.029	0.027	1.847	8819	8768	-5.064	256	8563	254	8514	26247	774187	0	0	0
1	97	2	unmapped	UPB_168621	8005	2830	45	1314	1303	204	15	86	86	91	55	60	1483	1503	482	32	1107	1107	1148	422	36	3.266	3.073	2.358	3.233	2.921	1604	1613	1.708	1228	376	1217	396	67745	78149	0	0	0
1	98	2	unmapped	UPB_224101	8080	2830	45	2609	2598	311	11	98	98	102	61	59	1334	1330	448	33	1150	1150	1134	393	34	13.647	13.889	7.741	7.924	2.47	2695	2680	3.77	2511	184	2500	180	135105	69185	0	0	0
1	99	2	unmapped	UPB_187745	8150	2835	50	1698	1526	528	34	66	66	85	56	65	1423	1493	490	32	1184	1184	1170	464	39	6.828	4.725	3.155	3.555	4.058	1871	1769	2.772	1632	239	1460	309	122051	119452	0	0	0
1	100	2	unmapped	UPB_213544	8225	2830	55	338	355	123	34	60	60	77	55	71	8284	8292	1306	15	1228	1228	1258	456	36	0.039	0.042	0.04	0.038	1.606	7334	7359	-4.666	278	7056	295	7064	28388	663393	0	0	0
1	101	2	unmapped	UPB_130288	8300	2830	50	2555	2378	665	27	66	66	87	59	67	1378	1442	506	35	1092	1092	1134	432	38	8.703	6.606	5.081	6.105	3.905	2775	2662	3.121	2489	286	2312	350	190208	115387	0	0	0
1	102	2	unmapped	UPB_105859	8370	2830	50	2741	2628	679	25	83	83	102	67	65	1566	1581	489	30	1079	1079	1103	401	36	5.458	5.07	4.613	5.5	2.947	3145	3047	2.448	2658	487	2545	502	210229	126488	0	0	0
1	103	2	unmapped	UPB_165106	8445	2830	50	2987	2788	647	23	81	81	99	76	76	1342	1326	406	30	1167	1167	1148	410	35	16.606	17.025	7.289	8.235	2.821	3081	2866	4.054	2906	175	2707	159	223021	106097	0	0	0
1	104	2	unmapped	UPB_049665	8520	2830	50	2658	2508	704	28	78	78	114	125	109	1345	1387	494	35	1140	1140	1175	402	34	12.585	9.838	6.426	7.258	3.1	2785	2677	3.654	2580	205	2430	247	200665	110921	0	0	0
1	105	2	unmapped	UPB_213635	8590	2835	40	868	836	217	25	66	66	77	50	64	1204	1255	469	37	1086	1086	1134	412	36	6.797	4.556	1.789	2.235	2.815	920	939	2.765	802	118	770	169	43466	65270	0	0	0
1	106	2	unmapped	UPB_124284	8665	2830	45	3041	3036	382	12	90	90	105	77	73	2266	2261	462	20	1122	1122	1152	474	41	2.58	2.586	2.428	2.831	1.614	4095	4085	1.367	2951	1144	2946	1139	157892	117560	0	0	0
1	107	2	unmapped	UPB_059724	8735	2830	45	2732	2696	332	12	84	84	108	70	64	1347	1326	404	30	1142	1142	1179	429	36	12.917	14.196	9.716	9.52	2.435	2853	2796	3.691	2648	205	2612	184	140213	68943	0	0	0
1	108	2	unmapped	UPB_123300	8810	2830	50	2916	2734	693	25	87	87	111	73	65	1376	1453	548	37	1152	1152	1182	442	37	12.629	8.794	5.512	5.994	2.868	3053	2948	3.659	2829	224	2647	301	218727	116251	0	0	0
1	109	2	unmapped	UPB_159615	8885	2830	50	1629	1559	392	25	85	85	118	120	101	1227	1328	514	38	1064	1064	1058	389	36	9.472	5.583	3.479	4.199	3.258	1707	1738	3.244	1544	163	1474	264	124749	106226	0	0	0
1	110	2	unmapped	UPB_202166	8960	2825	35	706	747	201	26	76	76	122	151	123	1455	1519	454	29	1087	1087	1119	446	39	1.712	1.553	1.453	1.32	2.191	998	1103	0.776	630	368	671	432	23899	48613	0	0	0
1	111	2	unmapped	UPB_210634	9035	2830	55	349	359	146	40	58	58	90	102	113	6877	7026	1402	19	1237	1237	1272	504	39	0.052	0.052	0.05	0.046	2.078	5931	6090	-4.277	291	5640	301	5789	28718	562054	0	0	0
1	112	2	unmapped	UPB_082808	9105	2830	40	955	960	160	16	67	67	82	55	67	1338	1332	448	33	1128	1128	1192	468	39	4.229	4.377	2.219	2.413	2.241	1098	1097	2.08	888	210	893	204	49942	69244	0	0	0
1	113	2	unmapped	UPB_053965	9175	2830	45	2834	2880	392	13	91	91	113	75	66	1508	1461	529	36	1112	1112	1143	451	39	6.927	7.991	5.528	6.357	2.282	3139	3138	2.792	2743	396	2789	349	149750	75995	0	0	0
1	114	2	unmapped	UPB_039792	9250	2830	45	4034	4057	368	9	101	101	124	88	70	1413	1464	550	37	1088	1088	1145	424	37	12.102	10.521	9.22	10.721	2.969	4258	4332	3.597	3933	325	3956	376	210984	76102	0	0	0
1	115	2	unmapped	UPB_151453	9320	2830	45	3344	3347	419	12	107	107	135	102	75	1308	1368	368	26	1049	1049	1134	412	36	12.498	10.157	7.913	11.949	3.862	3496	3559	3.644	3237	259	3240	319	174053	71140	0	0	0
1	116	2	unmapped	UPB_111729	9395	2835	50	3379	3102	1028	33	94	94	124	100	80	1356	1432	493	34	1121	1121	1123	384	34	13.979	9.672	6.807	7.276	3.503	3520	3319	3.805	3285	235	3008	311	248171	114568	0	0	0
1	117	2	unmapped	UPB_025209	9470	2830	50	2179	2067	551	26	78	78	103	76	73	1289	1331	479	35	1050	1050	1090	475	43	8.791	7.078	4.949	5.81	3.109	2340	2270	3.136	2101	239	1989	281	165358	106472	0	0	0
1	118	2	unmapped	UPB_027938	9545	2835	50	3789	3496	1048	29	73	73	91	71	78	1419	1453	488	33	1063	1063	1094	480	43	10.438	8.777	7.101	7.101	2.407	4072	3813	3.384	3716	356	3423	390	279677	116206	0	0	0
1	119	2	unmapped	UPB_148744	9615	2830	50	4232	3916	1173	29	98	98	122	93	76	1337	1426	546	38	1057	1057	1084	412	38	14.764	10.347	6.841	8.834	3.2	4414	4187	3.884	4134	280	3818	369	313300	114079	0	0	0
1	120	2	unmapped	UPB_192698	9690	2830	50	2643	2495	636	25	102	102	114	75	65	1368	1401	457	32	1072	1072	1107	399	36	8.584	7.274	5.136	6.229	2.986	2837	2722	3.102	2541	296	2393	329	199607	112062	0	0	0
1	121	2	unmapped	UPB_060187	9760	2830	45	1289	1268	218	17	74	74	92	59	64	1343	1305	406	31	1070	1070	1110	426	38	4.451	5.081	2.714	3.641	2.94	1488	1429	2.154	1215	273	1194	235	65925	67858	0	0	0
1	122	2	unmapped	UPB_224476	9840	2835	50	2397	2219	722	32	73	73	90	60	66	1237	1265	442	34	1100	1100	1147	440	38	16.964	13.006	6.077	7.002	3.564	2461	2311	4.084	2324	137	2146	165	177495	101164	0	0	0
1	123	2	unmapped	UPB_157614	9915	2830	55	2127	1950	724	37	107	107	146	120	82	2344	2502	771	30	1088	1088	1121	429	38	1.608	1.303	1.552	1.179	3.339	3276	3257	0.686	2020	1256	1843	1414	155985	200141	0	0	0
1	124	2	unmapped	UPB_123373	9985	2830	45	5222	5150	527	10	137	137	165	126	76	1501	1498	451	30	1059	1059	1071	429	40	11.505	11.419	10.465	10.951	2.195	5527	5452	3.524	5085	442	5013	439	267780	77914	0	0	0
1	125	2	unmapped	UPB_103452	10055	2835	50	1844	1693	592	34	86	86	120	92	76	1308	1343	490	36	1086	1086	1095	461	42	7.919	6.253	3.519	3.584	4.154	1980	1864	2.985	1758	222	1607	257	135455	107412	0	0	0
1	126	2	unmapped	UPB_046134	10130	2830	50	2612	2510	682	27	84	84	101	67	66	1277	1297	441	34	983	983	1055	433	41	8.599	7.726	5.777	6.16	2.422	2822	2740	3.104	2528	294	2426	314	200817	103760	0	0	0
1	127	2	unmapped	UPB_183537	10205	2830	50	2024	1956	524	26	85	85	102	60	58	1351	1356	457	33	976	976	1025	429	41	5.171	4.924	4.171	4.737	2.922	2314	2251	2.37	1939	375	1871	380	156492	108477	0	0	0
1	128	2	unmapped	UPB_021990	10275	2830	45	2958	2943	395	13	88	88	110	78	70	1369	1451	488	33	1048	1048	1077	438	40	8.941	7.084	6.015	7.234	2.513	3191	3258	3.16	2870	321	2855	403	153044	75469	0	0	0
1	129	2	unmapped	UPB_050252	10350	2830	45	2595	2541	378	14	106	106	130	89	68	1456	1416	425	30	976	976	1019	403	39	5.185	5.534	4.407	5.146	1.981	2969	2875	2.374	2489	480	2435	440	132146	73647	0	0	0
1	130	2	unmapped	UPB_199484	10420	2830	65	364	339	205	60	83	83	101	69	68	1225	1252	444	35	955	955	990	349	35	1.041	0.862	0.531	0.557	3.69	551	553	0.058	281	270	256	297	40658	150266	-50	0	0
1	131	2	unmapped	UPB_125078	10500	2830	45	1995	2007	275	13	80	80	93	56	60	1301	1335	481	36	892	892	974	371	38	4.682	4.35	3.777	4.819	2.897	2324	2370	2.227	1915	409	1927	443	104362	69433	0	0	0
1	132	2	unmapped	UPB_209865	10570	2830	65	403	372	234	62	74	74	89	57	64	1224	1212	447	36	936	936	980	364	37	1.142	1.08	0.73	0.568	3.854	617	574	0.192	329	288	298	276	44585	145393	-50	0	0
1	133	2	unmapped	UPB_088488	10645	2835	45	1161	1141	247	21	68	68	78	45	57	1172	1291	472	36	943	943	988	384	38	4.773	3.083	2.216	3.23	3.144	1322	1421	2.255	1093	229	1073	348	59357	67151	0	0	0
1	134	2	unmapped	UPB_225894	10715	2835	45	1777	1801	250	13	70	70	84	52	61	1292	1355	502	37	857	857	912	408	44	3.924	3.476	3.521	4.163	2.907	2142	2229	1.972	1707	435	1731	498	93673	70444	0	0	0
1	135	2	unmapped	UPB_029964	10790	2835	50	2371	2273	649	28	80	80	103	81	78	1434	1431	474	33	916	916	968	402	41	4.423	4.258	4.034	4.076	2.284	2809	2708	2.145	2291	518	2193	515	181811	114444	0	0	0
1	136	2	unmapped	UPB_110674	10860	2830	45	2360	2371	349	14	91	91	121	96	79	1364	1433	456	31	866	866	935	383	40	4.556	4.021	4.147	4.269	2.03	2767	2847	2.188	2269	498	2280	567	123276	74537	0	0	0
1	137	2	unmapped	UPB_097090	10940	2830	50	1700	1615	535	33	76	76	97	85	87	1217	1210	428	35	877	877	888	372	41	4.776	4.622	3.758	3.729	3.152	1964	1872	2.256	1624	340	1539	333	129180	96778	0	0	0
1	138	2	unmapped	UPB_227785	11010	2835	50	227	234	100	42	52	52	61	29	47	12623	12617	2283	18	987	987	982	432	43	0.015	0.016	0.014	0.013	2.038	11811	11812	-6.055	175	11636	182	11630	18681	1009342	0	0	0
1	139	2	unmapped	UPB_029255	11085	2830	50	2945	2788	809	29	73	73	95	73	76	1134	1185	492	41	894	894	911	357	39	11.967	9.33	5.283	7.638	3.999	3112	3006	3.581	2872	240	2715	291	223005	94804	0	0	0
1	140	2	unmapped	UPB_157080	11160	2830	50	2479	2278	765	33	94	94	107	72	67	1376	1356	461	33	882	882	935	407	43	4.828	4.608	3.603	4.887	4.001	2879	2658	2.271	2385	494	2184	474	182245	108442	0	0	0
1	141	2	unmapped	UPB_060196	11230	2835	50	946	902	300	33	65	65	87	64	73	1131	1183	388	32	846	846	862	376	43	3.091	2.484	2.259	2.396	2.66	1166	1174	1.628	881	285	837	337	72165	94636	0	0	0
1	142	2	unmapped	UPB_167023	11305	2830	45	2770	2801	307	10	75	75	100	79	79	1092	1132	379	33	802	802	819	350	42	9.293	8.261	6.398	8.476	2.768	2985	3056	3.216	2695	290	2726	330	145640	58886	0	0	0
1	143	2	unmapped	UPB_189497	11380	2830	50	1221	1137	410	36	70	70	87	63	72	1112	1116	414	37	786	786	820	373	45	3.531	3.233	2.578	2.76	2.786	1477	1397	1.82	1151	326	1067	330	90994	89292	0	0	0
1	144	2	unmapped	UPB_005897	11450	2830	55	1624	1544	418	27	64	64	76	46	60	1155	1145	425	37	730	730	775	350	45	3.671	3.566	3.381	3.751	2.748	1985	1895	1.876	1560	425	1480	415	123550	91578	0	0	0
1	145	2	unmapped	UPB_226874	11525	2830	50	1732	1586	457	28	74	74	90	64	71	1083	1068	379	35	799	799	818	320	39	5.838	5.621	3.793	4.035	2.785	1942	1781	2.545	1658	284	1512	269	126911	85463	0	0	0
1	146	2	unmapped	UPB_233016	11600	2835	55	1792	1633	562	34	70	70	95	68	71	1262	1291	527	40	847	847	858	343	39	4.149	3.52	2.456	3.049	3.393	2137	2007	2.053	1722	415	1563	444	130663	103247	0	0	0
1	147	2	unmapped	UPB_101500	11670	2830	45	2677	2643	292	11	88	88	156	176	112	1149	1143	436	38	790	790	833	363	43	7.212	7.238	5	5.942	2.039	2948	2908	2.85	2589	359	2555	353	137457	59412	0	0	0
1	148	2	unmapped	UPB_070863	11740	2830	45	2224	2233	301	13	88	88	148	168	113	1212	1172	395	33	837	837	844	345	40	5.696	6.403	4.848	5.204	2.094	2511	2480	2.51	2136	375	2145	335	116097	60962	0	0	0
1	149	2	unmapped	UPB_019720	11815	2830	45	2197	2233	288	12	84	84	97	67	69	1084	1095	424	38	768	768	799	316	39	6.687	6.572	5.322	5.908	2.479	2429	2476	2.741	2113	316	2149	327	116138	56954	0	0	0
1	150	2	unmapped	UPB_103885	11890	2835	50	1942	1903	535	28	67	67	86	67	77	1058	1121	406	36	689	689	734	368	50	5.081	4.25	4.457	4.327	2.579	2244	2268	2.345	1875	369	1836	432	152214	89702	0	0	0
1	151	2	unmapped	UPB_030661	11965	2835	50	1817	1660	499	30	67	67	78	49	62	1125	1186	466	39	645	645	679	319	46	3.646	2.945	2.932	3.325	3.425	2230	2134	1.866	1750	480	1593	541	132774	94905	0	0	0
1	152	2	unmapped	UPB_060051	12035	2835	50	1125	1074	358	33	65	65	73	42	57	1138	1147	468	40	697	697	707	308	43	2.404	2.242	1.988	1.952	2.81	1501	1459	1.265	1060	441	1009	450	85913	91729	0	0	0
1	153	2	unmapped	UPB_143660	12110	2835	50	2583	2392	651	27	65	65	80	53	66	874	954	366	38	722	722	747	332	44	16.566	10.03	7.451	10.86	4.753	2670	2559	4.05	2518	152	2327	232	191347	76303	0	0	0
1	154	2	unmapped	UPB_079863	12185	2835	50	1474	1376	387	28	74	74	91	63	69	994	1079	411	38	690	690	675	291	43	4.605	3.347	3.251	3.708	2.821	1704	1691	2.203	1400	304	1302	389	110092	86325	0	0	0
1	155	2	unmapped	UPB_225806	12255	2835	50	2175	2009	635	31	75	75	90	62	68	1043	1083	343	31	625	625	633	315	49	5.024	4.223	4.76	4.532	3.07	2518	2392	2.329	2100	418	1934	458	160739	86649	0	0	0
1	156	2	unmapped	UPB_081516	12330	2835	50	2454	2350	692	29	69	69	82	48	58	1150	1145	393	34	665	665	675	341	50	4.918	4.752	4.974	5.488	2.652	2870	2761	2.298	2385	485	2281	480	188011	91627	0	0	0
1	157	2	unmapped	UPB_191038	12405	2830	45	1772	1762	240	13	64	64	85	58	68	951	933	368	39	669	669	671	297	44	6.057	6.432	4.304	5.159	2.453	1990	1962	2.599	1708	282	1698	264	91598	48497	0	0	0
1	158	2	unmapped	UPB_027348	12475	2830	45	1984	2019	290	14	66	66	85	56	65	893	930	429	46	617	617	622	312	50	6.949	6.24	4.047	5.329	2.696	2194	2266	2.797	1918	276	1953	313	105004	48382	0	0	0
1	159	2	unmapped	UPB_140228	12550	2835	50	4039	3730	1001	26	84	84	99	61	61	917	974	344	35	594	594	602	290	48	12.245	9.595	10.185	10.99	2.583	4278	4026	3.614	3955	323	3646	380	298425	77913	0	0	0
1	160	2	unmapped	UPB_019496	12625	2835	50	1236	1169	363	31	85	85	100	62	62	1253	1256	438	34	571	571	603	297	49	1.688	1.582	1.542	1.777	3.139	1833	1769	0.755	1151	682	1084	685	93525	100473	0	0	0
1	161	2	unmapped	UPB_189560	12695	2835	50	1981	1893	620	32	70	70	80	47	58	907	947	394	41	549	549	589	310	52	5.338	4.58	3.662	5.074	4.732	2269	2221	2.416	1911	358	1823	398	151415	75765	0	0	0
1	162	2	unmapped	UPB_149390	12770	2830	45	2067	2123	280	13	66	66	93	96	103	938	963	428	44	650	650	685	375	54	6.948	6.572	5.176	7.396	3.518	2289	2370	2.797	2001	288	2057	313	110405	50066	0	0	0
1	163	2	unmapped	UPB_051323	12840	2830	50	1525	1441	470	32	69	69	104	120	115	890	930	400	43	675	675	786	457	58	6.772	5.38	4.8	4.523	3.219	1671	1627	2.76	1456	215	1372	255	115252	74439	0	0	0
1	164	2	unmapped	UPB_078753	12915	2830	45	2321	2311	340	14	63	63	83	64	77	839	876	321	36	687	687	778	439	56	14.855	11.894	6.833	9.387	2.91	2410	2437	3.893	2258	152	2248	189	120190	45563	0	0	0
1	165	2	unmapped	UPB_227466	12990	2835	55	1378	1317	414	31	65	65	83	58	69	1279	1696	1206	71	529	529	549	289	52	1.751	1.073	1.498	1.332	3.294	2063	2419	0.808	1313	750	1252	1167	105386	135694	0	0	0
1	166	2	unmapped	UPB_013915	13060	2830	45	2334	2362	349	14	77	77	92	59	64	889	961	383	39	510	510	521	257	49	5.955	5.067	5.421	6.273	3.105	2636	2736	2.574	2257	379	2285	451	122842	49956	0	0	0
1	167	2	unmapped	UPB_035010	13135	2835	50	1852	1730	487	28	75	75	95	68	71	970	975	350	35	496	496	542	282	52	3.749	3.455	3.484	4.268	2.921	2251	2134	1.906	1777	474	1655	479	138437	78026	0	0	0
1	168	2	unmapped	UPB_042092	13210	2835	50	2334	2194	645	29	76	76	90	61	67	822	854	314	36	443	443	500	278	55	5.958	5.153	4.939	5.53	2.733	2637	2529	2.575	2258	379	2118	411	175498	68281	0	0	0
1	169	2	unmapped	UPB_203412	13280	2830	45	1697	1712	299	17	83	83	95	61	64	778	781	292	37	468	468	508	296	58	5.206	5.204	4.189	5.99	2.633	1924	1942	2.38	1614	310	1629	313	89029	40614	0	0	0
1	170	2	unmapped	UPB_014002	13355	2835	50	2678	2443	733	30	66	66	84	59	70	763	786	331	42	453	453	470	265	56	8.426	7.138	6.744	8.244	3.28	2922	2710	3.075	2612	310	2377	333	195452	62895	0	0	0
1	171	2	unmapped	UPB_200847	13420	2830	35	458	458	134	29	69	69	116	132	113	856	884	357	40	513	513	545	292	53	1.134	1.049	0.931	1.038	2.412	732	760	0.182	389	343	389	371	14643	28280	0	0	0
1	172	2	unmapped	UPB_169018	13505	2835	40	783	784	204	26	68	68	96	92	95	798	802	282	35	479	479	529	303	57	2.241	2.217	1.815	2.258	2.254	1034	1039	1.164	715	319	716	323	40749	41704	0	0	0
1	173	2	unmapped	UPB_027457	13575	2835	50	3276	3044	905	29	73	73	90	59	65	844	867	381	43	461	461	501	280	55	8.363	7.318	6.811	6.761	2.41	3586	3377	3.064	3203	383	2971	406	243543	69384	0	0	0
1	174	2	unmapped	UPB_077992	13650	2835	50	889	833	273	32	60	60	82	56	68	790	768	330	42	412	412	459	268	58	2.193	2.171	1.737	2.248	3.638	1207	1129	1.133	829	378	773	356	66672	61423	0	0	0
1	175	2	unmapped	UPB_112313	13725	2835	50	2401	2241	692	30	64	64	78	52	66	876	879	366	41	460	460	481	266	55	5.618	5.196	4.73	4.908	2.552	2753	2596	2.49	2337	416	2177	419	179313	70321	0	0	0
1	176	2	unmapped	UPB_167981	13795	2830	50	1180	1140	327	28	58	58	70	46	65	653	694	345	49	418	418	458	249	54	4.774	3.92	3.391	3.629	2.624	1357	1358	2.255	1122	235	1082	276	91199	55487	0	0	0
1	177	2	unmapped	UPB_223643	13870	2835	50	515	512	190	37	56	56	68	47	69	706	749	370	49	404	404	424	228	53	1.52	1.322	1.254	1.191	3.516	761	801	0.604	459	302	456	345	40977	59928	0	0	0
1	178	2	unmapped	UPB_109693	13940	2830	45	1655	1650	277	16	69	69	77	44	57	849	866	340	39	416	416	446	265	59	3.663	3.513	3.25	3.54	1.912	2019	2031	1.873	1586	433	1581	450	85805	45053	0	0	0
1	179	2	unmapped	UPB_029040	14015	2830	45	1888	1872	266	14	61	61	75	57	76	725	764	309	40	409	409	435	230	52	5.782	5.101	4.833	5.23	2	2143	2166	2.531	1827	316	1811	355	97323	39752	0	0	0
1	180	2	unmapped	UPB_032649	14090	2830	50	2717	2513	754	30	66	66	80	56	70	736	789	366	46	416	416	463	243	52	8.284	6.56	5.154	5.755	2.184	2971	2820	3.05	2651	320	2447	373	201020	63139	0	0	0
1	181	2	unmapped	UPB_091372	14165	2835	50	977	891	324	36	61	61	76	55	72	2075	2094	574	27	410	410	445	246	55	0.55	0.493	0.548	0.459	2	2581	2514	-0.862	916	1665	830	1684	71302	167535	0	0	0
1	182	2	unmapped	UPB_024756	14235	2830	45	1426	1459	195	13	61	61	76	51	67	701	688	330	47	366	366	393	230	58	4.075	4.342	3.579	4.403	2.451	1700	1720	2.027	1365	335	1398	322	75865	35771	0	0	0
1	183	2	unmapped	UPB_028238	14310	2835	50	2887	2701	816	30	71	71	87	60	68	826	823	325	39	350	350	386	230	59	5.916	5.56	5.52	5.814	2.603	3292	3103	2.565	2816	476	2630	473	216070	65812	0	0	0
1	184	2	unmapped	UPB_054469	14380	2830	45	2088	2110	299	14	74	74	92	62	67	743	790	354	44	360	360	392	233	59	5.258	4.735	4.606	5.782	3.395	2397	2466	2.395	2014	383	2036	430	109741	41084	0	0	0
1	185	2	unmapped	UPB_066060	14455	2835	50	3460	3218	901	27	78	78	95	68	71	675	702	294	41	350	350	389	259	66	10.406	8.92	9.089	8.909	2.354	3707	3492	3.379	3382	325	3140	352	257411	56193	0	0	0
1	186	2	unmapped	UPB_161447	14530	2835	50	2299	2134	634	29	75	75	95	65	68	724	787	428	54	369	369	384	227	59	6.265	4.926	4.373	4.806	3.004	2579	2477	2.647	2224	355	2059	418	170702	62924	0	0	0
1	187	2	unmapped	UPB_106360	14605	2835	50	3176	2908	886	30	60	60	77	45	58	729	744	363	48	369	369	396	225	56	8.656	7.595	7.037	8.36	3.474	3476	3223	3.114	3116	360	2848	375	232620	59496	0	0	0
1	188	2	unmapped	UPB_108906	14675	2830	50	2162	2036	587	28	61	61	72	47	65	767	731	332	45	337	337	415	279	67	4.886	5.013	4.625	5.567	2.796	2531	2369	2.289	2101	430	1975	394	162876	58488	0	0	0
1	189	2	unmapped	UPB_038384	14750	2835	50	483	463	171	36	50	50	73	55	75	6084	5970	1181	19	384	384	457	316	69	0.076	0.074	0.076	0.068	1.815	6133	5999	-3.719	433	5700	413	5586	37078	477621	0	0	0
1	190	2	unmapped	UPB_139552	14825	2835	50	2312	2110	641	30	70	70	82	54	65	800	818	375	45	316	316	382	252	65	4.632	4.064	3.806	4.361	2.626	2726	2542	2.212	2242	484	2040	502	168785	65452	0	0	0
1	191	2	unmapped	UPB_023031	14895	2835	50	1542	1486	443	29	63	63	75	48	64	711	775	349	45	324	324	352	200	56	3.822	3.155	3.076	3.543	3.182	1866	1874	1.934	1479	387	1423	451	118843	62034	0	0	0
1	192	2	unmapped	UPB_005084	14970	2835	50	1980	1845	575	31	67	67	77	47	61	671	730	342	46	320	320	355	222	62	5.45	4.337	4.826	5.08	2.742	2264	2188	2.446	1913	351	1778	410	147621	58370	0	0	0
1	193	2	unmapped	UPB_002725	15040	2835	50	1785	1671	531	31	67	67	79	50	63	614	656	308	46	337	337	391	268	68	6.202	5.028	4.211	4.942	2.786	1995	1923	2.633	1718	277	1604	319	133701	52504	0	0	0
1	194	2	unmapped	UPB_006491	15110	2830	45	2469	2442	412	16	85	85	113	82	72	664	692	328	47	367	367	423	277	65	8.027	7.252	5.742	6.486	2.072	2681	2682	3.005	2384	297	2357	325	126968	36006	0	0	0
1	195	2	unmapped	UPB_076557	15190	2835	50	2642	2465	713	28	69	69	95	74	77	739	851	461	54	339	339	375	214	57	6.432	4.68	4.349	4.896	2.336	2973	2908	2.685	2573	400	2396	512	197238	68077	0	0	0
1	196	2	unmapped	UPB_066199	15260	2830	45	1888	1881	263	13	67	67	83	59	71	725	716	368	51	333	333	385	258	67	4.645	4.736	4.142	5.73	2.888	2213	2197	2.216	1821	392	1814	383	97802	37248	0	0	0
1	197	2	unmapped	UPB_208030	15335	2830	45	785	814	188	23	63	63	76	53	69	555	547	275	50	342	342	377	215	57	3.39	3.663	2.209	3.026	3.28	935	956	1.761	722	213	751	205	42344	28466	0	0	0
1	198	2	unmapped	UPB_049289	15410	2835	50	2214	2079	598	28	59	59	72	42	58	773	825	378	45	307	307	340	205	60	4.624	3.9	4.226	4.597	2.693	2621	2538	2.209	2155	466	2020	518	166336	66037	0	0	0
1	199	2	unmapped	UPB_041618	15480	2830	45	3296	3309	361	10	66	66	97	89	91	698	663	330	49	313	313	349	214	61	8.39	9.266	6.952	10.019	2.65	3615	3593	3.069	3230	385	3243	350	172088	34451	0	0	0
1	200	2	unmapped	UPB_217327	15555	2835	50	368	368	154	41	60	60	82	73	89	599	668	286	42	302	302	328	213	64	1.037	0.842	0.97	0.919	3.279	605	674	0.052	308	297	308	366	29409	53473	0	0	0
1	201	2	unmapped	UPB_103926	15630	2830	50	1768	1673	481	28	65	65	71	40	56	619	647	375	57	330	330	345	200	57	5.893	5.073	3.743	4.226	2.864	1992	1925	2.559	1703	289	1608	317	133861	51756	0	0	0
1	202	2	unmapped	UPB_149940	15700	2835	50	1370	1304	447	34	80	80	81	42	51	733	782	342	43	329	329	327	176	53	3.193	2.702	3.072	2.966	3.203	1694	1677	1.675	1290	404	1224	453	104328	62534	0	0	0
1	203	2	unmapped	UPB_150115	15775	2830	50	1041	1021	288	28	59	59	67	38	56	587	631	282	44	357	357	331	179	54	4.27	3.511	3.262	3.625	2.349	1212	1236	2.094	982	230	962	274	81694	50458	0	0	0
1	204	2	unmapped	UPB_042458	15850	2830	50	2196	2074	535	25	80	80	89	57	64	604	610	293	48	317	317	356	193	54	7.373	6.805	6.122	8.378	3.854	2403	2287	2.882	2116	287	1994	293	165958	48760	0	0	0
1	205	2	unmapped	UPB_082665	15920	2835	50	1912	1726	564	32	78	78	88	52	59	731	808	384	47	293	293	322	204	63	4.187	3.2	3.354	3.471	2.729	2272	2163	2.066	1834	438	1648	515	138045	64601	0	0	0
1	206	2	unmapped	UPB_042392	15995	2835	50	2195	2024	574	28	62	62	75	45	60	619	672	315	46	269	269	311	200	64	6.094	4.868	4.615	5.914	2.851	2483	2365	2.607	2133	350	1962	403	161923	53798	0	0	0
1	207	2		NA	16065	2830	65	41	50	32	64	57	57	75	47	62	320	334	212	63	305	305	345	230	66	-1.067	-0.241	0.146	0.136	3.799	-1	22	Error	-16	15	-7	29	6008	40035	-50	0	0
1	208	2	unmapped	UPB_001113	16140	2835	50	1063	992	342	34	67	67	84	55	65	697	719	327	45	282	282	330	228	69	2.4	2.117	1.982	2.621	3.467	1411	1362	1.263	996	415	925	437	79343	57509	0	0	0
1	209	2	unmapped	UPB_002561	16215	2835	50	1236	1188	375	31	61	61	74	50	67	987	2046	4000	195	273	273	307	178	57	1.646	0.636	1.586	1.216	3.872	1889	2900	0.719	1175	714	1127	1773	95070	163669	0	0	0
1	210	2	unmapped	UPB_108327	16290	2835	50	1923	1798	576	32	63	63	74	43	58	707	690	331	47	314	314	344	202	58	4.733	4.614	4.113	4.221	2.525	2253	2111	2.243	1860	393	1735	376	143876	55160	0	0	0
1	211	2	unmapped	UPB_031856	16360	2835	50	3619	3340	964	28	77	77	94	59	62	598	620	267	43	315	315	339	205	60	12.516	10.698	9.971	11.985	3.236	3825	3568	3.646	3542	283	3263	305	267160	49575	0	0	0
1	212	2		NA	16435	2830	65	39	47	22	46	58	58	77	59	76	305	354	253	71	331	331	357	216	60	0.731	-0.478	0.137	0.157	3.553	-45	12	-0.453	-19	-26	-11	23	5596	42456	-50	0	0
1	213	2	unmapped	UPB_219884	16505	2830	65	260	266	180	67	56	56	72	53	73	683	736	446	60	303	303	344	230	66	0.537	0.485	0.517	0.509	3.544	584	643	-0.897	204	380	210	433	31918	88301	-50	0	0
1	214	2	unmapped	UPB_197562	16585	2835	45	941	966	179	18	62	62	74	50	67	526	558	253	45	311	311	349	219	62	4.088	3.66	3.197	3.797	3.059	1094	1151	2.032	879	215	904	247	50226	29030	0	0	0
1	215	2	unmapped	UPB_047710	16655	2830	45	1058	1071	199	18	56	56	67	41	61	592	543	286	52	292	292	320	193	60	3.34	4.044	2.877	3.332	2.052	1302	1266	1.74	1002	300	1015	251	55702	28243	0	0	0
1	216	2	unmapped	UPB_126038	16730	2835	50	2995	2755	772	28	58	58	70	45	64	620	671	382	56	322	322	361	293	81	9.856	7.728	6.91	7.431	2.978	3235	3046	3.301	2937	298	2697	349	220397	53658	0	0	0
1	217	2	unmapped	UPB_064035	16800	2835	50	1355	1293	430	33	54	54	69	46	66	667	712	349	49	270	270	320	206	64	3.277	2.803	2.841	3.062	2.708	1698	1681	1.712	1301	397	1239	442	103402	56963	0	0	0
1	218	2	unmapped	UPB_085300	16875	2830	45	1402	1369	224	16	63	63	74	42	56	536	557	303	54	274	274	310	189	60	5.111	4.615	4.767	6.573	4.412	1601	1589	2.354	1339	262	1306	283	71205	28987	0	0	0
1	219	2	unmapped	UPB_118881	16945	2830	45	1969	1943	311	16	58	58	81	61	75	564	587	275	46	271	271	305	212	69	6.522	5.965	5.635	6.18	2.012	2204	2201	2.705	1911	293	1885	316	101055	30530	0	0	0
1	220	2	unmapped	UPB_100785	17020	2835	45	1083	1100	228	20	61	61	77	54	70	524	552	243	44	288	288	314	222	70	4.331	3.936	3.379	4.293	2.453	1258	1303	2.115	1022	236	1039	264	57206	28722	0	0	0
1	221	2	unmapped	UPB_028131	17095	2835	50	3207	2944	855	29	71	71	85	52	61	1746	1636	501	30	268	268	304	209	68	2.122	2.1	2.103	2.123	1.763	4614	4241	1.085	3136	1478	2873	1368	235546	130848	0	0	0
1	222	2	unmapped	UPB_162984	17165	2835	50	2077	1881	625	33	66	66	84	56	66	564	590	284	48	250	250	266	185	69	6.404	5.338	4.575	5.306	3.101	2325	2155	2.679	2011	314	1815	340	150505	47219	0	0	0
1	223	2	unmapped	UPB_139534	17240	2830	50	1194	1177	316	26	52	52	72	51	70	708	747	353	47	241	241	283	190	67	2.445	2.223	2.475	2.448	1.99	1609	1631	1.29	1142	467	1125	506	94187	59734	0	0	0
1	224	2	unmapped	UPB_145032	17315	2830	50	2532	2355	633	26	78	78	94	68	72	661	652	317	48	239	239	277	192	69	5.815	5.513	5.232	6.018	2.603	2876	2690	2.54	2454	422	2277	413	188385	52134	0	0	0
1	225	2	unmapped	UPB_065690	17385	2830	45	2778	2777	383	13	77	77	110	88	80	699	639	296	46	257	257	325	257	79	6.111	7.068	6.466	6.909	1.989	3143	3082	2.611	2701	442	2700	382	144405	33226	0	0	0
1	226	2	unmapped	UPB_189316	17460	2830	45	918	914	164	17	53	53	81	73	90	748	770	321	41	290	290	356	267	75	1.889	1.794	1.879	2.04	2.132	1323	1341	0.917	865	458	861	480	47531	40051	0	0	0
1	227	2	unmapped	UPB_146057	17535	2835	50	1811	1712	549	32	61	61	75	50	66	905	946	372	39	272	272	314	233	74	2.765	2.45	2.545	2.729	3.186	2383	2325	1.467	1750	633	1651	674	136967	75684	0	0	0
1	228	2	unmapped	UPB_034516	17610	2830	50	1725	1635	537	32	69	69	81	53	65	595	628	314	50	220	220	279	222	79	4.416	3.838	3.815	3.786	2.65	2031	1974	2.143	1656	375	1566	408	130762	50221	0	0	0
1	229	2	unmapped	UPB_133040	17680	2835	50	2363	2198	644	29	56	56	72	48	66	661	719	341	47	268	268	321	213	66	5.87	4.749	4.898	5.083	2.606	2700	2593	2.553	2307	393	2142	451	175869	57492	0	0	0
1	230	2	unmapped	UPB_211107	17755	2835	50	338	334	110	32	53	53	61	33	54	3973	4037	917	22	241	241	311	208	66	0.076	0.074	0.077	0.069	1.668	4017	4077	-3.711	285	3732	281	3796	26693	322996	0	0	0
1	231	2	unmapped	UPB_105572	17825	2835	50	713	663	236	35	49	49	60	30	50	630	654	310	47	263	263	300	176	58	1.809	1.57	1.523	1.553	2.658	1031	1005	0.855	664	367	614	391	53067	52327	0	0	0
1	232	2	unmapped	UPB_083749	17900	2835	50	662	648	205	31	45	45	54	30	55	718	856	645	75	306	306	316	191	60	1.498	1.096	1.293	1.34	2.627	1029	1153	0.583	617	412	603	550	51801	68485	0	0	0
1	233	2	unmapped	UPB_099835	17975	2835	50	666	688	221	32	53	53	64	45	70	586	622	283	45	314	314	330	201	60	2.254	2.062	1.822	2.83	4.259	885	943	1.172	613	272	635	308	55044	49794	0	0	0
1	234	2	unmapped	UPB_196959	18050	2835	50	1280	1187	379	31	65	65	75	49	65	569	597	324	54	318	318	351	219	62	4.841	4.022	3.781	4.154	3.629	1466	1401	2.275	1215	251	1122	279	94995	47735	0	0	0
1	235	2	unmapped	UPB_223745	18120	2835	50	2536	2390	675	28	64	64	75	50	66	1031	1019	404	39	314	314	322	210	65	3.448	3.299	3.236	3.524	2.175	3189	3031	1.786	2472	717	2326	705	191226	81556	0	0	0
1	236	2	unmapped	UPB_072308	18195	2835	50	2380	2287	595	26	67	67	77	51	66	526	568	294	51	259	259	266	174	65	8.663	7.184	7.177	7.457	2.647	2580	2529	3.115	2313	267	2220	309	182948	45467	0	0	0
1	237	2	unmapped	UPB_120806	18265	2835	50	1131	1039	330	31	60	60	80	60	75	582	663	377	56	285	285	306	207	67	3.606	2.59	2.749	2.752	3.743	1368	1357	1.85	1071	297	979	378	83152	53024	0	0	0
1	238	2	unmapped	UPB_175271	18340	2835	50	632	590	205	34	53	53	68	53	77	587	623	295	47	272	272	317	234	73	1.838	1.53	1.359	1.664	2.986	894	888	0.878	579	315	537	351	47231	49814	0	0	0
1	239	2	unmapped	UPB_165737	18415	2835	50	1633	1529	463	30	53	53	65	40	61	516	559	291	52	289	289	303	212	69	6.96	5.467	5.606	5.578	2.586	1807	1746	2.799	1580	227	1476	270	122309	44709	0	0	0
1	240	2	unmapped	UPB_113498	18485	2830	45	2107	2132	269	12	81	81	94	59	62	540	587	290	49	231	231	266	182	68	6.557	5.761	5.311	6.352	2.221	2335	2407	2.713	2026	309	2051	356	110853	30547	0	0	0
1	241	2	unmapped	UPB_087355	18560	2835	50	1196	1114	343	30	61	61	83	62	74	674	723	396	54	234	234	267	180	67	2.58	2.153	2.403	2.828	3.417	1575	1542	1.367	1135	440	1053	489	89105	57810	0	0	0
1	242	2	unmapped	UPB_169220	18635	2835	50	1308	1283	405	31	52	52	70	50	71	524	530	261	49	240	240	270	165	61	4.423	4.245	3.643	3.919	2.437	1540	1521	2.145	1256	284	1231	290	102677	42423	0	0	0
1	243	2	unmapped	UPB_027595	18705	2835	50	2185	2013	662	32	65	65	83	73	87	586	659	377	57	283	283	298	190	63	6.997	5.181	4.702	6.259	3.838	2423	2324	2.807	2120	303	1948	376	161075	52748	0	0	0
1	244	2	unmapped	UPB_065304	18780	2835	50	2159	2084	620	29	65	65	87	77	88	553	621	305	49	276	276	296	197	66	7.56	5.852	6.844	6.456	2.612	2371	2364	2.918	2094	277	2019	345	166722	49696	0	0	0
1	245	2	unmapped	UPB_123838	18855	2835	50	1888	1754	519	29	57	57	72	45	62	875	889	396	44	260	260	290	191	65	2.977	2.698	2.901	3.186	2.477	2446	2326	1.574	1831	615	1697	629	140326	71117	0	0	0
1	246	2	unmapped	UPB_102721	18925	2830	45	1475	1471	230	15	63	63	77	53	68	554	559	301	53	259	259	300	223	74	4.786	4.693	4.012	4.444	2.194	1707	1708	2.259	1412	295	1408	300	76491	29064	0	0	0
1	247	2	unmapped	UPB_035556	19000	2835	50	2553	2337	706	30	67	67	85	64	75	619	659	334	50	270	270	311	221	71	7.123	5.835	5.709	6.561	3.417	2835	2659	2.833	2486	349	2270	389	186957	52724	0	0	0
1	248	2	unmapped	UPB_194122	19075	2835	50	704	684	217	31	61	61	91	80	87	538	538	280	52	301	301	298	203	68	2.713	2.629	2.164	2.058	3.621	880	860	1.44	643	237	623	237	54683	43045	0	0	0
1	249	2	unmapped	UPB_029522	19150	2835	50	2040	1915	542	28	60	60	92	88	95	643	651	315	48	232	232	229	163	71	4.818	4.427	4.203	5.16	2.862	2391	2274	2.268	1980	411	1855	419	153195	52086	0	0	0
1	250	2	unmapped	UPB_208319	19220	2835	50	582	574	210	36	40	40	57	42	73	420	490	306	62	285	285	293	190	64	4.015	2.605	1.896	2.504	3.912	677	739	2.005	542	135	534	205	45888	39198	0	0	0
1	251	2	unmapped	UPB_215480	19290	2830	45	725	762	169	22	46	46	62	44	70	520	546	278	50	268	268	314	234	74	2.694	2.576	2.14	2.608	2.792	931	994	1.43	679	252	716	278	39646	28403	0	0	0
1	252	2	unmapped	UPB_180308	19365	2830	45	1025	1047	182	17	51	51	68	51	75	506	538	286	53	274	274	322	241	74	4.198	3.773	2.788	3.678	2.649	1206	1260	2.07	974	232	996	264	54463	27992	0	0	0
1	253	2	unmapped	UPB_224705	19440	2830	45	1723	1719	270	15	65	65	80	59	73	575	596	289	48	284	284	318	217	68	5.698	5.301	5.245	5.891	2.993	1949	1966	2.51	1658	291	1654	312	89370	30978	0	0	0
1	254	2	unmapped	UPB_229363	19510	2835	45	654	652	166	25	59	59	69	49	71	790	774	335	43	274	274	315	211	66	1.153	1.186	1.119	1.551	2.968	1111	1093	0.206	595	516	593	500	33881	40242	0	0	0
1	255	2	unmapped	UPB_191369	19590	2830	45	1464	1483	276	18	56	56	73	49	67	543	588	323	54	319	319	387	538	139	6.286	5.305	4.215	5.247	2.629	1632	1696	2.652	1408	224	1427	269	77105	30592	0	0	0
1	256	2	unmapped	UPB_083203	19660	2835	45	709	683	186	27	50	50	76	78	102	659	644	276	42	245	245	282	259	91	1.592	1.586	1.454	1.769	3.221	1073	1032	0.671	659	414	633	399	35508	33481	0	0	0
1	257	2	unmapped	UPB_087789	19735	2835	50	1427	1386	384	27	49	49	69	71	102	535	617	285	46	275	275	301	188	62	5.3	3.909	4.197	4.526	2.691	1638	1679	2.406	1378	260	1337	342	110918	49323	0	0	0
1	258	2	unmapped	UPB_172576	19805	2835	50	1176	1127	355	31	62	62	71	50	70	564	645	461	71	268	268	271	166	61	3.764	2.825	2.651	2.973	2.835	1410	1442	1.912	1114	296	1065	377	90187	51569	0	0	0
1	259	2	unmapped	UPB_068589	19880	2835	50	966	931	268	28	56	56	67	45	67	939	911	386	42	235	235	265	180	67	1.293	1.294	1.232	1.365	2.419	1614	1551	0.37	910	704	875	676	74482	72890	0	0	0
1	260	2	unmapped	UPB_145007	19955	2835	50	1950	1808	507	28	51	51	61	37	60	628	682	354	51	230	230	285	213	74	4.771	3.887	3.597	4.14	2.459	2297	2209	2.254	1899	398	1757	452	144651	54574	0	0	0
1	261	2	unmapped	UPB_083145	20030	2835	50	603	622	255	40	54	54	62	39	62	648	642	315	49	222	222	268	220	82	1.289	1.352	1.272	1.38	3.574	975	988	0.366	549	426	568	420	49776	51381	0	0	0
1	262	2	unmapped	UPB_049116	20100	2835	50	2870	2763	702	25	52	52	67	46	68	679	710	346	48	236	236	248	193	77	6.361	5.719	5.615	6.373	2.203	3261	3185	2.669	2818	443	2711	474	221003	56771	0	0	0
1	263	2	unmapped	UPB_192653	20175	2835	50	1367	1290	363	28	71	71	84	56	66	436	488	238	48	193	193	233	177	75	5.333	4.132	4.329	4.302	3.082	1539	1514	2.415	1296	243	1219	295	103194	39078	0	0	0
1	264	2	unmapped	UPB_138919	20250	2835	50	1040	977	328	33	54	54	68	50	73	577	623	320	51	169	169	203	145	71	2.417	2.033	1.974	2.193	2.673	1394	1377	1.273	986	408	923	454	78169	49844	0	0	0
1	265	2	DarkCorner	DarkCorner	20320	2840	55	33	37	16	43	35	35	39	19	48	1223	1230	441	35	215	215	258	190	73	-0.002	0.002	0.01	0.01	3.81	1006	1017	Error	-2	1008	2	1015	2949	98360	0	0	0
1	266	2	DarkCorner	DarkCorner	20395	2840	55	33	36	18	50	34	34	38	17	44	1159	1215	408	33	271	271	269	180	66	-0.001	0.002	0.007	0.009	3.897	887	946	Error	-1	888	2	944	2915	97172	0	0	0
1	267	2	DarkCorner	DarkCorner	20470	2840	50	33	40	22	55	33	33	37	16	43	1072	1157	437	37	236	236	261	194	74	0	0.008	0.015	0.014	3.954	836	928	Error	0	836	7	921	3162	92593	0	0	0
1	1	3	DarkCorner	DarkCorner	930	2890	50	36	42	21	50	34	34	38	18	47	1346	1357	377	27	439	439	500	307	61	0.002	0.009	0.012	0.013	3.651	909	926	-8.825	2	907	8	918	3357	108554	0	0	0
1	2	3	DarkCorner	DarkCorner	1005	2890	55	34	41	21	51	36	36	40	15	37	1370	1371	439	32	449	449	461	255	55	-0.002	0.005	0.016	0.016	5.56	919	927	Error	-2	921	5	922	3264	109678	0	0	0
1	3	3	DarkCorner	DarkCorner	1080	2890	50	35	41	18	43	36	36	43	25	58	1365	1434	482	33	472	472	506	283	55	-0.001	0.005	0.018	0.014	3.657	892	967	Error	-1	893	5	962	3249	114738	0	0	0
1	4	3	unmapped	UPB_129932	1150	2890	45	1851	1900	311	16	42	42	70	63	90	667	671	309	46	511	511	535	283	52	11.596	11.613	6.779	8.897	2.969	1965	2018	3.536	1809	156	1858	160	98791	34876	0	0	0
1	5	3	unmapped	UPB_203902	1225	2895	50	3238	3115	659	21	59	59	80	62	77	753	767	366	47	516	516	531	284	53	13.414	12.175	7.946	9.994	2.689	3416	3307	3.746	3179	237	3056	251	249186	61354	0	0	0
1	6	3	unmapped	UPB_218785	1300	2890	45	1653	1618	310	19	65	65	77	53	68	863	886	279	31	492	492	519	255	49	4.28	3.942	4.08	4.362	2.167	1959	1947	2.098	1588	371	1553	394	84133	46068	0	0	0
1	7	3	unmapped	UPB_195119	1370	2890	55	445	449	200	44	56	56	66	47	71	2281	2487	912	36	493	493	541	279	51	0.218	0.197	0.23	0.188	2.642	2177	2387	-2.201	389	1788	393	1994	35924	198959	0	0	0
1	8	3	unmapped	UPB_037635	1445	2895	50	2956	2817	621	22	70	70	83	64	77	725	755	312	41	535	535	591	302	51	15.189	12.486	10.492	13.455	3.288	3076	2967	3.925	2886	190	2747	220	225375	60366	0	0	0
1	9	3	unmapped	UPB_229798	1515	2895	55	1577	1492	446	29	66	66	82	65	79	934	965	392	40	560	560	605	282	46	4.04	3.521	3.398	3.407	3.675	1885	1831	2.014	1511	374	1426	405	119322	77186	0	0	0
1	10	3		NA	1590	2895	65	33	39	19	48	53	53	80	73	91	544	563	266	47	542	542	570	281	49	-10	-0.667	0.126	0.146	3.768	-18	7	Error	-20	2	-14	21	4621	67618	-50	0	0
1	11	3	unmapped	UPB_074496	1665	2895	50	2899	2735	681	24	82	82	109	92	84	916	943	390	41	573	573	587	324	55	8.213	7.17	6.963	8.181	2.814	3160	3023	3.038	2817	343	2653	370	218786	75402	0	0	0
1	12	3	unmapped	UPB_159735	1735	2895	50	2268	2149	580	26	65	65	87	72	82	797	800	351	43	576	576	575	284	49	9.968	9.304	5.846	6.513	2.7	2424	2308	3.317	2203	221	2084	224	171907	64034	0	0	0
1	13	3	unmapped	UPB_204811	1810	2895	50	1688	1595	381	23	52	52	70	48	68	822	844	329	38	582	582	568	231	40	6.817	5.889	4.232	5.062	2.446	1876	1805	2.769	1636	240	1543	262	127625	67510	0	0	0
1	14	3	unmapped	UPB_178867	1885	2895	50	2681	2503	682	27	76	76	90	64	71	724	822	403	49	547	547	568	250	44	14.718	8.825	6.296	7.611	3.148	2782	2702	3.879	2605	177	2427	275	200229	65747	0	0	0
1	15	3	unmapped	UPB_051104	1955	2895	50	3293	3029	764	25	81	81	97	75	77	1062	1054	434	41	700	700	700	322	46	8.873	8.328	7.321	7.914	3.156	3574	3302	3.149	3212	362	2948	354	242342	84304	0	0	0
1	16	3	unmapped	UPB_077531	2030	2895	50	2355	2260	559	24	60	60	76	54	71	1179	1153	397	34	692	692	720	334	46	4.713	4.772	4.241	5.992	3.172	2782	2661	2.237	2295	487	2200	461	180806	92271	0	0	0
1	17	3	unmapped	UPB_135171	2105	2895	45	1567	1571	225	14	65	65	87	63	72	882	913	385	42	679	679	715	342	47	7.399	6.436	4.717	5.57	2.641	1705	1740	2.887	1502	203	1506	234	81709	47499	0	0	0
1	18	3	unmapped	UPB_052560	2175	2895	50	3462	3282	864	26	69	69	92	68	73	1010	992	401	40	655	655	691	328	47	9.558	9.534	7.749	8.963	3.241	3748	3550	3.257	3393	355	3213	337	262538	79360	0	0	0
1	19	3	unmapped	UPB_082990	2250	2890	55	827	743	296	39	61	61	76	57	75	2148	2354	1004	42	658	658	683	306	44	0.514	0.402	0.511	0.397	2.868	2256	2378	-0.96	766	1490	682	1696	59400	188304	0	0	0
1	20	3	unmapped	UPB_172225	2325	2890	55	1559	1465	518	35	67	67	81	56	69	999	1100	507	46	672	672	673	317	47	4.563	3.266	2.995	2.746	4.58	1819	1826	2.19	1492	327	1398	428	117197	87973	0	0	0
1	21	3	unmapped	UPB_079475	2395	2895	50	3027	2802	876	31	71	71	83	59	71	879	929	339	36	707	707	684	301	44	17.186	12.302	9.516	10.196	3.253	3128	2953	4.103	2956	172	2731	222	224174	74302	0	0	0
1	22	3	unmapped	UPB_000721	2470	2895	50	2790	2678	686	25	59	59	75	54	72	940	988	474	47	747	747	802	408	50	14.15	10.867	7.858	9.362	2.73	2924	2860	3.823	2731	193	2619	241	214207	79001	0	0	0
1	23	3	unmapped	UPB_105018	2545	2895	50	2584	2504	619	24	67	67	75	48	64	1007	1050	419	39	827	827	853	444	52	13.983	10.928	6.756	7.345	2.721	2697	2660	3.806	2517	180	2437	223	200285	84002	0	0	0
1	24	3	unmapped	UPB_101318	2615	2895	45	1213	1193	219	18	66	66	77	52	67	840	904	372	41	723	723	733	342	46	9.803	6.227	3.693	5.151	3.458	1264	1308	3.293	1147	117	1127	181	62058	47027	0	0	0
1	25	3	unmapped	UPB_131442	2690	2895	50	2758	2687	629	23	57	57	71	53	74	889	913	355	38	792	792	787	376	47	27.845	21.736	8.423	10.429	2.501	2798	2751	4.799	2701	97	2630	121	214942	73061	0	0	0
1	26	3	unmapped	UPB_148723	2765	2895	50	2101	1975	523	26	53	53	78	66	84	883	884	427	48	739	739	802	357	44	14.222	13.255	7.657	8.164	3.852	2192	2067	3.83	2048	144	1922	145	158010	70717	0	0	0
1	27	3	unmapped	UPB_123198	2835	2895	50	4319	4022	1041	25	74	74	107	92	85	1016	1055	395	37	820	820	832	367	44	21.658	16.8	10.514	12.061	3.184	4441	4183	4.437	4245	196	3948	235	321773	84399	0	0	0
1	28	3	unmapped	UPB_196966	2905	2895	50	669	611	247	40	79	79	105	85	80	921	1017	407	40	714	714	734	327	44	2.85	1.756	1.222	1.145	4.691	797	835	1.511	590	207	532	303	48898	81367	0	0	0
1	29	3	unmapped	UPB_013937	2985	2895	50	2156	2054	561	27	51	51	64	40	62	982	1039	389	37	761	761	811	358	44	9.525	7.205	6.058	7.123	2.864	2326	2281	3.252	2105	221	2003	278	164288	83109	0	0	0
1	30	3	unmapped	UPB_153883	3055	2895	50	3820	3608	906	25	56	56	78	70	89	1023	1048	375	35	862	862	891	341	38	23.379	19.097	11.802	13.763	3.274	3925	3738	4.547	3764	161	3552	186	288615	83862	0	0	0
1	31	3	unmapped	UPB_068790	3130	2895	50	1520	1494	385	25	73	73	95	83	87	979	971	378	38	759	759	749	291	38	6.577	6.703	3.405	4.855	2.957	1667	1633	2.717	1447	220	1421	212	119551	77705	0	0	0
1	32	3	unmapped	UPB_097455	3205	2895	50	1989	1923	508	26	65	65	89	68	76	1040	1059	351	33	726	726	749	301	40	6.127	5.58	5.056	5.614	2.872	2238	2191	2.615	1924	314	1858	333	153813	84747	0	0	0
1	33	3	unmapped	UPB_228891	3275	2895	50	1821	1720	517	30	64	64	85	57	67	951	1068	477	44	717	717	763	312	40	7.509	4.718	4.373	4.854	4.058	1991	2007	2.909	1757	234	1656	351	137567	85443	0	0	0
1	34	3	unmapped	UPB_208230	3350	2895	50	840	809	258	31	66	66	85	60	70	1070	1306	696	53	727	727	773	356	46	2.257	1.283	1.393	1.63	4.317	1117	1322	1.174	774	343	743	579	64758	104516	0	0	0
1	35	3	unmapped	UPB_191413	3425	2895	50	2428	2265	583	25	63	63	85	61	71	1242	1257	452	35	796	796	833	360	43	5.303	4.777	3.901	4.795	2.691	2811	2663	2.407	2365	446	2202	461	181207	100579	0	0	0
1	36	3	unmapped	UPB_223825	3495	2895	50	4401	4123	1080	26	73	73	103	81	78	1470	1491	521	34	840	840	838	322	38	6.87	6.221	5.55	6.335	2.666	4958	4701	2.78	4328	630	4050	651	329858	119292	0	0	0
1	37	3	unmapped	UPB_088562	3570	2895	50	2636	2557	604	23	73	73	107	85	79	961	997	408	40	805	805	828	348	42	16.429	12.938	7.205	8.493	2.693	2719	2676	4.038	2563	156	2484	192	204579	79728	0	0	0
1	38	3	unmapped	UPB_091165	3645	2895	50	219	242	110	45	54	54	68	49	72	14087	13789	2658	19	957	957	973	457	46	0.013	0.015	0.013	0.013	1.907	13295	13020	-6.314	165	13130	188	12832	19366	1103090	0	0	0
1	39	3	unmapped	UPB_000287	3715	2895	45	1553	1596	236	14	63	63	86	83	96	1339	1344	400	29	931	931	891	410	46	3.652	3.712	3.131	3.966	2.704	1898	1946	1.869	1490	408	1533	413	82978	69863	0	0	0
1	40	3		NA	3790	2895	65	36	44	26	59	66	66	105	137	130	790	889	399	44	866	866	862	436	50	0.395	-0.957	0.161	0.136	3.465	-106	1	-1.341	-30	-76	-22	23	5227	106695	-50	0	0
1	41	3	unmapped	UPB_223224	3860	2895	65	256	270	180	66	48	48	70	58	82	999	1055	448	42	824	824	906	458	50	1.189	0.961	0.737	0.562	5.982	383	453	0.249	208	175	222	231	32355	126561	-50	0	0
1	42	3	unmapped	UPB_181431	3935	2895	50	2966	2898	703	24	57	57	72	56	77	1146	1126	438	38	782	782	857	370	43	7.992	8.259	6.281	6.464	2.25	3273	3185	2.999	2909	364	2841	344	231808	90094	0	0	0
1	43	3	unmapped	UPB_054575	4010	2895	50	4578	4292	934	21	65	65	75	50	66	1372	1384	409	29	820	820	866	349	40	8.176	7.495	6.959	8.611	2.357	5065	4791	3.031	4513	552	4227	564	343349	110680	0	0	0
1	44	3	unmapped	UPB_115917	4080	2890	45	2541	2539	438	17	72	72	103	88	85	1690	1744	462	26	887	887	910	352	38	3.075	2.879	3.059	3.231	1.934	3272	3324	1.62	2469	803	2467	857	132007	90687	0	0	0
1	45	3	unmapped	UPB_231968	4155	2890	55	64	75	41	54	71	71	133	162	121	2619	2628	714	27	877	877	913	394	43	-0.004	0.002	0.015	0.014	3.486	1735	1755	Error	-7	1742	4	1751	5984	210241	0	0	0
1	46	3	unmapped	UPB_049244	4230	2895	50	3266	3065	749	24	76	76	146	184	126	1179	1183	424	35	883	883	923	403	43	10.777	9.963	8.61	9.468	3.115	3486	3289	3.43	3190	296	2989	300	245196	94630	0	0	0
1	47	3		NA	4300	2895	65	41	49	27	55	73	73	93	70	75	838	877	404	46	916	916	960	442	46	0.41	0.615	0.122	0.166	3.697	-110	-63	-1.285	-32	-78	-24	-39	5842	105194	-50	0	0
1	48	3	unmapped	UPB_044572	4375	2895	50	3617	3438	755	21	45	45	68	56	82	1205	1254	450	35	945	945	1003	446	44	13.738	10.981	8.51	9.306	2.789	3832	3702	3.78	3572	260	3393	309	275039	100337	0	0	0
1	49	3	unmapped	UPB_090127	4450	2895	50	3135	2966	716	24	48	48	67	54	80	1276	1342	491	36	942	942	995	466	46	9.243	7.295	5.838	7.019	3.052	3421	3318	3.208	3087	334	2918	400	237245	107323	0	0	0
1	50	3	unmapped	UPB_026310	4525	2895	50	2375	2259	579	25	64	64	80	56	70	1272	1266	433	34	855	855	901	397	44	5.542	5.341	4.243	4.905	2.862	2728	2606	2.47	2311	417	2195	411	180704	101310	0	0	0
1	51	3	unmapped	UPB_068410	4600	2895	45	1658	1637	228	13	59	59	81	58	71	1289	1254	418	33	861	861	891	366	41	3.736	4.015	3.008	4.262	3.097	2027	1971	1.901	1599	428	1578	393	85137	65232	0	0	0
1	52	3	unmapped	UPB_092201	4670	2895	65	259	251	161	64	70	70	91	67	73	1028	1123	408	36	898	898	884	355	40	1.454	0.804	0.397	0.485	5.367	319	406	0.54	189	130	181	225	30129	134737	-50	0	0
1	53	3	unmapped	UPB_037444	4745	2895	50	3037	2824	702	24	77	77	95	76	80	1124	1159	362	31	882	882	916	391	42	12.231	9.917	7.237	7.611	2.608	3202	3024	3.613	2960	242	2747	277	225943	92754	0	0	0
1	54	3	unmapped	UPB_022682	4815	2895	50	1832	1725	482	27	64	64	81	65	80	1750	1964	942	47	944	944	972	410	42	2.194	1.628	2.1	2.201	4.296	2574	2681	1.133	1768	806	1661	1020	137964	157116	0	0	0
1	55	3	unmapped	UPB_129243	4890	2895	50	2122	1995	467	23	75	75	84	58	69	1235	1251	453	36	1004	1004	987	333	33	8.861	7.773	3.814	4.886	2.854	2278	2167	3.148	2047	231	1920	247	159617	100067	0	0	0
1	56	3	unmapped	UPB_152554	4960	2895	45	4462	4436	430	9	95	95	117	85	72	1184	1228	419	34	1015	1015	1004	381	37	25.84	20.38	10.482	16.009	2.984	4536	4554	4.692	4367	169	4341	213	230672	63841	0	0	0
1	57	3	unmapped	UPB_150655	5035	2895	50	3426	3262	744	22	85	85	104	77	74	1312	1338	475	35	907	907	942	397	42	8.249	7.371	6.447	7.11	2.988	3746	3608	3.044	3341	405	3177	431	260998	107026	0	0	0
1	58	3	unmapped	UPB_156103	5110	2895	50	3068	2879	668	23	79	79	92	59	64	1176	1226	401	32	980	980	972	373	38	15.25	11.382	7.516	8.819	2.875	3185	3046	3.931	2989	196	2800	246	230305	98068	0	0	0
1	59	3	unmapped	UPB_150401	5180	2895	45	2416	2387	294	12	84	84	94	57	60	1138	1234	452	36	1037	1037	1030	383	37	23.089	11.69	5.27	8.95	3.694	2433	2500	4.529	2332	101	2303	197	124129	64157	0	0	0
1	60	3	unmapped	UPB_068414	5255	2895	50	1499	1475	338	22	82	82	104	77	74	1252	1314	576	43	993	993	1040	398	38	5.471	4.34	3.217	3.808	2.974	1676	1714	2.452	1417	259	1393	321	117963	105137	0	0	0
1	61	3	unmapped	UPB_000751	5330	2895	50	2554	2462	620	25	77	77	103	83	80	1290	1326	367	27	917	917	995	406	40	6.641	5.831	5.428	6.946	3.017	2850	2794	2.731	2477	373	2385	409	196956	106054	0	0	0
1	62	3	unmapped	UPB_107228	5400	2895	50	3564	3318	925	27	74	74	85	53	62	1363	1321	444	33	896	896	991	452	45	7.473	7.633	6.386	7.74	2.718	3957	3669	2.902	3490	467	3244	425	265404	105657	0	0	0
1	63	3		NA	5475	2895	65	39	48	28	58	67	67	97	90	92	1011	1016	445	43	1005	1005	1053	432	41	-4.667	-1.727	0.095	0.121	3.769	-22	-8	Error	-28	6	-19	11	5730	121974	-50	0	0
1	64	3	unmapped	UPB_200641	5555	2895	35	538	544	129	23	56	56	96	103	107	1232	1328	497	37	996	996	1035	395	38	2.042	1.47	1.005	1.378	2.897	718	820	1.03	482	236	488	332	17407	42486	0	0	0
1	65	3	unmapped	UPB_233206	5625	2895	50	2850	2743	760	27	61	61	77	54	70	1237	1335	467	34	964	964	1062	444	41	10.216	7.229	6.372	7.24	3.843	3062	3053	3.353	2789	273	2682	371	219409	106788	0	0	0
1	66	3	unmapped	UPB_054515	5695	2895	50	2959	2773	696	25	75	75	84	51	60	1289	1343	493	36	966	966	1024	447	43	8.929	7.156	6.301	6.835	2.955	3207	3075	3.158	2884	323	2698	377	221826	107429	0	0	0
1	67	3	unmapped	UPB_163834	5770	2895	50	2420	2306	560	24	73	73	84	51	60	1280	1275	405	31	983	983	1006	375	37	7.902	7.647	5.622	6.925	2.856	2644	2525	2.982	2347	297	2233	292	184454	101997	0	0	0
1	68	3	unmapped	UPB_086952	5840	2895	45	1839	1860	253	13	70	70	84	52	61	1337	1352	378	27	997	997	991	391	39	5.203	5.042	4.511	5.111	2.455	2109	2145	2.379	1769	340	1790	355	96720	70304	0	0	0
1	69	3	unmapped	UPB_028079	5915	2895	50	4706	4384	1095	24	87	87	113	87	76	1289	1403	474	33	1039	1039	1052	382	36	18.476	11.805	10.049	10.504	2.991	4869	4661	4.208	4619	250	4297	364	350696	112203	0	0	0
1	70	3	unmapped	UPB_009790	5990	2895	50	1831	1771	442	24	87	87	110	86	78	1466	1478	483	32	928	928	1021	398	38	3.242	3.062	2.715	3.351	3.224	2282	2234	1.697	1744	538	1684	550	141684	118208	0	0	0
1	71	3	unmapped	UPB_182074	6065	2895	50	1235	1165	390	33	67	67	75	43	57	1389	1448	447	30	1013	1013	1087	464	42	3.106	2.524	2.262	2.365	2.67	1544	1533	1.635	1168	376	1098	435	93213	115827	0	0	0
1	72	3	unmapped	UPB_003149	6135	2895	50	1926	1914	531	27	72	72	84	68	80	1376	1372	468	34	1028	1028	1104	441	39	5.328	5.355	3.706	4.413	2.725	2202	2186	2.413	1854	348	1842	344	153093	109733	0	0	0
1	73	3	unmapped	UPB_016551	6205	2895	45	1571	1573	259	16	72	72	85	65	76	1448	1523	454	29	1047	1047	1094	419	38	3.738	3.153	2.659	3.295	2.425	1900	1977	1.902	1499	401	1501	476	81802	79210	0	0	0
1	74	3	unmapped	UPB_207517	6280	2895	50	1984	1871	545	29	62	62	78	46	58	1541	1632	573	35	1020	1020	1055	390	36	3.689	2.956	2.558	2.924	3.1	2443	2421	1.883	1922	521	1809	612	149714	130593	0	0	0
1	75	3	unmapped	UPB_064244	6355	2895	45	1687	1741	275	15	60	60	85	78	91	1305	1344	412	30	1039	1039	1054	408	38	6.117	5.511	4.265	5.233	2.627	1893	1986	2.613	1627	266	1681	305	90533	69871	0	0	0
1	76	3	unmapped	UPB_001553	6425	2895	45	2698	2658	345	12	75	75	96	70	72	1618	1721	566	32	1085	1085	1098	421	38	4.921	4.061	3.684	4.638	2.91	3156	3219	2.299	2623	533	2583	636	138207	89489	0	0	0
1	77	3	unmapped	UPB_221112	6500	2895	65	318	302	187	61	78	78	114	116	101	1144	1233	381	30	1112	1112	1102	419	38	7.5	1.851	0.623	0.519	6.839	272	345	2.907	240	32	224	121	36254	147941	-50	0	0
1	78	3	unmapped	UPB_211154	6580	2890	35	765	786	210	26	71	71	118	142	120	1469	1422	549	38	1101	1101	1070	416	38	1.886	2.227	1.194	1.446	1.99	1062	1036	0.915	694	368	715	321	25145	45493	0	0	0
1	79	3	unmapped	UPB_231799	6650	2895	50	67	73	39	53	57	57	71	72	101	6103	6144	1160	18	1109	1109	1120	406	36	0.002	0.003	0.005	0.005	2.897	5004	5051	-8.964	10	4994	16	5035	5878	491544	0	0	0
1	80	3	unmapped	UPB_123053	6720	2895	45	3096	3127	387	12	70	70	90	65	72	1418	1376	456	33	1034	1034	1048	434	41	7.88	8.939	6.536	9.119	3.104	3410	3399	2.978	3026	384	3057	342	162629	71545	0	0	0
1	81	3	unmapped	UPB_093635	6795	2895	50	2790	2636	657	24	86	86	106	75	70	1446	1448	484	33	1042	1042	1035	408	39	6.693	6.281	5.321	5.898	2.725	3108	2956	2.743	2704	404	2550	406	210881	115865	0	0	0
1	82	3	unmapped	UPB_173234	6870	2895	50	2110	1993	514	25	81	81	99	70	70	1284	1309	410	31	1046	1046	1067	385	36	8.525	7.27	5.597	5.864	2.392	2267	2175	3.092	2029	238	1912	263	159417	104717	0	0	0
1	83	3	unmapped	UPB_097525	6940	2890	45	2510	2496	419	16	87	87	115	93	80	1511	1481	442	29	1012	1012	1045	367	35	4.856	5.136	4.295	4.724	2.447	2922	2878	2.28	2423	499	2409	469	129785	77003	0	0	0
1	84	3	unmapped	UPB_140744	7015	2895	50	3348	3191	702	21	86	86	113	87	76	1372	1419	452	31	1053	1053	1105	391	35	10.226	8.484	7.224	7.731	2.508	3581	3471	3.354	3262	319	3105	366	255267	113505	0	0	0
1	85	3	unmapped	UPB_152562	7090	2895	50	4799	4569	1047	22	73	73	101	72	71	1371	1448	469	32	1073	1073	1092	416	38	15.859	11.989	10.793	11.613	2.943	5024	4871	3.987	4726	298	4496	375	365549	115816	0	0	0
1	86	3	unmapped	UPB_162428	7160	2895	50	2797	2663	710	26	77	77	97	80	82	1439	1436	510	35	1134	1134	1129	434	38	8.918	8.563	6.609	7.09	3.34	3025	2888	3.157	2720	305	2586	302	213042	114841	0	0	0
1	87	3	unmapped	UPB_198938	7235	2900	45	555	566	145	25	60	60	74	56	75	1229	1294	470	36	1063	1063	1076	402	37	2.982	2.19	1.319	1.75	3.961	661	737	1.576	495	166	506	231	29451	67304	0	0	0
1	88	3	unmapped	UPB_190031	7310	2895	50	1069	1069	323	30	48	48	61	38	62	1456	1366	449	32	1063	1063	1099	434	39	2.598	3.37	2.047	2.484	2.926	1414	1324	1.377	1021	393	1021	303	85484	109300	0	0	0
1	89	3	unmapped	UPB_025646	7380	2895	50	1655	1557	448	28	67	67	79	55	69	1359	1395	508	36	987	987	1047	361	34	4.269	3.652	2.788	3.315	3.654	1960	1898	2.094	1588	372	1490	408	124569	111582	0	0	0
1	90	3	unmapped	UPB_004841	7455	2895	50	2352	2299	540	23	79	79	98	67	68	1409	1411	476	33	1049	1049	1074	389	36	6.314	6.133	4.464	5.651	3.141	2633	2582	2.659	2273	360	2220	362	183955	112850	0	0	0
1	91	3	unmapped	UPB_172430	7530	2895	50	2675	2519	661	26	78	78	97	62	63	1301	1320	481	36	1116	1116	1145	404	35	14.038	11.966	7.005	7.931	3.137	2782	2645	3.811	2597	185	2441	204	201529	105621	0	0	0
1	92	3	unmapped	UPB_126310	7600	2895	50	2922	2790	711	25	83	83	103	70	67	1211	1317	527	40	1102	1102	1116	432	38	26.046	12.591	4.723	6.237	3.255	2948	2922	4.703	2839	109	2707	215	223223	105359	0	0	0
1	93	3	unmapped	UPB_077764	7675	2895	50	1228	1199	306	25	74	74	93	67	72	1557	1570	478	30	1082	1082	1105	414	37	2.429	2.305	2.204	2.457	2.724	1629	1613	1.281	1154	475	1125	488	95919	125627	0	0	0
1	94	3	unmapped	UPB_057055	7750	2895	50	1713	1666	458	27	80	80	91	56	61	1571	1519	504	33	1021	1021	1062	441	41	2.969	3.185	2.633	2.919	3.162	2183	2084	1.57	1633	550	1586	498	133299	121514	0	0	0
1	95	3	unmapped	UPB_008593	7825	2895	45	2003	1979	241	12	75	75	88	57	64	1521	1508	485	32	1010	1010	1062	475	44	3.773	3.823	3.043	4.328	2.986	2439	2402	1.916	1928	511	1904	498	102917	78407	0	0	0
1	96	3	unmapped	UPB_017205	7895	2895	50	1916	1825	412	22	71	71	84	58	69	1567	1565	540	34	1068	1068	1138	469	41	3.697	3.529	2.9	3.177	2.472	2344	2251	1.887	1845	499	1754	497	146020	125162	0	0	0
1	97	3	unmapped	UPB_081342	7970	2895	50	2002	1921	482	25	71	71	77	42	54	1520	1569	469	29	1091	1091	1156	452	39	4.501	3.87	3.734	4.343	3.058	2360	2328	2.17	1931	429	1850	478	153648	125485	0	0	0
1	98	3	unmapped	UPB_004053	8045	2895	45	1407	1449	317	21	78	78	88	53	60	1455	1438	437	30	1049	1049	1081	404	37	3.273	3.524	2.846	3.339	2.561	1735	1760	1.711	1329	406	1371	389	75336	74784	0	0	0
1	99	3	unmapped	UPB_117242	8115	2895	50	2079	1985	466	23	84	84	97	62	63	1419	1462	476	32	1061	1061	1115	418	37	5.573	4.741	3.851	4.78	2.81	2353	2302	2.478	1995	358	1901	401	158805	116976	0	0	0
1	100	3	unmapped	UPB_049689	8190	2895	50	2211	2099	497	23	61	61	75	46	61	1266	1324	441	33	1103	1103	1147	477	41	13.19	9.222	6.835	8.111	4.476	2313	2259	3.721	2150	163	2038	221	167944	105903	0	0	0
1	101	3	unmapped	UPB_189312	8260	2895	50	1097	1064	319	29	54	54	71	48	67	1488	1497	484	32	1134	1134	1200	446	37	2.946	2.782	1.797	2.181	3.17	1397	1373	1.559	1043	354	1010	363	85119	119781	0	0	0
1	102	3	unmapped	UPB_167761	8335	2895	50	2563	2472	577	23	83	83	95	63	66	1322	1396	469	33	1061	1061	1093	412	37	9.502	7.131	5.756	6.77	2.979	2741	2724	3.248	2480	261	2389	335	197761	111658	0	0	0
1	103	3	unmapped	UPB_089889	8410	2895	45	1877	1883	259	13	83	83	99	75	75	1445	1642	1642	100	1089	1089	1131	430	38	5.039	3.255	3.651	4.521	3.471	2150	2353	2.333	1794	356	1800	553	97905	85382	0	0	0
1	104	3	unmapped	UPB_209523	8485	2895	50	716	664	253	38	84	84	146	170	116	2275	2260	582	25	1176	1176	1165	423	36	0.575	0.535	0.551	0.567	2.858	1731	1664	-0.798	632	1099	580	1084	53143	180764	0	0	0
1	105	3	unmapped	UPB_221204	8560	2885	25	546	567	106	18	137	137	250	234	93	1607	1590	525	33	1233	1233	1234	478	38	1.094	1.204	0.556	0.608	1.684	783	787	0.129	409	374	430	357	6806	19079	0	0	0
1	106	3	unmapped	UPB_188062	8630	2895	50	1395	1337	384	28	69	69	113	126	111	1231	1329	508	38	1090	1090	1134	456	40	9.404	5.305	3.111	3.528	3.297	1467	1507	3.233	1326	141	1268	239	106955	106298	0	0	0
1	107	3	unmapped	UPB_122243	8700	2895	50	2707	2586	645	24	101	101	120	78	65	1282	1330	391	29	1073	1073	1114	486	43	12.469	9.669	6.26	7.71	3.262	2815	2742	3.64	2606	209	2485	257	206912	106362	0	0	0
1	108	3	unmapped	UPB_203639	8775	2895	50	1324	1297	305	23	84	84	108	73	67	1551	1712	717	41	1086	1086	1165	456	39	2.667	1.938	2.197	2.259	3.224	1705	1839	1.415	1240	465	1213	626	103739	136965	0	0	0
1	109	3	NC2_00089003	NC2_00089003	8850	2895	50	46	56	29	51	71	71	90	60	66	2702	2768	698	25	995	995	1069	437	40	-0.015	-0.008	0.013	0.009	2.97	1682	1758	Error	-25	1707	-15	1773	4448	221454	0	0	0
1	110	3	unmapped	UPB_043861	8920	2895	50	2603	2484	634	25	74	74	128	158	123	1138	1231	526	42	1089	1089	1138	430	37	51.612	16.972	6.048	8.054	3.419	2578	2552	5.69	2529	49	2410	142	198709	98449	0	0	0
1	111	3	unmapped	UPB_165677	8995	2895	50	3207	3017	663	21	64	64	110	135	122	1244	1257	369	29	1121	1121	1202	463	38	25.553	21.713	11.894	12.499	3.039	3266	3089	4.675	3143	123	2953	136	241383	100522	0	0	0
1	112	3	unmapped	UPB_125538	9070	2895	50	1759	1717	450	26	67	67	77	48	62	1277	1281	484	37	1070	1070	1170	507	43	8.174	7.82	3.702	4.066	2.82	1899	1861	3.031	1692	207	1650	211	137381	102519	0	0	0
1	113	3	unmapped	UPB_079208	9145	2895	50	1009	976	305	31	72	72	90	65	72	1559	1593	495	31	969	969	1062	466	43	1.588	1.449	1.485	1.41	3.03	1527	1528	0.667	937	590	904	624	78061	127460	0	0	0
1	114	3	unmapped	UPB_226029	9215	2895	50	2546	2422	600	24	100	100	127	90	70	1293	1330	419	31	1007	1007	1030	376	36	8.552	7.189	6.482	6.653	2.695	2732	2645	3.096	2446	286	2322	323	193761	106364	0	0	0
1	115	3	unmapped	UPB_059255	9290	2895	50	2991	2810	742	26	117	117	140	102	72	1256	1284	449	34	1035	1035	1070	365	34	13.005	10.815	6.886	7.496	3.006	3095	2942	3.701	2874	221	2693	249	224825	102746	0	0	0
1	116	3	unmapped	UPB_008440	9360	2895	50	3026	2855	704	24	103	103	127	96	75	1393	1403	455	32	978	978	1050	393	37	7.043	6.475	5.032	6.614	2.985	3338	3177	2.816	2923	415	2752	425	228366	112272	0	0	0
1	117	3	unmapped	UPB_201658	9435	2895	50	1315	1328	342	25	90	90	102	73	71	2260	2393	1022	42	1014	1014	1045	405	38	0.983	0.898	1.035	0.989	2.549	2471	2617	-0.025	1225	1246	1238	1379	106240	191431	0	0	0
1	118	3	unmapped	UPB_233063	9505	2895	50	2339	2208	608	27	75	75	93	63	67	1336	1333	433	32	922	922	959	374	38	5.469	5.19	4.599	4.773	2.564	2678	2544	2.451	2264	414	2133	411	176611	106627	0	0	0
1	119	3	NegativeControl	(-)3xSLv1	9580	2895	65	54	62	31	50	76	76	102	81	79	1682	1609	509	31	974	974	1012	427	42	-0.031	-0.022	0.073	0.057	4.6	686	621	Error	-22	708	-14	635	7418	193053	-50	0	0
1	120	3	unmapped	UPB_081740	9655	2895	50	3421	3321	826	24	110	110	128	86	67	1292	1324	473	35	1001	1001	1034	401	38	11.378	9.941	6.492	8.443	3.313	3602	3534	3.508	3311	291	3211	323	265706	105917	0	0	0
1	121	3	unmapped	UPB_013821	9725	2895	45	2818	2854	406	14	105	105	132	109	82	1252	1242	407	32	1056	1056	1080	397	36	13.842	14.78	8.22	11.016	3.722	2909	2935	3.791	2713	196	2749	186	148416	64582	0	0	0
1	122	3	unmapped	UPB_019501	9800	2895	50	1160	1123	310	27	78	78	108	94	87	1334	1349	486	36	1056	1056	1069	388	36	3.892	3.567	2.062	2.693	2.981	1360	1338	1.961	1082	278	1045	293	89829	107935	0	0	0
1	123	3		NA	9870	2895	65	46	62	42	67	78	78	91	69	75	945	1000	396	39	1033	1033	1038	405	39	0.364	0.485	0.109	0.111	3.87	-120	-49	-1.459	-32	-88	-16	-33	7448	119944	-50	0	0
1	124	3	unmapped	UPB_010438	9945	2895	45	3404	3396	412	12	100	100	134	103	76	1120	1134	408	35	962	962	979	379	38	20.911	19.163	9.23	9.506	2.19	3462	3468	4.386	3304	158	3296	172	176569	58959	0	0	0
1	125	3	unmapped	UPB_121118	10015	2895	45	1207	1190	281	23	113	113	141	103	73	1285	1387	650	46	1019	1019	1061	447	42	4.113	2.927	2.086	2.461	4.617	1360	1445	2.04	1094	266	1077	368	61861	72101	0	0	0
1	126	3	unmapped	UPB_176801	10095	2895	45	1902	1931	336	17	83	83	101	66	65	1597	1604	519	32	1065	1065	1095	446	40	3.419	3.429	2.405	3.342	2.893	2351	2387	1.774	1819	532	1848	539	100395	83426	0	0	0
1	127	3	unmapped	UPB_027583	10170	2895	50	3745	3572	949	26	96	96	108	69	63	1184	1249	447	35	947	947	1003	399	39	15.397	11.51	8.845	9.638	3.014	3886	3778	3.945	3649	237	3476	302	285747	99880	0	0	0
1	128	3	unmapped	UPB_053897	10240	2895	50	2408	2227	561	25	93	93	115	80	69	1278	1296	466	35	994	994	1021	391	38	8.151	7.066	5.669	6.501	2.898	2599	2436	3.027	2315	284	2134	302	178172	103658	0	0	0
1	129	3	unmapped	UPB_154523	10315	2895	50	3488	3366	773	22	115	115	142	89	62	1317	1275	469	36	970	970	1004	398	39	9.72	10.659	7.267	9.346	3.508	3720	3556	3.281	3373	347	3251	305	269250	102010	0	0	0
1	130	3	unmapped	UPB_161174	10385	2895	50	2485	2319	688	29	94	94	127	85	66	1254	1316	488	37	944	944	991	408	41	7.713	5.981	5.46	5.89	3.774	2701	2597	2.947	2391	310	2225	372	185550	105259	0	0	0
1	131	3	unmapped	UPB_218579	10455	2900	40	582	557	165	29	68	68	80	53	66	1416	1443	484	33	1003	1003	1044	388	37	1.245	1.111	1.042	0.958	2.232	927	929	0.316	514	413	489	440	28945	75035	0	0	0
1	132	3	unmapped	UPB_108498	10535	2895	50	3800	3600	870	24	78	78	93	60	64	1353	1503	706	46	954	954	1008	389	38	9.328	6.415	7.389	7.557	3.024	4121	4071	3.222	3722	399	3522	549	288039	120261	0	0	0
1	133	3	unmapped	UPB_077878	10610	2895	50	814	787	273	34	61	61	78	55	70	1405	1441	502	34	878	878	884	364	41	1.429	1.29	1.123	1.356	3.355	1280	1289	0.515	753	527	726	563	62981	115262	0	0	0
1	134	3	unmapped	UPB_187421	10680	2895	50	2437	2350	531	22	68	68	81	48	59	1222	1277	453	35	882	882	917	420	45	6.968	5.777	4.864	4.749	2.127	2709	2677	2.801	2369	340	2282	395	188023	102148	0	0	0
1	135	3	unmapped	UPB_219492	10750	2890	40	581	597	190	31	67	67	82	58	70	1224	1273	479	37	910	910	973	418	42	1.637	1.46	1.065	1.35	3.086	828	893	0.711	514	314	530	363	31050	66199	0	0	0
1	136	3	unmapped	UPB_080557	10830	2895	50	1314	1262	378	29	73	73	97	79	81	1308	1363	481	35	930	930	985	410	41	3.283	2.746	1.846	2.367	3.169	1619	1622	1.715	1241	378	1189	433	100960	109048	0	0	0
1	137	3	unmapped	UPB_016070	10900	2895	50	1086	1054	292	27	86	86	106	79	74	1377	1424	479	33	859	859	876	348	39	1.931	1.713	1.325	1.696	2.504	1518	1533	0.949	1000	518	968	565	84319	113949	0	0	0
1	138	3	unmapped	UPB_206055	10970	2895	65	429	415	265	63	69	69	88	68	77	1033	1057	436	41	855	855	895	397	44	2.022	1.713	0.759	0.63	4.501	538	548	1.016	360	178	346	202	49803	126854	-50	0	0
1	139	3	unmapped	UPB_092223	11045	2895	55	833	798	260	32	64	64	82	60	73	1047	1149	460	40	919	919	911	389	42	6.008	3.191	1.706	2.2	3.978	897	964	2.587	769	128	734	230	63822	91894	0	0	0
1	140	3	unmapped	UPB_174970	11120	2895	45	1433	1449	249	17	74	74	89	61	68	1151	1127	358	31	876	876	923	377	40	4.942	5.478	3.321	3.956	2.311	1634	1626	2.305	1359	275	1375	251	75343	58621	0	0	0
1	141	3	unmapped	UPB_184650	11195	2895	50	1305	1255	336	26	70	70	79	43	54	962	1046	426	40	886	886	905	379	41	16.25	7.406	3.619	3.792	2.924	1311	1345	4.022	1235	76	1185	160	100428	83654	0	0	0
1	142	3	unmapped	UPB_085617	11270	2895	50	1310	1239	389	31	65	65	87	70	80	1050	1082	383	35	841	841	847	356	42	5.957	4.871	3.355	4.236	3.476	1454	1415	2.575	1245	209	1174	241	99103	86532	0	0	0
1	143	3	unmapped	UPB_022623	11340	2895	50	2387	2269	592	26	90	90	108	73	67	1147	1160	388	33	799	799	819	363	44	6.601	6.036	4.853	6.703	3.358	2645	2540	2.723	2297	348	2179	361	181500	92831	0	0	0
1	144	3	unmapped	UPB_165843	11415	2895	50	2110	2075	489	23	80	80	98	67	68	1014	1032	462	44	709	709	772	351	45	6.656	6.176	4.278	5.128	3.39	2335	2318	2.735	2030	305	1995	323	166018	82555	0	0	0
1	145	3	unmapped	UPB_004428	11485	2895	45	1877	1831	296	16	76	76	91	62	68	1214	1171	438	37	793	793	815	357	43	4.278	4.643	3.432	3.941	2.341	2222	2133	2.097	1801	421	1755	378	95230	60891	0	0	0
1	146	3	unmapped	UPB_013827	11560	2895	50	2946	2810	667	23	75	75	97	69	71	1140	1163	480	41	809	809	832	358	43	8.674	7.726	5.74	6.772	2.641	3202	3089	3.117	2871	331	2735	354	224793	93051	0	0	0
1	147	3	unmapped	UPB_045501	11635	2895	50	3922	3729	919	24	91	91	152	161	105	1009	1018	439	43	752	752	796	348	43	14.907	13.677	7.724	11.397	3.172	4088	3904	3.898	3831	257	3638	266	298351	81410	0	0	0
1	148	3	unmapped	UPB_230394	11705	2905	25	612	631	122	19	109	109	234	238	101	1646	1974	1299	65	817	817	871	384	44	0.607	0.451	0.726	0.578	2.558	1332	1679	-0.721	503	829	522	1157	7572	23687	0	0	0
1	149	3	unmapped	UPB_054500	11780	2895	50	2473	2305	575	24	88	88	134	138	102	1235	1198	481	40	815	815	829	358	43	5.679	5.789	4.577	5.38	3.041	2805	2600	2.506	2385	420	2217	383	184386	95875	0	0	0
1	150	3	unmapped	UPB_036750	11850	2895	45	2900	2836	395	13	88	88	108	80	74	1293	1306	410	31	764	764	753	311	41	5.316	5.07	4.56	5.512	2.242	3341	3290	2.41	2812	529	2748	542	147469	67934	0	0	0
1	151	3	unmapped	UPB_008805	11925	2895	45	2235	2218	301	13	84	84	109	75	68	1255	1215	430	35	709	709	732	324	44	3.94	4.217	3.393	4.359	2.132	2697	2640	1.978	2151	546	2134	506	115338	63203	0	0	0
1	152	3	unmapped	UPB_100428	12000	2895	50	2718	2638	642	24	81	81	100	64	64	986	1038	390	37	668	668	694	315	45	8.292	6.911	6.413	7.943	2.79	2955	2927	3.052	2637	318	2557	370	211000	83058	0	0	0
1	153	3	unmapped	UPB_150722	12070	2895	45	2055	2030	325	16	81	81	102	71	69	1008	1013	477	47	736	736	731	324	44	7.257	7.036	4.041	4.71	2.5	2246	2226	2.859	1974	272	1949	277	105560	52650	0	0	0
1	154	3	unmapped	UPB_072078	12145	2895	45	2702	2728	346	12	84	84	106	76	71	935	987	372	37	705	705	717	313	43	11.383	9.376	8.944	9.579	3.092	2848	2926	3.509	2618	230	2644	282	141861	51335	0	0	0
1	155	3	unmapped	UPB_167399	12220	2900	55	1414	1310	410	31	62	62	85	66	77	2154	2362	983	41	683	683	662	297	44	0.919	0.743	0.869	0.779	2.608	2823	2927	-0.122	1352	1471	1248	1679	104775	188979	0	0	0
1	156	3	unmapped	UPB_223334	12295	2890	45	505	523	143	27	56	56	71	43	60	908	923	350	37	570	570	608	331	54	1.328	1.323	1.359	1.425	2.712	787	820	0.41	449	338	467	353	27186	47989	0	0	0
1	157	3	unmapped	UPB_107353	12365	2895	45	2385	2431	286	11	76	76	93	61	65	890	904	376	41	612	612	631	329	52	8.306	8.065	6.416	8.166	2.887	2587	2647	3.054	2309	278	2355	292	126434	47027	0	0	0
1	158	3	unmapped	UPB_032956	12440	2895	50	3685	3478	772	22	98	98	113	77	68	913	980	506	51	671	671	676	326	48	14.822	10.939	8.107	8.77	2.466	3829	3689	3.89	3587	242	3380	309	278229	78399	0	0	0
1	159	3	unmapped	UPB_221928	12510	2895	40	546	534	132	24	67	67	87	64	73	1052	1032	409	39	568	568	611	312	51	0.99	1.006	0.913	1.175	3.175	963	931	-0.015	479	484	467	464	27772	53668	0	0	0
1	160	3	unmapped	UPB_191144	12590	2895	50	1939	1802	544	30	61	61	80	57	71	914	890	383	43	615	615	609	292	47	6.281	6.331	4.241	4.175	3.18	2177	2016	2.651	1878	299	1741	275	144162	71196	0	0	0
1	161	3	unmapped	UPB_156517	12660	2895	55	2241	2158	503	23	68	68	78	49	62	945	1013	527	52	612	612	619	301	48	6.526	5.212	5.51	5.368	2.933	2506	2491	2.706	2173	333	2090	401	172627	81014	0	0	0
1	162	3	unmapped	UPB_016073	12735	2895	50	1239	1188	329	27	78	78	91	58	63	830	831	346	41	585	585	628	316	50	4.739	4.512	2.896	3.977	4.24	1406	1356	2.245	1161	245	1110	246	95062	66458	0	0	0
1	163	3	unmapped	UPB_096383	12805	2895	50	1580	1517	374	24	78	78	88	55	62	879	993	425	42	533	533	596	308	51	4.341	3.128	3.52	3.765	2.53	1848	1899	2.118	1502	346	1439	460	121396	79463	0	0	0
1	164	3	unmapped	UPB_140313	12880	2895	50	3904	3771	848	22	81	81	101	72	71	720	757	328	43	525	525	559	258	46	19.605	15.905	11.961	16.559	3.73	4018	3922	4.293	3823	195	3690	232	301692	60529	0	0	0
1	165	3	unmapped	UPB_232334	12950	2895	55	1204	1158	363	31	77	77	96	72	75	810	865	389	44	492	492	529	279	52	3.544	2.898	2.833	2.787	2.684	1445	1454	1.825	1127	318	1081	373	92659	69212	0	0	0
1	166	3	unmapped	UPB_154976	13025	2895	45	1851	1896	276	14	76	76	91	64	70	885	857	329	38	438	438	493	268	54	3.971	4.344	3.778	5.059	2.814	2222	2239	1.989	1775	447	1820	419	98611	44557	0	0	0
1	167	3	unmapped	UPB_051763	13100	2895	50	3042	2823	703	24	84	84	110	78	70	821	870	313	35	503	503	547	276	50	9.302	7.463	6.282	7.923	2.378	3276	3106	3.218	2958	318	2739	367	225863	69563	0	0	0
1	168	3	unmapped	UPB_017729	13175	2895	50	1347	1280	345	26	73	73	93	70	75	1079	1171	539	46	475	475	522	251	48	2.109	1.734	1.872	1.878	3.245	1878	1903	1.077	1274	604	1207	696	102428	93686	0	0	0
1	169	3	unmapped	UPB_133993	13245	2895	50	1179	1127	300	26	81	81	90	53	58	738	737	298	40	497	497	514	302	58	4.556	4.358	3.289	4.045	3.615	1339	1286	2.188	1098	241	1046	240	90192	58988	0	0	0
1	170	3	unmapped	UPB_106812	13320	2895	50	3334	3116	749	24	84	84	100	73	73	890	875	324	37	503	503	508	289	56	8.398	8.151	6.762	8.433	2.636	3637	3404	3.07	3250	387	3032	372	249275	69963	0	0	0
1	171	3	unmapped	UPB_194753	13390	2895	45	1338	1379	216	15	73	73	96	91	94	791	760	363	47	503	503	489	237	48	4.392	5.082	3.303	3.809	2.49	1553	1563	2.135	1265	288	1306	257	71699	39499	0	0	0
1	172	3	unmapped	UPB_185206	13465	2895	50	2349	2190	532	24	69	69	105	117	111	950	1102	1340	121	499	499	535	283	52	5.055	3.517	4.282	4.888	3.158	2731	2724	2.338	2280	451	2121	603	175204	88188	0	0	0
1	173	3	unmapped	UPB_222268	13540	2895	50	373	362	125	34	59	59	74	48	64	901	1008	697	69	433	433	478	256	53	0.671	0.527	0.564	0.628	3.408	782	878	-0.576	314	468	303	575	28967	80601	0	0	0
1	174	3	unmapped	UPB_056361	13615	2895	50	1323	1298	368	28	56	56	71	47	66	762	757	353	46	447	447	486	261	53	4.022	4.006	2.969	3.849	2.53	1582	1552	2.008	1267	315	1242	310	103807	60585	0	0	0
1	175	3	NC2_00093385	NC2_00093385	13690	2900	55	37	43	23	53	50	50	61	42	68	1731	1760	579	32	417	417	447	259	57	-0.01	-0.005	0.016	0.014	2.565	1301	1336	Error	-13	1314	-7	1343	3457	140785	0	0	0
1	176	3	unmapped	UPB_016979	13760	2895	50	1449	1386	367	26	60	60	69	48	69	1417	1421	515	36	418	418	434	243	55	1.39	1.322	1.249	1.422	2.027	2388	2329	0.475	1389	999	1326	1003	110850	113715	0	0	0
1	177	3	unmapped	UPB_231771	13835	2900	50	61	66	36	54	48	48	61	38	62	2481	2556	1038	40	453	453	458	249	54	0.006	0.009	0.017	0.016	2.52	2041	2121	-7.285	13	2028	18	2103	5264	204505	0	0	0
1	178	3	unmapped	UPB_038966	13905	2895	50	2218	2083	508	24	62	62	77	53	68	757	1205	2590	214	459	459	487	264	54	7.235	2.709	4.367	5.285	4.639	2454	2767	2.855	2156	298	2021	746	166614	96426	0	0	0
1	179	3	unmapped	UPB_123077	13980	2895	50	2352	2272	585	25	74	74	88	66	75	668	707	362	51	423	423	465	255	54	9.298	7.739	6.202	6.889	2.583	2523	2482	3.217	2278	245	2198	284	181731	56564	0	0	0
1	180	3	unmapped	UPB_011216	14050	2895	50	1766	1711	497	29	74	74	91	68	74	775	791	351	44	411	411	451	237	52	4.648	4.308	4.147	4.691	2.795	2056	2017	2.217	1692	364	1637	380	136894	63280	0	0	0
1	181	3	unmapped	UPB_038618	14125	2895	50	1959	1871	445	23	72	72	85	55	64	776	798	334	41	415	415	470	255	54	5.227	4.697	4.749	5.309	2.528	2248	2182	2.386	1887	361	1799	383	149690	63838	0	0	0
1	182	3	unmapped	UPB_197255	14200	2900	50	465	457	170	37	55	55	69	48	69	792	812	352	43	420	420	452	237	52	1.102	1.026	0.944	0.964	3.539	782	794	0.14	410	372	402	392	36584	64952	0	0	0
1	183	3	unmapped	UPB_034888	14270	2895	45	1947	1965	259	13	62	62	80	58	72	741	724	325	44	404	404	417	247	59	5.593	5.947	4.537	6.366	2.622	2222	2223	2.484	1885	337	1903	320	102201	37670	0	0	0
1	184	3	unmapped	UPB_080561	14345	2895	45	1233	1223	237	19	76	76	92	62	67	741	711	274	38	336	336	409	269	65	2.857	3.059	2.972	3.744	2.663	1562	1522	1.514	1157	405	1147	375	63593	36997	0	0	0
1	185	3		NA	14415	2895	65	40	48	27	56	65	65	85	62	72	364	404	240	59	371	371	411	252	61	3.571	-0.515	0.211	0.213	2.639	-32	16	1.837	-25	-7	-17	33	5757	48537	-50	0	0
1	186	3	unmapped	UPB_204458	14495	2895	50	1613	1573	457	29	73	73	96	74	77	621	671	310	46	370	370	393	228	58	6.135	4.983	4.593	5.305	3.02	1791	1801	2.617	1540	251	1500	301	125807	53700	0	0	0
1	187	3	unmapped	UPB_024526	14565	2895	50	2580	2442	591	24	83	83	104	72	69	712	790	382	48	368	368	382	221	57	7.259	5.59	6.755	6.858	2.488	2841	2781	2.86	2497	344	2359	422	195369	63187	0	0	0
1	188	3	unmapped	UPB_069687	14640	2895	50	1122	1097	322	29	72	72	92	63	68	560	609	305	50	359	359	379	214	56	5.224	4.1	3.383	4.145	3.008	1251	1275	2.385	1050	201	1025	250	87759	48722	0	0	0
1	189	3	unmapped	UPB_014368	14710	2895	45	1282	1275	197	15	61	61	75	49	65	749	778	324	41	411	411	451	285	63	3.612	3.308	2.952	3.205	1.973	1559	1581	1.853	1221	338	1214	367	66313	40474	0	0	0
1	190	3	unmapped	UPB_182233	14785	2895	50	819	803	241	30	59	59	66	40	60	754	818	410	50	384	384	445	299	67	2.054	1.714	1.851	1.935	3.213	1130	1178	1.038	760	370	744	434	64205	65477	0	0	0
1	191	3	unmapped	UPB_072049	14860	2895	50	2377	2281	533	23	65	65	74	44	59	705	734	321	43	320	320	362	214	59	6.005	5.353	5.269	6.681	2.499	2697	2630	2.586	2312	385	2216	414	182505	58753	0	0	0
1	192	3	unmapped	UPB_178199	14935	2895	50	1525	1469	445	30	68	68	79	49	62	766	778	391	50	326	326	352	238	67	3.311	3.1	3.06	2.934	2.955	1897	1853	1.727	1457	440	1401	452	117530	62203	0	0	0
1	193	3	unmapped	UPB_225316	15005	2895	50	1939	1890	409	21	82	82	87	52	59	774	820	418	50	317	317	340	206	60	4.063	3.594	3.588	4.133	2.509	2314	2311	2.023	1857	457	1808	503	151211	65614	0	0	0
1	194	3	unmapped	UPB_177839	15080	2895	50	1649	1566	435	27	77	77	100	76	76	637	650	276	42	339	339	394	269	68	5.275	4.788	4.214	4.631	2.828	1870	1800	2.399	1572	298	1489	311	125248	52015	0	0	0
1	195	3	unmapped	UPB_153865	15150	2895	50	2714	2575	673	26	85	85	107	80	74	656	709	362	51	383	383	415	255	61	9.63	7.638	7.445	8.842	3.233	2902	2816	3.268	2629	273	2490	326	205984	56729	0	0	0
1	196	3	unmapped	UPB_184367	15225	2895	50	2026	1939	468	24	81	81	98	69	70	623	674	306	45	292	292	367	270	73	5.876	4.864	4.404	5.608	2.591	2276	2240	2.555	1945	331	1858	382	155086	53895	0	0	0
1	197	3	unmapped	UPB_119428	15300	2895	50	2108	2025	588	29	71	71	85	60	70	754	806	408	50	338	338	389	258	66	4.897	4.175	4.549	4.833	2.782	2453	2422	2.292	2037	416	1954	468	162017	64477	0	0	0
1	198	3	unmapped	UPB_069284	15370	2895	50	2495	2294	641	27	69	69	89	66	74	735	723	273	37	344	344	369	196	53	6.205	5.871	5.171	5.505	2.084	2817	2604	2.633	2426	391	2225	379	183495	57859	0	0	0
1	199	3	unmapped	UPB_184284	15445	2895	50	2219	2098	507	24	87	87	114	96	84	722	747	342	45	320	320	350	213	60	5.303	4.71	4.611	5.005	2.284	2534	2438	2.407	2132	402	2011	427	167878	59748	0	0	0
1	200	3	unmapped	UPB_120359	15520	2895	50	1617	1547	392	25	79	79	105	91	86	613	615	302	49	332	332	357	207	57	5.473	5.187	3.955	5.614	3.579	1819	1751	2.452	1538	281	1468	283	123764	49161	0	0	0
1	201	3	unmapped	UPB_046734	15590	2895	55	1407	1379	427	30	62	62	72	38	52	626	715	360	50	354	354	355	203	57	4.945	3.648	4.053	4.435	3.236	1617	1678	2.306	1345	272	1317	361	110355	57234	0	0	0
1	202	3	unmapped	UPB_153695	15665	2895	55	2465	2302	576	25	74	74	78	43	55	649	756	455	60	350	350	355	211	59	7.997	5.488	6.136	6.028	2.91	2690	2634	2.999	2391	299	2228	406	184181	60457	0	0	0
1	203	3	unmapped	UPB_082024	15740	2895	50	1182	1159	299	25	64	64	73	41	56	689	682	313	45	312	312	343	213	62	2.966	2.959	2.315	3.185	2.983	1495	1465	1.568	1118	377	1095	370	92732	54586	0	0	0
1	204	3	unmapped	UPB_190390	15815	2895	50	1791	1645	496	30	62	62	73	47	64	566	639	344	53	314	314	335	202	60	6.861	4.871	4.99	4.815	2.407	1981	1908	2.778	1729	252	1583	325	131635	51105	0	0	0
1	205	3	unmapped	UPB_006237	15885	2895	50	1973	1841	461	25	75	75	86	53	61	639	702	283	40	278	278	304	210	69	5.258	4.165	4.716	5.523	3.022	2259	2190	2.394	1898	361	1766	424	147250	56157	0	0	0
1	206	3	unmapped	UPB_177385	15960	2895	50	2032	2009	559	27	72	72	92	60	65	916	933	392	42	244	244	287	195	67	2.917	2.811	2.966	3.302	2.484	2632	2626	1.544	1960	672	1937	689	160704	74612	0	0	0
1	207	3	unmapped	UPB_079326	16030	2895	55	985	942	288	30	65	65	82	56	68	680	753	371	49	347	347	356	229	64	2.763	2.16	2.348	2.651	3.489	1253	1283	1.466	920	333	877	406	75374	60252	0	0	0
1	208	3	unmapped	UPB_084182	16105	2895	50	1485	1429	371	25	56	56	68	41	60	930	944	404	42	342	342	366	217	59	2.43	2.281	2.332	2.334	1.79	2017	1975	1.281	1429	588	1373	602	114310	75554	0	0	0
1	209	3	unmapped	UPB_115466	16180	2895	50	2383	2254	643	28	68	68	88	59	67	595	617	326	52	288	288	331	193	58	7.541	6.644	6.904	7.857	3.409	2622	2515	2.915	2315	307	2186	329	180355	49375	0	0	0
1	210	3		NA	16250	2895	65	39	47	26	55	61	61	74	46	62	372	374	234	62	308	308	344	210	61	-0.344	-0.212	0.168	0.197	3.859	42	52	Error	-22	64	-14	66	5676	44866	-50	0	0
1	211	3	unmapped	UPB_101809	16325	2900	55	455	449	178	39	62	62	75	53	70	3598	3866	1349	34	320	320	348	216	62	0.12	0.109	0.111	0.098	2.497	3671	3933	-3.06	393	3278	387	3546	35897	309273	0	0	0
1	212	3	unmapped	UPB_143679	16395	2895	45	2385	2438	355	14	75	75	95	65	68	835	892	375	42	364	364	381	203	53	4.904	4.475	4.669	4.765	1.991	2781	2891	2.294	2310	471	2363	528	126785	46367	0	0	0
1	213	3	unmapped	UPB_111733	16470	2895	50	2851	2685	715	26	77	77	92	66	71	630	640	310	48	333	333	372	234	62	9.34	8.495	7.74	10.193	3.517	3071	2915	3.223	2774	297	2608	307	214818	51170	0	0	0
1	214	3	unmapped	UPB_127543	16545	2895	50	1196	1179	310	26	62	62	72	46	63	594	593	273	46	295	295	333	237	71	3.793	3.748	3.445	3.412	2.358	1433	1415	1.923	1134	299	1117	298	94350	47449	0	0	0
1	215	3	unmapped	UPB_074913	16620	2900	50	1204	1103	390	35	57	57	64	34	53	845	837	337	40	292	292	332	236	71	2.074	1.919	2.181	1.926	2.839	1700	1591	1.053	1147	553	1046	545	88256	66962	0	0	0
1	216	3	unmapped	UPB_090649	16690	2895	50	944	933	290	31	61	61	72	45	62	538	552	347	62	290	290	342	272	79	3.56	3.328	2.673	3.383	3.456	1131	1134	1.832	883	248	872	262	74663	44132	0	0	0
1	217	3	unmapped	UPB_205533	16765	2900	50	543	519	199	38	59	59	70	44	62	616	633	279	44	298	298	340	289	85	1.522	1.373	1.409	1.32	3.105	802	795	0.606	484	318	460	335	41528	50666	0	0	0
1	218	3	unmapped	UPB_213059	16840	2895	50	631	642	195	30	49	49	62	37	59	531	556	285	51	282	282	312	184	58	2.337	2.164	1.939	2.214	3.039	831	867	1.225	582	249	593	274	51372	44456	0	0	0
1	219	3	unmapped	UPB_171953	16910	2895	40	603	615	139	22	59	59	74	49	66	604	601	289	48	261	261	290	199	68	1.586	1.635	1.377	1.73	2.721	887	896	0.665	544	343	556	340	31998	31227	0	0	0
1	220	3	unmapped	UPB_145937	16985	2895	50	1702	1694	394	23	63	63	81	59	72	528	608	339	55	291	291	329	230	69	6.916	5.145	4.712	6.016	2.953	1876	1948	2.79	1639	237	1631	317	135531	48624	0	0	0
1	221	3	unmapped	UPB_016082	17060	2895	50	1088	1068	313	29	55	55	67	39	58	749	783	357	45	356	356	355	224	63	2.628	2.372	2.226	2.654	2.799	1426	1440	1.394	1033	393	1013	427	85417	62667	0	0	0
1	222	3	unmapped	UPB_129144	17130	2895	50	1379	1325	373	28	75	75	84	55	65	578	596	334	56	294	294	323	208	64	4.592	4.139	3.849	4.577	2.864	1588	1552	2.199	1304	284	1250	302	106024	47701	0	0	0
1	223	3	unmapped	UPB_161268	17205	2895	50	1667	1617	389	24	66	66	81	58	71	643	614	277	45	294	294	315	192	60	4.587	4.847	3.912	5.154	2.545	1950	1871	2.198	1601	349	1551	320	129372	49114	0	0	0
1	224	3	unmapped	UPB_148646	17280	2895	50	1277	1254	395	31	78	78	84	58	69	559	577	300	51	246	246	295	191	64	3.831	3.553	3.228	3.574	2.824	1512	1507	1.938	1199	313	1176	331	100341	46153	0	0	0
1	225	3	unmapped	UPB_146543	17350	2895	50	1540	1520	373	24	90	90	110	83	75	704	750	400	53	271	271	318	209	65	3.349	2.985	3.055	3.539	2.869	1883	1909	1.744	1450	433	1430	479	121631	60026	0	0	0
1	226	3		NA	17425	2895	65	41	51	28	54	68	68	92	73	79	313	334	184	55	302	302	358	255	71	-2.455	-0.531	0.17	0.24	4.26	-16	15	Error	-27	11	-17	32	6115	40057	-50	0	0
1	227	3	unmapped	UPB_025699	17495	2900	50	1198	1103	424	38	53	53	64	39	60	785	816	414	50	278	278	320	216	67	2.258	1.952	1.96	2.232	3.146	1652	1588	1.175	1145	507	1050	538	88270	65305	0	0	0
1	228	3	unmapped	UPB_172177	17570	2895	45	1040	1042	194	18	56	56	70	45	64	616	622	280	45	254	254	284	192	67	2.718	2.679	2.539	3.113	2.528	1346	1354	1.443	984	362	986	368	54184	32336	0	0	0
1	229	3	unmapped	UPB_029095	17645	2895	50	2146	2016	514	25	71	71	83	55	66	588	640	335	52	254	254	298	194	65	6.213	5.039	5.788	6.072	3.009	2409	2331	2.635	2075	334	1945	386	161246	51170	0	0	0
1	230	3	unmapped	UPB_160264	17715	2895	55	2354	2221	704	31	77	77	88	58	65	523	617	353	57	280	280	312	198	63	9.37	6.362	7.206	7.533	3.125	2520	2481	3.228	2277	243	2144	337	177691	49395	0	0	0
1	231	3	unmapped	UPB_168864	17790	2895	50	1102	1049	304	28	56	56	75	50	66	463	486	250	51	272	272	309	202	65	5.476	4.64	4.079	4.45	2.738	1237	1207	2.453	1046	191	993	214	83915	38861	0	0	0
1	232	3	unmapped	UPB_174179	17865	2895	50	1546	1468	378	25	62	62	75	46	61	564	561	303	54	259	259	303	212	69	4.866	4.656	3.604	5.052	3.053	1789	1708	2.283	1484	305	1406	302	117461	44898	0	0	0
1	233	3	unmapped	UPB_092649	17935	2895	50	1167	1086	362	33	55	55	70	43	61	442	492	291	59	289	289	324	232	71	7.268	5.079	4.242	4.985	2.743	1265	1234	2.862	1112	153	1031	203	86847	39323	0	0	0
1	234	3	unmapped	UPB_092397	18010	2895	50	1685	1619	415	25	60	60	72	47	65	580	577	312	54	313	313	370	282	76	6.086	5.905	4.335	5.8	3.063	1892	1823	2.606	1625	267	1559	264	129537	46171	0	0	0
1	235	3	unmapped	UPB_210191	18085	2900	55	255	265	117	44	55	55	70	50	71	12112	12333	2168	17	324	324	426	364	85	0.017	0.017	0.017	0.014	2.321	11988	12219	-5.881	200	11788	210	12009	21215	986639	0	0	0
1	236	3	unmapped	UPB_213952	18160	2900	45	1020	1011	186	18	48	48	65	50	76	584	615	300	48	287	287	318	246	77	3.273	2.936	2.662	3.585	3.196	1269	1291	1.71	972	297	963	328	52593	31960	0	0	0
1	237	3	unmapped	UPB_199869	18230	2895	50	939	890	252	28	52	52	66	48	72	591	668	408	61	257	257	275	173	62	2.656	2.039	1.791	2.275	2.743	1221	1249	1.409	887	334	838	411	71220	53415	0	0	0
1	238	3	unmapped	UPB_199057	18300	2895	45	443	421	147	34	48	48	58	35	60	579	600	243	40	267	267	306	218	71	1.266	1.12	1.037	1.08	2.403	707	706	0.34	395	312	373	333	21874	31189	0	0	0
1	239	3	unmapped	UPB_158571	18375	2895	45	1757	1753	257	14	53	53	72	60	83	481	564	355	62	287	287	329	242	73	8.784	6.137	5.479	7.054	3.324	1898	1977	3.135	1704	194	1700	277	91139	29334	0	0	0
1	240	3	unmapped	UPB_160910	18450	2895	50	2277	2131	556	26	77	77	99	71	71	444	494	255	51	274	274	290	212	73	12.941	9.336	8.92	10.492	2.727	2370	2274	3.694	2200	170	2054	220	170516	39517	0	0	0
1	241	3	unmapped	UPB_088343	18525	2900	50	1140	1050	368	35	67	67	91	66	72	529	570	277	48	234	234	268	180	67	3.637	2.926	3.103	3.193	2.689	1368	1319	1.863	1073	295	983	336	84012	45635	0	0	0
1	242	3	unmapped	UPB_137537	18595	2895	50	2143	2041	555	27	54	54	72	52	72	558	568	312	54	256	256	283	180	63	6.917	6.369	5.884	6.531	2.784	2391	2299	2.79	2089	302	1987	312	163270	45452	0	0	0
1	243	3	unmapped	UPB_049677	18670	2895	50	2214	2088	534	25	78	78	99	71	71	505	530	268	50	328	328	337	224	66	12.068	9.95	6.893	8.397	2.741	2313	2212	3.593	2136	177	2010	202	167079	42431	0	0	0
1	244	3	unmapped	UPB_196694	18740	2900	35	448	447	140	31	60	60	85	77	90	361	494	286	57	328	328	345	217	62	11.758	2.331	1.128	1.882	6.093	421	553	3.556	388	33	387	166	14317	15793	0	0	0
1	245	3	unmapped	UPB_104078	18820	2895	50	750	712	249	34	53	53	78	67	85	476	546	290	53	259	259	304	229	75	3.212	2.296	2.789	2.335	3.098	914	946	1.683	697	217	659	287	56950	43653	0	0	0
1	246	3	unmapped	UPB_202625	18890	2895	50	2184	2039	556	27	74	74	87	58	66	572	610	357	58	267	267	309	236	76	6.918	5.729	4.89	6.924	3.124	2415	2308	2.79	2110	305	1965	343	163150	48821	0	0	0
1	247	3	unmapped	UPB_211404	18965	2900	45	799	796	189	23	62	62	79	55	69	628	614	232	37	265	265	289	203	70	2.03	2.103	1.885	2.303	2.224	1100	1083	1.022	737	363	734	349	41379	31949	0	0	0
1	248	3	unmapped	UPB_016376	19035	2900	45	1199	1188	212	17	55	55	78	63	80	946	999	443	44	307	307	317	211	66	1.79	1.637	1.77	1.904	2.111	1783	1825	0.84	1144	639	1133	692	61765	51925	0	0	0
1	249	3	unmapped	UPB_148967	19110	2895	50	1624	1582	384	24	52	52	66	46	69	457	492	268	54	289	289	312	204	65	9.357	7.537	5.997	7.161	2.503	1740	1733	3.226	1572	168	1530	203	126553	39333	0	0	0
1	250	3	unmapped	UPB_217891	19180	2895	45	153	167	81	48	46	46	61	37	60	654	649	357	55	281	281	298	198	66	0.287	0.329	0.324	0.278	3.337	480	489	-1.802	107	373	121	368	8695	33745	0	0	0
1	251	3	unmapped	UPB_155345	19260	2895	50	1902	1761	533	30	53	53	63	36	57	572	624	299	47	286	286	312	206	66	6.465	5.053	5.563	5.836	2.408	2135	2046	2.693	1849	286	1708	338	140883	49912	0	0	0
1	252	3	unmapped	UPB_055505	19330	2895	45	1175	1178	220	18	60	60	68	42	61	530	605	368	60	281	281	323	225	69	4.478	3.451	3.84	4.407	2.782	1364	1442	2.163	1115	249	1118	324	61234	31476	0	0	0
1	253	3	unmapped	UPB_006629	19405	2895	50	1296	1272	337	26	61	61	75	56	74	748	744	368	49	267	267	329	250	75	2.568	2.539	2.403	3.124	2.54	1716	1688	1.36	1235	481	1211	477	101745	59558	0	0	0
1	254	3	unmapped	UPB_190943	19480	2895	50	2043	1915	630	32	71	71	84	60	71	592	588	288	48	267	267	322	254	78	6.068	5.745	6.107	6.692	3.016	2297	2165	2.601	1972	325	1844	321	153181	47041	0	0	0
1	255	3	unmapped	UPB_153692	19550	2900	50	2033	1869	561	30	62	62	76	52	68	676	784	496	63	335	335	475	727	153	5.78	4.024	4.428	4.114	3.146	2312	2256	2.531	1971	341	1807	449	149518	62726	0	0	0
1	256	3	unmapped	UPB_076157	19620	2895	45	1958	1973	276	13	63	63	89	75	84	777	858	552	64	301	301	425	667	156	3.981	3.429	3.772	4.067	2.05	2371	2467	1.993	1895	476	1910	557	102586	44593	0	0	0
1	257	3	unmapped	UPB_222110	19700	2900	30	412	436	142	32	49	49	73	84	115	533	598	314	52	267	267	335	297	88	1.365	1.169	1.211	1.675	3.943	629	718	0.449	363	266	387	331	13943	19131	0	0	0
1	258	3	unmapped	UPB_079802	19770	2900	50	1200	1141	365	31	49	49	66	52	78	608	668	314	47	248	248	285	192	67	3.197	2.6	2.922	2.944	2.621	1511	1512	1.677	1151	360	1092	420	91267	53449	0	0	0
1	259	3	unmapped	UPB_002914	19845	2900	50	1612	1512	494	32	55	55	71	57	80	654	674	297	44	233	233	265	181	68	3.698	3.304	3.068	3.497	2.74	1978	1898	1.887	1557	421	1457	441	120928	53884	0	0	0
1	260	3	unmapped	UPB_043162	19915	2895	50	2152	2053	581	28	61	61	81	58	71	591	678	353	52	265	265	303	197	65	6.414	4.823	4.973	5.707	2.734	2417	2405	2.681	2091	326	1992	413	164230	54271	0	0	0
1	261	3		NA	19990	2895	65	36	49	36	73	50	50	65	48	73	253	290	231	79	254	254	286	205	71	14	-0.028	0.14	0.196	4.416	-15	35	3.807	-14	-1	-1	36	5865	34836	-50	0	0
1	262	3	unmapped	UPB_038078	20065	2900	50	1039	977	291	29	39	39	49	27	55	798	823	389	47	232	232	265	202	76	1.767	1.587	1.625	1.844	2.733	1566	1529	0.821	1000	566	938	591	78134	65801	0	0	0
1	263	3		NA	20135	2895	65	38	55	43	78	50	50	64	47	73	217	238	170	71	254	254	276	193	69	0.324	-0.312	0.191	0.2	3.462	-49	-11	-1.624	-12	-37	5	-16	6572	28580	-50	0	0
1	264	3	unmapped	UPB_081560	20210	2900	50	1722	1594	501	31	55	55	67	48	71	648	717	352	49	248	248	272	181	66	4.168	3.281	3.548	3.773	3.086	2067	2008	2.059	1667	400	1539	469	127481	57350	0	0	0
1	265	3	unmapped	UPB_050685	20285	2900	50	1237	1165	413	35	41	41	56	35	62	606	617	305	49	223	223	250	173	69	3.123	2.853	2.513	3.051	3.092	1579	1518	1.643	1196	383	1124	394	93236	49325	0	0	0
1	266	3	DarkCorner	DarkCorner	20360	2905	50	33	37	19	51	37	37	42	20	47	1207	1179	485	41	197	197	224	170	75	-0.004	0	0.012	0.009	4.25	1006	982	Error	-4	1010	0	982	2984	94289	0	0	0
1	267	3	DarkCorner	DarkCorner	20430	2905	50	33	38	18	47	33	33	36	17	47	1064	1130	418	36	225	225	259	187	72	0	0.006	0.011	0.012	4.081	839	910	Error	0	839	5	905	3005	90388	0	0	0
1	1	4	DarkCorner	DarkCorner	970	2955	50	33	37	15	40	34	34	39	18	46	1409	1384	444	32	466	466	483	246	50	-0.001	0.003	0.014	0.011	3.674	942	921	Error	-1	943	3	918	2959	110695	0	0	0
1	2	4	DarkCorner	DarkCorner	1045	2955	55	34	39	18	46	36	36	55	79	143	1444	1423	428	30	483	483	504	268	53	-0.002	0.003	0.011	0.012	4.214	959	943	Error	-2	961	3	940	3139	113841	0	0	0
1	3	4	unmapped	UPB_187317	1115	2955	50	2421	2252	654	29	51	51	96	119	123	810	846	357	42	540	540	540	282	52	8.778	7.193	5.464	6.721	3.415	2640	2507	3.134	2370	270	2201	306	180168	67648	0	0	0
1	4	4	unmapped	UPB_057104	1190	2955	50	1798	1699	521	30	66	66	89	67	75	976	1053	449	42	472	472	528	296	56	3.437	2.811	2.987	3.075	3.584	2236	2214	1.781	1732	504	1633	581	135888	84275	0	0	0
1	5	4	unmapped	UPB_071054	1260	2955	45	3547	3530	432	12	76	76	94	67	71	717	772	328	42	471	471	527	296	56	14.11	11.475	10.365	11.633	2.524	3717	3755	3.819	3471	246	3454	301	183561	40168	0	0	0
1	6	4	unmapped	UPB_010649	1335	2955	50	3120	2930	879	30	69	69	88	72	81	866	882	340	38	526	526	543	290	53	8.974	8.037	7.318	8.099	3.17	3391	3217	3.166	3051	340	2861	356	234397	70597	0	0	0
1	7	4	unmapped	UPB_211040	1410	2960	50	1553	1440	457	31	52	52	72	67	93	733	763	330	43	480	480	519	244	47	5.933	4.905	3.733	4.437	2.911	1754	1671	2.569	1501	253	1388	283	115213	61042	0	0	0
1	8	4	unmapped	UPB_172626	1480	2960	50	3599	3344	918	27	73	73	81	61	75	676	699	306	43	574	574	619	310	50	34.569	26.168	15.556	18.152	3.267	3628	3396	5.111	3526	102	3271	125	267552	55958	0	0	0
1	9	4	unmapped	UPB_039088	1555	2960	50	2570	2455	696	28	56	56	70	48	68	832	864	308	35	566	566	612	307	50	9.451	8.05	7.898	8.718	3.122	2780	2697	3.24	2514	266	2399	298	196438	69132	0	0	0
1	10	4	unmapped	UPB_184660	1625	2955	55	1956	1864	559	29	55	55	82	65	79	872	893	354	39	550	550	572	316	55	5.904	5.274	4.957	4.986	3.004	2223	2152	2.562	1901	322	1809	343	149093	71437	0	0	0
1	11	4	unmapped	UPB_191551	1700	2960	50	1556	1509	417	27	60	60	78	62	79	837	868	341	39	553	553	585	298	50	5.268	4.6	4.205	5.357	3.323	1780	1764	2.397	1496	284	1449	315	120740	69413	0	0	0
1	12	4	unmapped	UPB_001178	1770	2955	45	1925	1922	270	14	56	56	77	62	80	932	913	340	37	614	614	623	277	44	5.877	6.241	4.04	5.549	2.188	2187	2165	2.555	1869	318	1866	299	99924	47457	0	0	0
1	13	4	unmapped	UPB_095933	1845	2955	45	2090	2074	286	13	60	60	80	66	82	893	795	335	42	564	564	568	274	48	6.17	8.719	5.196	5.791	2.121	2359	2245	2.625	2030	329	2014	231	107853	41331	0	0	0
1	14	4	unmapped	UPB_093407	1920	2955	50	1264	1208	377	31	58	58	81	69	85	767	805	341	42	558	558	560	279	49	5.77	4.656	3.362	3.911	3.791	1415	1397	2.529	1206	209	1150	247	96610	64394	0	0	0
1	15	4	unmapped	UPB_016494	1990	2955	45	1362	1356	259	19	76	76	89	66	74	977	964	377	39	609	609	669	340	50	3.495	3.606	2.91	3.631	2.94	1654	1635	1.805	1286	368	1280	355	70517	50148	0	0	0
1	16	4	unmapped	UPB_183319	2065	2960	50	2482	2353	694	29	75	75	89	62	69	994	1019	409	40	665	665	711	356	50	7.316	6.435	5.866	6.388	2.578	2736	2632	2.871	2407	329	2278	354	188233	81488	0	0	0
1	17	4	unmapped	UPB_140095	2140	2960	50	5609	5235	1276	24	83	83	98	72	73	887	947	406	42	669	669	702	307	43	25.349	18.532	15.569	17.059	3.131	5744	5430	4.664	5526	218	5152	278	418823	75765	0	0	0
1	18	4	unmapped	UPB_165984	2215	2960	50	2490	2322	664	28	76	76	93	69	74	944	960	279	29	621	621	654	313	47	7.474	6.625	5.757	6.968	2.685	2737	2585	2.902	2414	323	2246	339	185760	76786	0	0	0
1	19	4		NA	2285	2955	65	34	39	18	46	55	55	77	65	84	627	694	473	68	606	606	659	309	46	-1	-0.182	0.11	0.137	5.717	0	72	Error	-21	21	-16	88	4664	83283	-50	0	0
1	20	4	unmapped	UPB_053402	2360	2955	45	2327	2304	292	12	57	57	83	74	89	734	736	333	45	661	661	674	325	48	31.096	29.96	11.727	12.813	2.872	2343	2322	4.959	2270	73	2247	75	119819	38268	0	0	0
1	21	4	unmapped	UPB_033865	2435	2955	50	2641	2412	771	31	79	79	100	73	73	991	1041	376	36	714	714	718	341	47	9.249	7.135	6.21	7.85	4.396	2839	2660	3.209	2562	277	2333	327	192944	83268	0	0	0
1	22	4	unmapped	UPB_031731	2505	2960	50	4727	4385	1387	31	79	79	97	66	68	1015	1034	369	35	667	667	738	332	44	13.356	11.733	10.413	12.122	2.585	4996	4673	3.739	4648	348	4306	367	350834	82682	0	0	0
1	23	4	unmapped	UPB_094062	2580	2955	50	1022	983	325	33	65	65	76	52	68	789	821	375	45	674	674	724	332	45	8.322	6.245	2.927	3.207	3.628	1072	1065	3.057	957	115	918	147	78671	65703	0	0	0
1	24	4	unmapped	UPB_087670	2650	2955	45	1275	1260	242	19	57	57	70	46	65	1057	1035	471	45	699	699	736	358	48	3.402	3.58	2.233	2.655	2.35	1576	1539	1.766	1218	358	1203	336	65500	53806	0	0	0
1	25	4	unmapped	UPB_159599	2725	2955	50	2057	1946	562	28	65	65	81	54	66	880	927	395	42	702	702	730	369	50	11.191	8.36	6.163	6.898	3.28	2170	2106	3.484	1992	178	1881	225	155715	74152	0	0	0
1	26	4		NA	2800	2955	65	38	46	28	60	63	63	84	62	73	656	670	314	46	707	707	740	342	46	0.49	0.459	0.123	0.129	3.66	-76	-54	-1.029	-25	-51	-17	-37	5573	80391	-50	0	0
1	27	4	unmapped	UPB_157642	2875	2955	50	3127	2940	899	30	81	81	105	79	75	986	981	381	38	670	670	733	330	45	9.639	9.193	6.41	8.127	3.182	3362	3170	3.269	3046	316	2859	311	235173	78490	0	0	0
1	28	4	unmapped	UPB_157668	2945	2955	50	2331	2122	632	29	59	59	78	57	73	856	934	407	43	670	670	697	286	41	12.215	7.814	5.63	6.493	3.168	2458	2327	3.611	2272	186	2063	264	169757	74709	0	0	0
1	29	4	unmapped	UPB_008701	3020	2960	50	2494	2372	667	28	64	64	83	66	79	1044	1028	404	39	750	750	771	326	42	8.265	8.302	6.243	7.392	2.638	2724	2586	3.047	2430	294	2308	278	189763	82258	0	0	0
1	30	4	unmapped	UPB_217116	3090	2955	45	1627	1594	299	18	66	66	90	77	85	890	915	366	40	857	857	848	309	36	47.303	26.345	4.909	6.674	3.349	1594	1586	5.564	1561	33	1528	58	82911	47583	0	0	0
1	31	4		NA	3165	2955	65	36	41	19	46	74	74	89	68	76	749	749	336	44	775	775	789	321	40	1.462	1.269	0.131	0.188	3.084	-64	-59	0.547	-38	-26	-33	-26	4910	89852	-50	0	0
1	32	4	unmapped	UPB_048725	3240	2955	50	2898	2681	848	31	72	72	88	56	63	987	1018	406	39	710	710	744	303	40	10.202	8.471	7.467	7.311	2.945	3103	2917	3.351	2826	277	2609	308	214509	81452	0	0	0
1	33	4	unmapped	UPB_199643	3315	2960	50	770	741	232	31	62	62	78	54	69	962	1010	416	41	661	661	714	324	45	2.352	1.946	1.272	1.815	3.263	1009	1028	1.234	708	301	679	349	59247	80812	0	0	0
1	34	4	unmapped	UPB_150564	3385	2955	45	1876	1904	237	12	61	61	77	54	70	1005	1033	395	38	693	693	738	342	46	5.817	5.421	3.575	4.933	2.63	2127	2183	2.54	1815	312	1843	340	98985	53722	0	0	0
1	35	4	unmapped	UPB_154505	3460	2960	50	4331	4034	1033	25	69	69	91	71	78	1041	1029	367	35	768	768	804	327	40	15.612	15.192	10.079	12.059	2.506	4535	4226	3.965	4262	273	3965	261	322749	82317	0	0	0
1	36	4	unmapped	UPB_206033	3535	2955	50	748	701	271	38	64	64	83	67	80	1512	1579	672	42	807	807	830	333	40	0.97	0.825	0.904	0.839	4.429	1389	1409	-0.044	684	705	637	772	56105	126304	0	0	0
1	37	4	unmapped	UPB_193220	3605	2955	50	736	699	256	36	48	48	58	38	65	1446	1475	406	27	814	814	863	419	48	1.089	0.985	1.1	0.965	3.188	1320	1312	0.122	688	632	651	661	55902	118029	0	0	0
1	38	4	unmapped	UPB_003190	3680	2960	50	2133	2109	555	26	49	49	61	37	60	1093	1159	408	35	889	889	926	454	49	10.216	7.63	5.56	6.647	3.056	2288	2330	3.353	2084	204	2060	270	168688	92717	0	0	0
1	39	4	unmapped	UPB_153714	3755	2960	50	4446	4062	1173	28	69	69	79	50	63	1122	1128	406	35	860	860	840	397	47	16.706	14.899	10.186	13.529	3.526	4639	4261	4.062	4377	262	3993	268	324985	90238	0	0	0
1	40	4	unmapped	UPB_049477	3825	2960	50	4149	3873	1084	27	63	63	74	51	68	1163	1235	452	36	852	852	827	365	44	13.138	9.948	8.827	10.149	3.152	4397	4193	3.716	4086	311	3810	383	309819	98772	0	0	0
1	41	4	unmapped	UPB_082334	3900	2960	50	1608	1556	436	28	60	60	79	62	78	1028	1060	386	36	773	773	829	364	43	6.071	5.213	3.712	4.501	2.538	1803	1783	2.602	1548	255	1496	287	124473	84814	0	0	0
1	42	4	unmapped	UPB_090533	3970	2960	50	1320	1234	372	30	66	66	79	59	74	1230	1263	532	42	835	835	867	367	42	3.175	2.729	2.507	2.721	4.172	1649	1596	1.667	1254	395	1168	428	98725	101028	0	0	0
1	43	4	unmapped	UPB_220021	4045	2955	65	414	413	258	62	72	72	96	81	84	969	989	412	41	810	810	853	348	40	2.151	1.905	0.989	0.789	4.16	501	520	1.105	342	159	341	179	49530	118684	-50	0	0
1	44	4	unmapped	UPB_005920	4120	2960	50	3072	2828	736	26	62	62	104	97	93	1131	1105	412	37	877	877	868	372	42	11.85	12.132	6.198	8.323	2.734	3264	2994	3.567	3010	254	2766	228	226230	88374	0	0	0
1	45	4	unmapped	UPB_073342	4190	2960	50	3528	3286	1061	32	56	56	70	51	72	1253	1305	442	33	871	871	884	357	40	9.089	7.442	6.512	7.034	2.88	3854	3664	3.184	3472	382	3230	434	262911	104375	0	0	0
1	46	4	unmapped	UPB_030717	4265	2955	50	2181	2031	657	32	70	70	94	67	71	1064	1137	428	37	887	887	896	333	37	11.927	7.844	4.928	6.377	3.394	2288	2211	3.576	2111	177	1961	250	162455	90977	0	0	0
1	47	4	unmapped	UPB_171084	4340	2955	55	1097	1042	333	31	66	66	83	58	69	2826	2887	950	32	875	875	931	389	41	0.528	0.485	0.56	0.512	2.355	2982	2988	-0.92	1031	1951	976	2012	83352	230983	0	0	0
1	48	4	unmapped	UPB_133568	4415	2955	50	2426	2222	698	31	73	73	87	58	66	1227	1207	445	36	929	929	941	358	38	7.896	7.73	4.933	5.365	3.881	2651	2427	2.981	2353	298	2149	278	177732	96586	0	0	0
1	49	4	unmapped	UPB_136297	4485	2955	50	1221	1140	391	34	70	70	74	49	66	1164	1169	398	34	924	924	921	333	36	4.796	4.367	2.985	3.062	4.284	1391	1315	2.262	1151	240	1070	245	91211	93515	0	0	0
1	50	4	unmapped	UPB_034580	4560	2960	50	4342	3979	1031	25	65	65	81	57	70	1288	1292	454	35	871	871	881	361	40	10.257	9.297	7.037	8.229	2.616	4694	4335	3.358	4277	417	3914	421	318318	103358	0	0	0
1	51	4	unmapped	UPB_083802	4635	2955	50	971	891	341	38	64	64	75	48	64	1182	1219	470	38	926	926	902	372	41	3.543	2.823	1.793	2.075	4.041	1163	1120	1.825	907	256	827	293	71270	97526	0	0	0
1	52	4	unmapped	UPB_000912	4705	2960	50	2563	2377	695	29	67	67	81	66	81	1345	1322	454	34	950	950	920	380	41	6.319	6.21	4.599	5.306	2.393	2891	2682	2.66	2496	395	2310	372	190165	105773	0	0	0
1	53	4	unmapped	UPB_101446	4785	2960	45	2358	2346	375	15	77	77	91	67	73	1103	1127	375	33	892	892	909	390	42	10.81	9.655	7.256	7.355	2.691	2492	2504	3.434	2281	211	2269	235	121979	58611	0	0	0
1	54	4	unmapped	UPB_111686	4855	2960	50	4394	4106	1124	27	73	73	89	58	65	1380	1380	400	28	964	964	967	359	37	10.387	9.695	8.316	9.801	2.931	4737	4449	3.377	4321	416	4033	416	328440	110415	0	0	0
1	55	4	unmapped	UPB_060114	4925	2960	50	2563	2443	674	27	75	75	100	83	83	1199	1274	519	40	1009	1009	982	340	34	13.095	8.936	5.338	6.92	4.542	2678	2633	3.711	2488	190	2368	265	195441	101957	0	0	0
1	56	4	unmapped	UPB_181314	5000	2955	45	1738	1751	221	12	91	91	113	86	76	1069	1115	384	34	980	980	971	356	36	18.506	12.296	5.766	8.962	4.116	1736	1795	4.21	1647	89	1660	135	91047	57968	0	0	0
1	57	4	unmapped	UPB_157754	5070	2960	50	3297	3061	891	29	79	79	98	62	63	1227	1283	401	31	876	876	916	380	41	9.168	7.327	7.554	7.52	2.389	3569	3389	3.197	3218	351	2982	407	244902	102610	0	0	0
1	58	4	unmapped	UPB_062848	5145	2955	45	3298	3309	398	12	88	88	111	87	78	1424	1397	485	34	998	998	1019	374	36	7.535	8.073	5.58	7.168	2.742	3636	3620	2.914	3210	426	3221	399	172089	72663	0	0	0
1	59	4	unmapped	UPB_110938	5220	2960	50	2201	2061	568	27	79	79	100	82	82	1169	1184	424	35	1051	1051	1056	413	39	17.983	14.902	5.538	6.62	2.756	2240	2115	4.169	2122	118	1982	133	164843	94757	0	0	0
1	60	4	unmapped	UPB_196983	5290	2955	50	565	543	186	34	54	54	68	45	66	1323	1324	501	37	950	950	972	409	42	1.37	1.307	0.963	0.942	2.847	884	863	0.454	511	373	489	374	43450	105926	0	0	0
1	61	4	unmapped	UPB_188763	5365	2960	50	2014	1867	537	28	68	68	85	57	67	1186	1254	495	39	946	946	1004	380	37	8.108	5.841	4.193	4.467	3.07	2186	2107	3.019	1946	240	1799	308	149378	100282	0	0	0
1	62	4	unmapped	UPB_132821	5440	2960	55	2496	2322	642	27	69	69	86	56	65	1347	1367	523	38	988	988	1026	431	42	6.76	5.945	4.702	4.875	2.592	2786	2632	2.757	2427	359	2253	379	185772	109371	0	0	0
1	63	4	unmapped	UPB_171344	5515	2955	45	1452	1479	249	16	59	59	81	79	97	1235	1248	430	34	953	953	984	421	42	4.94	4.814	3.875	4.971	4.219	1675	1715	2.304	1393	282	1420	295	76887	64892	0	0	0
1	64	4	unmapped	UPB_105974	5585	2960	50	3621	3451	908	26	67	67	83	63	75	1301	1354	403	29	936	936	1003	392	39	9.737	8.096	7.457	8.812	2.524	3919	3802	3.283	3554	365	3384	418	276107	108347	0	0	0
1	65	4	unmapped	UPB_106303	5660	2960	50	3552	3373	855	25	75	75	88	55	62	1252	1327	449	33	975	975	1059	433	40	12.552	9.369	6.205	8.627	2.531	3754	3650	3.65	3477	277	3298	352	269869	106143	0	0	0
1	66	4	unmapped	UPB_218256	5730	2955	45	1940	1895	297	15	68	68	82	53	64	1247	1193	374	31	983	983	987	364	36	7.091	8.7	4.866	5.674	2.215	2136	2037	2.826	1872	264	1827	210	98538	62057	0	0	0
1	67	4	unmapped	UPB_130622	5805	2955	45	1424	1487	252	16	62	62	76	48	63	1132	1171	347	29	1024	1024	1016	377	37	12.611	9.694	4.389	7.115	4.052	1470	1572	3.657	1362	108	1425	147	77333	60879	0	0	0
1	68	4	unmapped	UPB_115339	5880	2955	45	3394	3406	410	12	79	79	114	101	88	1374	1381	435	31	1004	1004	1011	393	38	8.959	8.825	6.887	7.877	2.144	3685	3704	3.163	3315	370	3327	377	177096	71831	0	0	0
1	69	4	unmapped	UPB_177487	5955	2960	45	2421	2407	296	12	88	88	119	94	78	1327	1347	493	36	972	972	1027	412	40	6.572	6.184	4.518	4.929	2.043	2688	2694	2.716	2333	355	2319	375	125172	70061	0	0	0
1	70	4	unmapped	UPB_216187	6025	2955	50	1557	1446	500	34	63	63	76	46	60	1205	1281	425	33	886	886	964	394	40	4.683	3.501	3.285	3.066	3.082	1813	1778	2.228	1494	319	1383	395	115667	102514	0	0	0
1	71	4	unmapped	UPB_049292	6100	2955	50	3070	2809	888	31	82	82	89	50	56	1408	1471	540	36	968	968	1018	411	40	6.791	5.421	4.189	5.99	4.574	3428	3230	2.764	2988	440	2727	503	224703	117677	0	0	0
1	72	4	unmapped	UPB_006256	6170	2960	50	2498	2301	693	30	86	86	93	50	53	1267	1352	473	34	973	973	997	397	39	8.204	5.844	5.376	5.704	3.428	2706	2594	3.036	2412	294	2215	379	184092	108171	0	0	0
1	73	4	unmapped	UPB_042729	6245	2960	50	3651	3483	856	24	86	86	93	52	55	1322	1378	493	35	961	961	1025	400	39	9.875	8.146	7.911	8.03	2.809	3926	3814	3.304	3565	361	3397	417	278656	110234	0	0	0
1	74	4	unmapped	UPB_062732	6320	2960	55	1520	1455	429	29	70	70	95	83	87	1518	1528	594	38	966	966	1019	398	39	2.627	2.464	2.283	2.564	4.014	2002	1947	1.393	1450	552	1385	562	116377	122236	0	0	0
1	75	4	unmapped	UPB_214937	6395	2960	30	653	640	125	19	59	59	86	90	104	1484	1506	606	40	1041	1041	1051	399	37	1.341	1.249	0.878	1.054	2.679	1037	1046	0.423	594	443	581	465	20494	48177	0	0	0
1	76	4	unmapped	UPB_137034	6465	2955	50	1253	1177	359	30	59	59	79	56	70	1381	1510	600	39	1070	1070	1081	392	36	3.839	2.541	2.307	2.583	3.957	1505	1558	1.941	1194	311	1118	440	94156	120839	0	0	0
1	77	4	unmapped	UPB_054040	6540	2960	50	3972	3704	1037	27	73	73	116	138	118	1501	1536	477	31	1037	1037	1069	410	38	8.403	7.277	5.709	7.763	3.354	4363	4130	3.071	3899	464	3631	499	296292	122895	0	0	0
1	78	4	unmapped	UPB_043924	6610	2955	45	4501	4478	462	10	77	77	131	144	109	1369	1398	401	28	1017	1017	1059	425	40	12.568	11.551	9.731	12.684	3.388	4776	4782	3.652	4424	352	4401	381	232864	72706	0	0	0
1	79	4	unmapped	UPB_129448	6685	2960	50	2131	2023	545	26	74	74	112	111	99	1420	1465	472	32	1042	1042	1087	398	36	5.442	4.608	4.15	4.763	2.602	2435	2372	2.444	2057	378	1949	423	161825	117181	0	0	0
1	80	4	unmapped	UPB_026211	6760	2960	50	2709	2521	624	24	85	85	101	70	69	1424	1483	496	33	965	965	979	367	37	5.717	4.703	4.225	4.932	2.713	3083	2954	2.515	2624	459	2436	518	201695	118644	0	0	0
1	81	4	unmapped	UPB_128587	6830	2960	50	3445	3122	938	30	82	82	102	76	74	1346	1404	504	35	1070	1070	1082	413	38	12.185	9.102	7.938	8.431	3.553	3639	3374	3.607	3363	276	3040	334	249772	112302	0	0	0
1	82	4	unmapped	UPB_191900	6905	2960	50	1948	1862	499	26	74	74	102	92	90	1340	1359	479	35	1008	1008	1026	395	38	5.645	5.094	4.395	4.649	3.111	2206	2139	2.497	1874	332	1788	351	148977	108686	0	0	0
1	83	4	unmapped	UPB_126466	6980	2955	45	1210	1233	204	16	79	79	101	84	83	1389	1380	405	29	939	939	1008	394	39	2.513	2.617	2.216	2.555	2.478	1581	1595	1.33	1131	450	1154	441	64107	71738	0	0	0
1	84	4	unmapped	UPB_224566	7050	2955	45	2791	2789	376	13	85	85	106	77	72	1462	1458	514	35	1032	1032	1060	388	36	6.293	6.347	5.444	7.746	4.307	3136	3130	2.654	2706	430	2704	426	145035	75841	0	0	0
1	85	4	unmapped	UPB_039863	7125	2955	45	3564	3515	502	14	98	98	127	98	77	1352	1387	516	37	1063	1063	1081	379	35	11.993	10.546	5.881	8.367	2.745	3755	3741	3.584	3466	289	3417	324	182776	72113	0	0	0
1	86	4	unmapped	UPB_154808	7200	2960	55	2494	2406	656	27	83	83	104	85	81	2115	2231	632	28	1048	1048	1077	409	37	2.26	1.964	2.229	2.27	2.466	3478	3506	1.176	2411	1067	2323	1183	192491	178478	0	0	0
1	87	4	unmapped	UPB_104447	7270	2955	45	2425	2434	273	11	71	71	87	65	74	1308	1392	485	34	1042	1042	1075	426	39	8.85	6.751	6.183	6.841	2.844	2620	2713	3.146	2354	266	2363	350	126563	72396	0	0	0
1	88	4	unmapped	UPB_225651	7345	2960	50	3131	2901	771	26	73	73	92	69	75	1243	1300	426	32	995	995	1051	401	38	12.331	9.272	5.725	8.489	3.53	3306	3133	3.624	3058	248	2828	305	232102	104019	0	0	0
1	89	4	unmapped	UPB_070719	7415	2955	45	3641	3617	447	12	91	91	113	90	79	1432	1484	447	30	1016	1016	1056	404	38	8.534	7.534	7.665	7.611	2.291	3966	3994	3.093	3550	416	3526	468	188068	77146	0	0	0
1	90	4	unmapped	UPB_017778	7490	2960	55	1524	1446	430	29	92	92	111	85	76	3085	3138	883	28	1079	1079	1106	387	34	0.714	0.658	0.707	0.66	1.765	3438	3413	-0.486	1432	2006	1354	2059	115692	251003	0	0	0
1	91	4	unmapped	UPB_158212	7565	2960	50	3229	3022	739	24	89	89	101	57	56	1195	1235	391	31	1149	1149	1160	415	35	68.261	34.105	11.98	13.153	3.961	3186	3019	6.093	3140	46	2933	86	241782	98771	0	0	0
1	92	4	unmapped	UPB_149178	7640	2960	50	3301	3109	892	28	79	79	93	63	67	1421	1426	463	32	1060	1060	1090	446	40	8.925	8.279	5.62	6.799	3.203	3583	3396	3.158	3222	361	3030	366	248739	114109	0	0	0
1	93	4	unmapped	UPB_231619	7705	2955	40	1058	1039	292	28	70	70	94	106	112	1505	1558	640	41	1082	1082	1103	424	38	2.336	2.036	1.86	2.206	4.177	1411	1445	1.224	988	423	969	476	54039	81017	0	0	0
1	94	4	unmapped	UPB_167182	7785	2960	50	2141	2008	516	25	81	81	117	131	111	1727	1748	495	28	1088	1088	1102	423	38	3.224	2.92	2.851	3.485	2.781	2699	2587	1.689	2060	639	1927	660	160612	139861	0	0	0
1	95	4	unmapped	UPB_039997	7860	2960	50	4429	4073	1116	27	82	82	132	147	111	1203	1253	439	35	1110	1110	1134	409	36	46.742	27.909	12.637	15.446	3.457	4440	4134	5.547	4347	93	3991	143	325846	100260	0	0	0
1	96	4	unmapped	UPB_208591	7935	2960	55	1243	1174	374	31	75	75	85	53	62	2533	2782	1200	43	973	973	1031	371	35	0.749	0.608	0.718	0.626	2.778	2728	2908	-0.418	1168	1560	1099	1809	93906	222597	0	0	0
1	97	4	unmapped	UPB_085370	8005	2960	50	3158	2988	740	24	76	76	85	46	54	1416	1406	465	33	1077	1077	1065	371	34	9.091	8.851	6.868	8.003	2.897	3421	3241	3.185	3082	339	2912	329	239076	112496	0	0	0
1	98	4	unmapped	UPB_092781	8080	2960	50	2629	2457	641	26	78	78	83	52	62	1909	1928	559	28	1046	1046	1079	392	36	2.956	2.697	2.508	3.144	2.442	3414	3261	1.564	2551	863	2379	882	196531	154236	0	0	0
1	99	4	unmapped	UPB_196017	8150	2960	45	1090	1085	219	20	68	68	79	49	62	1244	1297	493	38	994	994	1061	425	40	4.088	3.356	1.856	2.51	2.845	1272	1320	2.031	1022	250	1017	303	56436	67453	0	0	0
1	100	4		NA	8225	2960	65	48	52	24	46	61	61	73	43	58	1100	1145	420	36	1051	1051	1084	439	40	-0.265	-0.096	0.077	0.08	4.666	36	85	Error	-13	49	-9	94	6254	137359	-50	0	0
1	101	4	unmapped	UPB_149084	8300	2960	50	3269	3107	770	24	75	75	88	53	60	1274	1329	416	31	1131	1131	1113	358	32	22.336	15.313	6.514	9.022	2.9	3337	3230	4.481	3194	143	3032	198	248571	106335	0	0	0
1	102	4	unmapped	UPB_085067	8370	2960	50	2016	1888	505	26	80	80	93	61	65	1436	1468	450	30	1118	1118	1159	414	35	6.088	5.166	5.044	5.058	2.769	2254	2158	2.606	1936	318	1808	350	151010	117470	0	0	0
1	103	4	unmapped	UPB_090306	8445	2960	50	1632	1542	374	24	67	67	81	56	69	1602	1743	613	35	1085	1085	1095	438	40	3.027	2.242	2.405	2.516	2.864	2082	2133	1.598	1565	517	1475	658	123373	139403	0	0	0
1	104	4	unmapped	UPB_049435	8520	2960	50	3350	3128	837	26	72	72	158	194	122	1247	1341	477	35	1091	1091	1113	423	38	21.013	12.224	7.43	9.073	3.505	3434	3306	4.393	3278	156	3056	250	250206	107272	0	0	0
1	105	4	unmapped	UPB_000867	8590	2960	50	2200	2097	573	27	71	71	140	173	123	1366	1432	390	27	1044	1044	1064	410	38	6.612	5.222	5.428	6.255	3.168	2451	2414	2.725	2129	322	2026	388	167734	114542	0	0	0
1	106	4	unmapped	UPB_086811	8665	2960	50	1783	1692	382	22	73	73	105	104	99	1346	1367	479	35	1032	1032	1055	413	39	5.446	4.833	3.861	4.572	3.117	2024	1954	2.445	1710	314	1619	335	135383	109338	0	0	0
1	107	4	unmapped	UPB_138572	8740	2960	50	2688	2529	688	27	78	78	125	140	112	1291	1288	398	30	998	998	1072	421	39	8.908	8.452	5.321	6.106	2.962	2903	2741	3.155	2610	293	2451	290	202348	103031	0	0	0
1	108	4	unmapped	UPB_190026	8810	2960	45	1090	1088	215	19	66	66	76	44	57	1229	1271	417	32	991	991	1077	426	39	4.303	3.65	2.69	3.61	4.045	1262	1302	2.105	1024	238	1022	280	56572	66107	0	0	0
1	109	4	unmapped	UPB_040765	8885	2960	50	3479	3280	752	22	79	79	92	63	68	1366	1423	458	32	1028	1028	1086	420	38	10.059	8.104	6.739	7.108	2.496	3738	3596	3.33	3400	338	3201	395	262384	113875	0	0	0
1	110	4	unmapped	UPB_023709	8955	2960	50	2330	2169	712	32	90	90	107	71	66	1367	1412	507	35	1015	1015	1077	385	35	6.364	5.237	4.93	5.573	4.247	2592	2476	2.67	2240	352	2079	397	173547	112924	0	0	0
1	111	4	unmapped	UPB_018510	9030	2960	50	3911	3666	948	25	91	91	104	73	70	1333	1337	439	32	1021	1021	1084	393	36	12.244	11.313	8.974	8.072	2.298	4132	3891	3.614	3820	312	3575	316	293260	106933	0	0	0
1	112	4	unmapped	UPB_162328	9105	2960	50	3496	3353	760	22	76	76	93	70	75	1179	1175	402	34	993	993	1063	428	40	18.387	18.005	8.367	10.232	2.6	3606	3459	4.201	3420	186	3277	182	268225	93967	0	0	0
1	113	4	unmapped	UPB_160764	9180	2960	50	3064	2813	699	24	75	75	89	51	57	1397	1403	493	35	968	968	1014	391	38	6.967	6.294	4.804	5.968	3.089	3418	3173	2.801	2989	429	2738	435	225010	112205	0	0	0
1	114	4	unmapped	UPB_130910	9250	2960	50	1504	1378	402	29	81	81	97	56	57	1430	1485	525	35	1039	1039	1071	355	33	3.639	2.908	2.567	2.863	3.286	1814	1743	1.864	1423	391	1297	446	110216	118774	0	0	0
1	115	4	unmapped	UPB_084202	9325	2960	50	3746	3576	800	22	90	90	105	65	61	1361	1347	460	34	961	961	1013	371	36	9.14	9.031	6.733	8.114	2.291	4056	3872	3.192	3656	400	3486	386	286058	107720	0	0	0
1	116	4	unmapped	UPB_154890	9400	2960	50	3079	2810	877	31	87	87	104	68	65	1287	1375	449	32	914	914	1007	411	40	8.021	5.907	4.997	5.359	3.242	3365	3184	3.004	2992	373	2723	461	224772	110016	0	0	0
1	117	4	unmapped	UPB_043491	9470	2960	50	1582	1551	380	24	68	68	80	47	58	1306	1317	505	38	965	965	978	392	40	4.44	4.213	2.994	3.605	2.926	1855	1835	2.151	1514	341	1483	352	124060	105385	0	0	0
1	118	4	unmapped	UPB_213422	9540	2955	45	615	612	148	24	68	68	79	48	60	1400	1479	587	39	965	965	1012	417	41	1.257	1.058	0.908	1.213	3.44	982	1058	0.331	547	435	544	514	31839	76930	0	0	0
1	119	4	unmapped	UPB_144672	9615	2960	50	3600	3396	902	26	91	91	98	65	66	1159	1215	379	31	965	965	1019	410	40	18.088	13.22	9.45	12.767	3.538	3703	3555	4.177	3509	194	3305	250	271670	97201	0	0	0
1	120	4	unmapped	UPB_179682	9690	2960	50	1394	1355	383	28	96	96	128	110	85	2064	2082	509	24	1004	1004	1042	384	36	1.225	1.168	1.234	1.243	2.081	2358	2337	0.292	1298	1060	1259	1078	108390	166576	0	0	0
1	121	4	unmapped	UPB_217693	9770	2960	30	575	559	142	25	74	74	112	119	106	1301	1272	569	44	1050	1050	1062	361	33	1.996	2.185	1.046	1.51	3.222	752	707	0.997	501	251	485	222	17887	40701	0	0	0
1	122	4	unmapped	UPB_003982	9840	2960	50	2101	1974	579	29	59	59	68	38	55	1304	1294	372	28	982	982	1012	346	34	6.342	6.138	4.636	5.525	2.863	2364	2227	2.665	2042	322	1915	312	157933	103556	0	0	0
1	123	4	unmapped	UPB_023505	9910	2960	50	2410	2280	552	24	82	82	101	81	80	1177	1201	410	34	957	957	912	370	40	10.582	9.008	5.508	6.147	2.552	2548	2442	3.404	2328	220	2198	244	182418	96075	0	0	0
1	124	4	unmapped	UPB_145095	9985	2960	50	2520	2435	562	23	112	112	131	90	68	1605	1660	689	41	972	972	980	396	40	3.804	3.376	2.986	3.485	3.029	3041	3011	1.928	2408	633	2323	688	194762	132790	0	0	0
1	125	4		NA	10055	2960	65	47	53	27	50	80	80	100	67	67	927	913	346	37	1019	1019	1037	392	37	0.359	0.255	0.104	0.134	3.317	-125	-133	-1.479	-33	-92	-27	-106	6341	109593	-50	0	0
1	126	4	unmapped	UPB_153563	10130	2960	50	3229	3055	676	22	81	81	100	71	71	1345	1408	509	36	962	962	990	378	38	8.219	6.668	6.686	6.646	2.568	3531	3420	3.039	3148	383	2974	446	244400	112649	0	0	0
1	127	4	unmapped	UPB_111156	10205	2960	45	2092	2040	269	13	85	85	106	75	70	1201	1191	404	33	983	983	1011	359	35	9.206	9.399	5.044	5.627	2.57	2225	2163	3.203	2007	218	1955	208	106056	61952	0	0	0
1	128	4	unmapped	UPB_093870	10280	2960	50	1028	1016	280	27	75	75	99	74	74	1227	1301	438	33	1033	1033	1010	331	32	4.912	3.511	2.439	3.026	3.12	1147	1209	2.296	953	194	941	268	81250	104108	0	0	0
1	129	4	unmapped	UPB_022574	10350	2960	50	1668	1642	415	25	88	88	109	74	67	1220	1274	403	31	973	973	1027	427	41	6.397	5.163	4.27	4.97	2.742	1827	1855	2.677	1580	247	1554	301	131327	101891	0	0	0
1	130	4	unmapped	UPB_058988	10425	2960	50	1679	1614	393	24	72	72	85	59	69	1360	1337	432	32	1012	1012	1055	410	38	4.618	4.745	3.217	4.62	3.214	1955	1867	2.207	1607	348	1542	325	129126	106998	0	0	0
1	131	4	unmapped	UPB_166951	10500	2960	50	760	711	242	34	62	62	75	50	66	10672	10953	1610	14	1062	1062	1127	415	36	0.073	0.066	0.07	0.058	1.863	10308	10540	-3.783	698	9610	649	9891	56912	876238	0	0	0
1	132	4	unmapped	UPB_166403	10570	2960	50	1316	1265	311	24	70	70	84	58	69	1486	1495	476	31	894	894	935	375	40	2.105	1.988	2.088	2.188	2.927	1838	1796	1.074	1246	592	1195	601	101170	119593	0	0	0
1	133	4	unmapped	UPB_064400	10645	2960	50	3106	2958	779	26	74	74	88	55	62	1276	1320	456	34	840	840	887	372	41	6.954	6.008	5.107	6.174	2.621	3468	3364	2.798	3032	436	2884	480	236630	105604	0	0	0
1	134	4	unmapped	UPB_127904	10715	2960	50	1199	1166	346	29	67	67	89	66	74	1278	1240	400	32	904	904	933	383	41	3.027	3.271	2.429	2.734	2.61	1506	1435	1.598	1132	374	1099	336	93257	99230	0	0	0
1	135	4	unmapped	UPB_136004	10790	2960	50	2075	1995	483	24	71	71	85	58	68	1336	1349	425	31	903	903	929	393	42	4.628	4.314	3.338	4.801	2.929	2437	2370	2.21	2004	433	1924	446	159606	107923	0	0	0
1	136	4	unmapped	UPB_049157	10865	2960	50	2578	2454	601	24	70	70	84	53	63	1310	1275	434	34	847	847	874	356	40	5.417	5.57	4.401	5.301	2.766	2971	2812	2.437	2508	463	2384	428	196351	102011	0	0	0
1	137	4	unmapped	UPB_087085	10935	2955	45	2201	2167	309	14	78	78	101	81	80	1187	1206	426	35	863	863	879	371	42	6.552	6.09	4.301	5.744	2.948	2447	2432	2.712	2123	324	2089	343	112698	62708	0	0	0
1	138	4	unmapped	UPB_065628	11010	2955	45	2565	2614	345	13	81	81	108	90	83	1222	1328	474	35	809	809	850	362	42	6.015	4.881	5.517	6.499	2.863	2897	3052	2.588	2484	413	2533	519	135927	69055	0	0	0
1	139	4	unmapped	UPB_129048	11085	2960	50	2615	2535	575	22	78	78	99	73	73	1286	1307	479	36	722	722	795	343	43	4.498	4.2	4.004	4.766	2.716	3101	3042	2.169	2537	564	2457	585	202827	104567	0	0	0
1	140	4	unmapped	UPB_025268	11155	2955	45	2777	2730	303	11	84	84	108	92	85	1377	1457	495	33	838	838	859	359	41	4.996	4.275	3.383	4.044	1.91	3232	3265	2.321	2693	539	2646	619	141959	75784	0	0	0
1	141	4	unmapped	UPB_027480	11230	2960	50	3525	3427	793	23	76	76	109	97	88	1228	1467	919	62	862	862	874	378	43	9.423	5.539	5.71	7.035	3.246	3815	3956	3.236	3449	366	3351	605	274182	117394	0	0	0
1	142	4	unmapped	UPB_052539	11305	2960	50	3091	2921	662	22	90	90	103	63	61	1137	1147	390	34	847	847	875	370	42	10.348	9.437	6.934	7.696	2.212	3291	3131	3.371	3001	290	2831	300	233712	91792	0	0	0
1	143	4	unmapped	UPB_193979	11370	2960	40	686	660	199	30	113	113	119	78	65	1093	1121	346	30	824	824	860	393	45	2.13	1.842	1.291	1.526	2.595	842	844	1.091	573	269	547	297	34330	58303	0	0	0
1	144	4	unmapped	UPB_213427	11450	2960	65	460	408	255	62	80	80	107	90	84	1029	1046	391	37	804	804	838	382	45	1.689	1.355	0.889	0.672	4.613	605	570	0.756	380	225	328	242	48999	125476	-50	0	0
1	145	4	unmapped	UPB_168739	11525	2950	35	362	377	151	40	79	79	114	99	86	1053	1156	474	41	829	829	858	378	44	1.263	0.911	0.695	0.985	4.696	507	625	0.337	283	224	298	327	12062	36993	0	0	0
1	146	4	unmapped	UPB_033626	11595	2960	50	2521	2414	647	26	76	76	103	77	74	1033	1114	398	35	770	770	802	377	47	9.297	6.797	5.362	7.562	3.16	2708	2682	3.217	2445	263	2338	344	193107	89142	0	0	0
1	147	4	unmapped	UPB_068061	11670	2960	50	2692	2537	551	21	83	83	101	85	84	7635	7597	1998	26	728	728	764	332	43	0.378	0.357	0.375	0.365	1.373	9516	9323	-1.405	2609	6907	2454	6869	202927	607795	0	0	0
1	148	4	unmapped	UPB_001501	11740	2960	45	1564	1589	187	11	73	73	91	71	78	1150	1472	1503	102	734	734	779	374	48	3.584	2.054	2.959	3.257	3.963	1907	2254	1.842	1491	416	1516	738	82649	76563	0	0	0
1	149	4	unmapped	UPB_229048	11815	2960	50	1280	1228	307	25	74	74	94	72	76	1062	1033	426	41	732	732	753	358	47	3.655	3.834	2.179	2.719	2.74	1536	1455	1.87	1206	330	1154	301	98262	82619	0	0	0
1	150	4	unmapped	UPB_167196	11890	2960	50	1477	1409	345	24	75	75	102	76	74	1563	1643	502	30	760	760	763	345	45	1.746	1.511	1.687	1.736	2.159	2205	2217	0.804	1402	803	1334	883	112700	131457	0	0	0
1	151	4	unmapped	UPB_090408	11965	2960	50	1258	1203	294	24	83	83	98	62	63	1109	1235	573	46	708	708	727	334	45	2.93	2.125	2.412	2.287	3.168	1576	1647	1.551	1175	401	1120	527	96230	98791	0	0	0
1	152	4	unmapped	UPB_130004	12040	2960	50	1275	1200	390	32	87	87	104	71	68	848	922	385	41	683	683	704	308	43	7.2	4.657	2.534	3.721	4.729	1353	1352	2.848	1188	165	1113	239	95982	73757	0	0	0
1	153	4	unmapped	UPB_037577	12110	2960	50	2479	2360	511	21	94	94	116	76	65	881	915	354	38	661	661	672	301	44	10.841	8.921	6.123	7.663	2.669	2605	2520	3.438	2385	220	2266	254	188807	73203	0	0	0
1	154	4	unmapped	UPB_231568	12180	2960	50	1002	948	348	36	89	89	100	70	70	1031	1072	467	43	657	657	667	284	42	2.441	2.07	1.777	1.56	3.96	1287	1274	1.288	913	374	859	415	75809	85729	0	0	0
1	155	4	unmapped	UPB_194070	12260	2960	50	883	844	284	33	55	55	69	39	56	3499	3637	960	26	684	684	661	302	45	0.294	0.267	0.288	0.257	2.133	3643	3742	-1.765	828	2815	789	2953	67538	290990	0	0	0
1	156	4	unmapped	UPB_232981	12330	2960	50	2073	1987	506	25	62	62	81	53	65	886	903	414	45	616	616	642	346	53	7.448	6.707	5.057	5.739	3.363	2281	2212	2.897	2011	270	1925	287	158963	72259	0	0	0
1	157	4	unmapped	UPB_063510	12405	2960	50	1389	1352	372	27	83	83	107	77	71	959	980	375	38	612	612	642	315	49	3.764	3.448	3.308	3.667	3.723	1653	1637	1.912	1306	347	1269	368	108153	78435	0	0	0
1	158	4	unmapped	UPB_135804	12475	2960	50	2258	2119	604	28	78	78	96	71	73	940	987	462	46	606	606	618	309	50	6.527	5.357	3.695	4.334	3.671	2514	2422	2.706	2180	334	2041	381	169532	78931	0	0	0
1	159	4	unmapped	UPB_031704	12550	2960	50	3551	3426	781	22	56	56	82	63	76	809	892	391	43	562	562	581	286	49	14.15	10.212	8.716	11.967	3.362	3742	3700	3.823	3495	247	3370	330	274082	71378	0	0	0
1	160	4	unmapped	UPB_010500	12620	2960	50	2394	2212	691	31	70	70	92	66	71	966	976	388	39	610	610	593	278	46	6.528	5.852	4.817	4.771	2.612	2680	2508	2.707	2324	356	2142	366	176936	78097	0	0	0
1	161	4	unmapped	UPB_157928	12695	2960	50	3667	3496	826	23	79	79	96	67	69	829	840	326	38	561	561	598	292	48	13.388	12.247	10.334	13.162	3.233	3856	3696	3.743	3588	268	3417	279	279689	67221	0	0	0
1	162	4	unmapped	UPB_049970	12770	2960	50	1481	1467	371	25	74	74	88	61	69	897	905	358	39	530	530	595	309	51	3.834	3.715	3.495	4.158	2.802	1774	1768	1.939	1407	367	1393	375	117357	72403	0	0	0
1	163	4	unmapped	UPB_060020	12845	2960	50	1294	1229	358	29	68	68	82	55	67	935	1134	760	67	539	539	583	273	46	3.096	1.951	2.104	2.438	3.571	1622	1756	1.63	1226	396	1161	595	98324	90746	0	0	0
1	164	4	unmapped	UPB_194791	12915	2960	55	567	565	187	33	64	64	80	59	73	1458	1903	1389	72	541	541	531	247	46	0.549	0.368	0.596	0.503	3.462	1420	1863	-0.866	503	917	501	1362	45190	152211	0	0	0
1	165	4	unmapped	UPB_093462	12990	2960	50	1892	1829	439	24	68	68	79	58	73	808	839	370	44	475	475	517	273	52	5.477	4.838	4.674	5.304	2.903	2157	2125	2.454	1824	333	1761	364	146347	67121	0	0	0
1	166	4	unmapped	UPB_020269	13065	2960	50	2337	2232	634	28	81	81	100	73	73	887	940	363	38	469	469	517	269	52	5.397	4.567	4.752	5.697	2.626	2674	2622	2.432	2256	418	2151	471	178581	75169	0	0	0
1	167	4	unmapped	UPB_008290	13135	2960	50	3092	2971	695	23	80	80	103	77	74	870	921	381	41	455	455	497	253	50	7.258	6.204	5.553	6.574	2.212	3427	3357	2.86	3012	415	2891	466	237642	73683	0	0	0
1	168	4	unmapped	UPB_186148	13210	2960	50	2588	2482	515	20	78	78	89	58	65	727	782	325	41	461	461	487	275	56	9.436	7.489	7.218	9.405	3.106	2776	2725	3.238	2510	266	2404	321	198549	62537	0	0	0
1	169	4	unmapped	UPB_181113	13285	2960	50	819	776	241	31	62	62	75	57	76	728	730	336	46	521	521	884	2694	304	3.657	3.416	2.307	2.462	3.07	964	923	1.871	757	207	714	209	62085	58424	0	0	0
1	170	4	unmapped	UPB_221431	13360	2955	55	418	399	187	46	57	57	75	61	81	710	735	286	38	502	502	763	2287	299	1.736	1.468	1.23	1.12	3.77	569	575	0.795	361	208	342	233	31915	58812	0	0	0
1	171	4	unmapped	UPB_160937	13430	2960	50	2677	2596	607	23	77	77	86	53	61	690	740	358	48	410	410	461	259	56	9.286	7.633	6.55	7.915	2.768	2880	2849	3.215	2600	280	2519	330	207717	59213	0	0	0
1	172	4	unmapped	UPB_134501	13505	2960	50	1346	1282	357	27	68	68	84	53	63	876	1046	867	82	386	386	440	281	63	2.608	1.839	2.151	2.301	3.081	1768	1874	1.383	1278	490	1214	660	102542	83641	0	0	0
1	173	4	unmapped	UPB_063175	13575	2960	50	2839	2711	699	25	62	62	77	54	70	731	874	833	95	420	420	478	280	58	8.929	5.835	6.854	7.613	3.293	3088	3103	3.159	2777	311	2649	454	216841	69959	0	0	0
1	174	4	unmapped	UPB_102590	13645	2955	45	582	594	189	31	53	53	74	59	79	748	779	324	41	453	453	496	259	52	1.793	1.66	1.325	1.625	2.519	824	867	0.843	529	295	541	326	30870	40513	0	0	0
1	175	4	unmapped	UPB_033572	13720	2960	45	3228	3296	447	13	71	71	108	95	87	801	805	323	40	443	443	499	315	63	8.818	8.909	8.307	10.935	2.753	3515	3587	3.141	3157	358	3225	362	171392	41883	0	0	0
1	176	4	unmapped	UPB_204984	13795	2960	55	403	409	140	34	57	57	88	80	90	6807	6742	1299	19	535	535	571	375	65	0.055	0.057	0.057	0.051	1.955	6618	6559	-4.18	346	6272	352	6207	32718	539321	0	0	0
1	177	4	unmapped	UPB_137675	13870	2960	50	1799	1727	437	25	55	55	77	59	76	927	1243	1577	126	488	488	525	332	63	3.973	2.215	3.257	3.408	3.043	2183	2427	1.99	1744	439	1672	755	138120	99403	0	0	0
1	178	4	unmapped	UPB_113124	13940	2960	50	2406	2223	625	28	86	86	96	59	61	820	842	407	48	414	414	444	258	58	5.714	4.993	5.002	5.441	3.045	2726	2565	2.515	2320	406	2137	428	177813	67349	0	0	0
1	179	4	unmapped	UPB_162186	14015	2960	50	2859	2707	663	24	81	81	92	58	63	763	723	323	44	374	374	411	248	60	7.141	7.524	5.694	7.831	2.832	3167	2975	2.836	2778	389	2626	349	216554	57810	0	0	0
1	180	4	unmapped	UPB_103551	14090	2960	50	1972	1886	465	24	86	86	97	60	61	686	720	340	47	394	394	453	359	79	6.459	5.521	4.946	5.755	2.704	2178	2126	2.691	1886	292	1800	326	150851	57624	0	0	0
1	181	4	unmapped	UPB_025723	14160	2960	50	1564	1513	404	26	62	62	79	55	69	655	683	298	43	419	419	454	234	51	6.364	5.496	4.233	5.259	3.013	1738	1715	2.67	1502	236	1451	264	121007	54642	0	0	0
1	182	4	unmapped	UPB_201467	14235	2960	55	528	535	159	29	60	60	75	53	70	6561	6718	1584	23	419	419	451	246	54	0.076	0.075	0.076	0.073	1.709	6610	6774	-3.714	468	6142	475	6299	42769	537460	0	0	0
1	183	4	unmapped	UPB_013300	14310	2960	50	1390	1308	332	25	61	61	72	49	68	734	724	339	46	387	387	432	267	61	3.83	3.7	2.862	3.69	2.909	1676	1584	1.937	1329	347	1247	337	104674	57896	0	0	0
1	184	4	unmapped	UPB_221281	14385	2960	40	408	427	140	32	51	51	58	35	60	698	691	292	42	369	369	415	258	62	1.085	1.168	1.116	1.281	3.286	686	698	0.118	357	329	376	322	22222	35957	0	0	0
1	185	4	unmapped	UPB_020686	14455	2960	50	2535	2399	606	25	54	54	74	59	79	669	702	361	51	369	369	403	228	56	8.27	7.042	5.092	6.437	2.353	2781	2678	3.048	2481	300	2345	333	191920	56147	0	0	0
1	186	4	unmapped	UPB_198570	14530	2960	50	519	527	182	34	73	73	91	69	75	677	688	304	44	339	339	403	241	59	1.32	1.301	1.056	1.183	2.318	784	803	0.4	446	338	454	349	42172	55064	0	0	0
1	187	4	unmapped	UPB_065812	14605	2960	50	3289	3043	844	27	76	76	95	70	73	910	936	349	37	331	331	366	218	59	5.549	4.904	5.245	5.511	2.336	3792	3572	2.472	3213	579	2967	605	243430	74840	0	0	0
1	188	4	unmapped	UPB_075549	14675	2960	50	1352	1348	302	22	63	63	81	56	69	604	603	277	45	365	365	393	244	62	5.393	5.399	4.397	5.401	3.02	1528	1523	2.431	1289	239	1285	238	107878	48246	0	0	0
1	189	4	unmapped	UPB_123596	14750	2960	50	1724	1696	450	26	65	65	80	53	66	613	622	298	47	378	378	400	257	64	7.06	6.684	5.512	7.242	3.35	1894	1875	2.82	1659	235	1631	244	135676	49730	0	0	0
1	190	4	unmapped	UPB_087445	14820	2960	50	1045	1013	314	30	65	65	79	52	65	603	715	363	50	306	306	350	239	68	3.3	2.318	2.206	3.066	3.709	1277	1357	1.722	980	297	948	409	81003	57178	0	0	0
1	191	4	unmapped	UPB_200084	14895	2960	50	1720	1637	390	23	69	69	78	49	62	616	581	278	47	320	320	335	224	66	5.578	6.008	4.36	5.22	2.108	1947	1829	2.48	1651	296	1568	261	130967	46458	0	0	0
1	192	4	unmapped	UPB_071849	14970	2960	50	1488	1463	419	28	73	73	84	54	64	646	698	347	49	311	311	346	248	71	4.224	3.592	3.695	3.853	2.481	1750	1777	2.079	1415	335	1390	387	117042	55834	0	0	0
1	193	4	unmapped	UPB_183923	15040	2960	50	3025	2862	674	23	67	67	82	55	67	782	765	334	43	323	323	363	218	60	6.444	6.324	5.701	6.446	2.424	3417	3237	2.688	2958	459	2795	442	228921	61231	0	0	0
1	194	4	unmapped	UPB_205661	15115	2960	40	863	849	173	20	59	59	71	45	63	635	630	303	48	344	344	370	218	58	2.763	2.762	2.102	2.992	2.856	1095	1076	1.466	804	291	790	286	44170	32761	0	0	0
1	195	4	unmapped	UPB_188759	15190	2960	50	1399	1366	408	29	67	67	82	54	65	651	731	376	51	360	360	387	331	85	4.577	3.501	3.981	3.876	3.18	1623	1670	2.195	1332	291	1299	371	109299	58468	0	0	0
1	196	4	unmapped	UPB_214014	15260	2960	55	402	406	133	32	66	66	78	49	62	1668	1803	747	41	323	323	362	336	92	0.25	0.23	0.236	0.245	1.972	1681	1820	-2.001	336	1345	340	1480	32458	144243	0	0	0
1	197	4	unmapped	UPB_170314	15335	2960	55	1534	1486	372	25	65	65	83	64	77	754	893	842	94	346	346	374	222	59	3.6	2.598	3.103	3.308	3.233	1877	1968	1.848	1469	408	1421	547	118867	71449	0	0	0
1	198	4	unmapped	UPB_010768	15410	2960	50	2221	2167	569	26	82	82	99	70	70	658	692	332	47	356	356	391	247	63	7.083	6.205	5.166	6.307	2.708	2441	2421	2.824	2139	302	2085	336	173357	55374	0	0	0
1	199	4	unmapped	UPB_163159	15480	2965	55	353	341	164	48	62	62	82	58	70	10678	10395	2453	23	345	345	390	265	67	0.028	0.028	0.028	0.023	2.646	10624	10329	-5.15	291	10333	279	10050	27305	831563	0	0	0
1	200	4	unmapped	UPB_104113	15555	2960	50	1576	1568	412	26	62	62	80	50	62	657	683	257	37	306	306	339	221	65	4.313	3.995	3.695	4.519	2.517	1865	1883	2.109	1514	351	1506	377	125476	54660	0	0	0
1	201	4		NA	15625	2960	65	41	48	27	56	62	62	76	47	61	306	344	214	62	297	297	320	216	67	-2.333	-0.298	0.217	0.246	3.372	-12	33	Error	-21	9	-14	47	5791	41278	-50	0	0
1	202	4	unmapped	UPB_179806	15705	2960	55	1023	960	321	33	59	59	70	39	55	815	868	414	47	287	287	334	218	65	1.826	1.551	1.574	1.79	2.942	1492	1482	0.868	964	528	901	581	76790	69452	0	0	0
1	203	4	unmapped	UPB_054466	15775	2960	50	2053	1978	463	23	63	63	77	47	61	669	678	305	44	283	283	342	232	67	5.155	4.848	4.293	4.792	2.035	2376	2310	2.366	1990	386	1915	395	158275	54233	0	0	0
1	204	4	unmapped	UPB_151133	15850	2960	50	3315	3149	769	24	74	74	97	68	70	654	686	328	47	259	259	322	238	73	8.205	7.201	7.544	9.11	3.205	3636	3502	3.037	3241	395	3075	427	251956	54898	0	0	0
1	205	4	unmapped	UPB_206294	15925	2960	55	459	448	150	33	62	62	88	64	72	672	725	317	43	245	245	306	225	73	0.93	0.804	0.878	0.926	3.27	824	866	-0.105	397	427	386	480	35857	58014	0	0	0
1	206	4	unmapped	UPB_140115	15995	2960	50	3149	3116	766	24	76	76	96	69	71	726	814	473	58	284	284	335	228	68	6.952	5.736	5.527	6.124	2.388	3515	3570	2.798	3073	442	3040	530	249288	65136	0	0	0
1	207	4	unmapped	UPB_094093	16070	2960	50	635	655	212	32	61	61	77	52	67	1995	2026	708	34	317	317	336	208	61	0.342	0.348	0.349	0.358	1.852	2252	2303	-1.548	574	1678	594	1709	52399	162106	0	0	0
1	208	4	unmapped	UPB_150877	16140	2960	50	3666	3428	929	27	66	66	91	70	76	579	608	308	50	322	322	621	3106	500	14.008	11.755	9.824	11.274	2.511	3857	3648	3.808	3600	257	3362	286	274217	48679	0	0	0
1	209	4	unmapped	UPB_173508	16215	2960	50	1577	1576	419	26	68	68	90	66	73	594	611	243	39	308	308	610	3042	498	5.276	4.977	5.168	5.731	2.38	1795	1811	2.4	1509	286	1508	303	126118	48903	0	0	0
1	210	4	unmapped	UPB_057068	16290	2960	50	1144	1122	330	29	56	56	64	37	57	676	750	414	55	307	307	347	218	62	2.949	2.406	2.169	2.957	2.831	1457	1509	1.56	1088	369	1066	443	89770	60019	0	0	0
1	211	4	unmapped	UPB_093298	16365	2960	45	1090	1087	184	16	66	66	76	50	65	606	661	330	49	347	347	365	212	58	3.954	3.252	2.635	3.469	3.198	1283	1335	1.983	1024	259	1021	314	56504	34358	0	0	0
1	212	4	unmapped	UPB_090138	16435	2960	55	1159	1110	285	25	76	76	88	60	68	875	1088	800	73	344	344	370	218	58	2.04	1.39	1.915	1.856	3.559	1614	1778	1.028	1083	531	1034	744	88801	87054	0	0	0
1	213	4	unmapped	UPB_073893	16510	2960	50	1961	1843	461	25	72	72	82	56	68	1445	1438	516	35	245	245	324	218	67	1.574	1.484	1.493	1.544	1.778	3089	2964	0.655	1889	1200	1771	1193	147404	115078	0	0	0
1	214	4	unmapped	UPB_134010	16580	2960	50	2295	2231	523	23	66	66	85	58	68	793	728	369	50	223	223	277	202	72	3.911	4.287	3.629	4.601	2.594	2799	2670	1.967	2229	570	2165	505	178492	58262	0	0	0
1	215	4	unmapped	UPB_146257	16655	2960	50	1924	1871	449	23	57	57	73	47	64	577	599	283	47	247	247	282	193	68	5.658	5.153	4.852	5.453	2.31	2197	2166	2.5	1867	330	1814	352	149640	47883	0	0	0
1	216	4	unmapped	UPB_037554	16725	2960	45	1287	1286	277	21	52	52	67	44	65	489	597	368	61	267	267	294	191	64	5.563	3.739	3.755	4.705	4.199	1457	1564	2.476	1235	222	1234	330	66870	31066	0	0	0
1	217	4	unmapped	UPB_056702	16800	2960	50	1887	1765	471	26	54	54	71	50	70	664	709	307	43	278	278	328	206	62	4.749	3.97	4.128	4.533	2.365	2219	2142	2.248	1833	386	1711	431	141167	56744	0	0	0
1	218	4	unmapped	UPB_171208	16875	2960	50	1052	1047	283	27	53	53	68	43	63	582	669	362	54	275	275	301	179	59	3.254	2.523	2.274	3.238	3.554	1306	1388	1.702	999	307	994	394	83734	53496	0	0	0
1	219	4	unmapped	UPB_011470	16950	2960	50	1590	1510	408	27	60	60	67	36	53	641	644	257	39	295	295	326	196	60	4.422	4.155	3.85	4.56	2.738	1876	1799	2.145	1530	346	1450	349	120810	51546	0	0	0
1	220	4	unmapped	UPB_194600	17020	2960	50	431	449	158	35	52	52	62	35	56	798	872	507	58	322	322	357	247	69	0.796	0.722	0.831	0.775	3.106	855	947	-0.329	379	476	397	550	35890	69793	0	0	0
1	221	4	unmapped	UPB_200454	17095	2960	55	455	434	153	35	55	55	61	33	54	729	757	351	46	265	265	317	234	73	0.862	0.77	0.814	0.872	3.338	864	871	-0.214	400	464	379	492	34713	60586	0	0	0
1	222	4	unmapped	UPB_063067	17170	2960	55	1674	1580	421	26	61	61	76	52	68	695	763	412	53	255	255	297	191	64	3.666	2.99	3.129	3.648	3.43	2053	2027	1.874	1613	440	1519	508	126426	61000	0	0	0
1	223	4	unmapped	UPB_208011	17240	2960	50	577	588	179	30	59	59	73	52	71	588	640	337	52	306	306	304	181	59	1.837	1.584	1.455	1.798	3.644	800	863	0.877	518	282	529	334	47039	51216	0	0	0
1	224	4	unmapped	UPB_046333	17315	2960	50	2134	2059	471	22	71	71	80	50	62	606	661	341	51	273	273	303	196	64	6.195	5.124	4.668	5.899	2.943	2396	2376	2.631	2063	333	1988	388	164719	52886	0	0	0
1	225	4	unmapped	UPB_125428	17385	2960	50	2576	2411	668	27	77	77	94	61	64	661	668	293	43	311	311	323	226	69	7.14	6.538	6.269	6.829	2.715	2849	2691	2.836	2499	350	2334	357	192887	53457	0	0	0
1	226	4	unmapped	UPB_008411	17460	2960	50	2006	1906	472	24	61	61	82	60	73	673	727	343	47	293	293	311	229	73	5.118	4.251	4.902	4.858	2.322	2325	2279	2.356	1945	380	1845	434	152470	58158	0	0	0
1	227	4	unmapped	UPB_065250	17535	2960	50	2316	2172	519	23	61	61	73	50	68	731	778	357	45	251	251	272	183	67	4.698	4.006	4.221	4.975	2.513	2735	2638	2.232	2255	480	2111	527	173785	62265	0	0	0
1	228	4	unmapped	UPB_214879	17610	2960	45	1233	1243	236	18	63	63	72	47	65	530	529	245	46	254	254	300	195	65	4.239	4.291	3.346	3.901	1.922	1446	1455	2.084	1170	276	1180	275	64631	27487	0	0	0
1	229	4	unmapped	UPB_044598	17680	2960	50	2390	2271	553	24	74	74	89	59	66	574	615	312	50	266	266	313	224	71	7.519	6.295	6.295	6.933	2.463	2624	2546	2.911	2316	308	2197	349	181710	49239	0	0	0
1	230	4	unmapped	UPB_206047	17750	2960	40	525	545	153	28	56	56	74	54	72	486	539	268	49	301	301	342	250	73	2.535	2.055	1.367	1.735	2.529	654	727	1.342	469	185	489	238	28364	28050	0	0	0
1	231	4	unmapped	UPB_022239	17830	2960	50	1494	1372	411	29	58	58	71	46	64	513	536	281	52	271	271	306	204	66	5.934	4.958	3.946	4.688	3.175	1678	1579	2.569	1436	242	1314	265	109745	42896	0	0	0
1	232	4	unmapped	UPB_136209	17905	2960	45	846	850	175	20	61	61	75	44	58	613	591	281	47	251	251	305	226	74	2.169	2.321	1.808	2.196	2.147	1147	1129	1.117	785	362	789	340	44177	30718	0	0	0
1	233	4	unmapped	UPB_105725	17975	2960	50	2943	2819	573	20	67	67	83	51	61	958	1237	1443	116	281	281	296	216	72	4.248	2.879	3.799	4.479	2.916	3553	3708	2.087	2876	677	2752	956	225545	98922	0	0	0
1	234	4	unmapped	UPB_134431	18045	2960	45	1413	1412	248	17	73	73	84	54	64	568	587	308	52	333	333	427	396	92	5.702	5.272	3.946	4.084	2.164	1575	1593	2.512	1340	235	1339	254	73413	30499	0	0	0
1	235	4	unmapped	UPB_090380	18120	2965	50	351	340	147	43	45	45	57	43	75	7702	7598	1456	19	413	413	540	599	110	0.042	0.041	0.043	0.031	2.959	7595	7480	-4.574	306	7289	295	7185	27186	607863	0	0	0
1	236	4		NA	18190	2960	65	39	43	20	46	45	45	59	42	71	286	295	180	61	299	299	363	425	117	0.462	0.5	0.094	0.108	4.194	-19	-6	-1.115	-6	-13	-2	-4	5183	35355	-50	0	0
1	237	4	unmapped	UPB_162439	18270	2960	50	2070	1869	580	31	51	51	69	48	69	945	948	429	45	267	267	296	193	65	2.978	2.67	2.588	2.808	2.487	2697	2499	1.574	2019	678	1818	681	149540	75847	0	0	0
1	238	4	unmapped	UPB_172726	18340	2965	50	335	322	152	47	51	51	79	65	82	12048	11960	2322	19	328	328	383	284	74	0.024	0.023	0.024	0.021	1.943	12004	11903	-5.367	284	11720	271	11632	25743	956778	0	0	0
1	239	4	unmapped	UPB_224105	18410	2960	45	1720	1759	250	14	76	76	103	75	72	511	522	293	56	298	298	336	229	68	7.718	7.513	6.727	6.79	2.509	1857	1907	2.948	1644	213	1683	224	91465	27158	0	0	0
1	240	4	unmapped	UPB_171980	18485	2960	50	1348	1271	363	28	74	74	91	61	67	474	495	243	49	283	283	318	193	60	6.67	5.646	5.097	5.482	2.613	1465	1409	2.738	1274	191	1197	212	101661	39570	0	0	0
1	241	4	unmapped	UPB_008878	18560	2960	50	2266	2208	541	24	73	73	82	57	69	697	689	300	43	268	268	313	214	68	5.112	5.071	4.992	5.528	2.336	2622	2556	2.354	2193	429	2135	421	176642	55101	0	0	0
1	242	4	unmapped	UPB_218907	18635	2960	50	1209	1151	334	29	71	71	94	70	74	614	649	395	60	308	308	350	253	72	3.719	3.167	2.868	3.318	3.23	1444	1421	1.895	1138	306	1080	341	92054	51929	0	0	0
1	243	4	unmapped	UPB_077931	18715	2960	45	668	658	249	37	64	64	82	63	76	657	737	407	55	329	329	354	250	70	1.841	1.456	1.655	1.395	3.862	932	1002	0.881	604	328	594	408	34213	38319	0	0	0
1	244	4	unmapped	UPB_169211	18780	2960	50	1696	1704	413	24	52	52	69	52	75	597	619	283	45	274	274	320	212	66	5.09	4.788	4.908	5.735	2.741	1967	1997	2.348	1644	323	1652	345	136313	49541	0	0	0
1	245	4	unmapped	UPB_150058	18855	2960	50	1425	1401	370	26	74	74	89	58	65	498	566	326	57	276	276	303	221	72	6.086	4.576	5.213	5.103	2.697	1573	1617	2.605	1351	222	1327	290	112112	45286	0	0	0
1	246	4	unmapped	UPB_066910	18925	2960	45	1668	1700	286	16	70	70	90	61	67	476	523	290	55	271	271	300	212	70	7.795	6.468	6.699	6.874	2.726	1803	1882	2.963	1598	205	1630	252	88403	27215	0	0	0
1	247	4	unmapped	UPB_076525	19000	2960	50	1673	1617	414	25	54	54	69	50	72	675	677	301	44	278	278	309	201	65	4.078	3.917	3.635	4.247	2.439	2016	1962	2.028	1619	397	1563	399	129328	54139	0	0	0
1	248	4	unmapped	UPB_174190	19075	2960	50	1729	1651	417	25	62	62	76	49	64	458	502	335	66	289	289	321	195	60	9.864	7.46	5.008	6.456	2.938	1836	1802	3.302	1667	169	1589	213	132110	40162	0	0	0
1	249	4	unmapped	UPB_226727	19150	2960	50	667	676	222	32	53	53	68	45	66	598	632	325	51	274	274	314	202	64	1.895	1.74	1.768	1.644	3.105	938	981	0.922	614	324	623	358	54048	50588	0	0	0
1	250	4	unmapped	UPB_088100	19220	2960	55	1771	1685	462	27	57	57	70	43	61	845	899	509	56	277	277	303	209	68	3.018	2.617	2.817	3.059	2.918	2282	2250	1.593	1714	568	1628	622	134793	71900	0	0	0
1	251	4	unmapped	UPB_096633	19295	2960	45	672	682	132	19	68	68	75	42	56	558	606	273	45	233	233	272	193	70	1.858	1.646	1.613	1.8	2.154	929	987	0.894	604	325	614	373	35439	31531	0	0	0
1	252	4	NegativeControl	(-)3xSLv1	19370	2965	50	37	43	22	51	57	57	66	43	65	1062	1127	448	39	251	251	298	194	65	-0.025	-0.016	0.025	0.021	2.892	791	862	Error	-20	811	-14	876	3467	90151	0	0	0
1	253	4	unmapped	UPB_124063	19440	2960	45	1844	1840	294	15	65	65	79	60	75	660	722	380	52	257	257	300	213	71	4.414	3.817	3.76	4.576	2.573	2182	2240	2.142	1779	403	1775	465	95682	37549	0	0	0
1	254	4	unmapped	UPB_134334	19515	2960	50	1680	1591	444	27	70	70	82	59	71	715	736	340	46	241	241	280	188	67	3.397	3.073	3.121	3.204	2.087	2084	2016	1.764	1610	474	1521	495	127277	58862	0	0	0
1	255	4	unmapped	UPB_228804	19585	2960	55	1848	1734	473	27	79	79	95	71	74	681	791	431	54	303	303	502	847	168	4.68	3.391	3.553	4.028	3.296	2147	2143	2.226	1769	378	1655	488	138738	63250	0	0	0
1	256	4	unmapped	UPB_126196	19660	2960	50	2030	1949	477	24	67	67	90	78	86	606	641	344	53	251	251	325	307	94	5.53	4.826	5.061	5.231	2.521	2318	2272	2.467	1963	355	1882	390	155881	51286	0	0	0
1	257	4	unmapped	UPB_069539	19735	2965	50	1178	1132	405	35	49	49	64	50	78	584	602	301	50	244	244	287	207	72	3.321	3.025	2.761	2.889	2.985	1469	1441	1.731	1129	340	1083	358	90534	48132	0	0	0
1	258	4	unmapped	UPB_208875	19810	2965	50	508	495	234	47	45	45	68	54	79	1279	1358	524	38	219	219	247	190	76	0.437	0.395	0.418	0.344	3.111	1523	1589	-1.195	463	1060	450	1139	39580	108635	0	0	0
1	259	4	unmapped	UPB_144052	19880	2960	55	1632	1541	388	25	61	61	77	54	70	447	473	256	54	236	236	263	180	68	7.445	6.245	5.392	7.404	3.266	1782	1717	2.896	1571	211	1480	237	123259	37806	0	0	0
1	260	4	unmapped	UPB_096678	19955	2960	50	951	905	288	31	56	56	77	57	74	473	496	291	58	219	219	264	202	76	3.524	3.065	2.939	3.383	2.765	1149	1126	1.817	895	254	849	277	72367	39699	0	0	0
1	261	4	unmapped	UPB_164818	20025	2960	45	1296	1285	230	17	45	45	57	37	64	526	637	397	62	217	217	273	200	73	4.049	2.952	3.916	3.931	2.634	1560	1660	2.017	1251	309	1240	420	66840	33144	0	0	0
1	262	4	unmapped	UPB_063938	20100	2960	45	1319	1329	224	16	46	46	60	39	65	477	548	304	55	309	309	307	200	65	7.577	5.368	3.978	4.917	2.58	1441	1522	2.922	1273	168	1283	239	69097	28493	0	0	0
1	263	4	unmapped	UPB_228637	20170	2960	45	617	613	140	22	46	46	59	39	66	518	543	282	51	274	274	301	206	68	2.34	2.108	2.021	2.472	3.531	815	836	1.227	571	244	567	269	31881	28240	0	0	0
1	264	4	unmapped	UPB_036573	20250	2960	50	1555	1461	442	30	59	59	66	40	60	551	537	254	47	260	260	285	206	72	5.141	5.061	4.271	4.776	2.652	1787	1679	2.362	1496	291	1402	277	116863	42929	0	0	0
1	265	4	unmapped	UPB_203021	20320	2960	50	1522	1490	362	24	56	56	68	50	73	440	495	281	56	200	200	236	185	78	6.108	4.861	4.385	4.604	2.219	1706	1729	2.611	1466	240	1434	295	119222	39589	0	0	0
1	266	4	DarkCorner	DarkCorner	20395	2965	50	33	38	20	52	35	35	50	41	82	1221	1235	512	41	200	200	252	192	76	-0.002	0.003	0.015	0.013	2.837	1019	1038	Error	-2	1021	3	1035	3054	98762	0	0	0
1	267	4	DarkCorner	DarkCorner	20470	2965	50	34	38	13	34	33	33	35	14	40	1323	1299	448	34	228	228	271	210	77	0.001	0.005	0.008	0.009	4.399	1096	1076	Error	1	1095	5	1071	3009	103922	0	0	0
1	1	5	DarkCorner	DarkCorner	930	3020	55	34	36	15	41	33	33	37	16	43	1322	1406	549	39	465	465	490	249	50	0.001	0.003	0.007	0.008	4.596	858	944	-9.743	1	857	3	941	2915	112483	0	0	0
1	2	5	DarkCorner	DarkCorner	1005	3020	45	35	36	9	25	33	33	35	14	40	1386	1424	455	31	513	513	537	265	49	0.002	0.003	0.006	0.006	3.353	875	914	-8.77	2	873	3	911	1889	74050	0	0	0
1	3	5	unmapped	UPB_230729	1070	3020	35	532	524	135	25	43	43	91	127	139	875	869	322	37	512	512	542	285	52	1.347	1.347	1.169	1.25	1.719	852	838	0.43	489	363	481	357	16765	27798	0	0	0
1	4	5	unmapped	UPB_040930	1150	3020	50	4546	4199	997	23	66	66	107	123	114	733	736	281	38	553	553	560	285	50	24.889	22.585	12.46	13.464	2.048	4660	4316	4.637	4480	180	4133	183	335948	58912	0	0	0
1	5	5	unmapped	UPB_187012	1225	3020	50	1954	1869	464	24	68	68	97	79	81	766	790	373	47	488	488	526	293	55	6.784	5.964	5.079	5.122	2.496	2164	2103	2.762	1886	278	1801	302	149544	63213	0	0	0
1	6	5	unmapped	UPB_156513	1295	3020	50	2564	2389	735	30	80	80	102	81	79	936	1014	561	55	528	528	561	319	56	6.088	4.751	5.227	4.918	4.1	2892	2795	2.606	2484	408	2309	486	191116	81133	0	0	0
1	7	5	unmapped	UPB_172340	1370	3020	50	2710	2593	659	25	75	75	91	70	76	902	949	410	43	540	540	558	269	48	7.279	6.156	6.284	7.47	3.302	2997	2927	2.864	2635	362	2518	409	207435	75929	0	0	0
1	8	5	unmapped	UPB_073963	1445	3020	50	2969	2851	691	24	75	75	86	60	69	782	861	371	43	479	479	544	296	54	9.551	7.267	7.233	8.19	3.15	3197	3158	3.256	2894	303	2776	382	228119	68853	0	0	0
1	9	5	unmapped	UPB_079332	1520	3020	50	1269	1189	393	33	69	69	78	53	67	1256	1284	442	34	512	512	577	328	56	1.613	1.451	1.383	1.379	3.009	1944	1892	0.69	1200	744	1120	772	95144	102730	0	0	0
1	10	5	unmapped	UPB_011252	1590	3020	50	2183	2055	579	28	58	58	78	55	70	826	1059	845	79	559	559	601	336	55	7.959	3.994	4.541	5.602	3.895	2392	2497	2.993	2125	267	1997	500	164420	84682	0	0	0
1	11	5	unmapped	UPB_190161	1665	3020	50	1213	1157	327	28	57	57	77	57	74	746	776	312	40	553	553	613	335	54	5.99	4.933	3.953	4.131	3.455	1349	1323	2.582	1156	193	1100	223	92534	62048	0	0	0
1	12	5	unmapped	UPB_133414	1735	3020	45	3045	3080	361	11	61	61	90	77	85	985	1053	470	44	553	553	614	329	53	6.907	6.038	5.12	6.612	2.782	3416	3519	2.788	2984	432	3019	500	160162	54730	0	0	0
1	13	5	unmapped	UPB_014759	1810	3020	50	3699	3543	878	24	72	72	98	85	86	859	895	379	42	520	520	549	304	55	10.699	9.256	7.889	8.944	2.593	3966	3846	3.419	3627	339	3471	375	283465	71602	0	0	0
1	14	5	unmapped	UPB_046555	1885	3020	55	1821	1747	429	24	61	61	84	70	83	944	989	463	46	504	504	543	298	54	4	3.476	3.335	3.301	2.824	2200	2171	2	1760	440	1686	485	139758	79132	0	0	0
1	15	5	NegativeControl	(-)3xSLv1	1960	3015	45	36	43	24	55	43	43	62	51	82	1639	1649	514	31	569	569	598	272	45	-0.007	0	0.01	0.012	4.439	1063	1080	Error	-7	1070	0	1080	2248	85739	0	0	0
1	16	5	unmapped	UPB_157935	2030	3020	50	3530	3318	784	23	70	70	85	72	84	702	750	321	42	618	618	644	315	48	41.19	24.606	12.339	15.172	3.283	3544	3380	5.364	3460	84	3248	132	265401	59963	0	0	0
1	17	5	unmapped	UPB_089401	2105	3020	50	3373	3149	836	26	89	89	112	82	73	1132	1165	417	35	660	660	646	291	45	6.958	6.059	5.729	6.388	3.129	3756	3565	2.799	3284	472	3060	505	251929	93175	0	0	0
1	18	5	unmapped	UPB_055692	2180	3020	50	1980	1820	628	34	72	72	94	74	78	1091	1207	546	45	634	634	653	300	45	4.175	3.051	3.22	3.053	3.821	2365	2321	2.062	1908	457	1748	573	145566	96533	0	0	0
1	19	5	unmapped	UPB_023425	2250	3020	50	3055	2888	686	23	58	58	75	60	80	857	859	381	44	590	590	651	316	48	11.225	10.52	6.918	7.834	2.651	3264	3099	3.489	2997	267	2830	269	231050	68744	0	0	0
1	20	5	unmapped	UPB_204414	2325	3020	45	1407	1403	251	17	45	45	70	67	95	853	891	443	49	634	634	676	313	46	6.219	5.284	2.529	3.538	3.089	1581	1615	2.637	1362	219	1358	257	72945	46328	0	0	0
1	21	5	unmapped	UPB_163677	2400	3020	50	1664	1609	507	31	63	63	82	69	84	894	938	350	37	694	694	700	326	46	8.005	6.336	4.226	4.924	4.019	1801	1790	3.001	1601	200	1546	244	128727	75074	0	0	0
1	22	5	unmapped	UPB_069963	2470	3020	50	1594	1511	358	23	77	77	94	73	77	855	903	368	40	696	696	722	315	43	9.541	6.928	3.979	5.763	3.294	1676	1641	3.254	1517	159	1434	207	120891	72203	0	0	0
1	23	5	unmapped	UPB_066763	2545	3020	50	2931	2775	679	24	63	63	88	69	78	910	915	321	35	653	653	689	319	46	11.16	10.351	7.925	9.321	2.719	3125	2974	3.48	2868	257	2712	262	221974	73186	0	0	0
1	24	5	unmapped	UPB_189796	2620	3020	50	1312	1221	393	32	53	53	69	50	72	814	860	385	44	684	684	720	317	44	9.685	6.636	3.744	4.394	3.288	1389	1344	3.276	1259	130	1168	176	97702	68775	0	0	0
1	25	5	unmapped	UPB_169158	2690	3020	50	2066	2042	511	25	68	68	83	54	65	835	939	385	41	673	673	721	368	51	12.333	7.421	7.03	8.675	4.003	2160	2240	3.624	1998	162	1974	266	163375	75135	0	0	0
1	26	5	unmapped	UPB_217710	2765	3020	35	366	383	123	32	55	55	70	47	67	1018	1080	445	41	664	664	688	298	43	0.879	0.788	0.779	0.848	2.815	665	744	-0.187	311	354	328	416	12246	34553	0	0	0
1	27	5	unmapped	UPB_040313	2835	3020	50	5905	5498	1249	22	60	60	89	80	89	885	942	420	44	653	653	671	308	45	25.194	18.817	13.38	17.313	2.785	6077	5727	4.655	5845	232	5438	289	439804	75345	0	0	0
1	28	5	unmapped	UPB_125960	2910	3020	50	1409	1353	369	27	68	68	100	82	82	914	916	396	43	678	678	696	316	45	5.682	5.399	3.463	3.985	2.991	1577	1523	2.506	1341	236	1285	238	108237	73319	0	0	0
1	29	5	unmapped	UPB_138240	2980	3020	45	1975	1934	241	12	66	66	82	58	70	833	903	335	37	685	685	704	322	45	12.899	8.569	6.386	8.14	2.867	2057	2086	3.689	1909	148	1868	218	100592	46955	0	0	0
1	30	5	unmapped	UPB_167552	3055	3020	50	128	131	67	51	58	58	71	56	78	22470	21936	5225	23	875	875	906	424	46	0.003	0.003	0.004	0.003	2.666	21665	21134	-8.269	70	21595	73	21061	10496	1754907	0	0	0
1	31	5	unmapped	UPB_078715	3130	3020	50	1665	1550	423	27	64	64	75	53	70	1047	1057	366	34	880	880	928	396	42	9.587	8.395	4.524	4.992	2.904	1768	1663	3.261	1601	167	1486	177	123999	84564	0	0	0
1	32	5	unmapped	UPB_171438	3205	3020	50	1612	1524	429	28	74	74	83	53	63	982	1029	464	45	721	721	794	386	48	5.893	4.708	3.207	3.584	3.421	1799	1758	2.559	1538	261	1450	308	121914	82299	0	0	0
1	33	5	unmapped	UPB_025199	3280	3020	50	2388	2215	687	31	70	70	85	56	65	1043	1063	381	35	726	726	809	368	45	7.312	6.365	5.403	5.932	3.652	2635	2482	2.87	2318	317	2145	337	177229	85060	0	0	0
1	34	5	unmapped	UPB_129857	3350	3020	50	3075	2933	706	24	68	68	87	57	65	942	982	405	41	749	749	783	382	48	15.58	12.296	7.548	9.256	3.153	3200	3098	3.962	3007	193	2865	233	234652	78560	0	0	0
1	35	5	unmapped	UPB_170675	3425	3020	50	3046	2877	704	24	81	81	93	61	65	993	1053	401	38	753	753	805	340	42	12.354	9.32	5.853	8.215	2.557	3205	3096	3.627	2965	240	2796	300	230171	84278	0	0	0
1	36	5	unmapped	UPB_025165	3495	3020	45	2712	2694	339	12	74	74	97	74	76	985	980	411	41	796	796	817	337	41	13.958	14.239	7.421	8.739	3.03	2827	2804	3.803	2638	189	2620	184	140072	50937	0	0	0
1	37	5	unmapped	UPB_097011	3570	3020	50	1903	1825	469	25	56	56	78	64	82	1006	1012	387	38	807	807	812	366	45	9.281	8.629	4.761	6.651	3.321	2046	1974	3.214	1847	199	1769	205	146006	80937	0	0	0
1	38	5	unmapped	UPB_181473	3645	3020	50	2550	2397	644	26	56	56	64	40	62	1073	1034	373	36	801	801	818	330	40	9.169	10.047	7.027	6.492	2.813	2766	2574	3.197	2494	272	2341	233	191795	82681	0	0	0
1	39	5	unmapped	UPB_057622	3715	3020	50	1919	1821	571	31	72	72	80	46	57	1038	1082	386	35	741	741	746	322	43	6.219	5.129	4.524	5.373	3.153	2144	2090	2.637	1847	297	1749	341	145701	86537	0	0	0
1	40	5	unmapped	UPB_014216	3790	3020	50	2699	2579	618	23	79	79	90	59	65	1181	1187	416	35	747	747	774	335	43	6.037	5.682	5.169	5.884	2.391	3054	2940	2.594	2620	434	2500	440	206283	94943	0	0	0
1	41	5	unmapped	UPB_014086	3860	3020	50	2916	2731	797	29	84	84	97	63	64	1103	1152	527	45	824	824	841	352	41	10.151	8.07	5.904	7.204	3.65	3111	2975	3.343	2832	279	2647	328	218484	92178	0	0	0
1	42	5	unmapped	UPB_201728	3935	3020	50	1317	1297	350	26	69	69	82	50	60	1115	1153	335	29	829	829	834	398	47	4.364	3.79	3.197	4.093	3.43	1534	1552	2.126	1248	286	1228	324	103791	92222	0	0	0
1	43	5	unmapped	UPB_160317	4010	3020	50	3833	3641	927	25	70	70	85	64	75	1060	1132	401	35	787	787	800	367	45	13.784	10.351	12.479	11.557	3.111	4036	3916	3.785	3763	273	3571	345	291259	90550	0	0	0
1	44	5	unmapped	UPB_183174	4085	3020	50	1856	1760	555	31	55	55	79	54	68	1166	1252	479	38	793	793	811	327	40	4.828	3.715	3.495	3.901	2.769	2174	2164	2.272	1801	373	1705	459	140830	100191	0	0	0
1	45	5	unmapped	UPB_135210	4155	3020	50	1806	1730	460	26	82	82	91	53	58	1139	1174	453	38	854	854	897	378	42	6.049	5.15	3.593	3.816	2.702	2009	1968	2.597	1724	285	1648	320	138405	93955	0	0	0
1	46	5	unmapped	UPB_121454	4225	3020	45	3838	3750	564	15	93	93	122	94	77	1116	1160	450	38	869	869	888	343	38	15.162	12.567	11.983	12.947	2.867	3992	3948	3.922	3745	247	3657	291	194983	60321	0	0	0
1	47	5	unmapped	UPB_157400	4305	3020	50	4749	4382	1217	27	81	81	114	96	84	1162	1175	357	30	855	855	881	356	40	15.205	13.441	10.275	11.499	2.477	4975	4621	3.926	4668	307	4301	320	350558	93993	0	0	0
1	48	5	unmapped	UPB_113208	4375	3020	50	3410	3202	799	24	66	66	85	63	74	1239	1248	438	35	881	881	929	345	37	9.341	8.545	5.832	8.288	3.275	3702	3503	3.224	3344	358	3136	367	256196	99872	0	0	0
1	49	5	unmapped	UPB_098452	4450	3020	50	2460	2340	599	25	72	72	82	53	64	1139	1192	417	34	898	898	931	324	34	9.909	7.714	6.829	7.417	3.547	2629	2562	3.309	2388	241	2268	294	187179	95362	0	0	0
1	50	5	unmapped	UPB_101730	4525	3020	50	2411	2259	615	27	72	72	82	54	65	1282	1290	461	35	896	896	915	331	36	6.06	5.551	4.401	4.995	2.87	2725	2581	2.599	2339	386	2187	394	180728	103163	0	0	0
1	51	5	unmapped	UPB_124432	4595	3020	50	2045	1932	587	30	64	64	77	48	62	1216	1282	562	43	908	908	921	404	43	6.432	4.995	3.776	4.423	3.304	2289	2242	2.685	1981	308	1868	374	154534	102553	0	0	0
1	52	5	unmapped	UPB_116855	4670	3020	45	1383	1407	208	14	66	66	74	42	56	1172	1240	444	35	923	923	921	401	43	5.289	4.23	3.406	4.43	3.637	1566	1658	2.403	1317	249	1341	317	73161	64474	0	0	0
1	53	5	unmapped	UPB_197861	4745	3020	50	2147	1974	568	28	75	75	87	57	65	1564	1660	494	29	853	853	891	380	42	2.914	2.353	2.858	2.557	2.523	2783	2706	1.543	2072	711	1899	807	157887	132772	0	0	0
1	54	5	unmapped	UPB_031744	4815	3020	45	5677	5665	609	10	96	96	128	116	90	1345	1269	443	34	875	875	912	346	37	11.874	14.135	10.631	12.619	2.288	6051	5963	3.57	5581	470	5569	394	294597	65968	0	0	0
1	55	5	unmapped	UPB_086686	4890	3020	45	2917	2910	415	14	92	92	126	108	85	1212	1280	446	34	873	873	936	378	40	8.333	6.924	5.553	6.785	2.37	3164	3225	3.059	2825	339	2818	407	151302	66539	0	0	0
1	56	5	unmapped	UPB_233104	4965	3020	50	2382	2207	689	31	69	69	91	65	71	1262	1329	434	32	957	957	986	362	36	7.584	5.747	5.091	6.213	4.536	2618	2510	2.923	2313	305	2138	372	176532	106289	0	0	0
1	57	5	unmapped	UPB_222916	5035	3020	50	1707	1652	452	27	78	78	91	60	65	1196	1240	391	31	885	885	910	378	41	5.238	4.434	3.551	4.509	3.066	1940	1929	2.389	1629	311	1574	355	132192	99167	0	0	0
1	58	5	unmapped	UPB_165360	5110	3020	45	2040	2111	312	14	84	84	107	85	79	1021	1142	422	36	940	940	986	400	40	24.148	10.035	4.278	8.147	4.718	2037	2229	4.594	1956	81	2027	202	109777	59398	0	0	0
1	59	5	unmapped	UPB_000974	5180	3020	45	2467	2470	336	13	91	91	115	89	77	1224	1276	450	35	962	962	1023	404	39	9.069	7.576	5.533	7.408	2.698	2638	2693	3.181	2376	262	2379	314	128463	66341	0	0	0
1	60	5	unmapped	UPB_147245	5255	3020	50	2785	2610	650	24	64	64	87	66	75	1475	1501	503	33	967	967	1011	441	43	5.356	4.768	4.387	4.117	2.457	3229	3080	2.421	2721	508	2546	534	208781	120082	0	0	0
1	61	5	unmapped	UPB_021663	5330	3020	50	2841	2657	771	29	66	66	81	56	69	1339	1301	447	34	963	963	959	405	42	7.38	7.666	4.526	5.393	3.64	3151	2929	2.884	2775	376	2591	338	212576	104056	0	0	0
1	62	5	unmapped	UPB_036611	5400	3020	50	4463	4077	1190	29	84	84	105	74	70	1215	1245	421	33	924	924	978	401	41	15.048	12.439	9.006	11.483	3.002	4670	4314	3.912	4379	291	3993	321	326169	99595	0	0	0
1	63	5	unmapped	UPB_011200	5475	3020	45	3031	3040	423	13	73	73	96	66	68	1370	1421	446	31	1008	1008	1008	390	38	8.171	7.184	7.364	7.59	2.531	3320	3380	3.031	2958	362	2967	413	158089	73908	0	0	0
1	64	5	unmapped	UPB_041312	5550	3025	45	2296	2272	329	14	70	70	84	55	65	1244	1295	494	38	930	930	973	400	41	7.089	6.033	4.421	6.333	3.553	2540	2567	2.826	2226	314	2202	365	118136	67344	0	0	0
1	65	5	unmapped	UPB_224315	5625	3020	45	2557	2556	289	11	75	75	90	59	65	1266	1382	455	32	1005	1005	1058	442	41	9.51	6.581	5.292	7.309	3.026	2743	2858	3.249	2482	261	2481	377	132915	71857	0	0	0
1	66	5	unmapped	UPB_039865	5695	3020	50	3619	3440	979	28	85	85	95	60	63	1307	1328	386	29	1027	1027	1038	415	39	12.621	11.146	8.589	10.073	2.936	3814	3656	3.658	3534	280	3355	301	275185	106228	0	0	0
1	67	5	unmapped	UPB_160832	5770	3020	50	2116	2031	537	26	71	71	83	52	62	3395	3512	936	26	997	997	997	394	39	0.853	0.779	0.869	0.794	1.853	4443	4475	-0.23	2045	2398	1960	2515	162481	280980	0	0	0
1	68	5	unmapped	UPB_203104	5845	3020	50	2961	2717	850	31	72	72	95	83	87	1214	1231	455	36	949	949	977	395	40	10.902	9.379	5.985	7.917	3.628	3154	2927	3.447	2889	265	2645	282	217344	98462	0	0	0
1	69	5	unmapped	UPB_128594	5915	3020	50	3886	3587	948	26	88	88	116	93	80	1230	1291	469	36	946	946	984	401	40	13.373	10.142	7.346	8.811	2.448	4082	3844	3.741	3798	284	3499	345	286926	103300	0	0	0
1	70	5	unmapped	UPB_223846	5990	3020	50	3615	3408	829	24	77	77	105	77	73	1383	1415	434	30	893	893	998	438	43	7.22	6.381	6.355	6.99	2.603	4028	3853	2.852	3538	490	3331	522	272635	113177	0	0	0
1	71	5	unmapped	UPB_033478	6060	3020	45	4444	4382	436	9	80	80	112	87	77	1458	1362	436	32	957	957	1015	410	40	8.711	10.622	6.246	9.073	2.921	4865	4707	3.123	4364	501	4302	405	227857	70827	0	0	0
1	72	5	unmapped	UPB_172331	6135	3020	50	3006	2745	737	26	105	105	121	79	65	1187	1217	487	40	1051	1051	1064	391	36	21.331	15.904	6.333	9.998	4.185	3037	2806	4.415	2901	136	2640	166	219580	97363	0	0	0
1	73	5	unmapped	UPB_010532	6205	3020	45	3451	3431	404	11	104	104	117	71	60	1538	1521	534	35	1032	1032	1033	400	38	6.615	6.804	5.949	9.553	3.741	3853	3816	2.726	3347	506	3327	489	178404	79079	0	0	0
1	74	5	unmapped	UPB_160309	6280	3020	50	4167	3757	1014	26	90	90	114	78	68	1424	1449	512	35	975	975	1005	394	39	9.08	7.736	6.956	6.762	2.23	4526	4141	3.183	4077	449	3667	474	300566	115950	0	0	0
1	75	5	unmapped	UPB_003530	6355	3020	50	2809	2678	671	25	70	70	97	83	85	1495	1468	552	37	968	968	1017	397	39	5.197	5.216	3.896	5.097	2.784	3266	3108	2.378	2739	527	2608	500	214272	117424	0	0	0
1	76	5	unmapped	UPB_028457	6430	3020	50	4341	3916	1109	28	70	70	89	67	75	1262	1289	477	37	978	978	1013	374	36	15.039	12.367	8.26	9.581	3.025	4555	4157	3.911	4271	284	3846	311	313318	103144	0	0	0
1	77	5	unmapped	UPB_105761	6500	3020	45	3787	3847	393	10	82	82	109	86	78	1378	1375	442	32	950	950	1011	388	38	8.657	8.859	8.634	10.339	3.458	4133	4190	3.114	3705	428	3765	425	200050	71520	0	0	0
1	78	5	unmapped	UPB_147924	6575	3020	50	2341	2214	562	25	86	86	129	121	93	1979	2135	879	41	932	932	997	372	37	2.154	1.769	2.225	2.206	2.796	3302	3331	1.107	2255	1047	2128	1203	177104	170774	0	0	0
1	79	5	unmapped	UPB_098221	6650	3020	45	1397	1413	249	17	85	85	120	117	97	1477	1447	442	30	967	967	1026	388	37	2.573	2.767	2.072	2.644	2.198	1822	1808	1.363	1312	510	1328	480	73459	75240	0	0	0
1	80	5	unmapped	UPB_131022	6720	3020	45	3543	3548	389	10	84	84	114	113	99	1421	1423	384	26	985	985	1014	406	40	7.933	7.909	6.635	8.02	2.064	3895	3902	2.988	3459	436	3464	438	184474	74006	0	0	0
1	81	5	unmapped	UPB_115218	6795	3020	50	2191	2068	572	27	78	78	105	78	74	1303	1290	405	31	927	927	996	417	41	5.62	5.482	3.991	4.66	2.522	2489	2353	2.49	2113	376	1990	363	165420	103209	0	0	0
1	82	5	unmapped	UPB_107604	6870	3020	50	3125	2881	775	26	78	78	108	81	75	1372	1391	546	39	1069	1069	1055	400	37	10.056	8.705	5.73	6.426	2.889	3350	3125	3.33	3047	303	2803	322	230518	111309	0	0	0
1	83	5	unmapped	UPB_118082	6940	3020	45	3670	3676	398	10	87	87	113	88	77	1411	1385	536	38	928	928	997	390	39	7.418	7.853	4.79	6.514	2.262	4066	4046	2.891	3583	483	3589	457	191145	72037	0	0	0
1	84	5	unmapped	UPB_101695	7015	3020	50	2553	2413	717	29	84	84	111	88	79	1416	1471	457	31	994	994	1039	400	38	5.851	4.883	3.888	4.464	2.288	2891	2806	2.549	2469	422	2329	477	193068	117686	0	0	0
1	85	5	unmapped	UPB_012887	7085	3020	45	3403	3361	419	12	95	95	132	113	85	1346	1401	524	37	1038	1038	1033	352	34	10.74	8.997	6.424	8.136	3.005	3616	3629	3.425	3308	308	3266	363	174794	72843	0	0	0
1	86	5	unmapped	UPB_213680	7160	3020	65	510	484	310	64	90	90	120	104	86	1185	1234	439	35	1030	1030	1060	395	37	2.71	1.931	1.024	1.282	4.232	575	598	1.438	420	155	394	204	58119	148112	-50	0	0
1	87	5	unmapped	UPB_097295	7235	3020	50	2230	2079	630	30	80	80	97	67	69	1308	1388	509	36	1046	1046	1077	402	37	8.206	5.845	4.556	5.525	3.114	2412	2341	3.037	2150	262	1999	342	166295	111069	0	0	0
1	88	5	unmapped	UPB_004500	7310	3020	45	1976	1977	268	13	85	85	100	66	66	1306	1319	528	40	1060	1060	1073	401	37	7.687	7.305	4.457	5.182	2.859	2137	2151	2.942	1891	246	1892	259	102802	68576	0	0	0
1	89	5	unmapped	UPB_001413	7380	3020	50	2918	2778	809	29	92	92	113	85	75	1367	1425	421	29	995	995	1030	380	36	7.597	6.247	5.077	6.804	2.824	3198	3116	2.925	2826	372	2686	430	222210	114009	0	0	0
1	90	5	unmapped	UPB_096104	7455	3020	50	1896	1799	451	25	89	89	116	92	79	1233	1246	429	34	1019	1019	1037	379	36	8.444	7.533	4.84	4.501	2.488	2021	1937	3.078	1807	214	1710	227	143927	99714	0	0	0
1	91	5	unmapped	UPB_139392	7530	3020	50	3973	3657	1093	29	80	80	101	80	79	1382	1408	455	32	1027	1027	1099	386	35	10.966	9.388	6.804	8.995	3.733	4248	3958	3.455	3893	355	3577	381	292592	112669	0	0	0
1	92	5	unmapped	UPB_127819	7600	3020	50	2234	2133	653	30	82	82	104	76	73	1397	1409	543	38	914	914	979	384	39	4.455	4.143	3.595	4.065	3.428	2635	2546	2.156	2152	483	2051	495	170601	112699	0	0	0
1	93	5	unmapped	UPB_136105	7675	3020	45	2373	2389	267	11	76	76	99	91	91	1189	1326	536	40	989	989	1016	413	40	11.485	6.864	5.605	7.565	4.689	2497	2650	3.522	2297	200	2313	337	124238	68952	0	0	0
1	94	5	unmapped	UPB_225383	7750	3020	50	2325	2116	631	29	87	87	139	165	118	1499	1551	578	37	1068	1068	1074	406	37	5.193	4.201	3.892	3.358	3.113	2669	2512	2.376	2238	431	2029	483	169256	124068	0	0	0
1	95	5	unmapped	UPB_223603	7810	3025	35	578	565	221	39	91	91	154	172	111	1438	1463	457	31	1174	1174	1166	394	33	1.845	1.64	1.092	1.196	4.89	751	763	0.883	487	264	474	289	18092	46816	0	0	0
1	96	5	unmapped	UPB_026161	7895	3020	50	2711	2579	708	27	78	78	134	157	117	1433	1389	439	31	1076	1076	1106	405	36	7.375	7.99	4.905	7.221	3.642	2990	2814	2.883	2633	357	2501	313	206283	111115	0	0	0
1	97	5	unmapped	UPB_048192	7970	3020	50	1650	1568	477	30	82	82	94	67	71	1384	1434	415	28	973	973	1013	410	40	3.815	3.223	3.058	3.255	2.949	1979	1947	1.932	1568	411	1486	461	125402	114744	0	0	0
1	98	5	unmapped	UPB_032346	8040	3020	50	4469	4033	1244	30	89	89	110	80	72	1377	1431	486	33	1022	1022	1045	381	36	12.338	9.643	7.477	7.933	2.918	4735	4353	3.625	4380	355	3944	409	322604	114516	0	0	0
1	99	5	unmapped	UPB_215513	8115	3025	45	1142	1178	207	17	74	74	90	68	75	1503	1533	499	32	992	992	1053	403	38	2.09	2.041	1.833	2.529	3.343	1579	1645	1.064	1068	511	1104	541	61277	79690	0	0	0
1	100	5	unmapped	UPB_232223	8190	3020	50	2388	2198	662	30	56	56	70	47	67	1371	1401	407	29	976	976	991	399	40	5.904	5.04	4.012	4.627	3.116	2727	2567	2.562	2332	395	2142	425	175818	112103	0	0	0
1	101	5	unmapped	UPB_231963	8265	3020	55	70	76	42	55	59	59	69	47	68	2433	2441	669	27	928	928	983	372	37	0.007	0.011	0.031	0.02	3.462	1516	1530	-7.096	11	1505	17	1513	6042	195315	0	0	0
1	102	5	unmapped	UPB_212531	8335	3020	50	1962	1788	523	29	69	69	81	52	64	1444	1376	413	30	1045	1045	1100	387	35	4.744	5.193	3.042	3.934	2.637	2292	2050	2.246	1893	399	1719	331	143065	110042	0	0	0
1	103	5	unmapped	UPB_197601	8410	3020	40	717	736	144	19	63	63	75	48	64	1358	1421	516	36	1055	1055	1104	412	37	2.158	1.839	1.282	1.726	2.885	957	1039	1.11	654	303	673	366	38252	73869	0	0	0
1	104	5		NA	8480	3020	65	44	54	30	55	64	64	75	51	68	1053	1068	400	37	1038	1038	1037	358	34	-1.333	-0.333	0.098	0.083	3.858	-5	20	Error	-20	15	-10	30	6439	128125	-50	0	0
1	105	5	unmapped	UPB_195912	8555	3025	45	832	820	156	19	63	63	73	51	69	1425	1405	436	31	960	960	994	361	36	1.654	1.701	1.394	2.1	3.843	1234	1202	0.726	769	465	757	445	42629	73048	0	0	0
1	106	5	unmapped	UPB_020777	8630	3020	50	2810	2578	756	29	73	73	119	137	115	1308	1418	493	34	1009	1009	1027	408	39	9.154	6.125	5.465	5.878	4.107	3036	2914	3.194	2737	299	2505	409	206214	113437	0	0	0
1	107	5	unmapped	UPB_220329	8695	3010	25	551	549	132	24	115	115	242	236	97	1340	1411	515	36	1007	1007	1089	437	40	1.309	1.074	0.939	1.298	3.433	769	838	0.389	436	333	434	404	6588	16935	0	0	0
1	108	5	unmapped	UPB_033685	8775	3025	50	2600	2439	655	26	75	75	136	159	116	1430	2272	7186	316	1003	1003	1114	493	44	5.913	1.863	4.021	4.076	3.235	2952	3633	2.564	2525	427	2364	1269	195100	181729	0	0	0
1	109	5	unmapped	UPB_097503	8845	3020	45	2104	2160	357	16	81	81	97	62	63	1365	1355	384	28	967	967	1038	389	37	5.083	5.358	4.592	5.265	2.265	2421	2467	2.346	2023	398	2079	388	112300	70466	0	0	0
1	110	5	unmapped	UPB_053165	8920	3020	45	2069	2087	277	13	98	98	109	67	61	1296	1289	469	36	1043	1043	1074	355	33	7.791	8.085	4.418	6.882	3.858	2224	2235	2.962	1971	253	1989	246	108518	67045	0	0	0
1	111	5	unmapped	UPB_213629	8995	3025	50	1712	1642	447	27	98	98	106	69	65	1076	1134	430	37	963	963	1009	374	37	14.283	9.029	5.297	5.729	4.081	1727	1715	3.836	1614	113	1544	171	131378	90686	0	0	0
1	112	5	unmapped	UPB_163119	9070	3020	50	3123	2903	835	28	95	95	114	81	71	1288	1358	457	33	968	968	1026	409	39	9.462	7.2	6.692	6.98	3.194	3348	3198	3.242	3028	320	2808	390	232239	108669	0	0	0
1	113	5	unmapped	UPB_082306	9140	3020	45	2648	2644	334	12	104	104	115	74	64	1299	1256	417	33	995	995	1025	398	38	8.368	9.732	5.65	6.967	2.505	2848	2801	3.065	2544	304	2540	261	137492	65320	0	0	0
1	114	5	unmapped	UPB_201870	9215	3020	45	1710	1695	226	13	92	92	104	64	61	1304	1295	425	32	993	993	1017	355	34	5.203	5.308	3.602	5.043	3.039	1929	1905	2.379	1618	311	1603	302	88144	67320	0	0	0
1	115	5	unmapped	UPB_152816	9290	3025	50	2825	2562	797	31	81	81	97	62	63	1362	1297	429	33	1007	1007	1010	368	36	7.73	8.555	6.058	6.133	2.971	3099	2771	2.95	2744	355	2481	290	204991	103778	0	0	0
1	116	5	unmapped	UPB_110162	9360	3020	45	2365	2388	340	14	101	101	116	73	62	1262	1271	497	39	905	905	990	392	39	6.342	6.249	4.285	5.438	2.448	2621	2653	2.665	2264	357	2287	366	124170	66083	0	0	0
1	117	5		NA	9430	3020	65	51	60	44	73	90	90	116	85	73	959	1001	382	38	950	950	985	371	37	-4.333	-0.588	0.182	0.224	3.805	-30	21	Error	-39	9	-30	51	7204	120100	-50	0	0
1	118	5	unmapped	UPB_036601	9505	3020	45	3855	3828	397	10	86	86	116	102	87	1437	1444	384	26	1022	1022	1030	399	38	9.082	8.867	8.205	10.334	2.746	4184	4164	3.183	3769	415	3742	422	199064	75063	0	0	0
1	119	5	unmapped	UPB_082562	9580	3020	45	1473	1471	187	12	82	82	101	76	75	1284	1294	456	35	954	954	998	420	42	4.215	4.085	2.827	3.639	2.615	1721	1729	2.076	1391	330	1389	340	76510	67303	0	0	0
1	120	5	unmapped	UPB_109545	9655	3025	45	1807	1862	291	15	81	81	95	58	61	1313	1402	460	32	961	961	995	333	33	4.903	4.039	4.185	4.256	3.018	2078	2222	2.294	1726	352	1781	441	96815	72913	0	0	0
1	121	5	unmapped	UPB_082485	9730	3025	45	956	991	216	21	70	70	83	66	79	1286	1333	457	34	962	962	997	338	33	2.735	2.482	2.167	2.692	3.644	1210	1292	1.451	886	324	921	371	51521	69316	0	0	0
1	122	5	unmapped	UPB_120228	9800	3025	50	1548	1476	410	27	69	69	76	49	64	1307	1381	617	44	959	959	982	318	32	4.25	3.334	2.817	2.678	2.791	1827	1829	2.087	1479	348	1407	422	118098	110449	0	0	0
1	123	5	unmapped	UPB_143111	9875	3025	50	3219	3054	781	25	77	77	85	49	57	1225	1273	425	33	1013	1013	984	355	36	14.821	11.45	7.141	8.724	3.104	3354	3237	3.89	3142	212	2977	260	244347	101845	0	0	0
1	124	5	unmapped	UPB_157131	9950	3025	50	2083	1899	578	30	100	100	109	56	51	1192	1249	372	29	1016	1016	993	383	38	11.267	7.721	4.497	6.409	4.074	2159	2032	3.494	1983	176	1799	233	151949	99933	0	0	0
1	125	5	unmapped	UPB_167214	10020	3025	55	1728	1611	465	28	73	73	88	51	57	1785	1745	597	34	1019	1019	1004	348	34	2.161	2.118	1.738	2.092	3.088	2421	2264	1.111	1655	766	1538	726	128917	139619	0	0	0
1	126	5	unmapped	UPB_229217	10095	3025	45	1004	1029	181	17	66	66	81	59	72	1384	1350	422	31	970	970	956	352	36	2.266	2.534	1.745	1.847	1.791	1352	1343	1.18	938	414	963	380	53507	70215	0	0	0
1	127	5	unmapped	UPB_010415	10170	3020	45	3208	3249	344	10	92	92	115	79	68	1161	1221	375	30	914	914	939	400	42	12.615	10.283	10.359	10.552	2.385	3363	3464	3.657	3116	247	3157	307	168963	63473	0	0	0
1	128	5	unmapped	UPB_063983	10240	3025	50	2148	2051	579	28	84	84	102	68	66	1462	1473	471	31	967	967	955	382	40	4.17	3.887	3.491	3.792	2.603	2559	2473	2.06	2064	495	1967	506	164092	117839	0	0	0
1	129	5	unmapped	UPB_224182	10315	3020	45	2827	2832	334	11	78	78	100	72	72	1401	1390	335	24	910	910	942	366	38	5.599	5.738	5.272	7.082	2.698	3240	3234	2.485	2749	491	2754	480	147272	72288	0	0	0
1	130	5	unmapped	UPB_066285	10385	3020	45	3224	3186	417	13	88	88	119	90	75	1362	1374	471	34	916	916	954	430	45	7.031	6.764	5.834	7.149	2.731	3582	3556	2.814	3136	446	3098	458	165697	71425	0	0	0
1	131	5	unmapped	UPB_026732	10460	3025	50	2299	2172	632	29	71	71	104	88	84	1439	1470	480	32	1012	1012	1048	395	37	5.218	4.587	4.379	4.761	2.818	2655	2559	2.383	2228	427	2101	458	173751	117612	0	0	0
1	132	5	unmapped	UPB_119918	10535	3025	50	2071	1979	551	27	69	69	85	55	64	1292	1338	479	35	968	968	995	366	36	6.179	5.162	3.876	3.946	2.895	2326	2280	2.627	2002	324	1910	370	158291	107005	0	0	0
1	133	5	unmapped	UPB_002615	10605	3020	45	2683	2668	344	12	90	90	106	74	69	1251	1293	365	28	879	879	896	346	38	6.97	6.227	6.13	7.215	2.483	2965	2992	2.801	2593	372	2578	414	138746	67252	0	0	0
1	134	5	unmapped	UPB_099050	10680	3025	50	1246	1207	367	30	88	88	106	74	69	1127	1166	461	39	879	879	901	380	42	4.669	3.899	2.74	2.674	3.35	1406	1406	2.223	1158	248	1119	287	96562	93292	0	0	0
1	135	5	unmapped	UPB_204330	10755	3025	50	1332	1310	372	28	70	70	78	46	58	3272	3349	866	25	948	948	965	366	37	0.543	0.516	0.519	0.521	1.595	3586	3641	-0.881	1262	2324	1240	2401	104821	267934	0	0	0
1	136	5	unmapped	UPB_138569	10825	3025	50	2730	2526	773	30	77	77	97	65	67	1255	1310	526	40	835	835	863	363	42	6.317	5.156	4.157	4.999	3.072	3073	2924	2.659	2653	420	2449	475	202040	104801	0	0	0
1	137	5	unmapped	UPB_011117	10900	3025	50	2132	2025	525	25	81	81	107	87	81	1451	1448	497	34	848	848	845	319	37	3.401	3.24	2.883	3.137	2.88	2654	2544	1.766	2051	603	1944	600	162036	115843	0	0	0
1	138	5	unmapped	UPB_225336	10975	3025	50	2366	2197	589	26	87	87	114	93	81	1248	1250	414	33	799	799	834	343	41	5.076	4.678	4.036	5.31	3.428	2728	2561	2.344	2279	449	2110	451	175760	99987	0	0	0
1	139	5	unmapped	UPB_161245	11050	3025	50	2224	2103	680	32	87	87	111	86	77	1266	1328	440	33	729	729	759	334	44	3.98	3.366	2.997	3.459	2.894	2674	2615	1.993	2137	537	2016	599	168207	106264	0	0	0
1	140	5	unmapped	UPB_174434	11120	3020	45	1972	1921	314	16	81	81	113	88	77	1145	1145	371	32	801	801	811	324	39	5.497	5.349	4.523	5.286	2.667	2235	2184	2.459	1891	344	1840	344	99879	59530	0	0	0
1	141	5	unmapped	UPB_070406	11195	3020	45	1238	1249	219	17	83	83	114	94	82	1073	1129	450	39	822	822	823	349	42	4.602	3.798	3.261	3.346	2.631	1406	1473	2.202	1155	251	1166	307	64968	58692	0	0	0
1	142	5	unmapped	UPB_061743	11265	3020	55	1393	1332	479	35	78	78	93	54	58	1182	1279	509	39	823	823	827	387	46	3.663	2.75	2.574	2.791	3.977	1674	1710	1.873	1315	359	1254	456	106544	102351	0	0	0
1	143	5	unmapped	UPB_199564	11340	3020	65	295	287	184	64	98	98	112	74	66	1066	1071	411	38	818	818	836	381	45	0.794	0.747	0.518	0.567	3.718	445	442	-0.332	197	248	189	253	34440	128495	-50	0	0
1	144	5	unmapped	UPB_220332	11410	3020	65	149	173	110	63	53	53	80	66	82	998	978	372	38	784	784	791	364	46	0.449	0.619	0.372	0.374	4.015	310	314	-1.157	96	214	120	194	20709	117347	-50	0	0
1	145	5	unmapped	UPB_067995	11490	3025	50	2341	2176	626	28	59	59	97	95	97	1027	1096	478	43	789	789	810	340	41	9.588	6.896	4.667	5.418	3.803	2520	2424	3.261	2282	238	2117	307	174063	87716	0	0	0
1	146	5	unmapped	UPB_124188	11560	3020	45	1515	1507	193	12	73	73	99	80	80	1148	1134	371	32	764	764	808	378	46	3.755	3.876	3.21	4.086	2.866	1826	1804	1.909	1442	384	1434	370	78340	58993	0	0	0
1	147	5	unmapped	UPB_072746	11635	3025	50	2715	2553	675	26	87	87	93	50	53	1037	1045	432	41	715	715	772	376	48	8.161	7.473	5.529	6.865	2.816	2950	2796	3.029	2628	322	2466	330	204201	83626	0	0	0
1	148	5	unmapped	UPB_005909	11705	3025	45	1547	1533	280	18	73	73	85	51	60	1178	1156	368	31	732	732	770	330	42	3.305	3.443	3.002	3.734	2.656	1920	1884	1.725	1474	446	1460	424	79699	60086	0	0	0
1	149	5	unmapped	UPB_129858	11780	3025	50	2538	2386	610	25	68	68	84	53	63	1045	1069	426	39	707	707	724	336	46	7.308	6.403	4.632	5.626	2.703	2808	2680	2.869	2470	338	2318	362	190849	85553	0	0	0
1	150	5	unmapped	UPB_066928	11855	3025	50	1727	1653	477	28	63	63	76	48	63	927	970	379	39	642	642	700	338	48	5.839	4.848	4.69	5.237	2.895	1949	1918	2.546	1664	285	1590	328	132249	77618	0	0	0
1	151	5	unmapped	UPB_173346	11925	3020	45	3403	3414	498	14	86	86	108	80	74	1014	1000	442	44	706	706	715	321	44	10.769	11.32	6.835	8.793	2.595	3625	3622	3.429	3317	308	3328	294	177527	51985	0	0	0
1	152	5	unmapped	UPB_158826	12000	3025	50	2021	1929	492	25	74	74	100	79	79	883	858	372	43	665	665	684	343	50	8.931	9.611	4.863	6.14	3.443	2165	2048	3.159	1947	218	1855	193	154334	68658	0	0	0
1	153	5	unmapped	UPB_189622	12075	3025	50	253	242	93	38	56	56	75	52	69	12772	12637	1772	14	705	705	791	454	57	0.016	0.016	0.017	0.014	1.85	12264	12118	-5.937	197	12067	186	11932	19359	1010970	0	0	0
1	154	5	unmapped	UPB_180631	12145	3025	45	763	799	196	24	69	69	81	55	67	854	882	269	30	629	629	663	351	52	3.084	2.885	2.465	2.752	2.426	919	983	1.625	694	225	730	253	41559	45883	0	0	0
1	155	5	unmapped	UPB_151456	12220	3025	50	3285	3115	760	24	66	66	81	53	65	848	879	379	43	682	682	656	314	47	19.392	15.477	6.937	9.11	2.579	3385	3246	4.277	3219	166	3049	197	249189	70292	0	0	0
1	156	5	unmapped	UPB_011790	12295	3025	50	2098	2001	507	25	72	72	84	55	65	863	932	415	44	724	724	711	327	45	14.576	9.274	5.982	7.533	3.129	2165	2137	3.865	2026	139	1929	208	160040	74523	0	0	0
1	157	5	unmapped	UPB_209284	12370	3025	55	252	269	113	42	69	69	82	51	62	11380	11248	1700	15	690	690	706	338	47	0.017	0.019	0.018	0.017	1.82	10873	10758	-5.868	183	10690	200	10558	21531	899836	0	0	0
1	158	5	unmapped	UPB_009191	12440	3025	50	2121	2050	523	25	68	68	87	59	67	1204	1191	463	38	563	563	607	302	49	3.203	3.156	3.063	3.823	2.995	2694	2610	1.679	2053	641	1982	628	164039	95304	0	0	0
1	159	5	unmapped	UPB_065091	12515	3025	50	1965	1876	472	25	79	79	103	68	66	981	1013	382	37	544	544	582	301	51	4.316	3.832	3.341	4.361	2.856	2323	2266	2.11	1886	437	1797	469	150114	81077	0	0	0
1	160	5	unmapped	UPB_219472	12585	3025	50	1422	1358	399	29	80	80	105	70	66	857	876	347	39	547	547	554	242	43	4.329	3.884	3.434	3.675	3.154	1652	1607	2.114	1342	310	1278	329	108628	70072	0	0	0
1	161	5	unmapped	UPB_126379	12660	3025	50	2751	2613	589	22	72	72	97	69	71	855	842	357	42	570	570	580	258	44	9.4	9.342	5.298	7.665	3.108	2964	2813	3.233	2679	285	2541	272	209047	67349	0	0	0
1	162	5	unmapped	UPB_121333	12735	3025	50	2224	2055	600	29	80	80	102	70	68	854	881	371	42	466	466	514	267	51	5.526	4.759	4.192	4.925	2.887	2532	2390	2.466	2144	388	1975	415	164402	70453	0	0	0
1	163	5	unmapped	UPB_160971	12805	3025	50	2107	2026	559	27	65	65	78	47	60	782	796	320	40	525	525	586	292	49	7.946	7.236	6.606	6.462	2.743	2299	2232	2.99	2042	257	1961	271	162079	63684	0	0	0
1	164	5	unmapped	UPB_093375	12880	3025	50	899	847	239	28	56	56	77	67	87	795	807	337	41	561	561	588	281	47	3.603	3.215	2.484	2.468	2.434	1077	1037	1.849	843	234	791	246	67771	64545	0	0	0
1	165	5	unmapped	UPB_174589	12950	3025	45	1304	1324	273	20	56	56	66	38	57	773	826	341	41	513	513	536	285	53	4.8	4.051	4.337	4.308	2.202	1508	1581	2.263	1248	260	1268	313	68854	42927	0	0	0
1	166	5	unmapped	UPB_109176	13025	3025	50	2469	2348	637	27	77	77	90	61	67	860	851	360	42	511	511	542	273	50	6.854	6.679	5.978	6.318	2.159	2741	2611	2.777	2392	349	2271	340	187870	68061	0	0	0
1	167	5	unmapped	UPB_055316	13100	3025	50	2436	2325	622	26	81	81	100	69	69	753	782	384	49	470	470	500	227	45	8.322	7.192	5.183	6.86	3.263	2638	2556	3.057	2355	283	2244	312	185969	62543	0	0	0
1	168	5	unmapped	UPB_018719	13175	3025	50	3307	3035	806	26	85	85	97	63	64	695	784	362	46	444	444	468	245	52	12.837	8.676	9.994	10.238	2.804	3473	3290	3.682	3222	251	2950	340	242799	62745	0	0	0
1	169	5		NA	13245	3020	65	41	52	33	63	67	67	76	52	68	523	533	268	50	442	442	729	2329	319	-0.321	-0.165	0.147	0.153	4.374	55	76	Error	-26	81	-15	91	6240	63917	-50	0	0
1	170	5	unmapped	UPB_010871	13320	3025	50	2206	2084	542	26	46	46	59	34	57	839	876	391	44	485	485	914	2866	313	6.102	5.212	4.697	5.524	2.771	2514	2429	2.609	2160	354	2038	391	166753	70078	0	0	0
1	171	5	unmapped	UPB_174711	13395	3025	50	1568	1482	455	30	58	58	69	45	65	750	788	357	45	429	429	506	549	108	4.704	3.967	3.581	4.017	2.896	1831	1783	2.234	1510	321	1424	359	118592	63034	0	0	0
1	172	5	unmapped	UPB_142431	13465	3025	50	2948	2795	789	28	76	76	93	58	62	740	794	359	45	388	388	409	237	57	8.159	6.697	7.099	7.904	2.352	3224	3125	3.028	2872	352	2719	406	223566	63533	0	0	0
1	173	5	unmapped	UPB_038858	13540	3025	50	982	992	293	29	66	66	87	60	68	728	751	361	48	417	417	446	258	57	2.945	2.772	2.671	2.729	3.258	1227	1260	1.558	916	311	926	334	79379	60042	0	0	0
1	174	5	unmapped	UPB_149109	13615	3025	50	2936	2777	730	26	63	63	84	64	76	893	875	330	37	505	505	518	283	54	7.405	7.335	6.39	8.005	3.021	3261	3084	2.888	2873	388	2714	370	222131	69976	0	0	0
1	175	5		NA	13685	3020	65	36	41	19	46	70	70	104	87	83	442	451	268	59	486	486	518	316	61	0.773	0.829	0.159	0.202	3.612	-78	-64	-0.372	-34	-44	-29	-35	4866	54167	-50	0	0
1	176	5	unmapped	UPB_221749	13760	3025	50	1863	1774	423	23	99	99	124	100	80	846	863	427	49	500	500	615	414	67	5.098	4.614	3.61	4.233	3.124	2110	2038	2.35	1764	346	1675	363	141895	69018	0	0	0
1	177	5	unmapped	UPB_020110	13830	3025	50	2229	2131	638	29	53	53	79	59	74	746	800	326	40	520	520	555	400	72	9.628	7.421	5.911	8.039	3.033	2402	2358	3.267	2176	226	2078	280	170511	63967	0	0	0
1	178	5	unmapped	UPB_064553	13905	3025	50	2613	2391	666	27	84	84	100	65	65	699	707	346	48	405	405	433	274	63	8.602	7.639	5.982	7.363	3.176	2823	2609	3.105	2529	294	2307	302	191317	56531	0	0	0
1	179	5	unmapped	UPB_080462	13980	3025	50	736	716	227	31	70	70	86	55	63	685	709	341	48	339	339	393	239	60	1.925	1.746	1.783	2.048	3.227	1012	1016	0.945	666	346	646	370	57278	56747	0	0	0
1	180	5	unmapped	UPB_229073	14055	3025	50	1192	1121	375	33	67	67	86	59	68	1542	1614	594	36	361	361	429	356	82	0.953	0.841	0.94	0.865	2.28	2306	2307	-0.07	1125	1181	1054	1253	89702	129111	0	0	0
1	181	5	unmapped	UPB_103867	14125	3025	50	891	877	290	33	59	59	77	55	71	686	708	352	49	402	402	440	372	84	2.93	2.673	2.172	2.576	3.335	1116	1124	1.551	832	284	818	306	70137	56643	0	0	0
1	182	5	unmapped	UPB_076937	14200	3025	50	973	909	268	29	55	55	67	42	62	1184	1206	354	29	396	396	413	252	61	1.165	1.054	1.056	1.081	1.856	1706	1664	0.22	918	788	854	810	72720	96492	0	0	0
1	183	5	unmapped	UPB_161963	14270	3025	50	2620	2407	776	32	63	63	75	50	66	637	681	349	51	391	391	421	260	61	10.394	8.083	7.189	8.466	3.878	2803	2634	3.378	2557	246	2344	290	192535	54452	0	0	0
1	184	5	unmapped	UPB_069488	14345	3025	50	2260	2142	559	26	56	56	67	46	68	668	706	357	50	396	396	445	276	62	8.103	6.729	6.016	8.458	3.869	2476	2396	3.018	2204	272	2086	310	171385	56487	0	0	0
1	185	5	unmapped	UPB_169721	14420	3025	50	2389	2244	630	28	58	58	71	54	76	679	680	287	42	357	357	389	234	60	7.239	6.768	6.273	6.903	2.673	2653	2509	2.856	2331	322	2186	323	179537	54387	0	0	0
1	186	5	unmapped	UPB_130508	14495	3025	50	1503	1452	438	30	60	60	84	60	71	651	717	366	51	308	308	363	247	68	4.207	3.403	3.728	3.836	2.83	1786	1801	2.073	1443	343	1392	409	116161	57387	0	0	0
1	187	5	unmapped	UPB_080671	14565	3025	50	2325	2182	575	26	63	63	81	57	70	635	634	288	45	330	330	392	273	69	7.416	6.97	5.794	6.181	2.948	2567	2423	2.891	2262	305	2119	304	174551	50712	0	0	0
1	188	5	unmapped	UPB_113587	14640	3025	50	1964	1862	514	27	81	81	92	63	68	626	705	346	49	341	341	381	234	61	6.607	4.893	5.168	5.668	3.133	2168	2145	2.724	1883	285	1781	364	148964	56398	0	0	0
1	189	5	unmapped	UPB_188407	14715	3025	50	1086	1041	334	32	57	57	73	51	69	835	799	360	45	375	375	393	248	63	2.237	2.321	2.057	2.165	2.787	1489	1408	1.162	1029	460	984	424	83259	63913	0	0	0
1	190	5	unmapped	UPB_067277	14785	3025	50	2649	2501	675	26	70	70	92	64	69	655	712	327	45	357	357	386	245	63	8.654	6.848	6.551	7.324	2.601	2877	2786	3.113	2579	298	2431	355	200067	56964	0	0	0
1	191	5	unmapped	UPB_089693	14860	3020	45	1524	1499	214	14	74	74	90	60	66	625	614	336	54	321	321	355	237	66	4.77	4.863	4.173	4.62	2.389	1754	1718	2.254	1450	304	1425	293	77931	31949	0	0	0
1	192	5	unmapped	UPB_046296	14930	3020	45	2660	2628	331	12	75	75	96	68	70	694	704	294	41	337	337	388	265	68	7.241	6.956	7.753	8.547	2.802	2942	2920	2.856	2585	357	2553	367	136654	36603	0	0	0
1	193	5	unmapped	UPB_067079	15005	3025	50	1453	1436	350	24	77	77	96	66	68	610	672	318	47	377	377	419	259	61	5.906	4.607	4.387	5.041	2.696	1609	1654	2.562	1376	233	1359	295	114879	53753	0	0	0
1	194	5	unmapped	UPB_228152	15080	3025	45	654	673	164	24	50	50	72	54	75	638	667	257	38	338	338	368	217	58	2.013	1.894	1.863	1.956	2.239	904	952	1.01	604	300	623	329	35019	34697	0	0	0
1	195	5	unmapped	UPB_084423	15150	3025	50	3114	2942	789	26	54	54	74	51	68	593	663	340	51	338	338	366	226	61	12	8.886	9.386	10.605	2.675	3315	3213	3.585	3060	255	2888	325	235396	53005	0	0	0
1	196	5	unmapped	UPB_007734	15225	3025	50	1934	1820	465	25	63	63	78	49	62	709	724	346	47	366	366	415	346	83	5.455	4.908	4.619	5.804	2.677	2214	2115	2.448	1871	343	1757	358	145594	57884	0	0	0
1	197	5	unmapped	UPB_102710	15300	3025	45	1107	1119	233	20	59	59	63	35	55	659	697	368	52	345	345	357	225	63	3.338	3.011	3.014	3.393	2.602	1362	1412	1.739	1048	314	1060	352	58203	36255	0	0	0
1	198	5	unmapped	UPB_124748	15370	3020	45	2234	2181	281	12	75	75	88	64	72	625	664	334	50	361	361	384	233	60	8.178	6.95	6.416	7.413	2.503	2423	2409	3.032	2159	264	2106	303	113436	34515	0	0	0
1	199	5	unmapped	UPB_199892	15445	3025	55	2426	2282	583	25	86	86	104	72	69	696	762	343	45	352	352	421	294	69	6.802	5.356	6.288	6.149	2.99	2684	2606	2.766	2340	344	2196	410	182540	60945	0	0	0
1	200	5	unmapped	UPB_090185	15515	3020	65	995	872	592	67	62	62	78	51	65	799	870	483	55	319	319	358	258	72	1.944	1.47	2.037	1.466	3.885	1413	1361	0.959	933	480	810	551	104662	104441	0	0	0
1	201	5	unmapped	UPB_163994	15590	3025	50	1951	1814	600	33	67	67	81	54	66	582	635	295	46	318	318	330	221	66	7.136	5.511	5.81	5.958	3.77	2148	2064	2.835	1884	264	1747	317	145107	50832	0	0	0
1	202	5	unmapped	UPB_211593	15665	3025	50	2397	2276	623	27	52	52	62	37	59	615	670	359	53	264	264	291	199	68	6.681	5.478	6.55	6.81	2.598	2696	2630	2.74	2345	351	2224	406	182068	53600	0	0	0
1	203	5	unmapped	UPB_044868	15740	3025	50	1747	1669	472	28	61	61	73	44	60	625	709	383	54	309	309	348	232	66	5.335	4.02	4.842	4.631	2.977	2002	2008	2.416	1686	316	1608	400	133528	56685	0	0	0
1	204	5	unmapped	UPB_032989	15815	3025	55	2503	2288	741	32	79	79	101	68	67	702	744	337	45	299	299	335	221	65	6.015	4.964	4.839	4.875	2.624	2827	2654	2.589	2424	403	2209	445	183029	59527	0	0	0
1	205	5	unmapped	UPB_227692	15885	3025	50	976	956	276	28	56	56	81	68	83	568	593	314	52	323	323	335	223	66	3.755	3.333	2.924	3.321	3.848	1165	1170	1.909	920	245	900	270	76499	47405	0	0	0
1	206	5	unmapped	UPB_171957	15960	3025	50	713	721	249	34	45	45	63	54	85	467	530	293	55	285	285	303	174	57	3.67	2.759	2.416	2.537	3.903	850	921	1.876	668	182	676	245	57659	42398	0	0	0
1	207	5	unmapped	UPB_144669	16030	3025	50	2827	2573	791	30	74	74	97	72	74	584	633	314	49	287	287	324	216	66	9.269	7.223	7.3	8.215	3.501	3050	2845	3.212	2753	297	2499	346	205878	50679	0	0	0
1	208	5	unmapped	UPB_214577	16105	3025	50	1019	980	309	31	55	55	75	59	78	531	574	282	49	330	330	338	199	58	4.796	3.791	2.716	3.465	2.913	1165	1169	2.262	964	201	925	244	78436	45941	0	0	0
1	209	5	unmapped	UPB_047528	16175	3020	45	1903	1886	299	15	68	68	92	71	77	514	566	263	46	344	344	586	2784	475	10.794	8.189	6.707	7.633	2.477	2005	2040	3.432	1835	170	1818	222	98071	29406	0	0	0
1	210	5	unmapped	UPB_012505	16255	3025	50	1413	1272	461	36	65	65	79	51	64	696	716	339	47	302	302	335	218	65	3.421	2.915	2.783	3.094	3.689	1742	1621	1.775	1348	394	1207	414	101736	57315	0	0	0
1	211	5	unmapped	UPB_047642	16325	3025	55	1108	1058	304	28	56	56	63	39	61	1762	2038	1131	55	306	306	336	209	62	0.723	0.579	0.667	0.648	2.184	2508	2734	-0.469	1052	1456	1002	1732	84677	163026	0	0	0
1	212	5	unmapped	UPB_025341	16400	3025	50	2287	2104	582	27	67	67	72	48	66	661	703	344	48	355	355	350	194	55	7.255	5.853	6.153	7.189	3.342	2526	2385	2.859	2220	306	2037	348	168347	56220	0	0	0
1	213	5	unmapped	UPB_207072	16470	3025	50	1894	1808	533	29	59	59	76	57	75	561	567	277	48	351	351	359	213	59	8.738	8.097	5.698	6.814	2.927	2045	1965	3.127	1835	210	1749	216	144609	45384	0	0	0
1	214	5	unmapped	UPB_094545	16545	3025	50	1483	1430	397	27	72	72	91	64	70	533	571	294	51	243	243	312	204	65	4.866	4.14	3.755	4.455	2.492	1701	1686	2.283	1411	290	1358	328	114376	45671	0	0	0
1	215	5	unmapped	UPB_066105	16620	3025	50	1772	1674	461	27	63	63	91	64	70	556	561	299	53	240	240	277	178	64	5.408	5.019	4.335	5.459	2.991	2025	1932	2.435	1709	316	1611	321	133897	44909	0	0	0
1	216	5		NA	16690	3025	65	40	46	25	54	60	60	80	54	67	299	313	204	65	276	276	312	216	69	-0.87	-0.378	0.163	0.201	4.252	3	23	Error	-20	23	-14	37	5507	37572	-50	0	0
1	217	5	unmapped	UPB_036710	16765	3025	50	2796	2635	613	23	68	68	85	59	69	673	697	372	53	267	267	310	218	70	6.719	5.97	5.715	6.665	2.73	3134	2997	2.748	2728	406	2567	430	210792	55781	0	0	0
1	218	5	unmapped	UPB_000343	16840	3025	50	1887	1800	444	24	66	66	83	57	68	683	700	339	48	274	274	323	200	61	4.452	4.07	3.655	3.946	2.448	2230	2160	2.155	1821	409	1734	426	143965	55994	0	0	0
1	219	5	unmapped	UPB_058137	16910	3025	50	2266	2106	622	29	66	66	78	48	61	583	618	292	47	289	289	308	187	60	7.483	6.201	5.515	6.413	2.765	2494	2369	2.904	2200	294	2040	329	168510	49401	0	0	0
1	220	5	unmapped	UPB_216658	16985	3025	50	1469	1422	396	27	55	55	75	55	73	537	611	335	54	291	291	328	216	65	5.748	4.272	3.882	5.375	4.237	1660	1687	2.523	1414	246	1367	320	113770	48917	0	0	0
1	221	5	unmapped	UPB_100506	17060	3025	45	1324	1322	200	15	52	52	63	39	61	576	640	262	40	274	274	322	244	75	4.212	3.47	3.665	4.271	2.378	1574	1636	2.074	1272	302	1270	366	68765	33258	0	0	0
1	222	5	unmapped	UPB_115666	17130	3025	50	2030	1967	545	27	59	59	71	46	64	732	822	405	49	285	285	334	262	78	4.409	3.553	3.994	4.235	2.522	2418	2445	2.141	1971	447	1908	537	157344	65760	0	0	0
1	223	5	unmapped	UPB_083834	17205	3020	45	512	518	134	25	54	54	68	45	66	606	620	338	54	305	305	335	248	74	1.522	1.473	1.261	1.398	2.643	759	779	0.606	458	301	464	315	26917	32262	0	0	0
1	224	5	unmapped	UPB_207070	17280	3025	50	1871	1747	543	31	58	58	68	43	63	504	519	268	51	306	306	322	188	58	9.157	7.93	5.44	6.465	2.761	2011	1902	3.195	1813	198	1689	213	139780	41512	0	0	0
1	225	5	unmapped	UPB_108332	17350	3025	50	2236	2123	602	28	81	81	100	61	61	496	568	295	51	251	251	340	383	112	8.796	6.442	5.91	7.437	3.207	2400	2359	3.137	2155	245	2042	317	169802	45475	0	0	0
1	226	5	unmapped	UPB_011522	17425	3025	50	2380	2292	614	26	73	73	91	57	62	756	757	337	44	302	302	368	360	97	5.081	4.877	4.699	5.492	2.9	2761	2674	2.345	2307	454	2219	455	183340	60567	0	0	0
1	227	5	unmapped	UPB_039175	17495	3025	50	954	891	317	35	71	71	86	54	62	592	633	313	49	288	288	296	199	67	2.905	2.377	2.12	2.633	3.605	1187	1165	1.538	883	304	820	345	71241	50626	0	0	0
1	228	5	unmapped	UPB_103511	17570	3025	50	1851	1711	464	27	62	62	76	50	65	557	602	307	50	253	253	299	197	65	5.885	4.725	4.612	4.998	3.011	2093	1998	2.557	1789	304	1649	349	136899	48190	0	0	0
1	229	5	unmapped	UPB_110802	17645	3025	50	1436	1395	413	29	64	64	74	44	59	658	686	333	48	268	268	307	210	68	3.518	3.184	3.037	3.838	2.957	1762	1749	1.815	1372	390	1331	418	111574	54850	0	0	0
1	230	5	unmapped	UPB_140260	17720	3025	50	2617	2431	710	29	64	64	75	51	68	596	587	309	52	323	323	361	282	78	9.352	8.966	5.657	7.698	2.705	2826	2631	3.225	2553	273	2367	264	194452	46944	0	0	0
1	231	5	unmapped	UPB_057382	17790	3025	50	1761	1681	436	25	54	54	62	36	58	488	522	268	51	292	292	338	254	75	8.709	7.074	6.478	6.628	2.25	1903	1857	3.123	1707	196	1627	230	134452	41790	0	0	0
1	232	5	unmapped	UPB_147633	17865	3025	50	2319	2219	539	24	63	63	79	50	63	510	582	274	47	247	247	297	222	74	8.578	6.436	7.832	8.188	3.252	2519	2491	3.101	2256	263	2156	335	177505	46550	0	0	0
1	233	5	unmapped	UPB_092795	17935	3025	45	1809	1791	256	14	67	67	83	51	61	681	657	313	47	246	246	302	231	76	4.005	4.195	3.706	5.192	3.144	2177	2135	2.002	1742	435	1724	411	93133	34160	0	0	0
1	234	5	unmapped	UPB_118542	18010	3025	55	918	874	275	31	81	81	90	55	61	2932	2868	991	34	271	271	307	202	65	0.315	0.305	0.298	0.289	1.925	3498	3390	-1.669	837	2661	793	2597	69897	229471	0	0	0
1	235	5		NA	18080	3025	65	38	46	32	69	62	62	81	61	75	270	312	221	70	297	297	420	490	116	0.889	-1.067	0.199	0.235	2.846	-51	-1	-0.17	-24	-27	-16	15	5578	37419	-50	0	0
1	236	5	unmapped	UPB_061304	18160	3025	50	1719	1604	483	30	55	55	61	33	54	671	711	277	38	320	320	441	554	125	4.741	3.962	4.261	4.543	2.645	2015	1940	2.245	1664	351	1549	391	128284	56905	0	0	0
1	237	5	unmapped	UPB_162755	18230	3025	55	1533	1477	418	28	51	51	69	45	65	1318	1486	889	59	285	285	322	208	64	1.435	1.187	1.396	1.456	2.587	2515	2627	0.521	1482	1033	1426	1201	118167	118856	0	0	0
1	238	5	unmapped	UPB_017888	18305	3025	50	1080	1060	312	29	50	50	71	48	67	889	885	365	41	266	266	371	309	83	1.653	1.632	1.658	1.858	2.75	1653	1629	0.725	1030	623	1010	619	84817	70817	0	0	0
1	239	5	unmapped	UPB_017608	18380	3025	50	1234	1171	383	32	58	58	81	54	66	1012	1091	386	35	323	323	379	305	80	1.707	1.449	1.598	1.439	2.775	1865	1881	0.771	1176	689	1113	768	93715	87280	0	0	0
1	240	5	unmapped	UPB_006136	18450	3025	50	2362	2257	531	23	81	81	92	53	57	805	859	414	48	280	280	300	185	61	4.345	3.758	3.968	3.841	2.035	2806	2755	2.119	2281	525	2176	579	180523	68745	0	0	0
1	241	5	unmapped	UPB_007855	18525	3025	50	1568	1499	419	27	62	62	76	50	65	743	732	312	42	254	254	321	223	69	3.08	3.006	2.784	3.049	2.094	1995	1915	1.623	1506	489	1437	478	119907	58577	0	0	0
1	242	5	unmapped	UPB_225927	18595	3025	50	1181	1127	332	29	63	63	74	47	63	560	631	339	53	263	263	322	211	65	3.764	2.891	2.977	3.265	3.15	1415	1432	1.912	1118	297	1064	368	90182	50447	0	0	0
1	243	5	unmapped	UPB_047358	18670	3030	55	1015	880	383	43	59	59	74	58	78	2876	2946	932	31	288	288	345	250	72	0.369	0.309	0.345	0.279	2.301	3544	3479	-1.437	956	2588	821	2658	70364	235679	0	0	0
1	244	5	unmapped	UPB_125174	18745	3025	50	1483	1441	401	27	54	54	66	43	65	700	725	326	44	283	283	348	263	75	3.427	3.138	3.14	3.505	2.963	1846	1829	1.777	1429	417	1387	442	115316	57998	0	0	0
1	245	5	unmapped	UPB_138333	18820	3025	50	1313	1237	369	29	62	62	78	51	65	695	753	533	70	273	273	290	177	61	2.964	2.448	2.822	3.129	3.322	1673	1655	1.568	1251	422	1175	480	98997	60222	0	0	0
1	246	5	unmapped	UPB_168021	18890	3025	50	931	887	241	27	68	68	82	56	68	430	473	256	54	288	288	298	191	64	6.077	4.427	3.074	3.432	2.787	1005	1004	2.603	863	142	819	185	70964	37864	0	0	0
1	247	5	unmapped	UPB_164496	18965	3025	55	961	917	274	29	68	68	99	89	89	1527	2100	1611	76	295	295	346	265	76	0.725	0.47	0.663	0.587	2.702	2125	2654	-0.464	893	1232	849	1805	73341	167998	0	0	0
1	248	5	unmapped	UPB_028226	19040	3025	50	1591	1483	432	29	68	68	97	83	85	776	812	361	44	280	280	323	225	69	3.071	2.66	2.797	2.941	2.382	2019	1947	1.619	1523	496	1415	532	118631	64939	0	0	0
1	249	5	unmapped	UPB_139249	19110	3025	50	2130	2019	528	26	70	70	80	53	66	611	622	323	51	244	244	281	188	66	5.613	5.156	4.529	5.261	3.011	2427	2327	2.489	2060	367	1949	378	161558	49758	0	0	0
1	250	5	unmapped	UPB_190056	19185	3025	50	701	710	243	34	60	60	74	49	66	529	566	290	51	246	246	299	220	73	2.265	2.031	1.806	1.856	2.502	924	970	1.18	641	283	650	320	56778	45298	0	0	0
1	251	5	unmapped	UPB_073854	19260	3025	50	1546	1457	422	28	62	62	73	45	61	984	978	399	40	251	251	298	233	78	2.025	1.919	2.122	2.18	2.424	2217	2122	1.018	1484	733	1395	727	116587	78268	0	0	0
1	252	5	unmapped	UPB_180080	19330	3025	45	1026	1042	205	19	47	47	59	34	57	572	593	291	49	229	229	254	176	69	2.854	2.734	2.614	3.375	3.022	1322	1359	1.513	979	343	995	364	54205	30855	0	0	0
1	253	5	unmapped	UPB_195945	19405	3025	50	1072	1026	315	30	44	44	62	48	77	641	663	324	48	249	249	267	169	63	2.622	2.372	2.104	2.257	2.28	1420	1396	1.391	1028	392	982	414	82079	53014	0	0	0
1	254	5	unmapped	UPB_228418	19480	3025	45	775	765	170	22	53	53	71	51	71	585	569	265	46	281	281	301	199	66	2.375	2.472	2.159	2.481	2.271	1026	1000	1.248	722	304	712	288	39760	29588	0	0	0
1	255	5	unmapped	UPB_047227	19550	3025	55	1405	1389	355	25	56	56	66	42	63	619	711	432	60	254	254	314	257	81	3.696	2.917	2.783	3.161	2.599	1714	1790	1.886	1349	365	1333	457	111095	56849	0	0	0
1	256	5		NA	19620	3025	65	36	45	23	51	64	64	75	47	62	293	319	214	67	238	238	308	251	81	-0.509	-0.235	0.241	0.25	3.061	27	62	Error	-28	55	-19	81	5377	38241	-50	0	0
1	257	5	unmapped	UPB_084637	19695	3025	50	2073	1944	515	26	67	67	78	48	61	534	595	314	52	241	241	272	178	65	6.846	5.302	5.076	5.316	2.373	2299	2231	2.775	2006	293	1877	354	155519	47575	0	0	0
1	258	5		NA	19770	3025	65	34	43	24	55	49	49	69	50	72	186	225	172	76	253	253	316	304	96	0.224	0.214	0.128	0.134	2.76	-82	-34	-2.159	-15	-67	-6	-28	5154	27006	-50	0	0
1	259	5	unmapped	UPB_138972	19840	3025	45	1167	1157	219	18	49	49	66	42	63	658	626	285	45	264	264	295	212	71	2.838	3.061	2.531	3.156	2.14	1512	1470	1.505	1118	394	1108	362	60185	32558	0	0	0
1	260	5	unmapped	UPB_065347	19915	3025	50	2612	2404	701	29	65	65	84	59	70	612	641	291	45	217	217	266	208	78	6.448	5.517	5.245	5.767	2.574	2942	2763	2.689	2547	395	2339	424	192294	51283	0	0	0
1	261	5	unmapped	UPB_224770	19990	3025	50	1499	1463	367	25	56	56	79	64	81	556	607	332	54	218	218	273	199	72	4.269	3.617	3.233	4.325	3.505	1781	1796	2.094	1443	338	1407	389	117013	48533	0	0	0
1	262	5	unmapped	UPB_063875	20065	3025	50	1216	1194	336	28	55	55	68	46	67	724	748	329	43	250	250	295	200	67	2.449	2.287	2.351	2.629	2.261	1635	1637	1.292	1161	474	1139	498	95558	59853	0	0	0
1	263	5	unmapped	UPB_058581	20140	3025	50	1115	1066	336	31	53	53	64	42	65	525	578	326	56	293	293	315	218	69	4.578	3.554	2.911	3.357	3.179	1294	1298	2.195	1062	232	1013	285	85274	46227	0	0	0
1	264	5	unmapped	UPB_010413	20210	3025	50	2294	2175	525	24	60	60	72	47	65	653	716	359	50	250	250	282	225	79	5.543	4.539	4.653	5.013	2.232	2637	2581	2.471	2234	403	2115	466	174027	57274	0	0	0
1	265	5	unmapped	UPB_084136	20285	3025	50	1426	1353	378	27	68	68	78	54	69	680	722	374	51	213	213	228	160	70	2.908	2.525	2.496	2.786	2.86	1825	1794	1.54	1358	467	1285	509	108251	57746	0	0	0
1	266	5	unmapped	UPB_047708	20355	3025	45	975	953	152	15	44	44	64	50	78	517	491	259	52	208	208	240	185	77	3.013	3.212	2.919	3.402	2.492	1240	1192	1.591	931	309	909	283	49544	25556	0	0	0
1	267	5	DarkCorner	DarkCorner	20430	3030	50	32	35	13	37	33	33	43	33	76	1079	1091	377	34	185	185	240	185	77	-0.001	0.002	0.009	0.01	3.476	893	908	Error	-1	894	2	906	2768	87308	0	0	0
1	1	6	DarkCorner	DarkCorner	965	3080	50	36	40	20	50	34	34	38	17	44	1257	1363	511	37	473	473	529	286	54	0.003	0.007	0.016	0.017	4.783	786	896	-8.615	2	784	6	890	3188	109061	0	0	0
1	2	6	unmapped	UPB_172118	1040	3085	50	1742	1658	385	23	40	40	62	70	112	802	813	384	47	547	547	577	278	48	6.675	6.083	4.663	5.336	2.995	1957	1884	2.739	1702	255	1618	266	132640	65022	0	0	0
1	3	6	unmapped	UPB_104791	1115	3085	45	917	935	180	19	55	55	84	90	107	636	683	293	42	549	549	578	291	50	9.908	6.567	4.856	5.331	3.824	949	1014	3.309	862	87	880	134	48600	35495	0	0	0
1	4	6	unmapped	UPB_088850	1190	3085	50	1296	1262	372	29	62	62	77	63	81	803	781	324	41	508	508	548	293	53	4.183	4.396	3.148	3.59	3.35	1529	1473	2.065	1234	295	1200	273	100923	62474	0	0	0
1	5	6	unmapped	UPB_125814	1260	3085	50	2517	2419	513	21	66	66	78	50	64	807	844	309	36	509	509	541	292	53	8.225	7.024	5.925	7.422	2.48	2749	2688	3.04	2451	298	2353	335	193497	67552	0	0	0
1	6	6	unmapped	UPB_018026	1335	3085	50	3108	2915	668	22	70	70	85	55	64	802	816	355	43	544	544	547	272	49	11.775	10.46	7.867	8.114	2.415	3296	3117	3.558	3038	258	2845	272	233188	65307	0	0	0
1	7	6	unmapped	UPB_054906	1410	3085	50	2328	2179	533	24	68	68	84	59	70	790	822	367	44	555	555	580	264	45	9.617	7.906	5.626	6.607	2.784	2495	2378	3.266	2260	235	2111	267	174284	65729	0	0	0
1	8	6	unmapped	UPB_148878	1480	3085	50	4255	4036	875	21	73	73	83	61	73	968	979	396	40	522	522	589	319	54	9.377	8.672	9.082	10.231	2.562	4628	4420	3.229	4182	446	3963	457	322879	78284	0	0	0
1	9	6	unmapped	UPB_049997	1555	3085	50	2281	2172	547	25	66	66	79	54	68	757	787	306	38	516	516	578	303	52	9.191	7.771	6.438	6.674	2.413	2456	2377	3.2	2215	241	2106	271	173723	62980	0	0	0
1	10	6	unmapped	UPB_108331	1625	3085	50	3358	3100	823	26	64	64	79	52	65	890	900	368	40	557	557	580	305	52	9.892	8.851	7.619	9.011	3.166	3627	3379	3.306	3294	333	3036	343	248028	71971	0	0	0
1	11	6	unmapped	UPB_035391	1700	3085	50	3708	3548	787	22	67	67	98	79	80	960	990	420	42	559	559	592	298	50	9.08	8.077	7.308	8.18	2.664	4042	3912	3.183	3641	401	3481	431	283848	79160	0	0	0
1	12	6	unmapped	UPB_157432	1775	3085	50	3914	3745	876	23	79	79	102	82	80	813	839	386	46	553	553	580	294	50	14.75	12.818	10.324	14.462	4.266	4095	3952	3.883	3835	260	3666	286	299588	67101	0	0	0
1	13	6	unmapped	UPB_150516	1850	3085	45	2313	2290	317	13	68	68	88	66	75	942	975	361	37	506	506	520	256	49	5.149	4.738	4.293	5.684	2.377	2681	2691	2.364	2245	436	2222	469	119088	50718	0	0	0
1	14	6	unmapped	UPB_097256	1920	3085	50	2474	2366	501	21	51	51	72	54	75	797	778	329	42	526	526	571	283	49	8.941	9.187	5.878	6.999	2.399	2694	2567	3.16	2423	271	2315	252	189295	62266	0	0	0
1	15	6	unmapped	UPB_091524	1995	3085	50	1813	1778	507	28	47	47	65	54	83	1256	1292	574	44	583	583	590	272	46	2.624	2.441	2.708	2.653	2.604	2439	2440	1.392	1766	673	1731	709	142205	103371	0	0	0
1	16	6	unmapped	UPB_164188	2070	3085	50	1877	1820	557	30	74	74	92	71	77	901	933	416	44	653	653	627	270	43	7.27	6.236	4.368	4.214	3.762	2051	2026	2.862	1803	248	1746	280	145627	74607	0	0	0
1	17	6	unmapped	UPB_032955	2140	3085	50	3980	3798	793	20	71	71	94	72	76	1046	1080	373	34	640	640	659	290	44	9.628	8.47	9.126	9.469	2.299	4315	4167	3.267	3909	406	3727	440	303850	86430	0	0	0
1	18	6	unmapped	UPB_168061	2215	3085	50	1905	1852	509	27	61	61	82	65	79	845	847	325	38	585	585	642	303	47	7.092	6.836	5.085	7.01	3.04	2104	2053	2.826	1844	260	1791	262	148174	67721	0	0	0
1	19	6	unmapped	UPB_058638	2285	3085	50	1666	1579	459	29	58	58	78	62	79	1154	1095	403	36	596	596	662	332	50	2.882	3.048	2.645	3.397	2.986	2166	2020	1.527	1608	558	1521	499	126349	87633	0	0	0
1	20	6	unmapped	UPB_135669	2360	3085	45	1548	1539	232	15	57	57	69	52	75	1098	1071	333	31	626	626	680	321	47	3.159	3.33	2.967	3.448	2.09	1963	1927	1.659	1491	472	1482	445	80002	55703	0	0	0
1	21	6	unmapped	UPB_165180	2435	3085	50	2451	2342	516	22	61	61	71	48	67	851	927	387	41	681	681	693	305	44	14.059	9.272	7.295	10.492	4.428	2560	2527	3.813	2390	170	2281	246	187350	74164	0	0	0
1	22	6	unmapped	UPB_175889	2505	3085	55	1601	1478	454	30	67	67	80	59	73	1290	1604	970	60	640	640	661	319	48	2.36	1.464	2.325	1.98	4.068	2184	2375	1.239	1534	650	1411	964	118270	128325	0	0	0
1	23	6	unmapped	UPB_059101	2580	3085	50	3345	3147	771	24	66	66	80	53	66	955	953	341	35	672	672	678	326	48	11.587	10.964	9.587	10.316	2.549	3562	3362	3.534	3279	283	3081	281	251787	76242	0	0	0
1	24	6	unmapped	UPB_116340	2655	3085	50	2038	1923	498	25	59	59	79	61	77	847	918	375	40	674	674	721	306	42	11.439	7.639	4.798	5.888	2.877	2152	2108	3.516	1979	173	1864	244	153808	73440	0	0	0
1	25	6	unmapped	UPB_128842	2725	3085	50	3414	3221	808	25	61	61	79	57	72	1418	1442	495	34	628	628	670	295	44	4.244	3.882	4.007	4.645	2.538	4143	3974	2.086	3353	790	3160	814	257650	115334	0	0	0
1	26	6	unmapped	UPB_125392	2800	3085	45	1816	1792	257	14	59	59	82	71	86	982	973	360	36	649	649	674	290	43	5.276	5.349	4.737	5.654	2.789	2090	2057	2.4	1757	333	1733	324	93177	50621	0	0	0
1	27	6	unmapped	UPB_214386	2870	3085	45	1726	1756	268	15	68	68	96	80	83	801	934	421	45	668	668	685	324	47	12.466	6.346	5.684	6.824	3.439	1791	1954	3.64	1658	133	1688	266	91330	48578	0	0	0
1	28	6	unmapped	UPB_077122	2945	3085	50	952	945	284	30	60	60	73	50	68	1176	1187	407	34	655	655	673	319	47	1.712	1.664	1.641	1.648	2.327	1413	1417	0.776	892	521	885	532	75626	94988	0	0	0
1	29	6	unmapped	UPB_211528	3020	3085	50	2657	2535	613	24	62	62	73	50	68	905	943	392	41	721	721	780	422	54	14.103	11.14	7.62	8.137	2.789	2779	2695	3.818	2595	184	2473	222	202785	75444	0	0	0
1	30	6	unmapped	UPB_203266	3095	3085	45	1992	1982	237	11	53	53	61	36	59	1064	1094	488	44	837	837	894	419	46	8.542	7.506	5.159	6.006	2.827	2166	2186	3.095	1939	227	1929	257	103074	56905	0	0	0
1	31	6	unmapped	UPB_132505	3165	3085	50	3022	2816	693	24	65	65	74	45	60	1060	1083	425	39	765	765	795	339	42	10.024	8.651	7.91	7.735	2.954	3252	3069	3.325	2957	295	2751	318	225293	86649	0	0	0
1	32	6	unmapped	UPB_017613	3240	3085	50	2171	2063	469	22	60	60	76	51	67	1266	1271	420	33	753	753	791	362	45	4.115	3.867	3.466	4.076	2.533	2624	2521	2.041	2111	513	2003	518	165007	101703	0	0	0
1	33	6	unmapped	UPB_002081	3315	3085	50	3187	2950	794	26	78	78	119	124	104	1212	1232	388	31	764	764	812	366	45	6.94	6.137	6.133	8.637	3.864	3557	3340	2.795	3109	448	2872	468	236010	98564	0	0	0
1	34	6	unmapped	UPB_064683	3385	3085	50	2303	2134	581	27	81	81	145	174	120	933	1035	397	38	773	773	847	364	42	13.887	7.836	6.684	7.254	2.747	2382	2315	3.796	2222	160	2053	262	170717	82833	0	0	0
1	35	6	unmapped	UPB_110051	3460	3085	50	2113	2072	507	24	67	67	90	70	77	1007	1121	440	39	783	783	811	323	39	9.134	5.932	5.703	6.044	2.913	2270	2343	3.191	2046	224	2005	338	165734	89713	0	0	0
1	36	6	unmapped	UPB_137694	3535	3085	50	2395	2288	569	24	73	73	91	68	74	1077	1139	428	37	756	756	777	347	44	7.234	5.783	5.825	6.205	2.859	2643	2598	2.855	2322	321	2215	383	183048	91085	0	0	0
1	37	6	unmapped	UPB_188032	3605	3085	45	1518	1550	236	15	70	70	79	49	62	1110	1199	426	35	735	735	787	339	43	3.861	3.19	3.591	4.022	3.157	1823	1944	1.949	1448	375	1480	464	80578	62367	0	0	0
1	38	6		NA	3680	3085	65	40	48	28	58	64	64	78	53	67	772	830	384	46	747	747	786	321	40	-0.96	-0.193	0.135	0.143	4.118	1	67	Error	-24	25	-16	83	5753	99612	-50	0	0
1	39	6	unmapped	UPB_186110	3755	3085	45	2415	2428	300	12	65	65	76	55	72	1034	1088	345	31	727	727	768	328	42	7.655	6.546	6.797	7.996	2.762	2657	2724	2.936	2350	307	2363	361	126258	56589	0	0	0
1	40	6	unmapped	UPB_086734	3825	3085	50	2708	2612	580	22	76	76	91	62	68	1179	1216	416	34	746	746	797	328	41	6.079	5.396	4.74	5.538	2.642	3065	3006	2.604	2632	433	2536	470	208944	97269	0	0	0
1	41	6	unmapped	UPB_014808	3900	3085	50	2271	2147	526	24	67	67	86	57	66	1069	1024	405	39	819	819	819	345	42	8.816	10.146	5.143	6.403	3.392	2454	2285	3.14	2204	250	2080	205	171792	81918	0	0	0
1	42	6	unmapped	UPB_210033	3975	3085	50	1383	1306	422	32	62	62	79	57	72	1112	1139	365	32	828	828	841	352	41	4.651	4	3.078	3.244	2.741	1605	1555	2.218	1321	284	1244	311	104512	91091	0	0	0
1	43	6	unmapped	UPB_111059	4045	3085	50	2369	2229	577	25	70	70	84	61	72	1142	1149	387	33	756	756	817	336	41	5.956	5.494	5.159	5.812	2.874	2685	2552	2.574	2299	386	2159	393	178318	91940	0	0	0
1	44	6	unmapped	UPB_100260	4120	3085	50	1299	1269	382	30	66	66	78	48	61	1126	1139	436	38	912	912	915	355	38	5.762	5.3	3.216	3.571	3.171	1447	1430	2.526	1233	214	1203	227	101537	91145	0	0	0
1	45	6	unmapped	UPB_056594	4195	3085	50	2769	2625	746	28	80	80	107	88	82	980	1087	411	37	849	849	911	361	39	20.527	10.693	6.418	7.999	3.518	2820	2783	4.359	2689	131	2545	238	210036	86988	0	0	0
1	46	6	unmapped	UPB_030774	4265	3085	50	3636	3456	841	24	90	90	124	95	76	1176	1173	389	33	866	866	902	378	41	11.439	10.964	8.021	11.043	3.385	3856	3673	3.516	3546	310	3366	307	276495	93814	0	0	0
1	47	6	unmapped	UPB_110875	4340	3085	50	1905	1803	467	25	67	67	94	71	75	1197	1167	391	33	873	873	907	359	39	5.673	5.905	4.437	5.106	2.727	2162	2030	2.504	1838	324	1736	294	144279	93379	0	0	0
1	48	6	unmapped	UPB_055312	4415	3085	50	3349	3199	786	24	65	65	88	70	79	1141	1151	403	35	906	906	924	312	33	13.974	12.792	8.174	9.223	2.571	3519	3379	3.805	3284	235	3134	245	255942	92060	0	0	0
1	49	6	unmapped	UPB_085577	4485	3080	45	3215	3172	505	15	80	80	111	102	91	1184	1347	599	44	905	905	904	336	37	11.237	6.995	5.811	7.602	2.942	3414	3534	3.49	3135	279	3092	442	164942	70035	0	0	0
1	50	6	unmapped	UPB_227054	4560	3085	55	337	342	137	40	74	74	104	97	93	12470	12611	1785	14	887	887	937	398	42	0.023	0.023	0.024	0.021	1.783	11846	11992	-5.461	263	11583	268	11724	27337	1008872	0	0	0
1	51	6	unmapped	UPB_012936	4635	3085	50	1602	1548	454	29	63	63	74	43	58	1275	1309	467	35	886	886	885	392	44	3.956	3.511	2.655	4.082	3.607	1928	1908	1.984	1539	389	1485	423	123867	104740	0	0	0
1	52	6	unmapped	UPB_183951	4705	3085	50	3087	2918	764	26	74	74	86	54	62	1181	1237	433	35	821	821	887	384	43	8.369	6.837	7.1	7.874	2.76	3373	3260	3.065	3013	360	2844	416	233457	98945	0	0	0
1	53	6	unmapped	UPB_147602	4780	3085	50	2799	2740	623	22	86	86	125	111	88	1782	1879	652	34	821	821	882	352	39	2.823	2.509	2.847	2.822	2.241	3674	3712	1.497	2713	961	2654	1058	219181	150333	0	0	0
1	54	6	unmapped	UPB_007152	4855	3085	50	2825	2724	708	25	110	110	138	116	84	1307	1266	472	37	846	846	910	364	40	5.889	6.224	4.372	4.845	2.344	3176	3034	2.558	2715	461	2614	420	217941	101289	0	0	0
1	55	6	unmapped	UPB_069312	4925	3085	50	2886	2787	684	24	81	81	102	68	66	1233	1276	436	34	847	847	942	397	42	7.267	6.308	5.337	5.926	2.452	3191	3135	2.861	2805	386	2706	429	222981	102112	0	0	0
1	56	6	unmapped	UPB_038362	5000	3085	50	1340	1266	352	27	73	73	89	58	65	1563	1666	681	40	941	941	974	377	38	2.037	1.646	2.008	1.958	3.159	1889	1918	1.026	1267	622	1193	725	101255	133264	0	0	0
1	57	6	unmapped	UPB_216797	5075	3085	50	3279	2995	885	29	75	75	87	55	63	1191	1252	396	31	960	960	990	412	41	13.87	10	7.448	7.776	3.129	3435	3212	3.794	3204	231	2920	292	239605	100166	0	0	0
1	58	6	unmapped	UPB_047604	5145	3085	50	1831	1777	431	24	77	77	92	66	71	1113	1166	455	39	958	958	983	387	39	11.316	8.173	4.863	5.33	2.981	1909	1908	3.5	1754	155	1700	208	142193	93270	0	0	0
1	59	6	unmapped	UPB_204250	5220	3085	50	1311	1236	331	26	73	73	90	64	71	1354	1427	427	29	977	977	1041	385	36	3.284	2.584	2.392	2.9	2.86	1615	1613	1.715	1238	377	1163	450	98873	114187	0	0	0
1	60	6	unmapped	UPB_071560	5290	3085	50	3307	3000	802	26	71	71	88	64	72	1066	1163	394	33	948	948	969	376	38	27.424	13.623	9.736	12.129	3.468	3354	3144	4.777	3236	118	2929	215	239998	93063	0	0	0
1	61	6	unmapped	UPB_189921	5365	3085	45	2502	2455	325	13	80	80	103	74	71	1277	1276	400	31	906	906	936	398	42	6.528	6.419	5.149	6.414	2.372	2793	2745	2.707	2422	371	2375	370	127651	66353	0	0	0
1	62	6	unmapped	UPB_006580	5435	3085	45	2700	2697	331	12	88	88	109	80	73	1252	1351	589	43	923	923	957	364	38	7.939	6.096	4.731	4.944	2.325	2941	3037	2.989	2612	329	2609	428	140242	70240	0	0	0
1	63	6	unmapped	UPB_064868	5515	3085	45	2197	2222	298	13	78	78	95	67	70	1319	1331	467	35	946	946	969	360	37	5.681	5.569	4.295	4.847	2.39	2492	2529	2.506	2119	373	2144	385	115537	69235	0	0	0
1	64	6	unmapped	UPB_023076	5585	3085	45	2234	2268	309	13	70	70	86	60	69	1196	1262	553	43	983	983	1001	410	40	10.16	7.878	4.212	5.413	2.672	2377	2477	3.345	2164	213	2198	279	117937	65606	0	0	0
1	65	6	unmapped	UPB_113076	5660	3085	50	2477	2401	570	23	78	78	94	63	67	1389	1365	402	29	926	926	987	435	44	5.181	5.292	4.57	5.511	2.325	2862	2762	2.373	2399	463	2323	439	192052	109169	0	0	0
1	66	6	unmapped	UPB_010734	5730	3085	50	2225	2095	668	31	75	75	85	51	60	1346	1338	461	34	936	936	991	402	40	5.244	5.025	4.446	4.849	3.539	2560	2422	2.391	2150	410	2020	402	167639	107048	0	0	0
1	67	6	unmapped	UPB_068465	5805	3085	50	1452	1427	355	24	67	67	74	44	59	1461	1454	423	29	923	923	966	420	43	2.574	2.561	2.247	2.594	2.511	1923	1891	1.364	1385	538	1360	531	114153	116280	0	0	0
1	68	6	unmapped	UPB_017508	5880	3085	45	1645	1655	252	15	72	72	85	54	63	1521	1576	527	33	910	910	949	393	41	2.574	2.377	2.469	2.542	2.009	2184	2249	1.364	1573	611	1583	666	86041	81963	0	0	0
1	69	6	unmapped	UPB_044450	5950	3085	45	2547	2545	330	12	87	87	109	74	67	1473	1460	560	38	905	905	942	417	44	4.331	4.429	3.772	5.302	3.658	3028	3013	2.115	2460	568	2458	555	132351	75940	0	0	0
1	70	6	unmapped	UPB_206863	6025	3085	50	1476	1400	377	26	90	90	119	88	73	1917	2042	726	35	958	958	984	382	38	1.445	1.208	1.391	1.345	2.503	2345	2394	0.531	1386	959	1310	1084	112023	163345	0	0	0
1	71	6	unmapped	UPB_031963	6100	3085	50	3790	3520	880	25	87	87	115	84	73	1333	1410	400	28	992	992	1045	425	40	10.859	8.213	7.962	8.885	2.584	4044	3851	3.441	3703	341	3433	418	281631	112826	0	0	0
1	72	6	unmapped	UPB_045725	6170	3085	45	3713	3742	329	8	110	110	116	76	65	1120	1238	547	44	1073	1073	1084	377	34	76.66	22.012	7.344	12.305	5.091	3650	3797	6.26	3603	47	3632	165	194566	64386	0	0	0
1	73	6	unmapped	UPB_006217	6245	3085	50	2297	2260	568	25	88	88	115	81	70	1408	1420	528	37	996	996	1027	402	39	5.362	5.123	4.567	4.978	3.051	2621	2596	2.423	2209	412	2172	424	180839	113611	0	0	0
1	74	6	unmapped	UPB_172185	6320	3085	50	947	911	303	33	72	72	90	65	72	1310	1320	405	30	902	902	966	383	39	2.145	2.007	1.639	1.733	3.249	1283	1257	1.101	875	408	839	418	72886	105607	0	0	0
1	75	6	unmapped	UPB_116929	6395	3085	50	1265	1251	409	32	74	74	91	60	65	1226	1324	480	36	978	978	989	392	39	4.802	3.402	2.859	2.67	4.046	1439	1523	2.264	1191	248	1177	346	100106	105890	0	0	0
1	76	6	unmapped	UPB_071522	6465	3085	50	3448	3299	730	22	96	96	118	85	72	1317	1350	371	27	956	956	988	393	39	9.285	8.129	7.167	8.507	2.622	3713	3597	3.215	3352	361	3203	394	263886	108016	0	0	0
1	77	6	unmapped	UPB_187204	6540	3085	50	2008	1907	496	26	87	87	111	86	77	1204	1204	414	34	940	940	999	394	39	7.277	6.894	4.322	4.455	2.38	2185	2084	2.863	1921	264	1820	264	152578	96326	0	0	0
1	78	6	unmapped	UPB_229897	6610	3085	45	2077	2063	290	14	74	74	85	52	61	1321	1366	372	27	974	974	1021	384	37	5.772	5.074	4.059	5.619	3.362	2350	2381	2.529	2003	347	1989	392	107251	71026	0	0	0
1	79	6	unmapped	UPB_081009	6680	3085	30	801	821	174	21	83	83	126	150	119	1277	1308	478	36	971	971	1037	407	39	2.346	2.19	1.38	1.72	2.356	1024	1075	1.23	718	306	738	337	26266	41861	0	0	0
1	80	6	unmapped	UPB_054939	6760	3085	50	3401	3228	829	25	85	85	132	140	106	1323	1302	467	35	977	977	1012	400	39	9.584	9.671	5.861	7.338	2.883	3662	3468	3.261	3316	346	3143	325	258233	104172	0	0	0
1	81	6	unmapped	UPB_109080	6835	3085	50	2539	2355	724	30	78	78	97	64	65	1331	1322	422	31	990	990	1014	359	35	7.217	6.858	5.414	5.78	3.662	2802	2609	2.851	2461	341	2277	332	188414	105799	0	0	0
1	82	6	unmapped	UPB_150885	6905	3085	50	6029	5564	1385	24	100	100	129	95	73	1317	1303	400	30	930	930	971	370	38	15.32	14.649	10.2	12.816	2.564	6316	5837	3.937	5929	387	5464	373	445085	104270	0	0	0
1	83	6	unmapped	UPB_212523	6980	3085	50	1712	1663	402	24	111	111	133	97	72	1208	1268	490	38	944	944	991	393	39	6.064	4.79	3.547	4.279	3.286	1865	1876	2.6	1601	264	1552	324	133049	101468	0	0	0
1	84	6	unmapped	UPB_141776	7050	3085	50	4267	4065	1113	27	93	93	136	115	84	1185	1194	409	34	982	982	981	386	39	20.562	18.736	13.025	13.491	2.569	4377	4184	4.362	4174	203	3972	212	325236	95556	0	0	0
1	85	6		NA	7125	3085	65	40	50	31	62	81	81	120	111	92	1088	1086	390	35	893	893	974	408	41	-0.21	-0.161	0.152	0.168	3.826	154	162	Error	-41	195	-31	193	5950	130331	-50	0	0
1	86	6	unmapped	UPB_201608	7200	3085	50	655	632	208	32	69	69	78	51	65	10720	10760	1518	14	1062	1062	1113	513	46	0.061	0.058	0.061	0.054	1.634	10244	10261	-4.043	586	9658	563	9698	50564	860763	0	0	0
1	87	6	unmapped	UPB_189968	7270	3085	45	2438	2471	339	13	82	82	92	57	61	1201	1261	425	33	1068	1068	1105	410	37	17.714	12.378	11.328	9.55	3.143	2489	2582	4.147	2356	133	2389	193	128491	65584	0	0	0
1	88	6	unmapped	UPB_037203	7345	3085	50	3005	2827	668	23	97	97	105	64	60	1334	1353	399	29	990	990	1028	362	35	8.453	7.521	6.495	8.674	3.186	3252	3093	3.08	2908	344	2730	363	226159	108225	0	0	0
1	89	6		NA	7415	3085	65	46	55	36	65	79	79	99	65	65	978	967	331	34	990	990	993	387	38	2.75	1.043	0.122	0.119	4.391	-45	-47	1.459	-33	-12	-24	-23	6612	116060	-50	0	0
1	90	6	unmapped	UPB_144592	7490	3085	50	3370	3133	800	25	75	75	107	83	77	1313	1335	367	27	1020	1020	1007	407	40	11.246	9.708	8.481	9.872	3.737	3588	3373	3.491	3295	293	3058	315	250614	106795	0	0	0
1	91	6	unmapped	UPB_165032	7565	3085	50	1748	1619	398	24	80	80	108	82	75	1456	1481	602	40	1012	1012	1016	392	38	3.757	3.281	2.789	3.174	3.588	2112	2008	1.909	1668	444	1539	469	129551	118490	0	0	0
1	92	6	unmapped	UPB_021757	7635	3085	45	3000	2958	373	12	88	88	104	71	68	1332	1288	513	39	959	959	998	387	38	7.807	8.723	5.668	7.203	2.934	3285	3199	2.965	2912	373	2870	329	153807	66961	0	0	0
1	93	6	unmapped	UPB_228127	7700	3085	35	734	693	236	34	94	94	166	195	117	1141	1273	516	40	1008	1008	1044	410	39	4.812	2.26	1.218	2.065	4.488	773	864	2.267	640	133	599	265	22178	40720	0	0	0
1	94	6	unmapped	UPB_211613	7785	3085	50	2393	2230	559	25	78	78	133	165	124	1260	1287	473	36	1005	1005	1020	390	38	9.078	7.631	5.094	5.572	2.36	2570	2434	3.182	2315	255	2152	282	178381	102999	0	0	0
1	95	6	unmapped	UPB_003748	7860	3085	45	1941	1960	288	14	74	74	108	115	106	1406	1360	414	30	1052	1052	1070	371	34	5.274	6.123	4.037	5.317	2.742	2221	2194	2.399	1867	354	1886	308	101909	70699	0	0	0
1	96	6	unmapped	UPB_085779	7930	3085	45	3904	3857	386	10	85	85	106	82	77	1227	1329	468	35	965	965	1022	357	34	14.576	10.363	7.138	10.609	3.066	4081	4136	3.866	3819	262	3772	364	200564	69116	0	0	0
1	97	6	unmapped	UPB_167353	8005	3085	50	1651	1573	378	24	84	84	110	88	80	1307	1298	468	36	966	966	997	383	38	4.595	4.485	3.423	3.862	3.53	1908	1821	2.2	1567	341	1489	332	125861	103869	0	0	0
1	98	6	unmapped	UPB_066619	8080	3085	50	2253	2188	524	23	93	93	107	76	71	1260	1264	446	35	1018	1018	1014	376	37	8.926	8.516	5.746	5.844	2.746	2402	2341	3.158	2160	242	2095	246	175030	101148	0	0	0
1	99	6	unmapped	UPB_032758	8150	3085	50	3209	2942	869	29	83	83	98	64	65	1351	1372	497	36	968	968	1040	403	38	8.162	7.077	5.148	5.548	2.428	3509	3263	3.029	3126	383	2859	404	235384	109769	0	0	0
1	100	6	unmapped	UPB_094034	8225	3085	50	2186	2080	502	24	69	69	84	60	71	1352	1370	449	32	990	990	1033	393	38	5.848	5.292	3.94	5.305	2.927	2479	2391	2.548	2117	362	2011	380	166429	109572	0	0	0
1	101	6	unmapped	UPB_155699	8300	3085	50	3065	2864	757	26	65	65	79	52	65	1415	1418	463	32	987	987	1015	387	38	7.009	6.494	5.147	5.647	2.6	3428	3230	2.809	3000	428	2799	431	229122	113414	0	0	0
1	102	6	unmapped	UPB_057856	8370	3085	45	1899	1911	274	14	66	66	81	51	62	1292	1281	438	34	1022	1022	1047	390	37	6.789	7.124	5.227	6.674	3.779	2103	2104	2.763	1833	270	1845	259	99366	66599	0	0	0
1	103	6	unmapped	UPB_150046	8445	3085	50	1793	1698	452	26	60	60	70	46	65	1310	1384	506	36	1013	1013	1040	379	36	5.835	4.415	3.289	3.938	2.992	2030	2009	2.545	1733	297	1638	371	135835	110691	0	0	0
1	104	6	unmapped	UPB_197076	8520	3085	50	570	572	196	34	44	44	57	36	63	2383	2505	594	23	1087	1087	1102	413	37	0.406	0.372	0.371	0.355	2.431	1822	1946	-1.301	526	1296	528	1418	45786	200414	0	0	0
1	105	6	NC2_00075021	NC2_00075021	8600	3080	45	41	45	20	44	46	46	63	43	68	1829	1885	555	29	1044	1044	1075	402	37	-0.006	-0.001	0.019	0.018	2.572	780	840	Error	-5	785	-1	841	2348	98014	0	0	0
1	106	6	unmapped	UPB_081445	8660	3085	45	2567	2622	386	14	105	105	149	144	96	1404	1391	495	35	1007	1007	1032	380	36	6.202	6.555	4.553	8.11	4.009	2859	2901	2.633	2462	397	2517	384	136324	72315	0	0	0
1	107	6		NA	8735	3085	65	46	51	27	52	84	84	144	158	109	925	938	351	37	1021	1021	1084	474	43	0.396	0.398	0.137	0.165	3.534	-134	-116	-1.337	-38	-96	-33	-83	6169	112552	-50	0	0
1	108	6	SM_04	SM_04	8820	3085	30	40	48	22	45	62	62	76	51	67	2129	2160	691	31	1033	1033	1135	535	47	-0.02	-0.012	0.02	0.023	4.328	1074	1113	Error	-22	1096	-14	1127	1531	69135	0	0	0
1	109	6	unmapped	UPB_138733	8885	3085	50	3231	3124	687	21	84	84	99	69	69	1238	1343	509	37	961	961	1001	360	35	11.361	7.958	5.547	7.915	3.513	3424	3422	3.506	3147	277	3040	382	249936	107456	0	0	0
1	110	6	unmapped	UPB_147573	8960	3085	50	3392	3216	826	25	98	98	110	76	69	1255	1312	473	36	986	986	993	349	35	12.245	9.564	7.086	7.062	2.846	3563	3444	3.614	3294	269	3118	326	257313	104931	0	0	0
1	111	6	unmapped	UPB_192993	9035	3085	50	3043	2807	860	30	97	97	107	65	60	1382	1368	478	34	979	979	1052	456	43	7.31	6.967	4.841	5.99	3.14	3349	3099	2.87	2946	403	2710	389	224577	109452	0	0	0
1	112	6	unmapped	UPB_143725	9105	3085	50	3456	3283	762	23	102	102	116	77	66	1104	1164	408	35	1043	1043	1055	410	38	54.984	26.289	9.914	15.249	3.738	3415	3302	5.781	3354	61	3181	121	262635	93096	0	0	0
1	113	6	unmapped	UPB_208686	9180	3085	55	522	511	175	34	77	77	102	74	72	7193	7409	1390	18	997	997	1018	387	38	0.072	0.068	0.074	0.065	1.685	6641	6846	-3.799	445	6196	434	6412	40879	592711	0	0	0
1	114	6	unmapped	UPB_214313	9255	3085	45	1825	1776	273	15	74	74	88	58	65	1197	1215	438	36	888	888	940	374	39	5.667	5.205	4.031	5.26	3.186	2060	2029	2.503	1751	309	1702	327	92330	63197	0	0	0
1	115	6	unmapped	UPB_108507	9325	3085	50	4505	4296	1041	24	90	90	107	83	77	1275	1328	442	33	904	904	951	382	40	11.9	9.92	7.841	9.76	2.448	4786	4630	3.573	4415	371	4206	424	343642	106228	0	0	0
1	116	6	unmapped	UPB_092652	9400	3085	45	1588	1592	246	15	100	100	113	73	64	1203	1187	398	33	921	921	937	352	37	5.277	5.609	3.618	4.526	2.609	1770	1758	2.4	1488	282	1492	266	82776	61710	0	0	0
1	117	6	unmapped	UPB_199712	9470	3085	65	323	335	220	65	86	86	113	93	82	1071	1139	425	37	919	919	960	387	40	1.559	1.132	0.702	0.614	4.615	389	469	0.641	237	152	249	220	40184	136734	-50	0	0
1	118	6	unmapped	UPB_090076	9545	3085	50	3021	2815	742	26	95	95	116	94	81	1464	1503	464	30	941	941	955	402	42	5.595	4.84	4.656	4.631	2.656	3449	3282	2.484	2926	523	2720	562	225178	120211	0	0	0
1	119	6	unmapped	UPB_003062	9615	3085	45	2655	2656	329	12	82	82	92	50	54	1122	1257	394	31	943	943	940	336	35	14.374	8.197	6.65	10.575	4.407	2752	2888	3.845	2573	179	2574	314	138097	65356	0	0	0
1	120	6	unmapped	UPB_109131	9690	3085	50	2581	2450	587	23	73	73	85	51	60	1128	1186	406	34	917	917	948	354	37	11.886	8.836	6.953	7.54	2.824	2719	2646	3.571	2508	211	2377	269	195965	94862	0	0	0
1	121	6	unmapped	UPB_066621	9765	3085	50	2046	1967	522	26	70	70	84	51	60	1217	1263	412	32	928	928	948	373	39	6.837	5.663	4.453	4.927	3.281	2265	2232	2.773	1976	289	1897	335	157372	101029	0	0	0
1	122	6	unmapped	UPB_043294	9840	3085	50	3435	3198	932	29	76	76	95	61	64	1189	1264	456	36	988	988	984	358	36	16.711	11.312	6.518	7.756	3.671	3560	3398	4.063	3359	201	3122	276	255816	101092	0	0	0
1	123	6	unmapped	UPB_028754	9910	3085	50	3152	2936	800	27	98	98	110	72	65	1284	1283	462	36	957	957	956	359	37	9.339	8.706	5.926	7.822	3.195	3381	3164	3.223	3054	327	2838	326	234893	102678	0	0	0
1	124	6	unmapped	UPB_146759	9985	3085	50	2814	2656	697	26	89	89	103	69	66	1212	1240	364	29	938	938	942	367	38	9.945	8.5	7.075	8.365	3.121	2999	2869	3.314	2725	274	2567	302	212502	99168	0	0	0
1	125	6	unmapped	UPB_203141	10060	3085	50	2157	2039	634	31	68	68	87	60	68	1201	1219	444	36	1034	1034	1222	1928	157	12.509	10.654	4.553	5.35	2.846	2256	2156	3.645	2089	167	1971	185	163084	97483	0	0	0
1	126	6	unmapped	UPB_122428	10130	3085	50	3348	3179	704	22	94	94	110	74	67	1051	1076	414	38	921	921	1073	1664	155	25.031	19.903	9.654	11.544	2.667	3384	3240	4.646	3254	130	3085	155	254304	86059	0	0	0
1	127	6	unmapped	UPB_220081	10205	3085	45	2077	2068	290	14	110	110	120	72	60	1118	1092	356	32	892	892	927	408	44	8.704	9.79	6.566	6.828	2.24	2193	2158	3.122	1967	226	1958	200	107554	56777	0	0	0
1	128	6	unmapped	UPB_110922	10280	3085	50	2011	1895	535	28	80	80	102	73	71	1229	1329	464	34	894	894	954	379	39	5.764	4.172	3.212	3.914	2.753	2266	2250	2.527	1931	335	1815	435	151594	106342	0	0	0
1	129	6	unmapped	UPB_075694	10350	3085	45	2544	2552	328	12	91	91	114	82	71	1760	1789	458	25	859	859	907	392	43	2.723	2.646	2.814	3.112	2.023	3354	3391	1.445	2453	901	2461	930	132719	93027	0	0	0
1	130	6	unmapped	UPB_201746	10425	3085	50	1175	1158	331	28	89	89	116	86	74	1210	1204	368	30	898	898	938	386	41	3.481	3.493	2.678	3.003	2.844	1398	1375	1.799	1086	312	1069	306	92615	96355	0	0	0
1	131	6	unmapped	UPB_018713	10495	3085	45	3461	3428	368	10	90	90	108	74	68	1294	1332	502	37	886	886	905	342	37	8.262	7.484	5.869	8.963	3.239	3779	3784	3.047	3371	408	3338	446	178238	69288	0	0	0
1	132	6	unmapped	UPB_043054	10570	3085	50	3003	2802	667	23	98	98	119	79	66	1259	1278	411	32	905	905	900	330	36	8.206	7.249	5.117	6.492	2.539	3259	3077	3.037	2905	354	2704	373	224154	102264	0	0	0
1	133	6	unmapped	UPB_052806	10645	3085	50	2237	2171	585	26	103	103	118	75	63	1165	1155	477	41	854	854	840	350	41	6.862	6.87	4.518	5.206	2.676	2445	2369	2.779	2134	311	2068	301	173706	92429	0	0	0
1	134	6	unmapped	UPB_043400	10715	3085	55	1586	1517	454	29	68	68	74	42	56	1365	1364	492	36	747	747	834	408	48	2.456	2.348	2.008	2.282	2.385	2136	2066	1.296	1518	618	1449	617	121329	109096	0	0	0
1	135	6	unmapped	UPB_046644	10790	3085	50	1514	1426	391	27	71	71	86	63	73	1145	1208	458	37	787	787	830	386	46	4.031	3.219	3.077	3.288	2.491	1801	1776	2.011	1443	358	1355	421	114061	96670	0	0	0
1	136	6	unmapped	UPB_085167	10865	3085	50	2612	2465	653	26	82	82	101	65	64	1272	1239	446	35	879	879	874	364	41	6.438	6.619	4.331	5.348	2.612	2923	2743	2.687	2530	393	2383	360	197221	99159	0	0	0
1	137	6	unmapped	UPB_048975	10935	3085	45	2450	2443	269	11	84	84	102	67	65	1148	1140	471	41	833	833	829	367	44	7.511	7.684	4.877	5.586	2.407	2681	2666	2.909	2366	315	2359	307	127053	59288	0	0	0
1	138	6	unmapped	UPB_024868	11010	3085	50	1977	1914	499	26	78	78	97	66	68	1054	1104	368	33	716	716	737	354	48	5.618	4.732	4.732	5.007	2.442	2237	2224	2.49	1899	338	1836	388	153143	88310	0	0	0
1	139	6	unmapped	UPB_044132	11085	3085	50	3286	3107	747	24	71	71	96	69	71	1192	1280	455	35	731	731	751	301	40	6.974	5.53	5.734	6.114	2.343	3676	3585	2.802	3215	461	3036	549	248592	102372	0	0	0
1	140	6	unmapped	UPB_139470	11155	3085	45	1946	1958	306	15	81	81	101	68	67	1017	1119	433	38	818	818	826	309	37	9.372	6.236	4.709	5.762	2.704	2064	2178	3.228	1865	199	1877	301	101791	58208	0	0	0
1	141	6	unmapped	UPB_150384	11230	3085	50	1907	1838	486	26	78	78	93	56	60	1094	1105	375	33	827	827	805	287	35	6.85	6.331	4.853	5.17	2.629	2096	2038	2.776	1829	267	1760	278	147031	88382	0	0	0
1	142	6	unmapped	UPB_028209	11305	3085	50	3013	2836	715	25	80	80	99	59	59	1045	1073	389	36	762	762	736	332	45	10.364	8.862	7.013	7.403	2.194	3216	3067	3.374	2933	283	2756	311	226880	85846	0	0	0
1	143	6	unmapped	UPB_051949	11380	3085	50	2193	2072	602	29	69	69	81	54	66	1023	1027	392	38	788	788	848	445	52	9.038	8.381	6.385	7.06	3.5	2359	2242	3.176	2124	235	2003	239	165732	82173	0	0	0
1	144	6	unmapped	UPB_143266	11450	3085	50	3721	3567	924	25	73	73	90	64	71	972	1075	464	43	826	826	849	411	48	24.986	14.032	9.076	12.453	3.51	3794	3743	4.643	3648	146	3494	249	285387	86020	0	0	0
1	145	6	unmapped	UPB_084765	11525	3085	50	2389	2273	589	25	77	77	96	63	65	980	966	366	37	735	735	743	317	42	9.437	9.506	6.247	7.481	2.982	2557	2427	3.238	2312	245	2196	231	181866	77296	0	0	0
1	146	6	unmapped	UPB_230868	11600	3090	40	721	716	196	27	62	62	78	48	61	954	962	407	42	715	715	747	356	47	2.757	2.648	1.423	2.11	2.978	898	901	1.463	659	239	654	247	37219	50045	0	0	0
1	147	6	unmapped	UPB_036853	11670	3085	50	2337	2179	555	25	67	67	81	53	65	983	1039	349	33	696	696	762	361	47	7.909	6.157	5.972	7.505	3.495	2557	2455	2.984	2270	287	2112	343	174359	83086	0	0	0
1	148	6	unmapped	UPB_085460	11745	3090	50	718	666	238	35	65	65	82	51	62	7184	7219	1197	16	755	755	791	334	42	0.102	0.093	0.095	0.081	2.009	7082	7065	-3.299	653	6429	601	6464	53274	577488	0	0	0
1	149	6	unmapped	UPB_028764	11815	3085	50	3420	3178	852	26	70	70	88	61	69	878	979	411	41	706	706	699	320	45	19.477	11.385	8.336	10.576	3.769	3522	3381	4.284	3350	172	3108	273	254277	78288	0	0	0
1	150	6	unmapped	UPB_014371	11890	3085	45	1583	1574	215	13	84	84	103	74	71	1066	1115	458	41	646	646	685	316	46	3.569	3.177	2.889	3.554	2.602	1919	1959	1.836	1499	420	1490	469	81852	57991	0	0	0
1	151	6	unmapped	UPB_074988	11965	3090	50	1505	1438	486	33	85	85	108	81	75	1041	1108	460	41	636	636	680	317	46	3.506	2.867	3.28	2.944	3.246	1825	1825	1.81	1420	405	1353	472	115041	88615	0	0	0
1	152	6	unmapped	UPB_228960	12035	3085	50	1832	1770	522	29	62	62	73	43	58	925	966	353	36	666	666	772	482	62	6.834	5.693	4.417	6.278	2.847	2029	2008	2.773	1770	259	1708	300	141630	77270	0	0	0
1	153	6	unmapped	UPB_185475	12110	3090	50	1249	1173	403	34	53	53	64	39	60	947	1012	438	43	628	628	737	466	63	3.749	2.917	2.479	2.564	2.849	1515	1504	1.907	1196	319	1120	384	93845	80935	0	0	0
1	154	6	unmapped	UPB_059737	12185	3085	50	2378	2252	633	28	67	67	88	63	71	965	980	401	40	648	648	646	277	42	7.29	6.581	4.805	6.163	3.491	2628	2517	2.866	2311	317	2185	332	180148	78395	0	0	0
1	155	6	unmapped	UPB_207632	12255	3085	45	1673	1679	294	17	84	84	99	71	71	827	916	371	40	619	619	642	321	50	7.639	5.37	5.295	5.987	2.88	1797	1892	2.933	1589	208	1595	297	87305	47626	0	0	0
1	156	6	unmapped	UPB_016366	12330	3090	45	1524	1479	226	15	75	75	88	62	70	1238	1276	423	33	721	721	709	339	47	2.803	2.53	2.695	3.34	3.005	1966	1959	1.487	1449	517	1404	555	76915	66347	0	0	0
1	157	6	unmapped	UPB_198163	12400	3080	65	881	720	503	69	68	68	81	50	61	822	882	433	49	640	640	666	317	47	4.467	2.694	2.416	1.494	6.888	995	894	2.159	813	182	652	242	86357	105867	0	0	0
1	158	6	unmapped	UPB_109750	12480	3085	50	1886	1808	562	31	80	80	87	49	56	830	863	380	44	613	613	623	274	43	8.323	6.912	5.806	5.915	3.472	2023	1978	3.057	1806	217	1728	250	144636	69043	0	0	0
1	159	6	unmapped	UPB_012944	12550	3085	50	1490	1442	406	28	79	79	86	49	56	856	872	360	41	563	563	557	263	47	4.816	4.411	3.437	3.974	2.711	1704	1672	2.268	1411	293	1363	309	115355	69766	0	0	0
1	160	6	unmapped	UPB_009760	12625	3085	50	1592	1532	425	27	59	59	78	46	58	936	1046	450	43	563	563	576	251	43	4.11	3.05	2.987	3.439	3.343	1906	1956	2.039	1533	373	1473	483	122563	83668	0	0	0
1	161	6	unmapped	UPB_025927	12695	3085	50	1327	1287	414	32	61	61	75	44	58	850	951	445	46	491	491	514	259	50	3.526	2.665	2.407	2.855	2.959	1625	1686	1.818	1266	359	1226	460	102992	76111	0	0	0
1	162	6	unmapped	UPB_076954	12770	3085	50	1098	1077	309	28	67	67	85	80	94	1066	1026	385	37	488	488	517	269	52	1.784	1.877	1.591	1.791	2.675	1609	1548	0.835	1031	578	1010	538	86128	82056	0	0	0
1	163	6	unmapped	UPB_214917	12840	3080	35	447	470	147	31	66	66	107	122	114	740	799	409	51	520	520	586	298	50	1.732	1.448	0.923	1.097	3.203	601	683	0.792	381	220	404	279	15048	25558	0	0	0
1	164	6	unmapped	UPB_022240	12915	3085	50	1907	1855	498	26	63	63	92	90	97	750	769	355	46	524	524	558	295	52	8.159	7.314	6.813	8.306	3.525	2070	2037	3.028	1844	226	1792	245	148388	61490	0	0	0
1	165	6	unmapped	UPB_046221	12990	3085	50	2052	1956	490	25	80	80	91	60	65	857	906	398	43	513	513	546	283	51	5.733	4.774	4.496	5.14	2.868	2316	2269	2.519	1972	344	1876	393	156488	72508	0	0	0
1	166	6	unmapped	UPB_004390	13065	3085	45	2244	2246	290	12	81	81	95	61	64	865	844	300	35	483	483	529	262	49	5.662	5.997	5.114	6.727	2.413	2545	2526	2.501	2163	382	2165	361	116782	43893	0	0	0
1	167	6	unmapped	UPB_120074	13135	3085	55	1093	1056	286	27	71	71	84	53	63	929	963	473	49	432	432	465	236	50	2.056	1.855	1.942	2.135	2.951	1519	1516	1.04	1022	497	985	531	84499	77006	0	0	0
1	168	6	unmapped	UPB_233617	13210	3085	50	1810	1731	477	27	67	67	77	51	66	887	932	395	42	418	418	465	216	46	3.716	3.237	3.117	3.391	2.353	2212	2178	1.894	1743	469	1664	514	138515	74524	0	0	0
1	169	6	unmapped	UPB_139358	13285	3085	50	2360	2249	596	26	62	62	82	59	71	787	791	278	35	439	439	472	241	51	6.603	6.213	6.091	6.581	2.473	2646	2539	2.723	2298	348	2187	352	179953	63296	0	0	0
1	170	6	unmapped	UPB_190324	13355	3085	50	1026	997	313	31	56	56	72	54	75	713	754	347	46	423	423	464	281	60	3.345	2.843	2.703	2.84	3.016	1260	1272	1.742	970	290	941	331	79722	60306	0	0	0
1	171	6	unmapped	UPB_036741	13430	3085	50	2429	2314	654	28	66	66	85	59	69	934	967	368	38	442	442	452	241	53	4.803	4.282	4.186	5	2.652	2855	2773	2.264	2363	492	2248	525	185156	77346	0	0	0
1	172	6	unmapped	UPB_215475	13505	3090	45	675	691	155	22	60	60	80	57	71	645	670	314	46	439	439	466	252	54	2.985	2.732	1.74	2.209	2.572	821	862	1.578	615	206	631	231	35927	34825	0	0	0
1	173	6	unmapped	UPB_161757	13575	3085	45	1823	1855	285	15	60	60	73	46	63	813	817	377	46	478	478	497	253	50	5.263	5.295	4.019	4.739	2.236	2098	2134	2.396	1763	335	1795	339	96450	42496	0	0	0
1	174	6	unmapped	UPB_196231	13650	3085	45	1720	1720	276	16	70	70	87	61	70	731	734	294	40	461	461	487	281	57	6.111	6.044	5.608	5.686	2.283	1920	1923	2.611	1650	270	1650	273	89465	38160	0	0	0
1	175	6		NA	13720	3085	65	41	45	20	44	68	68	93	79	84	450	456	231	50	442	442	461	274	59	-3.375	-1.643	0.184	0.177	2.989	-19	-9	Error	-27	8	-23	14	5407	54747	-50	0	0
1	176	6	unmapped	UPB_230974	13795	3085	50	683	692	201	29	50	50	72	51	70	878	1001	546	54	461	461	490	286	58	1.518	1.189	1.398	1.519	3.393	1050	1182	0.602	633	417	642	540	55378	80059	0	0	0
1	177	6	unmapped	UPB_034570	13870	3085	50	2126	1998	589	29	78	78	90	58	64	828	868	424	48	427	427	453	276	60	5.107	4.354	4.426	4.911	2.936	2449	2361	2.353	2048	401	1920	441	159872	69445	0	0	0
1	178	6	unmapped	UPB_080124	13940	3090	55	850	805	279	34	60	60	75	50	66	1061	1225	608	49	359	359	397	226	56	1.125	0.86	0.997	0.938	2.977	1492	1611	0.17	790	702	745	866	64376	98016	0	0	0
1	179	6	unmapped	UPB_126164	14015	3085	50	1936	1846	445	24	55	55	66	40	60	672	678	325	47	311	311	348	206	59	5.211	4.88	4.249	5.693	3.192	2242	2158	2.381	1881	361	1791	367	147686	54255	0	0	0
1	180	6	unmapped	UPB_098367	14090	3085	50	717	692	185	26	65	65	74	40	54	616	703	537	76	340	340	368	212	57	2.362	1.727	1.787	1.886	3.027	928	990	1.24	652	276	627	363	55369	56274	0	0	0
1	181	6	unmapped	UPB_227680	14160	3090	55	1004	913	365	39	54	54	63	37	58	1019	1097	589	53	319	319	371	259	69	1.357	1.104	1.406	1.193	4.066	1650	1637	0.441	950	700	859	778	73064	87732	0	0	0
1	182	6	unmapped	UPB_066725	14235	3085	50	2547	2384	634	26	65	65	84	55	65	672	674	290	43	355	355	369	244	66	7.83	7.27	6.886	8.108	2.872	2799	2638	2.969	2482	317	2319	319	190728	53887	0	0	0
1	183	6	unmapped	UPB_065714	14310	3085	50	3846	3580	942	26	99	99	112	75	66	823	860	381	44	383	383	406	240	59	8.516	7.298	7.105	8.921	2.726	4187	3958	3.09	3747	440	3481	477	286429	68765	0	0	0
1	184	6	unmapped	UPB_120673	14380	3085	50	1737	1680	534	31	80	80	97	71	73	808	868	422	48	375	375	411	271	65	3.827	3.245	3.355	3.296	2.615	2090	2093	1.936	1657	433	1600	493	134402	69462	0	0	0
1	185	6	unmapped	UPB_041979	14455	3085	50	2493	2404	610	25	68	68	86	57	66	669	704	343	48	331	331	367	252	68	7.175	6.263	5.892	7.357	2.735	2763	2709	2.843	2425	338	2336	373	192347	56343	0	0	0
1	186	6	unmapped	UPB_147382	14530	3085	50	1970	1913	489	25	70	70	93	72	77	930	951	397	41	386	386	429	278	64	3.493	3.262	3.166	3.419	2.063	2444	2408	1.804	1900	544	1843	565	153015	76092	0	0	0
1	187	6	unmapped	UPB_176272	14605	3090	55	754	703	274	38	63	63	82	63	76	1530	1619	715	44	365	365	410	273	66	0.593	0.51	0.581	0.506	2.964	1856	1894	-0.754	691	1165	640	1254	56212	129527	0	0	0
1	188	6	unmapped	UPB_017686	14675	3085	50	2067	1948	536	27	56	56	72	52	72	642	620	305	49	364	364	401	190	47	7.234	7.391	5.704	8.037	3.586	2289	2148	2.855	2011	278	1892	256	155862	49578	0	0	0
1	189	6	unmapped	UPB_117107	14750	3085	45	1036	1072	215	20	60	60	80	59	73	652	643	303	47	359	359	370	185	50	3.331	3.563	2.465	3.949	3.525	1269	1296	1.736	976	293	1012	284	55768	33439	0	0	0
1	190	6	unmapped	UPB_179854	14820	3085	55	1140	1116	342	30	70	70	90	61	67	932	934	414	44	342	342	354	205	57	1.814	1.767	1.717	1.922	2.29	1660	1638	0.859	1070	590	1046	592	89307	74725	0	0	0
1	191	6	unmapped	UPB_156662	14895	3085	50	1911	1806	458	25	75	75	89	61	68	607	583	269	46	344	344	390	248	63	6.981	7.243	5.681	7.722	3.441	2099	1970	2.803	1836	263	1731	239	144471	46671	0	0	0
1	192	6	unmapped	UPB_048408	14970	3085	50	1183	1117	315	28	77	77	93	64	68	562	600	340	56	362	362	410	249	60	5.53	4.37	3.647	4.582	4.359	1306	1278	2.467	1106	200	1040	238	89331	48019	0	0	0
1	193	6	unmapped	UPB_127999	15040	3085	50	2121	2097	582	27	51	51	65	47	72	549	627	261	41	364	364	394	217	55	11.189	7.779	8.028	8.496	2.44	2255	2309	3.484	2070	185	2046	263	167766	50153	0	0	0
1	194	6	unmapped	UPB_226974	15115	3085	45	1932	1969	333	16	62	62	87	62	71	596	623	301	48	313	313	344	215	62	6.608	6.152	6.119	6.315	2.415	2153	2217	2.724	1870	283	1907	310	102381	32378	0	0	0
1	195	6	unmapped	UPB_015597	15185	3085	45	1843	1834	288	15	86	86	101	64	63	725	694	318	45	338	338	361	241	66	4.54	4.91	3.897	4.569	2.12	2144	2104	2.183	1757	387	1748	356	95379	36069	0	0	0
1	196	6	unmapped	UPB_212047	15260	3085	50	1290	1276	376	29	71	71	82	50	60	497	562	330	58	347	347	354	213	60	8.127	5.605	3.444	4.857	3.227	1369	1420	3.023	1219	150	1205	215	102040	44987	0	0	0
1	197	6	unmapped	UPB_002061	15335	3085	50	2794	2631	651	24	83	83	95	64	67	666	714	325	45	307	307	349	220	63	7.552	6.26	6.684	7.719	2.765	3070	2955	2.917	2711	359	2548	407	210505	57103	0	0	0
1	198	6	unmapped	UPB_077575	15410	3085	50	1142	1085	335	30	84	84	95	67	70	701	728	332	45	295	295	328	213	64	2.606	2.312	2.052	2.651	2.529	1464	1434	1.382	1058	406	1001	433	86763	58244	0	0	0
1	199	6		NA	15480	3085	65	39	50	32	64	67	67	83	63	75	322	336	221	65	347	347	349	229	65	1.12	1.545	0.177	0.237	4.326	-53	-28	0.163	-28	-25	-17	-11	5941	40286	-50	0	0
1	200	6	unmapped	UPB_049195	15555	3085	45	2558	2527	350	13	73	73	89	60	67	1121	1148	358	31	344	344	375	229	61	3.198	3.052	3.104	3.44	1.8	3262	3258	1.677	2485	777	2454	804	131378	59706	0	0	0
1	201	6	unmapped	UPB_168696	15630	3085	50	819	795	245	30	66	66	81	53	65	1432	1528	614	40	313	313	321	218	67	0.673	0.6	0.596	0.645	2.458	1872	1944	-0.571	753	1119	729	1215	63591	122274	0	0	0
1	202	6	unmapped	UPB_141572	15700	3085	50	2340	2124	652	30	65	65	85	65	76	639	613	298	48	287	287	340	204	60	6.463	6.316	5.168	6.664	2.644	2627	2385	2.692	2275	352	2059	326	169948	49023	0	0	0
1	203	6	unmapped	UPB_132663	15775	3085	50	1927	1896	510	26	80	80	90	60	66	546	568	301	52	347	347	355	190	53	9.281	8.217	5.568	7.574	2.879	2046	2037	3.214	1847	199	1816	221	151704	45439	0	0	0
1	204	6	unmapped	UPB_215504	15850	3085	50	1735	1646	436	26	67	67	77	45	58	505	543	266	48	354	354	350	184	52	11.046	8.354	5.955	8.086	3.328	1819	1768	3.465	1668	151	1579	189	131682	43474	0	0	0
1	205	6	unmapped	UPB_207663	15925	3090	55	716	664	260	39	49	49	56	31	55	1483	1816	960	52	339	339	343	190	55	0.583	0.416	0.55	0.434	3.327	1811	2092	-0.778	667	1144	615	1477	53152	145296	0	0	0
1	206	6	unmapped	UPB_003469	15995	3085	50	1438	1358	351	25	64	64	79	61	77	621	604	320	52	347	347	349	201	57	5.015	5.035	3.295	4.018	2.286	1648	1551	2.326	1374	274	1294	257	108677	48349	0	0	0
1	207	6	unmapped	UPB_201151	16065	3090	50	463	441	175	39	67	67	83	62	74	623	649	380	58	291	291	322	208	64	1.193	1.045	1.113	1.201	3.84	728	732	0.254	396	332	374	358	35257	51884	0	0	0
1	208	6	unmapped	UPB_208365	16140	3090	55	422	410	176	42	59	59	74	53	71	531	660	789	119	326	326	347	200	57	1.771	1.051	1.421	1.173	3.515	568	685	0.824	363	205	351	334	32830	52769	0	0	0
1	209	6	unmapped	UPB_040702	16215	3085	50	2648	2547	636	24	67	67	83	60	72	533	555	261	47	334	334	342	203	59	12.97	11.222	7.831	8.535	2.179	2780	2701	3.697	2581	199	2480	221	203757	44439	0	0	0
1	210	6	unmapped	UPB_208172	16290	3090	55	653	635	250	39	61	61	71	45	63	665	709	353	49	304	304	328	197	60	1.64	1.417	1.575	1.416	3.295	953	979	0.714	592	361	574	405	50785	56732	0	0	0
1	211	6	unmapped	UPB_119267	16360	3085	55	2055	1908	555	29	62	62	76	57	75	583	638	305	47	286	286	326	190	58	6.71	5.244	5.89	5.963	2.4	2290	2198	2.746	1993	297	1846	352	152678	51063	0	0	0
1	212	6	unmapped	UPB_006371	16435	3085	50	2565	2401	604	25	84	84	96	65	67	588	652	300	46	309	309	332	199	59	8.892	6.755	6.989	8.059	2.813	2760	2660	3.153	2481	279	2317	343	192097	52138	0	0	0
1	213	6	unmapped	UPB_150485	16510	3085	50	1805	1708	522	30	75	75	85	55	64	611	580	241	41	314	314	334	203	60	5.825	6.139	4.905	5.428	2.392	2027	1899	2.542	1730	297	1633	266	136665	46438	0	0	0
1	214	6	unmapped	UPB_111599	16580	3085	50	2459	2348	612	26	65	65	83	58	69	598	659	339	51	290	290	311	203	65	7.773	6.187	5.68	6.618	2.759	2702	2652	2.958	2394	308	2283	369	187840	52690	0	0	0
1	215	6	unmapped	UPB_002372	16655	3090	50	1324	1219	411	33	61	61	89	65	73	561	593	294	49	301	301	342	239	69	4.858	3.966	3.722	3.446	3.979	1523	1450	2.28	1263	260	1158	292	97554	47452	0	0	0
1	216	6	unmapped	UPB_112731	16725	3085	45	2366	2411	304	12	87	87	111	89	80	692	772	357	46	308	308	377	264	70	5.935	5.009	5.691	6.171	2.795	2663	2788	2.569	2279	384	2324	464	125391	40137	0	0	0
1	217	6	unmapped	UPB_123742	16800	3085	50	2690	2526	789	31	80	80	98	74	75	608	589	283	48	288	288	326	220	67	8.156	8.126	7.127	9.659	3.368	2930	2747	3.028	2610	320	2446	301	202108	47143	0	0	0
1	218	6	unmapped	UPB_137372	16875	3085	45	922	911	214	23	58	58	69	42	60	671	746	328	43	299	299	328	213	64	2.323	1.908	1.811	2.066	2.102	1236	1300	1.216	864	372	853	447	47378	38809	0	0	0
1	219	6	unmapped	UPB_118882	16945	3085	45	2530	2539	294	11	65	65	93	73	78	1099	1109	442	39	312	312	351	225	64	3.132	3.104	3.171	3.789	2.157	3252	3271	1.647	2465	787	2474	797	132016	57660	0	0	0
1	220	6	unmapped	UPB_204681	17020	3085	45	707	713	144	20	53	53	78	63	80	840	835	317	37	303	303	338	277	81	1.218	1.241	1.18	1.445	2.574	1191	1192	0.284	654	537	660	532	37097	43401	0	0	0
1	221	6	unmapped	UPB_002534	17095	3085	50	1311	1247	354	28	68	68	78	45	57	581	628	329	52	307	307	337	276	81	4.536	3.673	3.261	4.24	2.937	1517	1500	2.182	1243	274	1179	321	99720	50215	0	0	0
1	222	6	unmapped	UPB_098887	17170	3090	50	649	614	233	37	56	56	72	45	62	542	557	298	53	303	303	339	264	77	2.481	2.197	1.733	1.881	2.713	832	812	1.311	593	239	558	254	49144	44595	0	0	0
1	223	6	unmapped	UPB_002288	17240	3085	50	1888	1751	464	26	53	53	67	41	61	690	719	341	47	289	289	334	248	74	4.576	3.949	3.745	4.594	2.242	2236	2128	2.194	1835	401	1698	430	140069	57553	0	0	0
1	224	6	unmapped	UPB_154073	17315	3085	50	2946	2763	698	25	79	79	95	61	64	556	580	274	47	281	281	300	168	56	10.425	8.977	7.954	8.515	2.09	3142	2983	3.382	2867	275	2684	299	221028	46383	0	0	0
1	225	6	unmapped	UPB_099479	17385	3090	50	680	625	265	42	61	61	80	56	70	644	675	307	45	291	291	357	354	99	1.754	1.469	1.678	1.383	3.678	972	948	0.81	619	353	564	384	49998	53962	0	0	0
1	226	6	unmapped	UPB_049281	17460	3085	45	2400	2423	254	10	65	65	85	60	70	571	623	334	53	303	303	326	221	67	8.713	7.369	7.803	8.753	2.535	2603	2678	3.123	2335	268	2358	320	126021	32408	0	0	0
1	227	6	unmapped	UPB_189405	17535	3085	50	1765	1690	476	28	68	68	89	58	65	661	690	354	51	318	318	313	173	55	4.948	4.36	4.55	4.981	2.91	2040	1994	2.307	1697	343	1622	372	135198	55225	0	0	0
1	228	6	unmapped	UPB_120028	17605	3085	45	1396	1387	270	19	65	65	80	54	67	634	658	284	43	302	302	325	199	61	4.009	3.713	3.945	4.472	2.349	1663	1678	2.003	1331	332	1322	356	72146	34191	0	0	0
1	229	6	unmapped	UPB_040472	17680	3085	50	2466	2259	618	27	80	80	89	55	61	601	588	299	50	297	297	339	240	70	7.849	7.488	6.35	6.59	2.042	2690	2470	2.972	2386	304	2179	291	180741	47008	0	0	0
1	230	6	unmapped	UPB_053851	17755	3085	50	2891	2777	694	24	86	86	98	62	63	675	737	609	82	308	308	360	243	67	7.643	6.273	6.627	8.169	3.353	3172	3120	2.934	2805	367	2691	429	222155	58976	0	0	0
1	231	6	unmapped	UPB_190366	17830	3090	50	786	781	287	36	62	62	79	56	70	654	653	345	52	227	227	300	227	75	1.696	1.688	1.551	1.905	3.521	1151	1145	0.762	724	427	719	426	62452	52238	0	0	0
1	232	6	unmapped	UPB_078433	17900	3090	50	1795	1717	568	33	67	67	83	51	61	562	601	291	48	232	232	295	236	80	5.236	4.472	4.417	5.035	2.799	2058	2019	2.389	1728	330	1650	369	137371	48119	0	0	0
1	233	6	unmapped	UPB_157000	17975	3085	45	2332	2308	323	13	81	81	95	65	68	519	544	276	50	251	251	306	226	73	8.399	7.601	8.483	9.573	2.33	2519	2520	3.07	2251	268	2227	293	119999	28289	0	0	0
1	234	6	unmapped	UPB_113299	18050	3085	50	2550	2469	701	28	75	75	100	78	78	623	603	350	58	243	243	290	201	69	6.513	6.65	5.861	6.799	2.367	2855	2754	2.703	2475	380	2394	360	197484	48266	0	0	0
1	235	6	unmapped	UPB_075052	18120	3085	50	2047	1951	583	29	68	68	85	66	77	582	628	304	48	290	290	320	199	62	6.777	5.571	5.392	6.155	2.287	2271	2221	2.761	1979	292	1883	338	156113	50208	0	0	0
1	236	6	unmapped	UPB_058637	18195	3085	45	1195	1214	229	18	68	68	73	43	58	778	876	406	46	297	297	339	221	65	2.343	1.979	2.254	2.393	2.217	1608	1725	1.228	1127	481	1146	579	63115	45575	0	0	0
1	237	6	unmapped	UPB_100845	18270	3085	45	698	707	159	22	53	53	65	42	64	576	590	310	52	272	272	328	233	71	2.122	2.057	1.779	1.905	2.318	949	972	1.085	645	304	654	318	36773	30670	0	0	0
1	238	6		NA	18340	3085	65	38	45	26	57	50	50	66	47	71	234	287	217	75	286	286	343	272	79	0.231	-5	0.133	0.137	2.989	-64	-4	-2.115	-12	-52	-5	1	5398	34412	-50	0	0
1	239	6	unmapped	UPB_200410	18410	3085	45	1385	1369	241	17	68	68	78	51	65	616	610	303	49	287	287	328	229	69	4.003	4.028	3.773	4.747	3.046	1646	1624	2.001	1317	329	1301	323	71206	31732	0	0	0
1	240	6	unmapped	UPB_188592	18485	3085	45	1214	1246	221	17	66	66	78	50	64	589	646	320	49	296	296	341	234	68	3.918	3.371	3.289	3.593	2.379	1441	1530	1.97	1148	293	1180	350	64807	33600	0	0	0
1	241	6	unmapped	UPB_103576	18560	3085	45	1252	1290	217	16	57	57	74	53	71	536	551	299	54	284	284	318	200	62	4.742	4.618	3.769	4.124	2.431	1447	1500	2.246	1195	252	1233	267	67105	28647	0	0	0
1	242	6	unmapped	UPB_066153	18630	3085	45	2220	2222	308	13	58	58	87	76	87	634	675	313	46	253	253	289	204	70	5.675	5.128	5.601	5.599	1.855	2543	2586	2.505	2162	381	2164	422	115569	35092	0	0	0
1	243	6	unmapped	UPB_010568	18705	3085	45	2128	2049	272	13	67	67	94	80	85	535	597	362	60	274	274	307	232	75	7.897	6.136	5.779	6.119	2.499	2322	2305	2.981	2061	261	1982	323	106553	31062	0	0	0
1	244	6	unmapped	UPB_217790	18780	3090	50	470	473	186	39	64	64	78	63	80	610	619	291	47	295	295	315	219	69	1.289	1.262	1.152	1.227	3.332	721	733	0.366	406	315	409	324	37863	49532	0	0	0
1	245	6	unmapped	UPB_111680	18855	3085	50	4117	3848	915	23	64	64	85	72	84	619	647	301	46	277	277	299	218	72	11.851	10.227	10.557	11.47	2.544	4395	4154	3.567	4053	342	3784	370	307824	51794	0	0	0
1	246	6	unmapped	UPB_082911	18925	3085	45	1532	1531	238	15	62	62	98	89	90	752	737	300	40	292	292	361	288	79	3.196	3.301	3.282	3.587	2.212	1930	1914	1.676	1470	460	1469	445	79594	38326	0	0	0
1	247	6	unmapped	UPB_223215	19015	3090	35	307	294	121	41	61	61	112	115	102	617	630	268	42	286	286	356	303	85	0.743	0.677	0.589	0.592	2.85	577	577	-0.428	246	331	233	344	9415	20168	0	0	0
1	248	6	unmapped	UPB_093771	19075	3090	50	1230	1174	389	33	57	57	69	46	66	541	564	282	50	234	234	271	199	73	3.821	3.385	3.202	3.547	2.737	1480	1447	1.934	1173	307	1117	330	93906	45149	0	0	0
1	249	6	unmapped	UPB_057892	19145	3085	55	2060	1899	592	31	62	62	77	56	72	441	500	256	51	254	254	304	194	63	10.684	7.467	6.75	7.273	2.534	2185	2083	3.417	1998	187	1837	246	151944	40017	0	0	0
1	250	6	unmapped	UPB_010864	19220	3090	50	2222	2045	675	33	67	67	81	57	70	657	607	290	47	243	243	311	225	72	5.205	5.434	4.816	6.282	2.946	2569	2342	2.38	2155	414	1978	364	163577	48546	0	0	0
1	251	6	unmapped	UPB_043433	19295	3085	50	1518	1468	420	28	67	67	82	55	67	667	690	315	45	214	214	256	205	80	3.203	2.943	2.976	3.475	2.314	1904	1877	1.679	1451	453	1401	476	117424	55225	0	0	0
1	252	6	unmapped	UPB_051599	19365	3090	50	1378	1299	415	31	53	53	69	47	68	591	642	366	57	226	226	244	151	61	3.63	2.995	2.628	2.919	2.896	1690	1662	1.86	1325	365	1246	416	103938	51380	0	0	0
1	253	6	unmapped	UPB_112098	19440	3085	45	2063	2061	242	11	53	53	73	56	76	540	550	284	51	269	269	303	233	76	7.417	7.146	5.407	8.169	2.969	2281	2289	2.891	2010	271	2008	281	107194	28582	0	0	0
1	254	6	unmapped	UPB_217818	19515	3090	45	966	978	223	22	50	50	62	44	70	615	639	316	49	279	279	308	238	77	2.726	2.578	2.616	3.912	4.832	1252	1288	1.447	916	336	928	360	50844	33245	0	0	0
1	255	6	unmapped	UPB_068983	19585	3085	45	1359	1383	214	15	52	52	68	49	72	1041	1069	436	40	254	254	303	205	67	1.661	1.633	1.639	1.899	1.936	2094	2146	0.732	1307	787	1331	815	71923	55575	0	0	0
1	256	6	unmapped	UPB_139176	19660	3090	50	964	933	293	31	54	54	71	49	69	690	700	347	49	268	268	306	206	67	2.156	2.035	2.139	2.32	3.683	1332	1311	1.109	910	422	879	432	74614	55964	0	0	0
1	257	6	unmapped	UPB_077910	19735	3090	55	705	669	221	33	59	59	68	41	60	756	778	376	48	251	251	310	339	109	1.279	1.157	1.228	1.222	3.39	1151	1137	0.355	646	505	610	527	53535	62246	0	0	0
1	258	6	unmapped	UPB_229473	19805	3090	55	1856	1745	604	34	47	47	66	47	71	852	971	717	73	248	248	332	356	107	2.995	2.349	2.786	2.9	5.029	2413	2421	1.583	1809	604	1698	723	139629	77646	0	0	0
1	259	6	unmapped	UPB_165216	19880	3085	45	1545	1553	243	15	81	81	86	55	63	537	568	312	54	265	265	279	199	71	5.382	4.858	4.153	5.478	2.73	1736	1775	2.428	1464	272	1472	303	80747	29524	0	0	0
1	260	6	unmapped	UPB_137182	19955	3090	50	701	654	223	34	62	62	89	66	74	575	581	293	50	215	215	253	194	76	1.775	1.617	1.402	1.594	2.757	999	958	0.828	639	360	592	366	52317	46499	0	0	0
1	261	6	unmapped	UPB_052128	20025	3090	50	1923	1747	533	30	52	52	72	58	80	660	669	324	48	248	248	279	198	70	4.541	4.026	3.538	4.289	3.073	2283	2116	2.183	1871	412	1695	421	139786	53547	0	0	0
1	262	6	unmapped	UPB_131621	20100	3090	50	2019	1933	546	28	54	54	69	52	75	687	691	320	46	238	238	282	199	70	4.376	4.148	3.981	4.355	2.4	2414	2332	2.13	1965	449	1879	453	154660	55260	0	0	0
1	263	6	unmapped	UPB_089164	20175	3090	50	742	714	252	35	57	57	71	48	67	530	553	279	50	216	216	250	197	78	2.182	1.95	1.748	2.102	2.894	999	994	1.125	685	314	657	337	57086	44260	0	0	0
1	264	6	unmapped	UPB_194684	20250	3090	55	656	638	217	34	52	52	68	46	67	2861	3077	1276	41	220	220	247	190	76	0.229	0.205	0.238	0.208	2.003	3245	3443	-2.128	604	2641	586	2857	51042	246196	0	0	0
1	265	6	unmapped	UPB_225406	20320	3090	50	1727	1619	484	29	52	52	67	47	70	711	962	782	81	248	248	274	184	67	3.618	2.195	3.234	2.992	3.925	2138	2281	1.855	1675	463	1567	714	129557	76927	0	0	0
1	266	6	unmapped	UPB_071004	20390	3085	45	2482	2502	345	13	67	67	88	87	98	584	602	295	49	240	240	297	235	79	7.02	6.727	6.481	7.251	2.106	2759	2797	2.812	2415	344	2435	362	130110	31304	0	0	0
1	267	6	DarkCorner	DarkCorner	20470	3095	50	33	38	19	50	33	33	47	56	119	1305	1318	466	35	230	230	285	299	104	0	0.005	0.009	0.01	3.33	1075	1093	Error	0	1075	5	1088	3062	105471	0	0	0
1	1	7	DarkCorner	DarkCorner	930	3145	50	33	37	16	43	33	33	38	18	47	1321	1343	425	31	441	441	491	267	54	0	0.004	0.011	0.011	3.909	880	906	Error	0	880	4	902	2999	107462	0	0	0
1	2	7	unmapped	UPB_078842	1005	3145	50	2923	2752	809	29	40	40	61	52	85	2439	2458	647	26	432	432	477	286	59	1.436	1.339	1.493	1.301	1.901	4890	4738	0.523	2883	2007	2712	2026	220174	196617	0	0	0
1	3	7	unmapped	UPB_174772	1075	3145	50	2446	2227	756	33	66	66	81	57	70	801	836	394	47	506	506	527	289	54	8.068	6.548	6.395	6.628	4.18	2675	2491	3.012	2380	295	2161	330	178126	66906	0	0	0
1	4	7	unmapped	UPB_039700	1150	3150	50	2667	2566	710	27	66	66	80	75	93	682	725	375	51	532	532	559	274	49	17.34	12.953	6.997	8.229	2.597	2751	2693	4.116	2601	150	2500	193	205293	58013	0	0	0
1	5	7	unmapped	UPB_135281	1225	3150	50	3246	3065	739	24	67	67	75	48	64	743	788	404	51	519	519	540	257	47	14.192	11.145	8.264	10.686	3.333	3403	3267	3.827	3179	224	2998	269	245178	63043	0	0	0
1	6	7	unmapped	UPB_188008	1300	3150	50	1929	1814	515	28	72	72	79	47	59	871	856	359	41	496	496	512	291	56	4.952	4.839	4.779	4.457	2.833	2232	2102	2.308	1857	375	1742	360	145104	68471	0	0	0
1	7	7	unmapped	UPB_188449	1370	3150	50	2519	2408	664	27	68	68	75	42	56	838	892	366	41	475	475	508	295	58	6.752	5.612	5.145	5.542	3.052	2814	2757	2.755	2451	363	2340	417	192651	71388	0	0	0
1	8	7		NA	1440	3145	65	39	47	26	55	51	51	65	47	72	481	508	251	49	521	521	547	271	49	0.3	0.308	0.085	0.084	3.582	-52	-17	-1.737	-12	-40	-4	-13	5586	60911	-50	0	0
1	9	7		NA	1515	3145	65	34	50	42	84	49	49	63	44	69	497	538	274	50	505	505	567	275	48	1.875	0.03	0.115	0.117	4.549	-23	34	0.907	-15	-8	1	33	6010	64614	-50	0	0
1	10	7	unmapped	UPB_097088	1590	3150	50	2232	2184	493	22	61	61	79	54	68	809	846	357	42	523	523	602	296	49	7.591	6.573	5.496	7.563	3.472	2457	2446	2.924	2171	286	2123	323	174708	67706	0	0	0
1	11	7	unmapped	UPB_143217	1665	3150	50	5341	4992	1248	25	84	84	108	79	73	793	813	388	47	578	578	581	280	48	24.451	20.885	12.562	17.747	3.657	5472	5143	4.612	5257	215	4908	235	399361	65002	0	0	0
1	12	7	unmapped	UPB_126747	1735	3150	50	3051	2853	726	25	77	77	97	73	75	828	843	321	38	547	547	588	304	51	10.584	9.378	8.68	10.08	2.898	3255	3072	3.404	2974	281	2776	296	228235	67441	0	0	0
1	13	7	unmapped	UPB_083572	1810	3150	45	1275	1273	230	18	56	56	76	56	73	939	892	447	50	541	541	583	313	53	3.063	3.467	2.418	3.405	3.333	1617	1568	1.615	1219	398	1217	351	66187	46408	0	0	0
1	14	7	unmapped	UPB_180484	1880	3145	45	2682	2676	384	14	70	70	98	94	95	876	898	394	43	510	510	533	273	51	7.137	6.716	5.381	7.022	2.508	2978	2994	2.835	2612	366	2606	388	139150	46698	0	0	0
1	15	7	unmapped	UPB_138568	1955	3150	50	3204	3024	778	25	68	68	106	105	99	846	928	435	46	571	571	608	311	51	11.404	8.28	7.664	8.242	3.028	3411	3313	3.511	3136	275	2956	357	241931	74202	0	0	0
1	16	7	unmapped	UPB_036468	2030	3150	50	2267	2170	511	23	59	59	85	75	88	925	951	398	41	610	610	636	302	47	7.01	6.191	5.717	6.818	3.295	2523	2452	2.809	2208	315	2111	341	173566	76094	0	0	0
1	17	7	unmapped	UPB_008970	2105	3150	50	2839	2637	680	25	73	73	88	63	71	959	1023	361	35	624	624	655	278	42	8.257	6.426	6.853	8.106	3.005	3101	2963	3.046	2766	335	2564	399	210974	81825	0	0	0
1	18	7	unmapped	UPB_127201	2175	3150	50	2003	1845	550	29	58	58	81	65	80	911	903	419	46	606	606	626	277	44	6.377	6.017	4.163	5.225	3.434	2250	2084	2.673	1945	305	1787	297	147597	72265	0	0	0
1	19	7	unmapped	UPB_003709	2250	3145	45	2384	2360	285	12	60	60	82	69	84	1011	989	384	38	595	595	639	355	55	5.587	5.838	4.58	6.425	2.966	2740	2694	2.482	2324	416	2300	394	122710	51419	0	0	0
1	20	7	unmapped	UPB_148163	2325	3145	45	4202	4272	462	10	73	73	102	98	96	844	860	377	43	598	598	637	328	51	16.785	16.027	11.475	13.688	2.55	4375	4461	4.069	4129	246	4199	262	222155	44740	0	0	0
1	21	7	unmapped	UPB_197194	2400	3150	40	876	890	161	18	60	60	82	83	101	905	879	292	33	621	621	645	316	48	2.873	3.217	2.398	2.795	2.211	1100	1088	1.523	816	284	830	258	46284	45711	0	0	0
1	22	7	unmapped	UPB_115290	2470	3150	50	2249	2152	564	26	66	66	102	128	125	951	949	404	42	635	635	699	354	50	6.908	6.643	5.348	6.595	3.461	2499	2400	2.788	2183	316	2086	314	172142	75933	0	0	0
1	23	7	unmapped	UPB_064784	2545	3150	50	3262	3106	735	23	72	72	86	67	77	937	981	412	41	699	699	694	337	48	13.403	10.759	7.46	8.767	2.566	3428	3316	3.745	3190	238	3034	282	248471	78519	0	0	0
1	24	7	unmapped	UPB_106451	2615	3145	45	4607	4630	513	11	100	100	134	115	85	939	977	349	35	640	640	677	298	44	15.074	13.442	13.153	13.412	2.367	4806	4867	3.914	4507	299	4530	337	240747	50793	0	0	0
1	25	7	unmapped	UPB_174467	2690	3145	45	1658	1650	298	18	74	74	106	95	89	816	876	347	39	624	624	644	264	40	8.25	6.254	5.091	6.133	3.337	1776	1828	3.044	1584	192	1576	252	85796	45539	0	0	0
1	26	7	unmapped	UPB_149296	2765	3145	50	3533	3206	1009	31	85	85	104	68	65	1045	1079	373	34	674	674	689	307	44	9.294	7.706	6.581	6.356	2.674	3819	3526	3.216	3448	371	3121	405	256483	86303	0	0	0
1	27	7		NA	2835	3150	65	33	38	19	50	85	85	98	69	70	654	708	316	44	681	681	700	315	45	1.926	-1.741	0.297	0.292	3.116	-79	-20	0.946	-52	-27	-47	27	4619	85018	-50	0	0
1	28	7	unmapped	UPB_131395	2910	3150	50	2688	2587	598	23	58	58	71	48	67	1115	1197	559	46	721	721	734	337	45	6.675	5.313	5.151	5.178	2.97	3024	3005	2.739	2630	394	2529	476	206921	95731	0	0	0
1	29	7	unmapped	UPB_050624	2980	3150	50	2075	1918	587	30	63	63	76	57	75	762	830	327	39	664	664	681	326	47	20.531	11.175	7.178	7.677	3.193	2110	2021	4.36	2012	98	1855	166	153453	66406	0	0	0
1	30	7	unmapped	UPB_179053	3055	3145	55	1166	1080	337	31	67	67	76	53	69	907	950	400	42	717	717	709	331	46	5.784	4.348	2.551	2.932	3.255	1289	1246	2.532	1099	190	1013	233	86405	75985	0	0	0
1	31	7	unmapped	UPB_000166	3130	3150	50	2555	2405	566	23	68	68	77	47	61	1028	1067	438	41	743	743	753	311	41	8.726	7.213	5.639	6.882	2.93	2772	2661	3.125	2487	285	2337	324	192393	85384	0	0	0
1	32	7	unmapped	UPB_022392	3205	3150	45	2127	2167	287	13	62	62	71	47	66	1102	1103	427	38	745	745	768	319	41	5.784	5.88	4.398	4.333	2.045	2422	2463	2.532	2065	357	2105	358	112704	57357	0	0	0
1	33	7	unmapped	UPB_006289	3275	3145	45	2183	2154	306	14	59	59	86	72	83	957	1037	422	40	768	768	772	345	44	11.238	7.788	4.558	7.631	3.248	2313	2364	3.49	2124	189	2095	269	112025	53918	0	0	0
1	34	7	unmapped	UPB_196858	3345	3150	25	691	733	165	22	85	85	184	213	115	1091	1076	339	31	812	812	833	385	46	2.172	2.455	1.941	2.098	2.383	885	912	1.119	606	279	648	264	8798	12913	0	0	0
1	35	7	unmapped	UPB_208160	3425	3145	55	903	830	302	36	61	61	118	165	139	1509	1704	794	46	750	750	785	356	45	1.109	0.806	1.002	0.789	4.7	1601	1723	0.15	842	759	769	954	66435	136304	0	0	0
1	36	7	unmapped	UPB_202430	3495	3150	50	2355	2243	663	29	53	53	70	52	74	954	1004	343	34	795	795	792	332	41	14.478	10.478	6.876	8.927	3.335	2461	2399	3.856	2302	159	2190	209	179419	80306	0	0	0
1	37	7	unmapped	UPB_182264	3570	3145	55	508	483	203	42	56	56	74	53	71	5916	5928	1389	23	755	755	797	350	43	0.088	0.083	0.089	0.073	2.37	5613	5600	-3.513	452	5161	427	5173	38631	474205	0	0	0
1	38	7	unmapped	UPB_122728	3645	3150	50	4085	3839	913	23	70	70	86	61	70	1116	1169	468	40	777	777	825	337	40	11.844	9.615	9.387	11.181	3.518	4354	4161	3.566	4015	339	3769	392	307144	93485	0	0	0
1	39	7	unmapped	UPB_031174	3715	3145	45	3325	3364	452	13	70	70	105	94	89	1020	1088	356	32	786	786	841	352	41	13.91	10.907	9.373	12.279	3.22	3489	3596	3.798	3255	234	3294	302	174917	56561	0	0	0
1	40	7	unmapped	UPB_114142	3790	3150	50	3920	3758	904	24	77	77	102	85	83	1094	1144	434	37	746	746	790	351	44	11.043	9.249	8.129	9.693	2.841	4191	4079	3.465	3843	348	3681	398	300643	91516	0	0	0
1	41	7	unmapped	UPB_062484	3865	3150	45	1374	1364	238	17	56	56	78	56	71	1234	1248	470	37	791	791	808	345	42	2.975	2.862	2.328	2.647	2.432	1761	1765	1.573	1318	443	1308	457	70919	64880	0	0	0
1	42	7	unmapped	UPB_156196	3935	3150	50	3131	2987	774	25	57	57	71	43	60	1166	1166	534	45	778	778	823	345	41	7.923	7.552	5.63	5.811	2.763	3462	3318	2.986	3074	388	2930	388	238944	93269	0	0	0
1	43	7	unmapped	UPB_183060	4010	3150	50	3753	3555	860	24	67	67	79	51	64	1135	1136	384	33	768	768	831	348	41	10.044	9.478	7.739	9.163	2.497	4053	3856	3.328	3686	367	3488	368	284367	90859	0	0	0
1	44	7	unmapped	UPB_175091	4085	3150	50	1215	1168	353	30	69	69	75	46	61	970	1082	458	42	808	808	833	359	43	7.074	4.011	2.798	3.881	3.645	1308	1373	2.823	1146	162	1099	274	93434	86535	0	0	0
1	45	7	unmapped	UPB_113282	4155	3150	50	4052	3824	985	25	74	74	92	66	71	1202	1250	380	30	833	833	881	330	37	10.78	8.993	8.353	10.324	2.831	4347	4167	3.43	3978	369	3750	417	305929	99999	0	0	0
1	46	7	unmapped	UPB_056524	4230	3150	50	1509	1471	392	26	74	74	91	61	67	988	1085	438	40	851	851	872	348	39	10.474	5.97	4.374	6.188	4.455	1572	1631	3.389	1435	137	1397	234	117703	86816	0	0	0
1	47	7	unmapped	UPB_117140	4305	3150	50	1193	1141	383	33	61	61	71	44	61	1109	1100	494	44	922	922	901	371	41	6.053	6.067	2.538	3.118	5.049	1319	1258	2.598	1132	187	1080	178	91267	87977	0	0	0
1	48	7	unmapped	UPB_079391	4375	3145	55	1048	999	337	33	62	62	77	57	74	1805	1913	771	40	949	949	938	334	35	1.152	0.972	1.2	1.098	3.257	1842	1901	0.204	986	856	937	964	79938	153033	0	0	0
1	49	7	unmapped	UPB_066623	4450	3150	50	2874	2724	694	25	70	70	100	94	94	1151	1182	439	37	904	904	907	362	39	11.352	9.547	5.648	7.835	3.197	3051	2932	3.505	2804	247	2654	278	217954	94539	0	0	0
1	50	7	unmapped	UPB_180263	4525	3150	50	1422	1375	403	29	65	65	100	98	98	1189	1304	508	38	924	924	944	368	38	5.121	3.447	3.357	3.213	3.257	1622	1690	2.356	1357	265	1310	380	109972	104283	0	0	0
1	51	7	unmapped	UPB_011559	4595	3145	50	2270	2075	700	33	61	61	76	50	65	1052	1071	390	36	887	887	903	343	37	13.388	10.946	5.581	6.026	3.092	2374	2198	3.743	2209	165	2014	184	166002	85648	0	0	0
1	52	7	unmapped	UPB_175075	4670	3150	50	2751	2577	687	26	74	74	81	49	60	1270	1311	508	38	859	859	882	373	42	6.513	5.538	5.238	5.177	2.637	3088	2955	2.703	2677	411	2503	452	206156	104874	0	0	0
1	53	7	unmapped	UPB_073231	4745	3150	50	1961	1857	503	27	68	68	84	59	70	1091	1135	438	38	893	893	938	331	35	9.561	7.393	4.43	5.7	2.952	2091	2031	3.257	1893	198	1789	242	148532	90803	0	0	0
1	54	7	unmapped	UPB_114028	4815	3150	50	4585	4244	1153	27	81	81	101	71	70	1132	1167	411	35	860	860	913	363	39	16.559	13.56	10.972	13.07	2.758	4776	4470	4.05	4504	272	4163	307	339507	93331	0	0	0
1	55	7	unmapped	UPB_020765	4890	3150	50	3647	3454	837	24	81	81	102	71	69	1220	1251	442	35	910	910	947	384	40	11.503	9.891	7.264	9.92	3.489	3876	3714	3.524	3566	310	3373	341	276351	100042	0	0	0
1	56	7	unmapped	UPB_043759	4960	3145	45	3353	3347	412	12	93	93	112	84	75	1147	1223	494	40	917	917	924	360	38	14.174	10.634	6.714	8.257	2.359	3490	3560	3.825	3260	230	3254	306	174034	63621	0	0	0
1	57	7	unmapped	UPB_180972	5035	3150	50	1138	1157	312	26	72	72	95	77	81	1168	1166	385	33	965	965	983	380	38	5.251	5.398	3.206	3.695	2.779	1269	1286	2.393	1066	203	1085	201	92553	93253	0	0	0
1	58	7	unmapped	UPB_100924	5110	3150	50	2855	2792	668	23	75	75	86	50	58	1203	1184	453	38	955	955	961	385	40	11.21	11.865	7.4	7.689	2.666	3028	2946	3.487	2780	248	2717	229	223397	94746	0	0	0
1	59	7	unmapped	UPB_232304	5180	3150	50	2279	2145	635	29	67	67	81	51	62	1188	1252	394	31	973	973	985	367	37	10.288	7.448	6.284	6.365	3.343	2427	2357	3.363	2212	215	2078	279	171632	100128	0	0	0
1	60	7	unmapped	UPB_039166	5255	3145	45	2001	1969	333	16	74	74	88	62	70	1255	1313	451	34	964	964	984	361	36	6.622	5.43	4.365	5.19	2.501	2218	2244	2.727	1927	291	1895	349	102377	68300	0	0	0
1	61	7	unmapped	UPB_170687	5330	3150	50	2632	2491	677	27	66	66	85	63	74	1104	1168	408	34	942	942	977	377	38	15.84	10.73	7.471	8.884	4.303	2728	2651	3.985	2566	162	2425	226	199291	93424	0	0	0
1	62	7	unmapped	UPB_228662	5400	3145	45	1243	1213	227	18	66	66	84	59	70	1202	1142	436	38	890	890	933	356	38	3.772	4.552	2.6	3.589	3.233	1489	1399	1.915	1177	312	1147	252	63082	59386	0	0	0
1	63	7	unmapped	UPB_155338	5475	3150	45	2524	2480	319	12	75	75	92	65	70	1297	1331	506	38	865	865	921	383	41	5.669	5.161	4.426	5.449	2.952	2881	2871	2.503	2449	432	2405	466	128958	69186	0	0	0
1	64	7	unmapped	UPB_191675	5550	3150	45	1709	1728	275	15	78	78	88	54	61	1221	1222	536	43	872	872	946	415	43	4.673	4.714	3.824	4.056	2.467	1980	2000	2.224	1631	349	1650	350	89834	63563	0	0	0
1	65	7	unmapped	UPB_144309	5620	3150	45	3921	3927	377	9	84	84	100	66	66	1293	1275	496	38	927	927	958	402	41	10.484	11.043	8.005	10.323	2.761	4203	4191	3.39	3837	366	3843	348	204202	66300	0	0	0
1	66	7	unmapped	UPB_091792	5695	3150	45	1431	1400	223	15	78	78	89	60	67	1224	1245	500	40	919	919	933	391	41	4.436	4.055	3.969	4.274	2.845	1658	1648	2.149	1353	305	1322	326	72816	64726	0	0	0
1	67	7	unmapped	UPB_019592	5770	3150	40	984	979	199	20	57	57	67	38	56	1271	1270	428	33	900	900	947	398	42	2.499	2.492	1.877	1.879	1.717	1298	1292	1.321	927	371	922	370	50916	66063	0	0	0
1	68	7	unmapped	UPB_103215	5840	3150	45	1786	1811	292	16	56	56	69	43	62	1132	1209	399	33	917	917	944	414	43	8.047	6.01	5.72	7.708	4.229	1945	2047	3.008	1730	215	1755	292	94188	62885	0	0	0
1	69	7	unmapped	UPB_215807	5915	3150	50	2493	2407	629	26	70	70	90	60	66	1225	1235	434	35	911	911	953	407	42	7.717	7.213	4.441	6.238	2.889	2737	2661	2.948	2423	314	2337	324	192555	98839	0	0	0
1	70	7	unmapped	UPB_166703	5990	3145	55	1446	1340	464	34	72	72	87	55	63	2270	2926	1757	60	941	941	938	370	39	1.034	0.639	1.088	0.718	4.068	2703	3253	0.048	1374	1329	1268	1985	107213	234068	0	0	0
1	71	7	unmapped	UPB_119830	6060	3150	50	1866	1728	558	32	71	71	79	40	50	1240	1326	463	34	936	936	949	380	40	5.905	4.249	3.447	4.382	2.778	2099	2047	2.562	1795	304	1657	390	138277	106060	0	0	0
1	72	7	unmapped	UPB_096038	6135	3150	50	2503	2351	626	26	80	80	98	64	65	1216	1232	475	38	968	968	963	399	41	9.77	8.602	6.194	6.449	3.073	2671	2535	3.288	2423	248	2271	264	188073	98563	0	0	0
1	73	7	unmapped	UPB_147447	6210	3150	50	2459	2298	653	28	84	84	105	74	70	1413	1444	523	36	962	962	977	385	39	5.266	4.593	3.983	4.284	3.29	2826	2696	2.397	2375	451	2214	482	183842	115496	0	0	0
1	74	7	unmapped	UPB_068910	6280	3150	45	2902	2855	284	9	72	72	90	64	71	1324	1340	410	30	875	875	907	375	41	6.303	5.985	5.206	7.39	3.021	3279	3248	2.656	2830	449	2783	465	148448	69655	0	0	0
1	75	7	unmapped	UPB_056456	6355	3150	50	1863	1797	469	26	62	62	75	51	68	1233	1321	451	34	929	929	939	396	42	5.924	4.426	4.6	4.057	2.388	2105	2127	2.567	1801	304	1735	392	143753	105700	0	0	0
1	76	7	unmapped	UPB_126887	6430	3150	45	1961	1924	211	10	75	75	85	54	63	1194	1280	437	34	935	935	957	395	41	7.282	5.359	5.236	5.468	2.701	2145	2194	2.864	1886	259	1849	345	100061	66560	0	0	0
1	77	7	unmapped	UPB_229994	6500	3150	50	2284	2187	574	26	75	75	86	57	66	1258	1276	496	38	904	904	949	393	41	6.24	5.677	4.968	5.885	3.928	2563	2484	2.642	2209	354	2112	372	174988	102119	0	0	0
1	78	7	unmapped	UPB_044224	6575	3150	55	2405	2286	514	22	75	75	87	55	63	1727	1907	783	41	954	954	972	384	39	3.014	2.32	2.526	2.781	2.758	3103	3164	1.592	2330	773	2211	953	182862	152528	0	0	0
1	79	7	unmapped	UPB_157858	6650	3150	50	4334	3990	996	24	82	82	105	105	100	1225	1274	459	36	971	971	1011	408	40	16.74	12.898	7.876	11.371	2.862	4506	4211	4.065	4252	254	3908	303	319217	101898	0	0	0
1	80	7	unmapped	UPB_087307	6720	3150	45	2284	2266	243	10	81	81	108	119	110	1388	1425	476	33	987	987	1027	371	36	5.494	4.989	4.167	5.479	2.591	2604	2623	2.458	2203	401	2185	438	117854	74108	0	0	0
1	81	7	unmapped	UPB_048747	6795	3150	50	3184	2970	717	24	82	82	97	63	64	1320	1355	512	37	1004	1004	1007	423	42	9.816	8.228	4.95	7.802	3.328	3418	3239	3.295	3102	316	2888	351	237633	108388	0	0	0
1	82	7	unmapped	UPB_211630	6870	3150	50	2363	2204	527	23	89	89	108	75	69	1430	1441	505	35	983	983	983	408	41	5.087	4.618	3.793	4.089	2.411	2721	2573	2.347	2274	447	2115	458	176287	115309	0	0	0
1	83	7	unmapped	UPB_164588	6945	3150	50	1830	1699	488	28	88	88	110	80	72	1319	1344	469	34	937	937	934	338	36	4.56	3.958	2.84	3.747	2.986	2124	2018	2.189	1742	382	1611	407	135911	107518	0	0	0
1	84	7		NA	7015	3150	65	41	46	25	54	74	74	103	87	84	1033	1006	424	42	998	998	1042	402	38	-0.943	-3.5	0.088	0.125	3.598	2	-20	Error	-33	35	-28	8	5559	120692	-50	0	0
1	85	7	unmapped	UPB_026028	7090	3150	50	1558	1519	410	26	84	84	115	96	83	1137	1165	423	36	999	999	1003	406	40	10.681	8.645	4.36	4.738	3.005	1612	1601	3.417	1474	138	1435	166	121556	93165	0	0	0
1	86	7		NA	7160	3150	65	37	42	20	47	68	68	84	67	79	887	888	358	40	1052	1052	1048	440	41	0.188	0.159	0.118	0.127	3.234	-196	-190	-2.412	-31	-165	-26	-164	5021	106505	-50	0	0
1	87	7	unmapped	UPB_056479	7235	3150	50	1929	1878	466	24	71	71	79	49	62	1239	1284	471	36	1063	1063	1083	453	41	10.557	8.176	4.013	5.018	2.875	2034	2028	3.4	1858	176	1807	221	150217	102687	0	0	0
1	88	7	unmapped	UPB_190141	7310	3150	50	1059	995	309	31	76	76	92	58	63	1416	1462	593	40	1026	1026	1046	396	37	2.521	2.108	1.673	1.838	3.645	1373	1355	1.334	983	390	919	436	79577	116997	0	0	0
1	89	7	unmapped	UPB_134565	7380	3145	45	1492	1456	233	16	70	70	97	71	73	1332	1305	400	30	958	958	1003	373	37	3.802	3.994	3.347	3.674	2.684	1796	1733	1.927	1422	374	1386	347	75689	67836	0	0	0
1	90	7	unmapped	UPB_089915	7455	3150	50	2686	2565	656	25	68	68	93	69	74	1512	1525	488	32	922	922	963	412	42	4.437	4.141	3.83	5.212	3.325	3208	3100	2.15	2618	590	2497	603	205223	121968	0	0	0
1	91	7	unmapped	UPB_029676	7525	3150	45	2863	2847	335	11	75	75	106	82	77	1516	1591	551	34	985	985	1018	444	43	5.25	4.574	3.912	5.082	2.26	3319	3378	2.392	2788	531	2772	606	148069	82756	0	0	0
1	92	7	unmapped	UPB_017728	7605	3150	50	1594	1497	505	33	79	79	99	84	84	1833	1905	823	43	983	983	1043	434	41	1.782	1.538	1.645	1.799	4.562	2365	2340	0.834	1515	850	1418	922	119766	152419	0	0	0
1	93	7		NA	7675	3150	65	45	51	28	54	74	74	125	163	130	955	959	342	35	969	969	1023	387	37	2.071	2.3	0.109	0.116	3.972	-43	-33	1.051	-29	-14	-23	-10	6117	115031	-50	0	0
1	94	7	unmapped	UPB_223466	7745	3145	40	699	699	176	25	66	66	105	143	136	1507	1467	515	35	977	977	1016	382	37	1.194	1.292	1.014	1.168	2.59	1163	1123	0.256	633	530	633	490	36336	76294	0	0	0
1	95	7	unmapped	UPB_179867	7825	3150	50	1430	1329	441	33	69	69	79	50	63	1445	1501	502	33	976	976	1015	412	40	2.902	2.4	2.526	2.498	3.97	1830	1785	1.537	1361	469	1260	525	106351	120044	0	0	0
1	96	7	unmapped	UPB_161904	7895	3150	50	3573	3373	772	22	76	76	103	81	78	1170	1263	458	36	994	994	1049	380	36	19.869	12.257	11.629	10.628	3.03	3673	3566	4.312	3497	176	3297	269	269859	101013	0	0	0
1	97	7	unmapped	UPB_062347	7970	3150	50	1844	1804	461	25	80	80	104	83	79	1398	1485	565	38	974	974	1058	422	39	4.16	3.374	2.953	3.54	3.065	2188	2235	2.057	1764	424	1724	511	144318	118783	0	0	0
1	98	7	unmapped	UPB_161974	8040	3145	45	3622	3652	545	14	81	81	112	104	92	1336	1322	428	32	942	942	974	414	42	8.987	9.397	9.215	10.754	3.014	3935	3951	3.168	3541	394	3571	380	189924	68764	0	0	0
1	99	7	unmapped	UPB_000263	8115	3150	50	1953	1892	460	24	87	87	118	105	88	1615	1715	678	39	959	959	996	382	38	2.845	2.388	2.456	3.076	3.076	2522	2561	1.508	1866	656	1805	756	151323	137175	0	0	0
1	100	7	unmapped	UPB_176703	8190	3150	50	1647	1584	375	23	75	75	95	64	67	1233	1275	434	34	1005	1005	1038	358	34	6.895	5.589	3.78	4.367	2.463	1800	1779	2.785	1572	228	1509	270	126693	101971	0	0	0
1	101	7	unmapped	UPB_084496	8260	3150	50	3746	3502	901	25	83	83	96	66	68	1269	1288	408	31	1010	1010	1035	408	39	14.143	12.299	8.949	11.172	3.011	3922	3697	3.822	3663	259	3419	278	280130	103034	0	0	0
1	102	7	unmapped	UPB_064357	8335	3150	50	1749	1733	408	23	88	88	100	63	63	1318	1275	450	35	990	990	1008	385	38	5.064	5.772	3.531	3.724	2.204	1989	1930	2.34	1661	328	1645	285	138667	101996	0	0	0
1	103	7	unmapped	UPB_139829	8405	3150	50	1784	1648	501	30	68	68	82	51	62	1245	1317	462	35	965	965	980	406	41	6.129	4.489	4.401	4.408	3.884	1996	1932	2.616	1716	280	1580	352	131842	105393	0	0	0
1	104	7	unmapped	UPB_184834	8480	3145	45	1701	1738	242	13	61	61	80	63	78	1443	1393	412	29	981	981	1008	395	39	3.55	4.07	2.747	3.953	2.55	2102	2089	1.828	1640	462	1677	412	90352	72410	0	0	0
1	105	7	unmapped	UPB_231375	8555	3150	45	1418	1394	210	15	50	50	65	46	70	1143	1168	401	34	1067	1067	1099	423	38	18	13.307	3.389	4.75	2.555	1444	1445	4.17	1368	76	1344	101	72478	60759	0	0	0
1	106	7	unmapped	UPB_068997	8630	3150	50	2288	2093	536	25	63	63	78	64	82	1501	1558	558	35	1000	1000	1076	411	38	4.441	3.638	3.302	3.858	2.826	2726	2588	2.151	2225	501	2030	558	167443	124621	0	0	0
1	107	7	unmapped	UPB_129170	8700	3150	50	2050	1952	505	25	78	78	103	80	77	1204	1248	485	38	1025	1025	1091	434	39	11.017	8.404	5.108	6.079	2.967	2151	2097	3.462	1972	179	1874	223	156192	99829	0	0	0
1	108	7	unmapped	UPB_214693	8770	3150	65	337	305	196	64	60	60	75	59	78	1041	1060	434	40	1040	1040	1099	502	45	277	12.25	0.855	0.617	4.4	278	265	8.114	277	1	245	20	36575	127160	-50	0	0
1	109	7	unmapped	UPB_037885	8850	3150	50	1337	1329	365	27	49	49	68	57	83	1354	1344	469	34	1058	1058	1419	4136	291	4.351	4.476	2.758	3.557	3.268	1584	1566	2.121	1288	296	1280	286	106324	107502	0	0	0
1	110	7	unmapped	UPB_140298	8920	3150	50	4273	3751	1404	37	84	84	110	85	77	2034	5632	12722	225	1010	1010	1419	4511	317	4.091	0.793	4.076	2.325	6.913	5213	8289	2.032	4189	1024	3667	4622	300114	450537	0	0	0
1	111	7	unmapped	UPB_226333	8995	3150	50	1750	1723	403	23	87	87	104	72	69	1556	1660	672	40	991	991	987	411	41	2.943	2.445	2.468	2.664	2.833	2228	2305	1.557	1663	565	1636	669	137843	132800	0	0	0
1	112	7	unmapped	UPB_079156	9070	3145	45	1127	1132	226	19	82	82	96	59	61	1382	1401	393	28	993	993	1002	445	44	2.686	2.574	2.367	2.777	2.583	1434	1458	1.426	1045	389	1050	408	58858	72844	0	0	0
1	113	7	unmapped	UPB_193580	9140	3150	65	508	464	311	67	72	72	92	61	66	1143	1207	422	34	984	984	988	434	43	2.742	1.758	0.967	0.947	6.367	595	615	1.455	436	159	392	223	55645	144875	-50	0	0
1	114	7	unmapped	UPB_152951	9215	3150	50	2611	2501	575	22	66	66	84	55	65	1499	1649	813	49	850	850	905	392	43	3.921	3.048	3.558	3.81	3.392	3194	3234	1.971	2545	649	2435	799	200094	131931	0	0	0
1	115	7	unmapped	UPB_097858	9285	3150	45	1589	1593	241	15	81	81	96	66	68	1311	1341	483	36	874	874	918	372	40	3.451	3.238	2.692	3.06	2.336	1945	1979	1.787	1508	437	1512	467	82850	69744	0	0	0
1	116	7	unmapped	UPB_212340	9360	3150	50	1668	1634	420	25	79	79	100	79	79	1209	1156	421	36	931	931	945	365	38	5.716	6.911	4.289	4.345	2.634	1867	1780	2.515	1589	278	1555	225	130735	92494	0	0	0
1	117	7	unmapped	UPB_125848	9435	3150	50	1110	1097	286	26	78	78	85	46	54	1263	1225	396	32	898	898	934	366	39	2.827	3.116	2.214	2.705	2.64	1397	1346	1.499	1032	365	1019	327	87792	98023	0	0	0
1	118	7	unmapped	UPB_075895	9505	3150	45	2295	2305	318	13	79	79	86	54	62	1286	1288	428	33	872	872	937	394	42	5.353	5.351	4.77	5.475	2.387	2630	2642	2.42	2216	414	2226	416	119866	66972	0	0	0
1	119	7	unmapped	UPB_054578	9580	3150	50	4334	4000	946	23	94	94	110	77	70	1273	1339	480	35	960	960	1014	487	48	13.546	10.306	8.439	10.649	3.193	4553	4285	3.76	4240	313	3906	379	320020	107117	0	0	0
1	120	7	unmapped	UPB_097728	9655	3150	50	2300	2201	521	23	92	92	105	61	58	1396	1365	424	31	934	934	946	383	40	4.779	4.893	3.714	4.637	2.619	2670	2540	2.257	2208	462	2109	431	176112	109223	0	0	0
1	121	7	unmapped	UPB_054897	9725	3150	45	2231	2263	310	13	74	74	94	60	63	1182	1244	390	31	873	873	905	404	44	6.981	5.9	5.736	7.487	3.302	2466	2560	2.803	2157	309	2189	371	117651	64676	0	0	0
1	122	7	unmapped	UPB_100999	9800	3150	45	1097	1117	236	21	69	69	87	57	65	1409	1381	450	32	858	858	910	406	44	1.866	2.004	1.584	2.318	2.789	1579	1571	0.9	1028	551	1048	523	58098	71802	0	0	0
1	123	7	unmapped	UPB_124757	9875	3150	50	2519	2456	557	22	77	77	96	68	70	1341	1343	478	35	987	987	954	388	40	6.898	6.683	4.913	5.684	2.382	2796	2735	2.786	2442	354	2379	356	196510	107413	0	0	0
1	124	7	unmapped	UPB_044644	9950	3150	45	2563	2537	294	11	85	85	105	82	78	1218	1199	375	31	911	911	929	370	39	8.072	8.514	6.513	7.058	2.203	2785	2740	3.013	2478	307	2452	288	131916	62356	0	0	0
1	125	7	unmapped	UPB_192053	10020	3150	50	1177	1149	290	25	73	73	94	67	71	1155	1183	371	31	925	925	1089	1636	150	4.8	4.171	2.731	3.286	2.4	1334	1334	2.263	1104	230	1076	258	91896	94610	0	0	0
1	126	7	unmapped	UPB_010198	10095	3150	50	3304	3152	647	20	88	88	100	67	67	1149	1208	404	33	950	950	1180	1826	154	16.161	11.876	8.952	10.17	2.797	3415	3322	4.014	3216	199	3064	258	252158	96612	0	0	0
1	127	7	unmapped	UPB_170911	10170	3150	50	1395	1347	344	25	89	89	106	71	66	1179	1193	445	37	884	884	918	397	43	4.427	4.071	2.68	2.966	2.623	1601	1567	2.146	1306	295	1258	309	107739	95402	0	0	0
1	128	7	unmapped	UPB_157044	10240	3150	50	2972	2853	656	22	89	89	107	66	61	1298	1307	497	38	867	867	913	371	40	6.689	6.282	5.462	5.948	2.478	3314	3204	2.742	2883	431	2764	440	228233	104586	0	0	0
1	129	7	unmapped	UPB_081221	10310	3150	45	1186	1170	212	18	70	70	94	63	67	1247	1289	347	26	850	850	890	379	42	2.811	2.506	2.13	2.479	1.868	1513	1539	1.491	1116	397	1100	439	60822	67017	0	0	0
1	130	7	unmapped	UPB_109905	10385	3150	45	3284	3266	370	11	86	86	110	75	68	1225	1272	431	33	819	819	876	388	44	7.877	7.02	5.632	8.438	2.943	3604	3633	2.978	3198	406	3180	453	169850	66144	0	0	0
1	131	7	unmapped	UPB_122475	10460	3150	50	3068	2937	595	20	92	92	116	85	73	1121	1177	403	34	863	863	873	361	41	11.535	9.061	6.987	8.252	2.364	3234	3159	3.528	2976	258	2845	314	234936	94166	0	0	0
1	132	7	unmapped	UPB_044498	10535	3150	50	1579	1537	379	24	78	78	107	79	73	1264	1283	471	36	839	839	845	337	39	3.532	3.286	2.678	3.198	2.909	1926	1903	1.82	1501	425	1459	444	122996	102667	0	0	0
1	133	7	unmapped	UPB_177134	10610	3150	50	1619	1517	480	31	78	78	94	55	58	1467	1514	456	30	773	773	838	355	42	2.22	1.942	2.027	2.22	2.867	2235	2180	1.151	1541	694	1439	741	121347	121116	0	0	0
1	134	7	unmapped	UPB_014457	10680	3150	50	1807	1756	452	25	74	74	81	43	53	1240	1271	492	38	704	704	799	359	44	3.233	2.966	2.806	3.421	2.576	2269	2249	1.693	1733	536	1682	567	140482	101668	0	0	0
1	135	7	unmapped	UPB_018452	10755	3150	50	1840	1774	454	25	69	69	79	49	62	1433	1552	522	33	758	758	792	332	41	2.624	2.147	2.396	2.564	2.735	2446	2499	1.392	1771	675	1705	794	141941	124159	0	0	0
1	136	7	unmapped	UPB_042985	10825	3150	50	2800	2599	743	28	78	78	98	68	69	1278	1276	416	32	768	768	792	334	42	5.337	4.963	4.262	4.688	2.379	3232	3029	2.416	2722	510	2521	508	207886	102054	0	0	0
1	137	7	unmapped	UPB_166752	10900	3150	50	1086	1065	281	26	83	83	97	62	63	1131	1139	399	35	787	787	836	355	42	2.916	2.79	2.176	2.624	2.864	1347	1334	1.544	1003	344	982	352	85234	91115	0	0	0
1	138	7	unmapped	UPB_137231	10975	3150	55	979	950	241	25	78	78	94	63	67	1181	1250	519	41	742	742	765	369	48	2.052	1.717	1.727	1.793	2.573	1340	1380	1.037	901	439	872	508	76021	100028	0	0	0
1	139	7	unmapped	UPB_088606	11045	3150	50	1540	1430	433	30	77	77	92	62	67	1245	1202	424	35	663	663	728	356	48	2.514	2.51	2.365	2.824	2.739	2045	1892	1.33	1463	582	1353	539	114426	96151	0	0	0
1	140	7	unmapped	UPB_008836	11120	3150	50	2191	2112	501	23	68	68	95	69	72	1220	1248	398	31	751	751	766	334	43	4.527	4.113	3.804	4.754	2.359	2592	2541	2.178	2123	469	2044	497	168964	99811	0	0	0
1	141	7	unmapped	UPB_227006	11195	3150	50	1020	1044	279	26	68	68	90	60	66	1050	1085	372	34	792	792	815	335	41	3.69	3.331	2.254	3.418	3.351	1210	1269	1.884	952	258	976	293	83507	86796	0	0	0
1	142	7	unmapped	UPB_218523	11265	3150	50	593	571	183	32	73	73	91	58	63	1153	1171	482	41	787	787	774	313	40	1.421	1.297	1.277	1.159	2.678	886	882	0.507	520	366	498	384	45705	93641	0	0	0
1	143	7	unmapped	UPB_106317	11340	3150	50	3156	2993	669	22	84	84	91	55	60	1072	1106	436	39	807	807	821	401	48	11.592	9.729	8.089	8.856	2.961	3337	3208	3.535	3072	265	2909	299	239447	88471	0	0	0
1	144	7	SM_11	SM_11	11420	3160	35	44	48	21	43	67	67	93	84	90	1881	1865	504	27	821	821	859	426	49	-0.022	-0.018	0.03	0.024	4.2	1037	1025	Error	-23	1060	-19	1044	1520	59673	0	0	0
1	145	7	unmapped	UPB_071166	11490	3150	50	2414	2337	663	28	76	76	110	95	86	993	1012	384	37	724	724	772	374	48	8.691	7.851	6.227	7.161	3.181	2607	2549	3.12	2338	269	2261	288	186998	80963	0	0	0
1	146	7	unmapped	UPB_229566	11560	3150	50	955	960	265	27	57	57	71	44	61	1252	1305	522	40	708	708	730	303	41	1.651	1.513	1.351	1.635	2.538	1442	1500	0.723	898	544	903	597	76771	104387	0	0	0
1	147	7	unmapped	UPB_216710	11635	3155	40	558	566	164	28	49	49	64	43	67	1199	1182	510	43	760	760	766	357	46	1.159	1.225	0.851	1.102	2.546	948	939	0.213	509	439	517	422	29437	61488	0	0	0
1	148	7	unmapped	UPB_132956	11705	3150	50	3934	3698	988	26	64	64	92	75	81	1002	1040	400	38	758	758	789	369	46	15.861	12.887	9.012	10.225	2.492	4114	3916	3.987	3870	244	3634	282	295805	83211	0	0	0
1	149	7	unmapped	UPB_209070	11780	3155	55	248	246	121	49	76	76	97	79	81	14541	13938	3064	21	740	740	810	437	53	0.012	0.013	0.013	0.01	2.457	13973	13368	-6.326	172	13801	170	13198	19701	1115067	0	0	0
1	150	7	unmapped	UPB_054376	11855	3150	50	2776	2682	662	24	81	81	96	63	65	995	1002	365	36	678	678	738	397	53	8.502	8.028	6.683	7.168	2.95	3012	2925	3.088	2695	317	2601	324	214570	80185	0	0	0
1	151	7	unmapped	UPB_178071	11925	3150	45	1546	1550	258	16	73	73	86	53	61	855	859	336	39	656	656	694	326	46	7.402	7.276	5.098	6.573	3.718	1672	1680	2.888	1473	199	1477	203	80576	44672	0	0	0
1	152	7	unmapped	UPB_227243	12000	3150	55	1133	1074	271	25	65	65	78	46	58	1134	1263	665	52	629	629	649	297	45	2.115	1.591	1.703	1.907	3.01	1573	1643	1.081	1068	505	1009	634	85959	101001	0	0	0
1	153	7	unmapped	UPB_068195	12075	3150	50	2137	2032	513	25	65	65	81	49	60	928	968	359	37	585	585	614	285	46	6.041	5.136	4.34	5.095	2.338	2415	2350	2.595	2072	343	1967	383	162563	77441	0	0	0
1	154	7	unmapped	UPB_073657	12145	3150	50	1465	1428	401	28	65	65	79	55	69	1515	1535	537	34	569	569	614	333	54	1.48	1.411	1.373	1.589	1.857	2346	2329	0.566	1400	946	1363	966	114249	122829	0	0	0
1	155	7	unmapped	UPB_165184	12220	3150	50	1648	1585	426	26	69	69	88	61	69	805	916	413	45	563	563	584	309	52	6.525	4.295	2.923	4.344	3.191	1821	1869	2.706	1579	242	1516	353	126796	73244	0	0	0
1	156	7	unmapped	UPB_066345	12295	3150	50	2062	1955	453	23	69	69	86	58	67	922	947	376	39	577	577	614	300	48	5.777	5.097	5.1	4.965	2.436	2338	2256	2.53	1993	345	1886	370	156439	75725	0	0	0
1	157	7	unmapped	UPB_036365	12365	3150	50	1539	1467	413	28	68	68	84	60	71	906	999	624	62	522	522	598	330	55	3.831	2.933	3.475	3.604	2.942	1855	1876	1.938	1471	384	1399	477	117381	79932	0	0	0
1	158	7	unmapped	UPB_130223	12440	3150	50	2841	2716	579	21	74	74	93	70	75	836	886	360	40	582	582	606	304	50	10.894	8.691	6.79	8.961	2.804	3021	2946	3.445	2767	254	2642	304	217318	70883	0	0	0
1	159	7	unmapped	UPB_136701	12515	3150	50	1201	1139	333	29	85	85	97	67	69	866	872	376	43	506	506	538	274	50	3.1	2.88	2.441	3.157	3.614	1476	1420	1.632	1116	360	1054	366	91130	69794	0	0	0
1	160	7	unmapped	UPB_096574	12585	3150	50	2532	2443	621	25	73	73	86	57	66	826	831	335	40	564	564	570	261	45	9.385	8.876	7.259	8.933	3.255	2721	2637	3.23	2459	262	2370	267	195452	66511	0	0	0
1	161	7	unmapped	UPB_001473	12660	3150	50	1427	1427	326	22	64	64	81	52	64	821	867	384	44	540	540	543	230	42	4.851	4.168	3.447	3.847	2.641	1644	1690	2.278	1363	281	1363	327	114179	69369	0	0	0
1	162	7	unmapped	UPB_131134	12735	3150	50	4098	3850	998	25	70	70	84	59	70	823	890	362	40	483	483	486	245	50	11.847	9.287	11.041	10.047	2.33	4368	4187	3.566	4028	340	3780	407	307991	71171	0	0	0
1	163	7	unmapped	UPB_137955	12805	3150	50	2614	2508	620	24	70	70	105	114	108	943	1006	451	44	498	498	535	284	53	5.717	4.799	4.816	5.262	2.677	2989	2946	2.515	2544	445	2438	508	200612	80519	0	0	0
1	164	7	unmapped	UPB_057151	12880	3150	50	2504	2386	590	24	75	75	108	111	102	933	999	413	41	531	531	563	289	51	6.042	4.938	5.299	5.711	2.787	2831	2779	2.595	2429	402	2311	468	190873	79895	0	0	0
1	165	7	unmapped	UPB_220883	12955	3150	45	412	408	145	35	64	64	81	55	67	777	770	288	37	513	513	546	284	52	1.318	1.339	1.13	1.29	3.636	612	601	0.399	348	264	344	257	21219	40028	0	0	0
1	166	7	unmapped	UPB_152155	13025	3150	50	4266	4118	931	22	80	80	104	82	78	960	1032	458	44	483	483	523	282	53	8.776	7.355	8.249	7.94	2.72	4663	4587	3.134	4186	477	4038	549	329451	82551	0	0	0
1	167	7	unmapped	UPB_074969	13100	3150	55	1239	1219	308	25	68	68	97	77	79	1534	1817	975	53	485	485	533	311	58	1.116	0.864	1.195	1.045	2.444	2220	2483	0.159	1171	1049	1151	1332	97484	145347	0	0	0
1	168	7	unmapped	UPB_030577	13170	3150	45	3305	3290	415	12	69	69	94	77	81	754	823	321	39	449	449	488	251	51	10.61	8.612	10.052	12.015	3.31	3541	3595	3.407	3236	305	3221	374	171103	42799	0	0	0
1	169	7	unmapped	UPB_076303	13245	3150	45	2541	2489	352	14	75	75	97	75	77	881	903	315	34	433	433	467	225	48	5.504	5.136	5.027	5.426	2.097	2914	2884	2.461	2466	448	2414	470	129403	46942	0	0	0
1	170	7	unmapped	UPB_099174	13320	3150	45	913	915	169	18	60	60	76	56	73	680	693	303	43	446	446	473	252	53	3.645	3.462	2.921	3.882	2.923	1087	1102	1.866	853	234	855	247	47601	36054	0	0	0
1	171	7	unmapped	UPB_015899	13395	3150	50	1752	1685	419	24	58	58	71	48	67	771	796	332	41	445	445	471	245	52	5.196	4.635	4.336	6.223	4.037	2020	1978	2.377	1694	326	1627	351	134797	63656	0	0	0
1	172	7	unmapped	UPB_065345	13465	3150	50	3390	3225	834	25	67	67	90	69	76	690	811	419	51	437	437	454	257	56	13.134	8.444	7.873	10.215	3.305	3576	3532	3.715	3323	253	3158	374	258002	64883	0	0	0
1	173	7	unmapped	UPB_152268	13540	3150	50	3633	3466	682	19	76	76	97	75	77	701	770	411	53	437	437	487	344	70	13.473	10.18	8.988	11.047	3.386	3821	3723	3.752	3557	264	3390	333	277310	61614	0	0	0
1	174	7	unmapped	UPB_227254	13615	3150	50	1359	1351	384	28	73	73	89	64	71	671	723	318	43	423	423	463	311	67	5.185	4.26	4.329	4.502	3.255	1534	1578	2.374	1286	248	1278	300	108083	57828	0	0	0
1	175	7	unmapped	UPB_128979	13685	3150	50	2595	2461	544	22	70	70	86	64	74	724	781	343	43	415	415	423	232	54	8.172	6.533	5.763	7.937	3.871	2834	2757	3.031	2525	309	2391	366	196841	62464	0	0	0
1	176	7	unmapped	UPB_016194	13760	3150	50	2074	1962	457	23	59	59	76	56	73	696	743	354	47	435	435	449	236	52	7.72	6.179	5.85	7.225	3.197	2276	2211	2.949	2015	261	1903	308	156982	59446	0	0	0
1	177	7	unmapped	UPB_220114	13835	3150	50	478	495	184	37	53	53	69	43	62	634	620	285	45	430	430	471	278	59	2.083	2.326	1.597	1.79	3.363	629	632	1.059	425	204	442	190	39589	49592	0	0	0
1	178	7	unmapped	UPB_211441	13905	3150	50	920	881	244	27	49	49	63	38	60	701	732	313	42	378	378	416	239	57	2.697	2.35	2.067	2.341	2.298	1194	1186	1.431	871	323	832	354	70489	58581	0	0	0
1	179	7	unmapped	UPB_208260	13980	3150	50	697	667	210	31	52	52	63	40	63	613	679	336	49	350	350	384	267	69	2.452	1.869	2.022	1.995	2.757	908	944	1.294	645	263	615	329	53337	54322	0	0	0
1	180	7	unmapped	UPB_140207	14050	3150	45	3783	3844	414	10	79	79	105	83	79	767	778	319	41	342	342	375	223	59	8.715	8.635	8.211	9.927	2.229	4129	4201	3.124	3704	425	3765	436	199869	40444	0	0	0
1	181	7	unmapped	UPB_055447	14125	3150	55	1260	1219	315	25	70	70	96	81	84	880	909	386	42	344	344	401	259	64	2.22	2.034	2.143	2.627	3.012	1726	1714	1.151	1190	536	1149	565	97488	72693	0	0	0
1	182	7	unmapped	UPB_172003	14200	3150	50	1335	1246	350	28	59	59	73	43	58	663	714	386	54	333	333	366	213	58	3.867	3.115	3.41	3.469	2.752	1606	1568	1.951	1276	330	1187	381	99699	57137	0	0	0
1	183	7	unmapped	UPB_133545	14270	3145	45	1853	1807	275	15	74	74	100	79	79	684	695	300	43	380	380	391	230	58	5.852	5.502	4.559	6.115	2.78	2083	2048	2.549	1779	304	1733	315	93954	36163	0	0	0
1	184	7	unmapped	UPB_188122	14345	3150	45	1106	1112	175	15	78	78	99	86	86	644	701	357	50	377	377	400	267	66	3.85	3.191	2.772	2.84	2.298	1295	1358	1.945	1028	267	1034	324	57805	36456	0	0	0
1	185	7	unmapped	UPB_174034	14420	3150	50	2257	2187	551	25	73	73	95	90	94	650	652	268	41	338	338	386	298	77	7	6.732	6.024	7.601	2.863	2496	2428	2.807	2184	312	2114	314	174984	52125	0	0	0
1	186	7	unmapped	UPB_172149	14495	3150	50	1709	1591	443	27	80	80	119	134	112	740	759	378	49	349	349	403	259	64	4.166	3.685	3.375	3.631	2.395	2020	1921	2.059	1629	391	1511	410	127287	60704	0	0	0
1	187	7	unmapped	UPB_168821	14565	3150	45	497	510	128	25	51	51	70	59	84	684	685	280	40	367	367	400	261	65	1.407	1.443	1.295	1.644	2.625	763	777	0.493	446	317	459	318	26536	35634	0	0	0
1	188	7	unmapped	UPB_200608	14640	3150	50	446	446	146	32	46	46	58	38	65	783	783	411	52	350	350	377	239	63	0.924	0.924	0.805	1.057	3.47	833	833	-0.114	400	433	400	433	35683	62641	0	0	0
1	189	7	unmapped	UPB_006410	14715	3150	50	1676	1613	444	27	62	62	78	51	65	710	710	303	42	368	368	382	175	45	4.719	4.535	3.789	4.62	2.761	1956	1893	2.239	1614	342	1551	342	129071	56820	0	0	0
1	190	7	unmapped	UPB_164903	14785	3150	55	1238	1228	307	25	62	62	81	51	62	624	672	327	48	364	364	373	172	46	4.523	3.786	3.268	3.94	3.198	1436	1474	2.177	1176	260	1166	308	98243	53738	0	0	0
1	191	7	unmapped	UPB_103161	14860	3150	50	1140	1143	336	29	58	58	73	46	63	616	677	338	49	343	343	358	202	56	3.963	3.249	3.231	3.567	2.724	1355	1419	1.987	1082	273	1085	334	91451	54194	0	0	0
1	192	7	unmapped	UPB_170240	14935	3150	45	946	948	182	19	56	56	69	44	63	579	614	256	41	346	346	360	211	58	3.82	3.328	3.269	3.571	2.394	1123	1160	1.933	890	233	892	268	49279	31908	0	0	0
1	193	7	unmapped	UPB_036879	15005	3150	50	2241	2159	474	21	72	72	82	52	63	638	690	358	51	393	393	378	218	57	8.853	7.027	6.58	6.773	2.558	2414	2384	3.146	2169	245	2087	297	172729	55226	0	0	0
1	194	7		NA	15075	3150	65	39	45	27	60	69	69	83	56	67	348	384	256	66	317	317	352	206	58	-0.968	-0.358	0.259	0.314	3.237	1	43	Error	-30	31	-24	67	5421	46036	-50	0	0
1	195	7	unmapped	UPB_081591	15150	3150	45	1309	1264	241	19	73	73	89	57	64	648	665	278	41	350	350	353	206	58	4.148	3.781	3.614	3.971	2.325	1534	1506	2.052	1236	298	1191	315	65706	34605	0	0	0
1	196	7		NA	15225	3150	65	38	46	29	63	68	68	83	54	65	357	393	222	56	330	330	342	199	58	-1.111	-0.349	0.234	0.286	4.372	-3	41	Error	-30	27	-22	63	5528	47138	-50	0	0
1	197	7	unmapped	UPB_081181	15300	3150	50	786	749	241	32	68	68	84	55	65	540	586	290	49	318	318	347	215	61	3.234	2.541	2.003	2.356	2.664	940	949	1.693	718	222	681	268	59940	46871	0	0	0
1	198	7	unmapped	UPB_126458	15370	3150	50	1388	1357	375	27	72	72	83	55	66	597	565	276	48	289	289	320	203	63	4.273	4.656	3.349	4.563	3.182	1624	1561	2.095	1316	308	1285	276	108596	45209	0	0	0
1	199	7	unmapped	UPB_138816	15445	3150	50	1231	1251	280	22	55	55	71	51	71	736	750	348	46	311	311	300	191	63	2.767	2.724	2.843	3.236	2.726	1601	1635	1.468	1176	425	1196	439	100053	60027	0	0	0
1	200	7	unmapped	UPB_193479	15520	3150	50	1231	1216	363	29	61	61	82	64	78	622	623	320	51	341	341	352	244	69	4.164	4.096	2.732	3.976	2.975	1451	1437	2.058	1170	281	1155	282	97296	49800	0	0	0
1	201	7	unmapped	UPB_030163	15590	3145	45	3073	3065	500	16	91	91	126	118	93	615	625	301	48	313	313	351	233	66	9.874	9.532	7.902	9.202	2.017	3284	3286	3.304	2982	302	2974	312	159398	32510	0	0	0
1	202	7	unmapped	UPB_015404	15665	3150	50	1744	1657	435	26	80	80	113	119	105	566	625	302	48	287	287	395	664	168	5.964	4.666	4.277	4.845	2.495	1943	1915	2.576	1664	279	1577	338	132565	50005	0	0	0
1	203	7	unmapped	UPB_012966	15740	3150	50	1163	1124	308	27	74	74	89	63	70	806	800	358	44	342	342	342	208	60	2.347	2.293	2.28	2.973	3.257	1553	1508	1.231	1089	464	1050	458	89948	63971	0	0	0
1	204	7	unmapped	UPB_178679	15810	3150	50	948	911	278	30	75	75	78	41	52	624	588	309	52	294	294	333	214	64	2.645	2.844	2.221	2.55	3.334	1203	1130	1.404	873	330	836	294	72867	47065	0	0	0
1	205	7		NA	15885	3150	65	41	45	21	46	56	56	64	38	59	322	351	254	72	287	287	333	206	61	-0.429	-0.172	0.132	0.144	2.986	20	53	Error	-15	35	-11	64	5435	42066	-50	0	0
1	206	7	unmapped	UPB_208944	15960	3155	50	752	697	300	43	54	54	64	43	67	3893	3899	1033	26	330	330	356	213	59	0.196	0.18	0.181	0.158	2.326	4261	4212	-2.352	698	3563	643	3569	55771	311931	0	0	0
1	207	7	unmapped	UPB_167329	16030	3150	55	1123	1064	306	28	62	62	69	41	59	1096	1353	757	55	301	301	330	207	62	1.335	0.952	1.188	1.077	2.726	1856	2054	0.416	1061	795	1002	1052	85139	108208	0	0	0
1	208	7	unmapped	UPB_121581	16105	3150	50	2812	2654	627	23	71	71	84	57	67	547	589	279	47	317	317	319	216	67	11.917	9.496	8.299	11.15	3.283	2971	2855	3.575	2741	230	2583	272	212298	47128	0	0	0
1	209	7	unmapped	UPB_131809	16175	3150	55	1547	1450	441	30	67	67	88	64	72	559	655	402	61	322	322	344	208	60	6.245	4.153	4.31	4.804	3.987	1717	1716	2.643	1480	237	1383	333	115995	52371	0	0	0
1	210	7	unmapped	UPB_090161	16250	3150	50	1167	1131	288	25	63	63	79	55	69	911	1051	568	54	311	311	328	192	58	1.84	1.443	1.821	1.687	2.278	1704	1808	0.88	1104	600	1068	740	90493	84051	0	0	0
1	211	7	unmapped	UPB_002994	16325	3150	50	1347	1299	310	23	61	61	74	45	60	649	649	303	46	351	351	385	253	65	4.315	4.154	3.478	4.162	2.506	1584	1536	2.11	1286	298	1238	298	103905	51937	0	0	0
1	212	7	unmapped	UPB_090071	16395	3150	45	1840	1860	269	14	81	81	94	58	61	553	563	234	41	301	301	353	247	69	6.98	6.79	6.455	8.601	3.312	2011	2041	2.803	1759	252	1779	262	96717	29263	0	0	0
1	213	7	unmapped	UPB_191040	16470	3150	50	1620	1566	421	26	71	71	89	58	65	537	542	293	54	295	295	329	209	63	6.401	6.053	4.657	5.412	2.898	1791	1742	2.678	1549	242	1495	247	125252	43398	0	0	0
1	214	7	unmapped	UPB_099482	16540	3150	45	780	791	152	19	66	66	76	47	61	507	542	302	55	339	339	351	209	59	4.25	3.571	3.069	4.211	5.013	882	928	2.087	714	168	725	203	41152	28167	0	0	0
1	215	7	unmapped	UPB_117808	16615	3150	55	928	855	290	33	60	60	78	54	69	637	668	373	55	323	323	343	205	59	2.764	2.304	2.069	2.053	3.725	1182	1140	1.467	868	314	795	345	68386	53416	0	0	0
1	216	7		NA	16690	3150	65	41	46	21	45	67	67	96	78	81	279	319	209	65	304	304	348	220	63	1.04	-1.4	0.207	0.229	4.059	-51	-6	0.057	-26	-25	-21	15	5533	38265	-50	0	0
1	217	7	unmapped	UPB_113281	16765	3150	50	2927	2767	631	22	82	82	106	81	76	652	687	324	47	288	288	345	222	64	7.816	6.729	7.181	8.324	2.613	3209	3084	2.966	2845	364	2685	399	221330	54926	0	0	0
1	218	7	unmapped	UPB_199482	16840	3150	40	476	467	133	28	58	58	71	48	67	566	554	228	41	295	295	335	222	66	1.542	1.579	1.444	1.869	2.921	689	668	0.625	418	271	409	259	24271	28782	0	0	0
1	219	7	unmapped	UPB_127021	16910	3150	45	1739	1705	276	16	56	56	77	59	76	510	523	271	51	322	322	362	247	68	8.952	8.204	5.784	7.323	2.813	1871	1850	3.162	1683	188	1649	201	88653	27205	0	0	0
1	220	7	unmapped	UPB_189242	16985	3150	50	819	818	209	25	63	63	89	69	77	540	586	307	52	325	325	362	268	74	3.516	2.893	2.573	3.23	3.843	971	1016	1.814	756	215	755	261	65435	46918	0	0	0
1	221	7	unmapped	UPB_068740	17060	3150	50	2099	2002	544	27	57	57	69	44	63	555	605	307	50	284	284	320	268	83	7.535	6.059	6.527	7.088	3.541	2313	2266	2.914	2042	271	1945	321	160124	48405	0	0	0
1	222	7	unmapped	UPB_078431	17130	3150	50	2187	2072	532	25	67	67	80	50	62	651	639	286	44	307	307	320	219	68	6.163	6.039	4.973	6.137	2.769	2464	2337	2.624	2120	344	2005	332	165772	51145	0	0	0
1	223	7	unmapped	UPB_230540	17205	3150	50	439	449	172	38	60	60	74	47	63	628	685	296	43	305	305	327	216	66	1.173	1.024	1.053	1.142	2.638	702	769	0.231	379	323	389	380	35903	54807	0	0	0
1	224	7	unmapped	UPB_115132	17275	3150	55	1853	1729	504	29	72	72	86	54	62	568	622	316	50	250	250	275	161	58	5.601	4.454	4.9	4.306	2.781	2099	2029	2.486	1781	318	1657	372	138305	49747	0	0	0
1	225	7	unmapped	UPB_127577	17350	3150	45	1097	1134	195	17	71	71	84	52	61	525	572	272	47	290	290	308	182	59	4.366	3.77	3.431	4.281	2.698	1261	1345	2.126	1026	235	1063	282	58991	29749	0	0	0
1	226	7	unmapped	UPB_231631	17420	3150	55	859	835	320	38	54	54	74	57	77	640	720	475	65	291	291	331	237	71	2.307	1.821	1.698	1.939	4.377	1154	1210	1.206	805	349	781	429	66763	57633	0	0	0
1	227	7	unmapped	UPB_206184	17500	3150	50	462	453	155	34	59	59	79	61	77	716	866	524	60	255	255	301	219	72	0.874	0.645	0.755	0.771	2.827	864	1005	-0.194	403	461	394	611	36241	69310	0	0	0
1	228	7	unmapped	UPB_181454	17570	3150	50	1555	1499	367	24	62	62	77	49	63	544	534	275	51	297	297	313	211	67	6.045	6.063	4.738	5.852	2.505	1740	1674	2.596	1493	247	1437	237	119908	42749	0	0	0
1	229	7	unmapped	UPB_059078	17645	3150	50	1508	1445	367	25	71	71	85	52	61	658	641	310	48	306	306	343	222	64	4.082	4.101	3.596	4.023	2.384	1789	1709	2.029	1437	352	1374	335	115613	51271	0	0	0
1	230	7	unmapped	UPB_192021	17720	3150	50	1806	1697	492	28	87	87	94	57	60	555	610	288	47	281	281	342	221	64	6.274	4.894	4.615	5.114	2.166	1993	1939	2.649	1719	274	1610	329	135733	48785	0	0	0
1	231	7	unmapped	UPB_201551	17790	3155	50	1864	1714	607	35	64	64	81	55	67	1121	1171	512	43	264	264	316	217	68	2.1	1.819	1.941	1.78	2.526	2657	2557	1.071	1800	857	1650	907	137154	93717	0	0	0
1	232	7	unmapped	UPB_148692	17860	3150	45	1254	1270	272	21	63	63	74	43	58	536	529	263	49	279	279	326	218	66	4.634	4.828	4.247	4.603	2.712	1448	1457	2.212	1191	257	1207	250	66028	27501	0	0	0
1	233	7	unmapped	UPB_001548	17940	3150	50	1759	1645	464	28	72	72	91	65	71	614	650	299	46	304	304	331	229	69	5.442	4.546	4.293	5.331	3.001	1997	1919	2.444	1687	310	1573	346	131608	51978	0	0	0
1	234	7	unmapped	UPB_185969	18010	3150	45	1230	1212	228	18	70	70	92	69	75	692	724	333	45	286	286	320	230	71	2.857	2.607	2.568	2.926	2.732	1566	1580	1.515	1160	406	1142	438	63021	37645	0	0	0
1	235	7	unmapped	UPB_104152	18085	3150	45	1097	1111	204	18	73	73	85	63	74	573	577	279	48	251	251	299	211	70	3.18	3.184	2.914	3.78	2.823	1346	1364	1.669	1024	322	1038	326	57762	30004	0	0	0
1	236	7	unmapped	UPB_065286	18160	3150	50	2351	2224	638	28	69	69	78	49	62	703	747	344	46	302	302	328	234	71	5.691	4.843	5.087	5.596	2.589	2683	2600	2.509	2282	401	2155	445	177902	59727	0	0	0
1	237	7	unmapped	UPB_121602	18230	3150	50	2064	1964	475	24	68	68	76	47	61	508	541	274	50	300	300	335	217	64	9.596	7.867	6.387	7.525	2.496	2204	2137	3.262	1996	208	1896	241	157150	43266	0	0	0
1	238	7	unmapped	UPB_059960	18305	3150	50	984	961	253	26	56	56	68	47	69	627	637	325	51	297	297	324	213	65	2.812	2.662	2.62	2.927	3.001	1258	1245	1.492	928	330	905	340	76869	50956	0	0	0
1	239	7	unmapped	UPB_232152	18375	3150	45	1910	1903	261	13	61	61	75	54	72	701	683	298	43	262	262	295	220	74	4.212	4.375	3.94	5.181	2.838	2288	2263	2.074	1849	439	1842	421	98976	35513	0	0	0
1	240	7	unmapped	UPB_026965	18450	3150	50	2000	1964	506	25	70	70	84	57	67	714	757	440	58	286	286	340	290	85	4.509	4.021	3.344	4.447	2.762	2358	2365	2.173	1930	428	1894	471	157104	60586	0	0	0
1	241	7	unmapped	UPB_112747	18525	3150	50	2708	2558	612	23	60	60	81	60	74	601	614	320	52	307	307	331	273	82	9.007	8.137	7.421	8.469	2.39	2942	2805	3.171	2648	294	2498	307	204643	49125	0	0	0
1	242	7	unmapped	UPB_217888	18595	3150	40	311	324	102	31	49	49	74	66	89	690	692	349	50	257	257	300	190	63	0.605	0.632	0.516	0.634	2.588	695	710	-0.725	262	433	275	435	16861	35992	0	0	0
1	243	7	unmapped	UPB_122592	18670	3150	50	1488	1486	396	26	57	57	88	78	88	457	494	281	56	257	257	280	196	70	7.155	6.03	5.19	5.598	2.423	1631	1666	2.839	1431	200	1429	237	118905	39533	0	0	0
1	244	7	unmapped	UPB_076889	18745	3150	45	1088	1101	213	19	65	65	84	65	77	618	649	301	46	318	318	348	252	72	3.41	3.13	2.792	3.358	2.427	1323	1367	1.77	1023	300	1036	331	57275	33760	0	0	0
1	245	7	unmapped	UPB_208207	18820	3155	50	230	237	89	37	59	59	77	63	81	13637	13660	2196	16	328	328	373	286	76	0.013	0.013	0.012	0.012	1.867	13480	13510	-6.282	171	13309	178	13332	18965	1092838	0	0	0
1	246	7	unmapped	UPB_115453	18890	3150	50	3167	2994	722	24	84	84	105	75	71	691	798	421	52	275	275	314	243	77	7.411	5.564	7.034	7.444	3.293	3499	3433	2.89	3083	416	2910	523	239490	63833	0	0	0
1	247	7	unmapped	UPB_132278	18965	3150	50	2079	1990	466	23	71	71	101	90	89	658	661	293	44	295	295	354	274	77	5.532	5.243	4.943	5.769	2.657	2371	2285	2.468	2008	363	1919	366	159193	52844	0	0	0
1	248	7	unmapped	UPB_057321	19035	3150	45	1318	1292	249	19	56	56	79	76	96	633	692	333	48	276	276	349	251	71	3.535	2.971	2.809	3.282	2.16	1619	1652	1.822	1262	357	1236	416	67208	35976	0	0	0
1	249	7	unmapped	UPB_118252	19110	3150	45	1372	1389	222	15	59	59	73	49	67	579	621	261	42	283	283	343	239	69	4.436	3.935	3.178	4.431	2.393	1609	1668	2.149	1313	296	1330	338	72246	32282	0	0	0
1	250	7	unmapped	UPB_004615	19185	3150	50	1129	1106	286	25	61	61	79	70	88	646	667	287	43	271	271	317	203	64	2.848	2.639	2.578	3.021	2.604	1443	1441	1.51	1068	375	1045	396	88440	53357	0	0	0
1	251	7	unmapped	UPB_184376	19260	3150	50	2406	2253	632	28	78	78	94	56	59	646	672	329	48	219	219	274	186	67	5.452	4.801	4.625	5.751	2.831	2755	2628	2.447	2328	427	2175	453	180213	53734	0	0	0
1	252	7	unmapped	UPB_080028	19330	3150	50	791	779	232	29	63	63	78	51	65	421	517	312	60	237	237	254	177	69	3.957	2.557	2.831	2.816	3.046	912	996	1.984	728	184	716	280	62333	41354	0	0	0
1	253	7	unmapped	UPB_009580	19405	3150	50	1509	1465	406	27	65	65	84	58	69	661	661	377	57	280	280	312	205	65	3.79	3.675	3.319	4.017	2.663	1825	1781	1.922	1444	381	1400	381	117191	52854	0	0	0
1	254	7	unmapped	UPB_218827	19475	3150	45	406	420	106	25	55	55	75	56	74	600	625	260	41	302	302	324	243	75	1.178	1.13	1.085	1.202	2.289	649	688	0.236	351	298	365	323	21863	32505	0	0	0
1	255	7	unmapped	UPB_153650	19550	3150	45	1550	1551	283	18	54	54	68	48	70	692	717	351	48	300	300	313	195	62	3.816	3.59	3.358	4.316	3.141	1888	1914	1.932	1496	392	1497	417	80653	37267	0	0	0
1	256	7	unmapped	UPB_162594	19625	3150	50	1718	1603	401	25	62	62	80	55	68	577	567	279	49	275	275	296	195	65	5.483	5.277	4.488	5.42	3.057	1958	1833	2.455	1656	302	1541	292	128244	45337	0	0	0
1	257	7	unmapped	UPB_001923	19700	3155	50	1855	1686	660	39	58	58	68	44	64	661	739	328	44	247	247	257	173	67	4.341	3.309	3.961	3.376	3.259	2211	2120	2.118	1797	414	1628	492	134855	59153	0	0	0
1	258	7	unmapped	UPB_093893	19770	3155	50	896	839	330	39	58	58	63	33	52	644	662	313	47	217	217	305	389	127	1.963	1.755	1.819	1.645	3.043	1265	1226	0.973	838	427	781	445	67149	52995	0	0	0
1	259	7		NA	19840	3150	65	36	47	34	72	55	55	70	50	71	280	323	211	65	277	277	316	280	88	-6.333	-0.174	0.245	0.268	2.871	-16	38	Error	-19	3	-8	46	5676	38722	-50	0	0
1	260	7	unmapped	UPB_025920	19915	3155	50	1141	1078	405	37	49	49	69	51	73	619	659	343	52	240	240	263	182	69	2.881	2.456	2.328	2.226	2.948	1471	1448	1.527	1092	379	1029	419	86221	52756	0	0	0
1	261	7	unmapped	UPB_120703	19990	3150	50	1482	1404	378	26	52	52	74	58	78	763	803	369	45	218	218	264	214	81	2.624	2.311	2.509	2.562	2.17	1975	1937	1.392	1430	545	1352	585	112352	64239	0	0	0
1	262	7	unmapped	UPB_004871	20060	3150	45	856	847	176	20	60	60	76	52	68	584	670	350	52	261	261	295	207	70	2.464	1.924	1.927	2.317	3.419	1119	1196	1.301	796	323	787	409	44051	34835	0	0	0
1	263	7	unmapped	UPB_078384	20135	3150	45	3245	3262	402	12	64	64	93	84	90	535	606	275	45	232	232	286	185	64	10.498	8.551	10.771	10.088	1.96	3484	3572	3.392	3181	303	3198	374	169615	31491	0	0	0
1	264	7	unmapped	UPB_216184	20210	3150	45	1264	1272	226	17	50	50	74	68	91	687	773	407	52	241	241	289	205	70	2.722	2.297	2.448	2.678	2.096	1660	1754	1.445	1214	446	1222	532	66156	40198	0	0	0
1	265	7	unmapped	UPB_143468	20285	3150	50	2974	2871	681	23	60	60	84	63	75	498	585	355	60	226	226	258	182	70	10.713	7.83	9.329	11.207	3.498	3186	3170	3.421	2914	272	2811	359	229663	46835	0	0	0
1	266	7	unmapped	UPB_155714	20355	3150	45	1965	1987	306	15	92	92	109	75	68	650	656	309	47	300	300	352	275	78	5.351	5.323	4.887	5.641	2.211	2223	2251	2.42	1873	350	1895	356	103311	34112	0	0	0
1	267	7	unmapped	UPB_090813	20430	3150	50	1005	992	273	27	48	48	78	80	102	530	534	265	49	269	269	353	364	103	3.667	3.562	3.099	3.3	2.595	1218	1209	1.874	957	261	944	265	79376	42694	0	0	0
1	1	8	unmapped	UPB_119633	970	3210	50	3440	3194	915	28	35	35	52	47	90	929	981	407	41	422	422	455	261	57	6.716	5.651	6.286	5.523	2.649	3912	3718	2.748	3405	507	3159	559	255481	78454	0	0	0
1	2	8	unmapped	UPB_045357	1040	3210	55	2212	2046	591	28	76	76	94	67	71	841	897	414	46	434	434	471	297	63	5.248	4.255	4.391	5.151	3.456	2543	2433	2.392	2136	407	1970	463	163711	71757	0	0	0
1	3	8	unmapped	UPB_009676	1110	3210	45	3640	3552	610	17	86	86	127	135	106	795	859	367	42	507	507	524	294	56	12.34	9.847	8.116	10.612	2.601	3842	3818	3.625	3554	288	3466	352	184701	44651	0	0	0
1	4	8	unmapped	UPB_170216	1190	3215	50	1767	1629	496	30	65	65	106	127	119	812	812	352	43	521	521	540	271	50	5.849	5.375	4.345	4.228	2.518	1993	1855	2.548	1702	291	1564	291	130283	64994	0	0	0
1	5	8	unmapped	UPB_049544	1260	3210	45	2731	2697	290	10	65	65	90	74	82	746	777	360	46	513	513	525	263	50	11.442	9.97	9.339	11.655	3.176	2899	2896	3.516	2666	233	2632	264	140218	40394	0	0	0
1	6	8	unmapped	UPB_196136	1340	3210	55	602	563	223	39	56	56	76	62	81	1057	1261	624	49	519	519	519	267	51	1.015	0.683	1.15	0.798	5.03	1084	1249	0.021	546	538	507	742	45069	100878	0	0	0
1	7	8	unmapped	UPB_217914	1410	3210	40	300	304	107	35	38	38	50	34	68	782	826	428	51	491	491	527	267	50	0.9	0.794	0.65	0.734	3.275	553	601	-0.151	262	291	266	335	15814	42966	0	0	0
1	8	8	unmapped	UPB_057718	1485	3210	55	2185	2009	700	34	40	40	45	26	57	808	836	353	42	513	513	544	248	45	7.271	6.096	4.998	5.016	6	2440	2292	2.862	2145	295	1969	323	160733	66866	0	0	0
1	9	8	unmapped	UPB_139394	1555	3215	50	3990	3767	952	25	47	47	62	44	70	851	890	335	37	543	543	578	241	41	12.802	10.72	10.549	11.923	3.165	4251	4067	3.678	3943	308	3720	347	301358	71228	0	0	0
1	10	8	unmapped	UPB_009989	1630	3210	50	2046	1866	640	34	62	62	86	63	73	1030	1081	413	38	541	541	575	246	42	4.057	3.341	3.122	3.514	3.456	2473	2344	2.021	1984	489	1804	540	149289	86500	0	0	0
1	11	8	unmapped	UPB_095269	1700	3215	50	4134	3849	961	24	89	89	103	66	64	1013	1064	468	43	537	537	566	282	49	8.498	7.135	6.949	8.358	2.582	4521	4287	3.087	4045	476	3760	527	307914	85137	0	0	0
1	12	8	unmapped	UPB_223524	1775	3220	45	371	390	132	33	55	55	71	51	71	1031	1057	480	45	541	541	580	320	55	0.645	0.649	0.644	0.78	2.896	806	851	-0.633	316	490	335	516	20293	54967	0	0	0
1	13	8	unmapped	UPB_027206	1845	3210	45	3240	3142	400	12	61	61	98	94	95	897	982	360	36	519	519	556	316	56	8.41	6.654	7.534	8.505	2.547	3557	3544	3.072	3179	378	3081	463	163366	51057	0	0	0
1	14	8	unmapped	UPB_151487	1920	3210	50	3696	3366	987	29	93	93	129	115	89	858	908	383	42	558	558	579	290	50	12.01	9.351	7.129	8.426	2.731	3903	3623	3.586	3603	300	3273	350	269290	72604	0	0	0
1	15	8	unmapped	UPB_199745	1995	3215	35	587	611	142	23	55	55	86	80	93	954	932	302	32	571	571	625	320	51	1.389	1.54	1.536	1.776	2.634	915	917	0.474	532	383	556	361	19554	29816	0	0	0
1	16	8	unmapped	UPB_024364	2070	3210	55	1647	1494	498	33	53	53	72	66	91	1855	1908	708	37	537	537	630	318	50	1.209	1.051	1.239	1.066	2.842	2912	2812	0.274	1594	1318	1441	1371	119504	152615	0	0	0
1	17	8	unmapped	UPB_180554	2140	3210	55	1569	1453	476	32	55	55	73	56	76	1035	1076	446	41	594	594	623	293	47	3.433	2.9	2.91	3.129	3.816	1955	1880	1.78	1514	441	1398	482	116241	86090	0	0	0
1	18	8	unmapped	UPB_146409	2210	3210	45	2446	2384	405	16	65	65	96	87	90	865	902	364	40	614	614	646	325	50	9.486	8.052	6.495	7.982	2.815	2632	2607	3.246	2381	251	2319	288	123960	46883	0	0	0
1	19	8	unmapped	UPB_224060	2290	3210	50	3111	2867	835	29	93	93	119	106	89	908	895	406	45	613	613	641	354	55	10.231	9.837	6.531	8.809	3.965	3313	3056	3.355	3018	295	2774	282	229357	71609	0	0	0
1	20	8	unmapped	UPB_131730	2360	3210	45	2423	2453	314	12	72	72	103	97	94	875	900	322	35	646	646	615	319	51	10.266	9.374	8.042	9.644	3.122	2580	2635	3.36	2351	229	2381	254	127577	46822	0	0	0
1	21	8	unmapped	UPB_193620	2430	3215	35	713	718	142	19	59	59	103	135	131	751	821	361	43	687	687	696	349	50	10.219	4.918	2.29	2.7	3.074	718	793	3.353	654	64	659	134	22971	26273	0	0	0
1	22	8	unmapped	UPB_136954	2510	3210	50	1680	1625	533	32	57	57	105	142	135	881	900	363	40	677	677	723	364	50	7.956	7.031	5.386	6.039	3.667	1827	1791	2.992	1623	204	1568	223	130038	71979	0	0	0
1	23	8		NA	2580	3210	65	36	44	26	59	73	73	110	106	96	579	604	288	47	640	640	666	323	48	0.607	0.806	0.15	0.208	4.291	-98	-65	-0.721	-37	-61	-29	-36	5337	72512	-50	0	0
1	24	8	unmapped	UPB_059313	2655	3210	50	1454	1429	421	29	69	69	117	115	98	901	936	391	41	617	617	666	278	41	4.877	4.263	3.77	4.368	3.966	1669	1679	2.286	1385	284	1360	319	114294	74881	0	0	0
1	25	8	unmapped	UPB_232531	2730	3210	50	2621	2392	753	31	76	76	94	70	74	1087	1122	408	36	661	661	685	305	44	5.974	5.024	4.38	5.621	2.853	2971	2777	2.579	2545	426	2316	461	191344	89796	0	0	0
1	26	8	unmapped	UPB_092782	2800	3210	50	2846	2650	740	27	93	93	107	71	66	1159	1184	401	33	669	669	682	322	47	5.618	4.965	4.738	5.346	2.71	3243	3072	2.49	2753	490	2557	515	211965	94715	0	0	0
1	27	8	unmapped	UPB_101470	2875	3210	50	2119	1998	592	29	68	68	83	61	73	991	993	391	39	713	713	709	321	45	7.378	6.893	4.975	6.203	2.93	2329	2210	2.883	2051	278	1930	280	159816	79406	0	0	0
1	28	8	unmapped	UPB_109481	2945	3210	45	2413	2437	317	13	74	74	94	78	82	953	1043	441	42	679	679	701	318	45	8.536	6.492	5.583	5.798	2.272	2613	2727	3.094	2339	274	2363	364	126705	54249	0	0	0
1	29	8	unmapped	UPB_094615	3025	3210	45	2173	2120	339	15	70	70	86	66	76	896	935	417	44	658	658	685	311	45	8.836	7.401	4.5	5.323	2.26	2341	2327	3.143	2103	238	2050	277	110247	48601	0	0	0
1	30	8	unmapped	UPB_175688	3090	3210	45	2065	2080	337	16	71	71	91	73	80	1009	1013	367	36	707	707	731	354	48	6.603	6.565	4.775	5.461	2.191	2296	2315	2.723	1994	302	2009	306	108178	52676	0	0	0
1	31	8	unmapped	UPB_072450	3165	3215	45	2424	2420	265	10	73	73	89	67	75	1049	1080	477	44	711	711	751	333	44	6.956	6.36	4.366	5.339	2.253	2689	2716	2.798	2351	338	2347	369	125833	56181	0	0	0
1	32	8	unmapped	UPB_207456	3240	3210	45	1483	1471	240	16	74	74	87	60	68	1064	1011	354	35	658	658	726	336	46	3.47	3.958	3.279	3.443	1.871	1815	1750	1.795	1409	406	1397	353	76516	52590	0	0	0
1	33	8	unmapped	UPB_163891	3315	3215	50	2658	2539	668	26	61	61	88	86	97	926	951	392	41	700	700	736	337	45	11.491	9.873	9.682	8.991	3.147	2823	2729	3.522	2597	226	2478	251	203091	76078	0	0	0
1	34	8	unmapped	UPB_217490	3390	3215	40	623	631	148	23	49	49	76	90	118	1039	1048	337	32	699	699	718	341	47	1.688	1.668	1.547	1.873	2.705	914	931	0.756	574	340	582	349	32796	54501	0	0	0
1	35	8	unmapped	UPB_133074	3460	3215	50	2976	2740	797	29	59	59	70	47	67	1012	1017	409	40	739	739	749	320	42	10.685	9.644	6.152	9.426	3.738	3190	2959	3.418	2917	273	2681	278	219221	81324	0	0	0
1	36	8	unmapped	UPB_181028	3535	3210	45	873	895	183	20	61	61	70	47	67	975	1036	354	34	816	816	797	320	40	5.107	3.791	2.602	3.196	2.905	971	1054	2.352	812	159	834	220	46543	53858	0	0	0
1	37	8	unmapped	UPB_054551	3610	3215	50	4397	4094	1157	28	62	62	78	60	76	1022	1078	424	39	819	819	842	374	44	21.355	15.568	8.968	9.988	2.349	4538	4291	4.416	4335	203	4032	259	327551	86272	0	0	0
1	38	8	unmapped	UPB_076060	3680	3210	45	1811	1824	265	14	74	74	105	85	80	1350	1318	440	33	788	788	820	329	40	3.091	3.302	3.034	3.721	2.966	2299	2280	1.628	1737	562	1750	530	94823	68514	0	0	0
1	39	8	unmapped	UPB_205987	3755	3210	45	2161	2183	278	12	85	85	112	88	78	1019	999	390	39	753	753	797	357	44	7.805	8.528	5.01	7.253	3.202	2342	2344	2.964	2076	266	2098	246	113533	51954	0	0	0
1	40	8	unmapped	UPB_089783	3825	3210	45	2132	2163	310	14	67	67	90	66	73	946	1019	466	45	761	761	795	328	41	11.162	8.124	5.098	6.569	2.845	2250	2354	3.481	2065	185	2096	258	112477	52968	0	0	0
1	41	8	unmapped	UPB_071326	3900	3215	50	3434	3150	861	27	66	66	91	72	79	1129	1129	418	37	792	792	825	350	42	9.994	9.151	6.523	7.536	2.498	3705	3421	3.321	3368	337	3084	337	252023	90315	0	0	0
1	42	8	unmapped	UPB_160176	3970	3210	45	4060	3994	522	13	92	92	118	101	85	1027	1026	451	43	775	775	816	368	45	15.746	15.546	10.182	10.073	2.191	4220	4153	3.977	3968	252	3902	251	207672	53362	0	0	0
1	43	8	unmapped	UPB_216759	4045	3210	45	1053	1046	191	18	78	78	97	92	94	1045	1084	382	35	800	800	823	358	43	3.98	3.408	2.404	3.657	3.759	1220	1252	1.993	975	245	968	284	54409	56359	0	0	0
1	44	8	unmapped	UPB_184035	4120	3210	50	3357	3135	934	29	82	82	100	68	68	1068	1140	482	42	820	820	856	325	37	13.206	9.541	7.981	7.686	3.07	3523	3373	3.723	3275	248	3053	320	250789	91168	0	0	0
1	45	8	unmapped	UPB_084517	4195	3215	50	3712	3348	955	28	71	71	94	64	68	1081	1071	375	35	740	740	793	276	34	10.677	9.9	7.527	8.372	2.415	3982	3608	3.416	3641	341	3277	331	267872	85659	0	0	0
1	46	8	unmapped	UPB_180864	4265	3210	45	1362	1382	242	17	50	50	73	56	76	1150	1176	372	31	835	835	863	340	39	4.165	3.906	3.522	3.983	2.394	1627	1673	2.058	1312	315	1332	341	71861	61157	0	0	0
1	47	8	unmapped	UPB_084560	4340	3210	45	4336	4430	475	10	77	77	100	74	74	1062	1093	455	41	909	909	908	336	37	27.837	23.658	11.408	11.838	2.194	4412	4537	4.799	4259	153	4353	184	230345	56823	0	0	0
1	48	8	unmapped	UPB_005448	4410	3215	45	3020	2991	422	14	76	76	96	69	71	1170	1207	476	39	894	894	899	357	39	10.667	9.313	5.705	7.109	3.401	3220	3228	3.415	2944	276	2915	313	155538	62740	0	0	0
1	49	8	unmapped	UPB_031102	4485	3210	45	2482	2516	318	12	73	73	94	68	72	1087	1089	321	29	819	819	852	374	43	8.989	9.048	6.916	10.627	4.158	2677	2713	3.168	2409	268	2443	270	130848	56633	0	0	0
1	50	8	unmapped	UPB_150941	4560	3215	50	4964	4498	1223	27	66	66	89	61	68	1142	1141	378	33	838	838	876	348	39	16.112	14.627	10.022	10.21	2.136	5202	4735	4.01	4898	304	4432	303	359827	91301	0	0	0
1	51	8	unmapped	UPB_221504	4635	3215	50	3132	2902	811	27	74	74	87	51	58	1257	1251	495	39	832	832	851	347	40	7.195	6.749	4.899	5.75	2.672	3483	3247	2.847	3058	425	2828	419	232159	100100	0	0	0
1	52	8	unmapped	UPB_194054	4705	3215	45	1566	1608	286	17	68	68	76	46	60	1472	1535	485	31	930	930	918	356	38	2.764	2.545	2.75	3.287	2.588	2040	2145	1.467	1498	542	1540	605	83595	79832	0	0	0
1	53	8	unmapped	UPB_070926	4780	3210	45	2912	2911	391	13	70	70	93	71	76	1296	1270	438	34	924	924	928	368	39	7.64	8.211	6.127	7.254	2.375	3214	3187	2.934	2842	372	2841	346	151351	66050	0	0	0
1	54	8	unmapped	UPB_076219	4855	3215	50	2827	2633	738	28	81	81	99	74	74	1242	1269	488	38	846	846	924	366	39	6.934	6.033	4.978	5.555	3.389	3142	2975	2.794	2746	396	2552	423	210629	101481	0	0	0
1	55	8	unmapped	UPB_181170	4930	3210	40	1065	1043	204	19	80	80	116	120	103	1217	1278	450	35	915	915	922	357	38	3.262	2.653	2.281	2.695	3.255	1287	1326	1.706	985	302	963	363	54223	66445	0	0	0
1	56	8	unmapped	UPB_111867	5000	3215	50	4089	3782	983	25	82	82	134	141	105	1168	1229	474	38	915	915	937	379	40	15.838	11.783	7.68	9.294	2.923	4260	4014	3.985	4007	253	3700	314	302528	98349	0	0	0
1	57	8	unmapped	UPB_133097	5075	3215	50	3013	2762	795	28	67	67	84	60	71	1291	1328	439	33	902	902	943	399	42	7.573	6.326	5.114	5.714	2.65	3335	3121	2.921	2946	389	2695	426	220923	106263	0	0	0
1	58	8	unmapped	UPB_132300	5145	3210	45	3556	3507	361	10	75	75	106	88	83	1077	1163	488	41	912	912	933	367	39	21.097	13.673	8.27	10.943	3.123	3646	3683	4.399	3481	165	3432	251	182341	60472	0	0	0
1	59	8	unmapped	UPB_180109	5220	3210	55	1525	1424	425	29	80	80	106	87	82	3638	3618	865	23	964	964	958	363	37	0.54	0.506	0.512	0.492	1.794	4119	3998	-0.888	1445	2674	1344	2654	113942	289474	0	0	0
1	60	8	unmapped	UPB_136600	5290	3210	45	1231	1218	205	16	74	74	90	65	72	1118	1218	464	38	882	882	935	365	39	4.903	3.405	2.3	3.483	3.428	1393	1480	2.294	1157	236	1144	336	63326	63315	0	0	0
1	61	8	unmapped	UPB_016632	5365	3215	50	1953	1836	557	30	61	61	74	49	66	1263	1318	535	40	886	886	944	394	41	5.019	4.109	2.872	3.864	3.059	2269	2207	2.327	1892	377	1775	432	146885	105464	0	0	0
1	62	8	unmapped	UPB_136355	5440	3210	45	2058	2076	311	14	61	61	72	46	63	1207	1240	381	30	886	886	929	379	40	6.221	5.692	5.01	5.983	2.47	2318	2369	2.637	1997	321	2015	354	107965	64501	0	0	0
1	63	8	unmapped	UPB_212952	5515	3215	45	2069	2031	294	14	70	70	79	46	58	1105	1136	379	33	877	877	963	421	43	8.768	7.571	5.908	8.336	3.518	2227	2220	3.132	1999	228	1961	259	105609	59071	0	0	0
1	64	8	unmapped	UPB_055468	5585	3215	50	1737	1590	519	32	81	81	95	63	66	1162	1206	451	37	919	919	961	353	36	6.815	5.258	3.566	4.018	3.56	1899	1796	2.769	1656	243	1509	287	127237	96501	0	0	0
1	65	8	unmapped	UPB_037328	5660	3215	50	4084	3808	1064	27	88	88	104	68	65	1159	1142	418	36	975	975	977	351	35	21.717	22.275	9.958	11.195	2.709	4180	3887	4.441	3996	184	3720	167	304644	91339	0	0	0
1	66	8	unmapped	UPB_167211	5735	3210	55	1788	1722	563	32	64	64	73	44	60	1822	1965	632	32	869	869	915	390	42	1.809	1.513	1.864	1.667	2.95	2677	2754	0.855	1724	953	1658	1096	137732	157167	0	0	0
1	67	8	unmapped	UPB_191055	5805	3210	45	2129	2207	295	13	63	63	80	49	61	1146	1258	460	36	891	891	919	402	43	8.102	5.842	5.713	6.421	2.926	2321	2511	3.018	2066	255	2144	367	114764	65398	0	0	0
1	68	8	unmapped	UPB_002556	5880	3210	50	2018	1908	605	31	78	78	93	57	61	1347	1399	446	31	964	964	963	399	41	5.065	4.207	4.486	4.328	2.836	2323	2265	2.341	1940	383	1830	435	152601	111887	0	0	0
1	69	8	unmapped	UPB_006540	5955	3210	45	2720	2763	326	11	70	70	93	62	66	1347	1358	387	28	924	924	941	390	41	6.265	6.205	5.775	6.823	2.563	3073	3127	2.647	2650	423	2693	434	143660	70610	0	0	0
1	70	8	unmapped	UPB_079657	6025	3210	45	1197	1217	225	18	66	66	85	53	62	1393	1392	445	31	979	979	971	363	37	2.732	2.787	2.52	2.827	2.444	1545	1564	1.45	1131	414	1151	413	63293	72380	0	0	0
1	71	8	unmapped	UPB_190724	6100	3215	50	2197	2027	596	29	78	78	88	54	61	1228	1279	444	34	979	979	950	336	35	8.51	6.497	4.445	5.713	3.403	2368	2249	3.089	2119	249	1949	300	162157	102326	0	0	0
1	72	8	unmapped	UPB_200702	6170	3210	65	375	359	229	63	78	78	84	51	60	1083	1160	439	37	889	889	921	370	40	1.531	1.037	0.705	0.733	6.101	491	552	0.614	297	194	281	271	43120	139191	-50	0	0
1	73	8	unmapped	UPB_165024	6245	3215	50	1528	1457	413	28	81	81	96	69	71	1306	1421	628	44	928	928	965	376	38	3.828	2.791	2.311	2.292	3.612	1825	1869	1.937	1447	378	1376	493	116536	113658	0	0	0
1	74	8	unmapped	UPB_233402	6315	3215	50	1003	926	349	37	69	69	84	62	73	1321	1336	591	44	924	924	956	389	40	2.353	2.08	1.624	1.446	3.751	1331	1269	1.234	934	397	857	412	74042	106863	0	0	0
1	75	8	unmapped	UPB_097590	6395	3215	50	4457	4120	1206	29	72	72	83	49	59	1281	1329	497	37	967	967	978	383	39	13.965	11.182	8.287	9.678	3.017	4699	4410	3.804	4385	314	4048	362	329568	106309	0	0	0
1	76	8	unmapped	UPB_156406	6465	3215	50	3443	3201	814	25	71	71	85	57	67	1453	1454	482	33	941	941	946	397	41	6.586	6.101	5.339	5.452	2.511	3884	3643	2.719	3372	512	3130	513	256070	116347	0	0	0
1	77	8	unmapped	UPB_134136	6540	3215	45	1658	1646	296	17	63	63	73	48	65	1323	1300	492	37	947	947	975	389	39	4.242	4.484	2.94	3.163	2.113	1971	1936	2.085	1595	376	1583	353	85569	67583	0	0	0
1	78	8	unmapped	UPB_130352	6615	3215	50	2613	2402	711	29	67	67	82	57	69	1421	1513	556	36	985	985	986	365	37	5.839	4.422	3.875	4.034	2.489	2982	2863	2.546	2546	436	2335	528	192164	121020	0	0	0
1	79	8	unmapped	UPB_193941	6685	3210	45	585	593	147	24	62	62	76	55	72	1358	1358	408	30	982	982	974	348	35	1.391	1.412	1.112	1.273	2.159	899	907	0.476	523	376	531	376	30812	70617	0	0	0
1	80	8	unmapped	UPB_090426	6760	3215	50	1300	1280	351	27	59	59	76	52	68	1510	1510	486	32	975	975	979	377	38	2.32	2.282	2.074	2.4	2.961	1776	1756	1.214	1241	535	1221	535	102369	120829	0	0	0
1	81	8	unmapped	UPB_036108	6835	3215	50	2306	2170	553	25	73	73	85	52	61	1449	1447	511	35	927	927	989	442	44	4.278	4.033	3.963	4.239	2.423	2755	2617	2.097	2233	522	2097	520	173628	115745	0	0	0
1	82	8	unmapped	UPB_210126	6910	3210	55	821	748	294	39	69	69	76	41	53	1560	1667	618	37	1053	1053	1080	363	33	1.483	1.106	1.217	0.957	4.693	1259	1293	0.569	752	507	679	614	59847	133326	0	0	0
1	83	8	unmapped	UPB_231100	6980	3215	50	836	802	246	30	59	59	66	39	59	1332	1344	436	32	1040	1040	1061	389	36	2.661	2.444	1.494	1.877	2.984	1069	1047	1.412	777	292	743	304	64128	107529	0	0	0
1	84	8	unmapped	UPB_070129	7055	3215	50	1759	1633	503	30	60	60	66	41	62	1224	1226	460	37	1090	1090	1076	418	38	12.679	11.566	3.732	4.494	2.505	1833	1709	3.664	1699	134	1573	136	130632	98047	0	0	0
1	85	8	unmapped	UPB_224071	7125	3215	50	2867	2743	771	28	70	70	80	52	65	1191	1247	441	35	917	917	958	376	39	10.208	8.1	5.815	8.389	3.937	3071	3003	3.352	2797	274	2673	330	219417	99797	0	0	0
1	86	8	unmapped	UPB_022451	7200	3215	50	2610	2444	624	25	70	70	81	49	60	1200	1235	453	36	946	946	962	372	38	10	8.215	5.317	7.036	3.34	2794	2663	3.322	2540	254	2374	289	195487	98787	0	0	0
1	87	8	unmapped	UPB_095371	7270	3210	45	2492	2506	310	12	77	77	89	55	61	1384	1344	429	31	943	943	970	382	39	5.476	6.057	4.572	6.928	4.171	2856	2830	2.453	2415	441	2429	401	130319	69879	0	0	0
1	88	8	unmapped	UPB_070846	7345	3210	50	2441	2338	747	31	79	79	98	71	72	1306	1338	456	34	923	923	962	386	40	6.167	5.443	4.404	4.994	3.185	2745	2674	2.625	2362	383	2259	415	187065	107008	0	0	0
1	89	8	unmapped	UPB_171386	7415	3210	45	2050	2037	331	16	77	77	100	72	72	1240	1308	505	38	961	961	974	386	39	7.072	5.648	4.873	5.217	2.499	2252	2307	2.822	1973	279	1960	347	105922	68001	0	0	0
1	90	8	unmapped	UPB_068374	7490	3210	45	1659	1652	255	15	77	77	98	69	70	1424	1486	494	33	1018	1018	1019	421	41	3.897	3.365	3.06	4.221	3.157	1988	2043	1.962	1582	406	1575	468	85895	77265	0	0	0
1	91	8	unmapped	UPB_019896	7565	3215	50	2366	2219	610	27	77	77	98	76	77	1267	1375	461	33	929	929	1012	435	42	6.772	4.803	3.98	6.098	3.54	2627	2588	2.76	2289	338	2142	446	177556	109999	0	0	0
1	92	8	unmapped	UPB_085176	7640	3215	50	3204	3010	790	26	66	66	81	54	66	1429	1391	434	31	911	911	949	381	40	6.058	6.133	5.522	5.707	2.27	3656	3424	2.599	3138	518	2944	480	240775	111248	0	0	0
1	93	8	unmapped	UPB_040679	7710	3210	45	3787	3751	438	11	80	80	108	97	89	1203	1285	460	35	891	891	939	343	36	11.881	9.317	9.214	10.373	3.162	4019	4065	3.571	3707	312	3671	394	195027	66798	0	0	0
1	94	8	unmapped	UPB_187439	7785	3215	50	2786	2608	662	25	73	73	95	84	88	1235	1267	522	41	971	971	1010	377	37	10.277	8.564	4.348	5.053	2.745	2977	2831	3.361	2713	264	2535	296	208607	101334	0	0	0
1	95	8	unmapped	UPB_150028	7860	3215	50	1691	1611	434	26	66	66	85	57	67	1214	1228	382	31	947	947	1010	441	43	6.086	5.498	3.696	4.881	3.053	1892	1826	2.606	1625	267	1545	281	128845	98207	0	0	0
1	96	8	unmapped	UPB_138242	7935	3215	45	2097	2081	276	13	67	67	86	57	66	1198	1202	390	32	922	922	951	408	42	7.355	7.193	4.176	6.506	2.967	2306	2294	2.879	2030	276	2014	280	108220	62478	0	0	0
1	97	8	unmapped	UPB_013221	8005	3215	50	2638	2440	642	26	72	72	98	88	89	1255	1233	439	35	935	935	990	421	42	8.019	7.946	6.543	6.177	2.494	2886	2666	3.003	2566	320	2368	298	195161	98610	0	0	0
1	98	8	unmapped	UPB_228408	8080	3210	45	1038	1032	194	18	81	81	112	101	90	1215	1264	346	27	916	916	944	365	38	3.201	2.733	2.277	3.092	2.677	1256	1299	1.678	957	299	951	348	53667	65747	0	0	0
1	99	8	unmapped	UPB_148689	8150	3215	50	1792	1609	527	32	64	64	81	54	66	1261	1278	417	32	942	942	973	331	34	5.417	4.598	2.949	4.098	4.117	2047	1881	2.437	1728	319	1545	336	128722	102276	0	0	0
[truncated: 241,536 more rows]
