# Supplementary material for: Quadruple 9-mer-based protein binding microarray with DsRed fusion protein
Source: BMC Mol Biol. 2009 Sep 18;10:91. doi: 10.1186/1471-2199-10-91 (PMC2754467; doi:10.1186/1471-2199-10-91)
Supplement: Additional file 9 — The first processed data of OsNAC6 PBM. The processed microarray data of OsNAC6 used to determine binding sequence in this work. [file 1471-2199-10-91-S9.ZIP]

Archive with 1 entries (1 files):
- OsNac6_121208_processed.txt
