# Supplementary material for: Quadruple 9-mer-based protein binding microarray with DsRed fusion protein
Source: BMC Mol Biol. 2009 Sep 18;10:91. doi: 10.1186/1471-2199-10-91 (PMC2754467; doi:10.1186/1471-2199-10-91)
Supplement: Additional file 9 — The first processed data of OsNAC6 PBM. The processed microarray data of OsNAC6 used to determine binding sequence in this work. [file 1471-2199-10-91-S9.ZIP › OsNac6_121208_processed.txt]

id	9-mer Seed Sequence	F532 Median - B532	Quadrupled Sequence
(-)3xSLv1		976
(-)3xSLv1		708
(-)3xSLv1		811
(-)3xSLv1		1070
(-)3xSLv1		920
(-)3xSLv1		827
(-)3xSLv1		782
(-)3xSLv1		974
(-)3xSLv1		907
(-)3xSLv1		983
(-)3xSLv1		789
(-)3xSLv1		957
(-)3xSLv1		1090
(-)3xSLv1		858
(-)3xSLv1		1060
(-)3xSLv1		821
(-)3xSLv1		1009
(-)3xSLv1		1252
(-)3xSLv1		971
(-)3xSLv1		981
(-)3xSLv1		1054
(-)3xSLv1		910
(-)3xSLv1		1032
(-)3xSLv1		1172
(-)3xSLv1		1230
(-)3xSLv1		1079
(-)3xSLv1		996
(-)3xSLv1		1518
(-)3xSLv1		1077
(-)3xSLv1		878
(-)3xSLv1		1103
(-)3xSLv1		910
(-)3xSLv1		1018
(-)3xSLv1		1228
(-)3xSLv1		1314
(-)3xSLv1		1118
(-)3xSLv1		1154
(-)3xSLv1		969
(-)3xSLv1		1184
(-)3xSLv1		1144
(-)3xSLv1		974
(-)3xSLv1		995
(-)3xSLv1		1066
(-)3xSLv1		898
(-)3xSLv1		954
(-)3xSLv1		1099
(-)3xSLv1		982
(-)3xSLv1		1029
(-)3xSLv1		1260
(-)3xSLv1		974
(-)3xSLv1		1300
(-)3xSLv1		934
(-)3xSLv1		1216
(-)3xSLv1		929
(-)3xSLv1		1206
(-)3xSLv1		1315
(-)3xSLv1		1211
(-)3xSLv1		1320
(-)3xSLv1		910
(-)3xSLv1		1149
(-)3xSLv1		1164
(-)3xSLv1		1139
(-)3xSLv1		1125
(-)3xSLv1		949
(-)3xSLv1		1088
(-)3xSLv1		1094
(-)3xSLv1		1151
(-)3xSLv1		1423
(-)3xSLv1		1231
(-)3xSLv1		1136
(-)3xSLv1		1059
(-)3xSLv1		1293
(-)3xSLv1		1156
(-)3xSLv1		1219
(-)3xSLv1		1001
(-)3xSLv1		1422
(-)3xSLv1		989
(-)3xSLv1		1101
(-)3xSLv1		1117
(-)3xSLv1		924
(-)3xSLv1		1325
(-)3xSLv1		1070
(-)3xSLv1		1177
(-)3xSLv1		1245
(-)3xSLv1		1222
(-)3xSLv1		1284
(-)3xSLv1		1148
(-)3xSLv1		923
(-)3xSLv1		984
(-)3xSLv1		1326
(-)3xSLv1		984
(-)3xSLv1		984
(-)3xSLv1		1145
(-)3xSLv1		1101
(-)3xSLv1		1241
(-)3xSLv1		1085
(-)3xSLv1		1293
(-)3xSLv1		1172
(-)3xSLv1		1316
(-)3xSLv1		1171
(-)3xSLv1		900
(-)3xSLv1		1177
(-)3xSLv1		1227
(-)3xSLv1		1299
(-)3xSLv1		1294
(-)3xSLv1		1335
(-)3xSLv1		1083
(-)3xSLv1		1175
(-)3xSLv1		1132
(-)3xSLv1		1222
(-)3xSLv1		1376
(-)3xSLv1		1194
(-)3xSLv1		932
(-)3xSLv1		1331
(-)3xSLv1		1212
(-)3xSLv1		1129
(-)3xSLv1		1133
(-)3xSLv1		1232
(-)3xSLv1		1190
(-)3xSLv1		1305
(-)3xSLv1		1270
(-)3xSLv1		1359
(-)3xSLv1		1174
(-)3xSLv1		1207
(-)3xSLv1		1158
(-)3xSLv1		1174
(-)3xSLv1		1441
(-)3xSLv1		1086
(-)3xSLv1		1297
(-)3xSLv1		1304
(-)3xSLv1		1123
(-)3xSLv1		1043
(-)3xSLv1		1348
(-)3xSLv1		1098
(-)3xSLv1		1120
(-)3xSLv1		1251
(-)3xSLv1		1206
(-)3xSLv1		1475
(-)3xSLv1		1427
(-)3xSLv1		1253
(-)3xSLv1		1068
(-)3xSLv1		1204
(-)3xSLv1		1146
(-)3xSLv1		1173
(-)3xSLv1		1396
(-)3xSLv1		1007
(-)3xSLv1		1142
(-)3xSLv1		1268
(-)3xSLv1		866
(-)3xSLv1		1132
(-)3xSLv1		1257
(-)3xSLv1		1224
(-)3xSLv1		1207
(-)3xSLv1		1123
(-)3xSLv1		1157
(-)3xSLv1		1278
(-)3xSLv1		1128
(-)3xSLv1		1039
(-)3xSLv1		1192
(-)3xSLv1		1214
(-)3xSLv1		1491
(-)3xSLv1		1180
(-)3xSLv1		1382
(-)3xSLv1		1121
(-)3xSLv1		1354
(-)3xSLv1		1075
(-)3xSLv1		1069
(-)3xSLv1		1148
(-)3xSLv1		1220
(-)3xSLv1		1123
(-)3xSLv1		1048
(-)3xSLv1		1226
(-)3xSLv1		1216
(-)3xSLv1		1200
(-)3xSLv1		1144
(-)3xSLv1		1120
(-)3xSLv1		1090
(-)3xSLv1		1076
(-)3xSLv1		1123
(-)3xSLv1		1186
(-)3xSLv1		1287
(-)3xSLv1		1216
(-)3xSLv1		1232
(-)3xSLv1		1190
(-)3xSLv1		1316
(-)3xSLv1		825
(-)3xSLv1		1172
(-)3xSLv1		1010
(-)3xSLv1		1347
(-)3xSLv1		1196
(-)3xSLv1		1229
(-)3xSLv1		1310
(-)3xSLv1		1050
(-)3xSLv1		1378
(-)3xSLv1		1172
(-)3xSLv1		1102
(-)3xSLv1		1266
(-)3xSLv1		1324
(-)3xSLv1		1192
(-)3xSLv1		769
(-)3xSLv1		1215
(-)3xSLv1		1170
(-)3xSLv1		1180
(-)3xSLv1		1088
(-)3xSLv1		1107
(-)3xSLv1		1229
(-)3xSLv1		1227
(-)3xSLv1		1221
(-)3xSLv1		1286
(-)3xSLv1		897
(-)3xSLv1		1300
(-)3xSLv1		1334
(-)3xSLv1		1129
(-)3xSLv1		1296
(-)3xSLv1		1027
(-)3xSLv1		1301
(-)3xSLv1		1264
(-)3xSLv1		1233
(-)3xSLv1		1271
(-)3xSLv1		1214
(-)3xSLv1		1152
(-)3xSLv1		1012
(-)3xSLv1		1202
(-)3xSLv1		1073
(-)3xSLv1		1080
(-)3xSLv1		1212
(-)3xSLv1		1046
(-)3xSLv1		1132
(-)3xSLv1		1223
(-)3xSLv1		1185
(-)3xSLv1		1023
(-)3xSLv1		1129
(-)3xSLv1		1027
(-)3xSLv1		1406
(-)3xSLv1		923
(-)3xSLv1		1105
(-)3xSLv1		1078
(-)3xSLv1		1085
(-)3xSLv1		1085
(-)3xSLv1		1313
(-)3xSLv1		1093
(-)3xSLv1		1337
(-)3xSLv1		1151
(-)3xSLv1		1059
(-)3xSLv1		771
(-)3xSLv1		1070
(-)3xSLv1		1193
(-)3xSLv1		1230
(-)3xSLv1		1280
(-)3xSLv1		1220
(-)3xSLv1		1144
(-)3xSLv1		1036
(-)3xSLv1		911
(-)3xSLv1		1206
(-)3xSLv1		1070
(-)3xSLv1		1022
(-)3xSLv1		1064
(-)3xSLv1		932
(-)3xSLv1		942
(-)3xSLv1		730
(-)3xSLv1		971
(-)3xSLv1		1193
(-)3xSLv1		1081
(-)3xSLv1		951
(-)3xSLv1		1179
(-)3xSLv1		736
(-)3xSLv1		876
(-)3xSLv1		1104
(-)3xSLv1		1264
(-)3xSLv1		861
(-)3xSLv1		773
(-)3xSLv1		1155
(-)3xSLv1		916
(-)3xSLv1		1085
(-)3xSLv1		1123
(-)3xSLv1		863
(-)3xSLv1		917
(-)3xSLv1		1107
(-)3xSLv1		1054
(-)3xSLv1		740
(-)3xSLv1		989
(-)3xSLv1		703
(-)3xSLv1		1243
(-)3xSLv1		1057
(-)3xSLv1		963
(-)3xSLv1		1223
(-)3xSLv1		996
(-)3xSLv1		894
(-)3xSLv1		824
(-)3xSLv1		1153
(-)3xSLv1		222
(-)3xSLv1		1165
(-)3xSLv1		1167
(-)3xSLv1		912
(-)3xSLv1		1007
(-)3xSLv1		1055
(-)3xSLv1		866
(-)3xSLv1		998
(-)3xSLv1		905
(-)3xSLv1		857
(-)3xSLv1		958
(-)3xSLv1		1155
(-)3xSLv1		1134
(-)3xSLv1		928
(-)3xSLv1		989
(-)3xSLv1		1117
(-)3xSLv1		784
(-)3xSLv1		894
(-)3xSLv1		977
(-)3xSLv1		1060
(-)3xSLv1		723
(-)3xSLv1		1036
(-)3xSLv1		854
(-)3xSLv1		942
(-)3xSLv1		600
(-)3xSLv1		845
(-)3xSLv1		940
(-)3xSLv1		848
(-)3xSLv1		1043
(-)3xSLv1		856
(-)3xSLv1		888
(-)3xSLv1		731
(-)3xSLv1		803
(-)3xSLv1		852
(-)3xSLv1		942
(-)3xSLv1		963
(-)3xSLv1		1130
(-)3xSLv1		854
(-)3xSLv1		1010
(-)3xSLv1		653
(-)3xSLv1		644
(-)3xSLv1		981
(-)3xSLv1		924
(-)3xSLv1		661
(-)3xSLv1		640
(-)3xSLv1		562
(-)3xSLv1		844
(-)3xSLv1		942
(-)3xSLv1		823
(-)3xSLv1		697
(-)3xSLv1		956
(-)3xSLv1		1025
(-)3xSLv1		744
(-)3xSLv1		773
(-)3xSLv1		959
(-)3xSLv1		811
(-)3xSLv1		728
(-)3xSLv1		846
(-)3xSLv1		777
(-)3xSLv1		703
(-)3xSLv1		1013
(-)3xSLv1		1050
(-)3xSLv1		692
(-)3xSLv1		809
(-)3xSLv1		924
(-)3xSLv1		855
(-)3xSLv1		646
(-)3xSLv1		942
(-)3xSLv1		908
(-)3xSLv1		752
(-)3xSLv1		901
(-)3xSLv1		549
(-)3xSLv1		785
(-)3xSLv1		814
(-)3xSLv1		651
(-)3xSLv1		856
(-)3xSLv1		923
(-)3xSLv1		720
(-)3xSLv1		898
(-)3xSLv1		1003
(-)3xSLv1		707
(-)3xSLv1		794
(-)3xSLv1		777
(-)3xSLv1		710
(-)3xSLv1		740
(-)3xSLv1		735
(-)3xSLv1		747
(-)3xSLv1		813
(-)3xSLv1		760
(-)3xSLv1		686
(-)3xSLv1		879
(-)3xSLv1		986
(-)3xSLv1		843
(-)3xSLv1		806
(-)3xSLv1		793
(-)3xSLv1		619
(-)3xSLv1		776
(-)3xSLv1		851
(-)3xSLv1		762
(-)3xSLv1		477
(-)3xSLv1		813
(-)3xSLv1		718
(-)3xSLv1		788
(-)3xSLv1		797
(-)3xSLv1		835
(-)3xSLv1		928
(-)3xSLv1		700
(-)3xSLv1		261
(-)3xSLv1		801
(-)3xSLv1		1053
(-)3xSLv1		840
(-)3xSLv1		777
(-)3xSLv1		828
(-)3xSLv1		1062
(-)3xSLv1		609
(-)3xSLv1		705
(-)3xSLv1		765
(-)3xSLv1		800
(-)3xSLv1		858
(-)3xSLv1		874
(-)3xSLv1		982
(-)3xSLv1		792
(-)3xSLv1		655
(-)3xSLv1		917
(-)3xSLv1		828
(-)3xSLv1		727
(-)3xSLv1		812
(-)3xSLv1		661
(-)3xSLv1		669
(-)3xSLv1		1031
(-)3xSLv1		734
(-)3xSLv1		797
(-)3xSLv1		697
(-)3xSLv1		879
(-)3xSLv1		897
(-)3xSLv1		853
(-)3xSLv1		723
(-)3xSLv1		920
(-)3xSLv1		921
(-)3xSLv1		933
(-)3xSLv1		859
(-)3xSLv1		824
(-)3xSLv1		739
(-)3xSLv1		758
(-)3xSLv1		1018
(-)3xSLv1		960
(-)3xSLv1		813
(-)3xSLv1		798
(-)3xSLv1		1054
(-)3xSLv1		876
(-)3xSLv1		986
(-)3xSLv1		780
(-)3xSLv1		820
(-)3xSLv1		934
(-)3xSLv1		880
(-)3xSLv1		837
(-)3xSLv1		875
(-)3xSLv1		949
(-)3xSLv1		782
(-)3xSLv1		921
(-)3xSLv1		1240
(-)3xSLv1		855
(-)3xSLv1		808
(-)3xSLv1		677
(-)3xSLv1		911
(-)3xSLv1		1016
(-)3xSLv1		885
(-)3xSLv1		614
(-)3xSLv1		811
(-)3xSLv1		714
(-)3xSLv1		947
(-)3xSLv1		808
(-)3xSLv1		936
(-)3xSLv1		768
(-)3xSLv1		866
(-)3xSLv1		816
(-)3xSLv1		835
(-)3xSLv1		782
(-)3xSLv1		1067
(-)3xSLv1		997
(-)3xSLv1		709
(-)3xSLv1		793
(-)3xSLv1		594
(-)3xSLv1		743
(-)3xSLv1		1258
(-)3xSLv1		905
(-)3xSLv1		1041
(-)3xSLv1		1030
(-)3xSLv1		875
(-)3xSLv1		820
(-)3xSLv1		1031
(-)3xSLv1		628
(-)3xSLv1		836
(-)3xSLv1		834
(-)3xSLv1		952
(-)3xSLv1		812
(-)3xSLv1		885
(-)3xSLv1		853
(-)3xSLv1		954
(-)3xSLv1		833
(-)3xSLv1		851
(-)3xSLv1		665
(-)3xSLv1		701
(-)3xSLv1		1115
(-)3xSLv1		925
(-)3xSLv1		962
(-)3xSLv1		913
(-)3xSLv1		893
(-)3xSLv1		862
(-)3xSLv1		958
(-)3xSLv1		711
(-)3xSLv1		898
(-)3xSLv1		675
(-)3xSLv1		804
(-)3xSLv1		928
(-)3xSLv1		799
(-)3xSLv1		1007
(-)3xSLv1		1274
(-)3xSLv1		898
(-)3xSLv1		997
(-)3xSLv1		825
(-)3xSLv1		1188
(-)3xSLv1		1046
(-)3xSLv1		1086
(-)3xSLv1		962
(-)3xSLv1		924
(-)3xSLv1		987
(-)3xSLv1		1106
(-)3xSLv1		733
(-)3xSLv1		1242
(-)3xSLv1		747
(-)3xSLv1		995
(-)3xSLv1		865
(-)3xSLv1		932
(-)3xSLv1		820
(-)3xSLv1		900
(-)3xSLv1		1208
(-)3xSLv1		731
(-)3xSLv1		911
(-)3xSLv1		645
(-)3xSLv1		777
(-)3xSLv1		749
(-)3xSLv1		941
(-)3xSLv1		1117
(-)3xSLv1		980
(-)3xSLv1		780
(-)3xSLv1		886
(-)3xSLv1		856
(-)3xSLv1		811
(-)3xSLv1		833
(-)3xSLv1		937
(-)3xSLv1		905
(-)3xSLv1		1239
(-)3xSLv1		948
(-)3xSLv1		1079
(-)3xSLv1		767
(-)3xSLv1		787
(-)3xSLv1		759
(-)3xSLv1		1013
(-)3xSLv1		1264
(-)3xSLv1		1330
(-)3xSLv1		990
(-)3xSLv1		743
(-)3xSLv1		1180
(-)3xSLv1		1281
(-)3xSLv1		1030
(-)3xSLv1		1157
(-)3xSLv1		1153
(-)3xSLv1		927
(-)3xSLv1		1163
(-)3xSLv1		976
(-)3xSLv1		948
(-)3xSLv1		1232
(-)3xSLv1		1118
(-)3xSLv1		1080
(-)3xSLv1		993
(-)3xSLv1		1088
(-)3xSLv1		1053
(-)3xSLv1		902
(-)3xSLv1		1153
(-)3xSLv1		1007
(-)3xSLv1		947
(-)3xSLv1		1209
(-)3xSLv1		1133
(-)3xSLv1		1195
(-)3xSLv1		1187
(-)3xSLv1		925
(-)3xSLv1		811
(-)3xSLv1		1375
(-)3xSLv1		1028
(-)3xSLv1		1078
(-)3xSLv1		1028
(-)3xSLv1		941
(-)3xSLv1		898
(-)3xSLv1		1013
(-)3xSLv1		997
(-)3xSLv1		1279
(-)3xSLv1		989
(-)3xSLv1		1151
(-)3xSLv1		1178
(-)3xSLv1		930
(-)3xSLv1		1145
(-)3xSLv1		860
(-)3xSLv1		1119
(-)3xSLv1		1160
(-)3xSLv1		1009
(-)3xSLv1		868
(-)3xSLv1		1086
(-)3xSLv1		1215
(-)3xSLv1		1175
(-)3xSLv1		894
(-)3xSLv1		954
(-)3xSLv1		1131
(-)3xSLv1		1314
(-)3xSLv1		1138
(-)3xSLv1		1316
(-)3xSLv1		1215
(-)3xSLv1		1013
(-)3xSLv1		897
(-)3xSLv1		1175
(-)3xSLv1		1410
(-)3xSLv1		1386
(-)3xSLv1		1175
(-)3xSLv1		1157
(-)3xSLv1		1216
(-)3xSLv1		1169
(-)3xSLv1		1068
(-)3xSLv1		1088
(-)3xSLv1		1035
(-)3xSLv1		990
(-)3xSLv1		1191
(-)3xSLv1		1068
(-)3xSLv1		817
(-)3xSLv1		1027
(-)3xSLv1		1092
(-)3xSLv1		1149
(-)3xSLv1		1478
(-)3xSLv1		1282
(-)3xSLv1		1255
(-)3xSLv1		1319
(-)3xSLv1		1193
(-)3xSLv1		1215
(-)3xSLv1		1244
(-)3xSLv1		1207
(-)3xSLv1		1181
(-)3xSLv1		1273
(-)3xSLv1		1362
(-)3xSLv1		1001
(-)3xSLv1		1021
(-)3xSLv1		1230
(-)3xSLv1		1259
(-)3xSLv1		946
(-)3xSLv1		1271
(-)3xSLv1		1388
(-)3xSLv1		1196
(-)3xSLv1		1361
(-)3xSLv1		1130
(-)3xSLv1		1098
(-)3xSLv1		1210
(-)3xSLv1		1264
(-)3xSLv1		1624
(-)3xSLv1		1236
(-)3xSLv1		1213
(-)3xSLv1		1103
(-)3xSLv1		1185
(-)3xSLv1		1063
(-)3xSLv1		1160
(-)3xSLv1		844
(-)3xSLv1		1178
(-)3xSLv1		925
(-)3xSLv1		1097
(-)3xSLv1		968
(-)3xSLv1		1290
(-)3xSLv1		1218
(-)3xSLv1		1210
(-)3xSLv1		1139
(-)3xSLv1		1139
(-)3xSLv1		1154
(-)3xSLv1		1093
(-)3xSLv1		920
(-)3xSLv1		947
(-)3xSLv1		953
(-)3xSLv1		930
(-)3xSLv1		1101
(-)3xSLv1		985
DarkCorner		929
DarkCorner		906
DarkCorner		921
DarkCorner		898
DarkCorner		1054
DarkCorner		833
DarkCorner		823
DarkCorner		1019
DarkCorner		987
DarkCorner		873
DarkCorner		1008
DarkCorner		888
DarkCorner		836
DarkCorner		907
DarkCorner		921
DarkCorner		893
DarkCorner		1010
DarkCorner		839
DarkCorner		943
DarkCorner		961
DarkCorner		1021
DarkCorner		1095
DarkCorner		857
DarkCorner		873
DarkCorner		894
DarkCorner		784
DarkCorner		1075
DarkCorner		880
DarkCorner		820
DarkCorner		680
DarkCorner		940
DarkCorner		661
DarkCorner		903
DarkCorner		865
DarkCorner		772
DarkCorner		705
DarkCorner		788
DarkCorner		897
DarkCorner		832
DarkCorner		809
DarkCorner		883
DarkCorner		935
DarkCorner		1059
DarkCorner		787
DarkCorner		922
DarkCorner		820
DarkCorner		789
DarkCorner		1010
DarkCorner		615
NA		45
NA		-85
NA		93
NA		-83
NA		-28
NA		-11
NA		-16
NA		-48
NA		-7
NA		72
NA		24
NA		23
NA		-144
NA		6
NA		-5
NA		15
NA		-26
NA		2
NA		-76
NA		-78
NA		6
NA		-88
NA		-7
NA		64
NA		11
NA		-1
NA		-37
NA		21
NA		-51
NA		-26
NA		49
NA		-92
NA		9
NA		-13
NA		15
NA		9
NA		81
NA		-44
NA		23
NA		-27
NA		55
NA		-67
NA		25
NA		195
NA		-12
NA		-96
NA		8
NA		-25
NA		-52
NA		-40
NA		-8
NA		-27
NA		35
NA		-165
NA		-14
NA		31
NA		27
NA		35
NA		-25
NA		3
NA		-61
NA		46
NA		-106
NA		-6
NA		-32
NA		-45
NA		-27
NA		37
NA		-26
NA		-21
NA		15
NA		-26
NA		86
NA		-8
NA		-29
NA		-28
NA		8
NA		-21
NA		48
NA		-10
NA		-63
NA		22
NA		-86
NA		-12
NA		-25
NA		-69
NA		-65
NA		13
NA		-15
NA		-75
NA		-120
NA		-45
NA		79
NA		-12
NA		-46
NA		87
NA		42
NA		59
NA		5
NA		84
NA		-94
NA		-114
NA		-18
NA		52
NA		-46
NA		-66
NA		14
NA		-25
NA		-28
NA		-3
NA		52
NA		22
NA		33
NA		11
NA		26
NA		3
NA		-54
NA		33
NA		-69
NA		20
NA		40
NA		1
NA		11
NA		-28
NA		6
NA		-24
NA		-33
NA		-19
NA		-87
NA		-71
NA		6
NA		18
NA		-25
NA		87
NA		-53
NA		-3
NA		30
NA		-20
NA		-14
NA		-115
NA		32
NA		-97
NA		54
NA		2
NA		-4
NA		55
NA		-22
NA		-44
NA		7
NA		-1
NA		62
NA		-11
NA		-47
NA		1
NA		-29
NA		9
NA		52
NA		23
NA		-19
NA		15
NA		-40
NA		-89
NA		-15
NA		-69
NA		-18
NA		46
NA		-76
NA		1
NA		-41
NA		-30
NA		-4
NA		-17
NA		17
NA		-35
NA		-78
NA		-32
NA		19
NA		-3
NA		95
NA		-54
NA		-79
NA		-16
NA		23
NA		-54
NA		45
NA		-101
NA		16
NA		100
NA		-15
NA		3
NA		26
NA		-34
NA		-1
NA		-23
NA		-4
NA		13
NA		2
NA		92
NA		20
NA		-67
NA		-26
NA		12
NA		-14
NA		5
NA		5
NA		31
NA		-72
NA		-28
NA		-32
NA		-14
NA		4
NA		-58
NA		1
NA		0
NA		14
NA		-115
NA		68
NA		8
NA		-49
NA		39
NA		63
NA		-4
NA		-162
NA		-1
NA		-16
NA		-93
NA		15
NA		-34
NA		53
NA		-28
NA		20
NA		22
NA		27
NA		-20
NA		-76
NA		-1
NA		7
NA		21
NA		-14
NA		-60
NA		47
NA		-24
NA		-47
NA		23
NA		30
NA		-43
NA		60
NA		-64
NA		36
NA		7
NA		-15
NA		-56
NA		33
NA		-13
NA		-16
NA		-12
NA		47
NA		60
NA		20
NA		16
NA		-14
NA		64
NA		-57
NA		12
NA		-8
NA		-6
NA		42
NA		58
NA		-29
NA		-3
NA		-83
NA		-84
NA		31
NA		-43
NA		40
NA		-18
NA		21
NA		-16
NA		59
NA		-97
NA		-43
NA		33
NA		-31
NA		-1
NA		-20
NA		-16
NA		27
NA		-61
NA		-18
NA		39
NA		-5
NA		10
NA		-12
NA		6
NA		9
NA		48
NA		-7
NA		32
NA		-25
NA		7
NA		2
NA		-38
NA		-22
NA		76
NA		-62
NA		8
NA		25
NA		-12
NA		76
NA		-15
NA		-5
NA		83
NA		17
NA		-8
NA		-6
NA		-12
NA		97
NA		-36
NA		-45
NA		-55
NA		5
NA		-2
NA		13
NA		-14
NA		-40
NA		-7
NA		-21
NA		-32
NA		57
NA		23
NA		20
NA		-12
NA		-37
NA		-8
NA		-11
NA		-37
NA		23
NA		52
NA		47
NA		-69
NA		-55
NA		36
NA		3
NA		-28
NA		-16
NA		5
NA		-4
NA		-50
NA		36
NA		-55
NA		-23
NA		25
NA		-22
NA		2
NA		-26
NA		30
NA		-22
NA		-51
NA		84
NA		-1
NA		-18
NA		-10
NA		-57
NA		-30
NA		25
NA		-82
NA		90
NA		37
NA		32
NA		2
NA		8
NA		-64
NA		-26
NA		-6
NA		-48
NA		23
NA		14
NA		-15
NA		-14
NA		-6
NA		-10
NA		50
NA		16
NA		88
NA		6
NA		-32
NA		-46
NA		-2
NA		9
NA		-16
NA		-40
NA		11
NA		35
NA		0
NA		21
NA		-7
NA		-4
NA		-28
NA		-1
NA		-42
NA		19
NA		-13
NA		-22
NA		57
NA		0
NA		-15
NA		28
NA		-1
NA		-37
NA		-66
NA		-47
NA		1
NA		-14
NA		55
NA		-25
NA		-10
NA		-40
NA		-53
NA		50
NA		-66
NA		28
NA		-22
NA		-29
NA		-69
NA		-9
NA		-36
NA		-10
NA		-49
NA		-24
NA		12
NA		-41
NA		-26
NA		1
NA		2
NA		14
NA		51
NA		25
NA		38
NA		-62
NA		26
NA		-6
NA		19
NA		51
NA		12
NA		33
NA		-34
NA		22
NA		11
NA		-27
NA		2
NA		0
NA		0
NA		-41
NA		-48
NA		0
NA		27
NA		-17
NA		52
NA		83
NA		28
NA		-42
NA		-7
NA		10
NA		-11
NA		-54
NA		-15
NA		-8
NA		-35
NA		-19
NA		-30
NA		45
NA		104
NA		-11
NA		-6
NA		-13
NA		-73
NA		-4
NA		-62
NA		-22
NA		41
NA		14
NA		-5
NA		-40
NA		-27
NA		-22
NA		-4
NA		-37
NA		12
NA		-50
NA		43
NA		13
NA		-4
NA		-21
NA		-20
NA		-20
NA		-23
NA		-25
NA		1
NA		-41
NA		-31
NA		49
NA		-3
NA		-8
NA		57
NA		14
NA		-21
NA		-7
NA		1
NA		-34
NA		-62
NA		-32
NA		-15
NA		-31
NA		32
NA		-11
NA		-30
NA		15
NA		-47
NA		0
NA		-77
NA		-1
NA		15
NA		16
NA		-18
NA		-21
NA		-2
NA		-36
NA		42
NA		17
NA		10
NA		23
NA		-2
NA		40
NA		7
NA		-38
NA		-35
NA		-24
NA		-61
NA		-13
NA		-32
NA		0
NA		-49
NA		12
NA		-28
NA		27
NA		-11
NA		13
NA		23
NA		-9
NA		24
NA		-8
NA		-37
NA		9
NA		40
NA		-14
NA		-4
NA		-8
NA		19
NA		3
NA		-77
NA		-29
NA		-38
NA		18
NA		6
NA		73
NA		-33
NA		30
NA		-18
NA		-3
NA		25
NA		14
NA		-2
NA		27
NA		2
NA		10
NA		8
NA		15
NA		-7
NA		19
NA		36
NA		-42
NA		16
NA		-6
NA		39
NA		5
NA		-20
NA		41
NA		-31
NA		30
NA		-69
NA		-40
NA		2
NA		-11
NA		-43
NA		38
NA		8
NA		0
NA		52
NA		44
NA		-19
NA		6
NA		28
NA		-18
NA		31
NA		-14
NA		-21
NA		-8
NA		-28
NA		43
NA		0
NA		13
NA		15
NA		-27
NA		6
NA		0
NA		-5
NA		27
NA		33
NA		-10
NA		17
NA		47
NA		16
NA		-32
NA		-42
NA		23
NA		-4
NA		-12
NA		2
NA		-69
NA		31
NA		-9
NA		-6
NA		37
NA		-8
NA		9
NA		-50
NA		-1
NA		49
NA		23
NA		9
NA		-27
NA		18
NA		38
NA		28
NA		16
NA		-15
NA		2
NA		-3
NA		-34
NA		16
NA		11
NA		-18
NA		-7
NA		-14
NA		0
NA		-23
NA		-18
NA		16
NA		-29
NA		-23
NA		6
NA		-7
NA		1
NA		-46
NA		-28
NA		-32
NA		-8
NA		-25
NA		14
NA		17
NA		-51
NA		-7
NA		-45
NA		85
NA		43
NA		22
NA		-44
NA		-57
NA		8
NA		14
NA		-33
NA		-23
NA		-25
NA		47
NA		26
NA		11
NA		22
NA		-38
NA		37
NA		-10
NA		200
NA		6
NA		-25
NA		5
NA		-42
NA		-49
NA		12
NA		33
NA		25
NA		-4
NA		-38
NA		-52
NA		2
NA		-15
NA		43
NA		54
NA		25
NA		-24
NA		-26
NA		7
NA		-37
NA		5
NA		18
NA		7
NA		32
NA		-7
NA		-41
NA		-95
NA		-11
NA		33
NA		11
NA		6
NA		-22
NA		-15
NA		17
NA		-20
NA		58
NA		22
NA		7
NA		-3
NA		-36
NA		27
NA		-43
NA		-22
NA		-5
NA		-33
NA		-57
NA		-47
NA		8
NA		47
NA		25
NA		25
NA		-25
NA		-46
NA		30
NA		-14
NA		-84
NA		-17
NA		6
NA		-13
NA		54
NA		-12
NA		-22
NA		37
NA		-2
NA		-1
NA		-22
NA		17
NA		-2
NA		-40
NA		16
NA		-44
NA		19
NA		-33
NA		50
NA		15
NA		-39
NA		-20
NA		29
NA		10
NA		-12
NA		7
NA		-23
NA		-33
NA		-46
NA		-10
NA		29
NA		-20
NA		10
NA		-21
NA		25
NA		-64
NA		-39
NA		13
NA		-27
NA		-60
NA		-22
NA		-79
NA		12
NA		-46
NA		18
NA		-25
NA		34
NA		24
NA		5
NA		68
NA		24
NA		-35
NA		-53
NA		24
NA		-15
NA		-43
NA		57
NA		-19
NA		-2
NA		2
NA		-4
NA		31
NA		-22
NA		-4
NA		-9
NA		4
NA		11
NA		-14
NA		17
NA		7
NA		-29
NA		21
NA		-44
NA		-35
NA		-22
NA		16
NA		-7
NA		44
NA		-12
NA		20
NA		-19
NA		-19
NA		-24
NA		-2
NA		8
NA		5
NA		20
NA		-6
NA		-15
NA		-17
NA		3
NA		-15
NA		41
NA		-60
NA		46
NA		-51
NA		15
NA		18
NA		-66
NA		9
NA		17
NA		-17
NA		19
NA		-23
NA		-27
NA		-3
NA		21
NA		25
NA		-11
NA		-57
NA		-15
NA		-25
NA		59
NA		26
NA		-26
NA		-6
NA		1
NA		-29
NA		-5
NA		-6
NA		-26
NA		36
NA		-40
NA		-84
NA		-4
NA		-26
NA		29
NA		32
NA		10
NA		15
NA		-30
NA		13
NA		17
NA		-3
NA		8
NA		-36
NA		-30
NA		-5
NA		-7
NA		18
NA		-34
NA		-37
NA		-27
NA		7
NA		-17
NA		0
NA		10
NA		-17
NA		25
NA		-16
NA		9
NA		15
NA		11
NA		-7
NA		-9
NA		84
NA		-1
NA		-31
NA		37
NA		14
NA		-50
NA		33
NA		-43
NA		60
NA		9
NA		-7
NA		27
NA		39
NA		24
NA		7
NA		21
NA		-28
NA		-45
NA		-16
NA		-19
NA		55
NA		15
NA		61
NA		15
NA		-35
NA		-6
NA		11
NA		5
NA		13
NA		5
NA		-1
NA		12
NA		22
NA		-71
NA		41
NA		16
NA		-14
NA		7
NA		11
NA		6
NA		71
NA		-9
NA		21
NA		33
NA		-25
NA		-63
NA		48
NA		7
NA		38
NA		-4
NA		-27
NA		15
NA		-3
NA		-39
NA		-32
NA		-2
NA		-18
NA		-40
NA		-21
NA		-49
NA		17
NA		-51
NA		-35
NA		48
NA		-26
NA		11
NA		-2
NA		48
NA		21
NA		35
NA		0
NA		-38
NA		-3
NA		-30
NA		9
NA		-22
NA		20
NA		-11
NA		6
NA		-59
NA		-51
NA		6
NA		-37
NA		-1
NA		35
NA		25
NA		-17
NA		-23
NA		5
NA		-54
NA		-43
NA		38
NA		-14
NA		-37
NA		-7
NA		13
NA		22
NA		-47
NA		-128
NA		-13
NA		-15
NA		48
NA		-25
NA		-49
NA		-19
NA		52
NA		-45
NA		-5
NA		-27
NA		29
NA		-2
NA		51
NA		23
NA		23
NA		-13
NA		22
NA		-3
NA		1
NA		-31
NA		15
NA		48
NA		-31
NA		-19
NA		60
NA		-61
NA		-11
NA		9
NA		-9
NA		-44
NA		-26
NA		97
NA		255
NA		-17
NA		9
NA		24
NA		-20
NA		6
NA		-38
NA		4
NA		33
NA		24
NA		-27
NA		-18
NA		-13
NA		-31
NA		-84
NA		-21
NA		-4
NA		-48
NA		5
NA		13
NA		-30
NA		-7
NA		0
NA		-39
NA		23
NA		11
NA		30
NA		10
NA		27
NA		-21
NA		24
NA		22
NA		41
NA		55
NA		12
NA		-37
NA		-11
NA		2
NA		3
NA		-9
NA		15
NA		-25
NA		6
NA		-3
NA		-3
NA		-1
NA		19
NA		-7
NA		33
NA		30
NA		10
NA		-26
NA		-47
NA		-24
NA		3
NA		-38
NA		-56
NA		44
NA		-8
NA		-17
NA		-4
NA		58
NA		10
NA		-28
NA		-58
NA		-39
NA		24
NA		-20
NA		54
NA		24
NA		-5
NA		-27
NA		19
NA		-39
NA		12
NA		36
NA		53
NA		10
NA		-8
NA		-47
NA		6
NA		-63
NA		12
NA		-4
NA		-44
NA		31
NA		23
NA		5
NA		37
NA		-46
NA		12
NA		-29
NA		15
NA		-9
NA		31
NA		-5
NA		-37
NA		-2
NA		0
NA		-25
NA		-21
NA		-18
NA		-5
NA		-48
NA		7
NA		-5
NA		15
NA		-12
NA		13
NA		-55
NA		-13
NA		9
NA		-9
NA		-2
NA		-70
NA		13
NA		-30
NA		36
NA		12
NA		-49
NA		6
NA		35
NA		-8
NA		-13
NA		-23
NA		-54
NA		-7
NA		-14
NA		-30
NA		-24
NA		-53
NA		-2
NA		-6
NA		-54
NA		-37
NA		-7
NA		24
NA		15
NA		-46
NA		-2
NA		12
NA		-26
NA		8
NA		26
NA		12
NA		1
NA		21
NA		-11
NA		26
NA		47
NA		-37
NA		-17
NA		6
NA		27
NA		-2
NA		-48
NA		-2
NA		-25
NA		-5
NA		-16
NA		63
NA		0
NA		52
NA		73
NA		39
NA		-39
NA		39
NA		18
NA		27
NA		45
NA		-20
NA		6
NA		21
NA		8
NA		-31
NA		-31
NA		51
NA		18
NA		-28
NA		14
NA		47
NA		6
NA		-31
NA		-30
NA		-14
NA		-2
NA		-5
NA		6
NA		-5
NA		28
NA		13
NA		9
NA		0
NA		-7
NA		-41
NA		-20
NA		41
NA		-14
NA		17
NA		-24
NA		-1
NA		-29
NA		-13
NA		14
NA		-24
NA		11
NA		3
NA		9
NA		16
NA		4
NA		26
NA		-6
NA		26
NA		17
NA		16
NA		-3
NA		-24
NA		-54
NA		46
NA		-44
NA		-18
NA		-49
NA		54
NA		43
NA		-21
NA		48
NA		33
NA		1
NA		-47
NA		-42
NA		34
NA		1
NA		3
NA		-9
NA		26
NA		-40
NA		-12
NA		-44
NA		-76
NA		37
NA		-16
NA		-40
NA		-45
[truncated: 241,505 more rows]
