# Supplementary material for: Quadruple 9-mer-based protein binding microarray with DsRed fusion protein
Source: BMC Mol Biol. 2009 Sep 18;10:91. doi: 10.1186/1471-2199-10-91 (PMC2754467; doi:10.1186/1471-2199-10-91)
Supplement: Additional file 10 — The second raw data of OsNAC6 PBM. The raw microarray data of OsNAC6 used to determine binding sequence in this work. [file 1471-2199-10-91-S10.ZIP › OsNac6_011609.csv]

ATF	1
29	56
Type=GenePix Results 3
DateTime=2009/01/16 18:46:48
Settings=
GalFile=D:\Agilent\Gal\UPBM08508.gal
PixelSize=5
Wavelengths=635 532
ImageFiles=D:\Agilent\Rice\OsNac6\OsNac6_011609.tif 2 D:\Agilent\Rice\OsNac6\OsNac6_011609.tif 3
NormalizationMethod=None
NormalizationFactors=1 1
JpegImage=
StdDev=Type 1
RatioFormulations=W1/W2 (635/532)
FeatureType=Circular
Barcode=
BackgroundSubtraction=LocalFeature
ImageOrigin=760, 2480
JpegOrigin=760, 2520
Creator=GenePix Pro 5.1.0.19
Scanner=GenePix 4000B [83943]
FocusPosition=0
Temperature=26.7846
LinesAveraged=1
Comment=
PMTGain=550 780
ScanPower=100 100
LaserPower=3.15836 3.62285
Filters=<Empty> <Empty>
ScanRegion=152,496,4136,12152
Supplier=
Block	Column	Row	Name	ID	X	Y	Dia.	F635 Median	F635 Mean	F635 SD	F635 CV	B635	B635 Median	B635 Mean	B635 SD	B635 CV	F532 Median	F532 Mean	F532 SD	F532 CV	B532	B532 Median	B532 Mean	B532 SD	B532 CV	Ratio of Medians (635/532)	Ratio of Means (635/532)	Median of Ratios (635/532)	Mean of Ratios (635/532)	Ratios SD (635/532)	Sum of Medians (635/532)	Sum of Means (635/532)	Log Ratio (635/532)	F635 Median - B635	F532 Median - B532	F635 Mean - B635	F532 Mean - B532	F635 Total Intensity	F532 Total Intensity	Flags	Normalize	Autoflag
1	1	1	DarkCorner	DarkCorner	905	2660	40	34	38	16	42	34	34	38	17	44	1607	1667	811	48	508	508	606	476	78	0	0.003	0.011	0.009	3.27	1099	1163	Error	0	1099	4	1159	1987	86676	0	0	0
1	2	1	DarkCorner	DarkCorner	980	2655	40	33	34	10	29	34	34	39	19	48	2094	2102	750	35	512	512	618	452	73	-0.001	0	0.004	0.004	2.777	1581	1590	Error	-1	1582	0	1590	1750	109322	0	0	0
1	3	1	DarkCorner	DarkCorner	1055	2655	45	34	37	14	37	33	33	38	17	44	1581	1828	878	48	499	499	552	425	76	0.001	0.003	0.008	0.006	4.543	1083	1333	Error	1	1082	4	1329	1949	95065	0	0	0
1	4	1	DarkCorner	DarkCorner	1125	2655	35	38	41	17	41	34	34	40	20	50	1903	1767	717	40	450	450	551	437	79	0.003	0.005	0.009	0.01	4.851	1457	1324	-8.505	4	1453	7	1317	1316	56535	0	0	0
1	5	1	unmapped	UPB_013260	1205	2650	35	26	30	12	40	33	33	39	19	48	1348	1321	762	57	572	572	616	449	72	-0.009	-0.004	0.008	0.008	2.83	769	746	Error	-7	776	-3	749	961	42274	0	0	0
1	6	1	unmapped	UPB_227728	1275	2655	50	34	38	16	42	34	34	38	17	44	6277	6693	2211	33	532	532	611	523	85	0	0.001	0.001	0.001	3.302	5745	6165	Error	0	5745	4	6161	3030	535478	0	0	0
1	7	1	unmapped	UPB_161763	1355	2660	65	33	38	21	55	34	34	39	19	48	832	901	635	70	543	543	636	506	79	-0.003	0.011	0.024	0.026	4.687	288	362	Error	-1	289	4	358	4598	108088	-50	0	0
1	8	1	unmapped	UPB_151273	1435	2660	35	35	38	12	31	34	34	40	20	50	1211	1284	737	57	639	639	701	505	72	0.002	0.006	0.019	0.017	3.173	573	649	-9.16	1	572	4	645	1216	41102	0	0	0
1	9	1	unmapped	UPB_029461	1495	2660	40	35	41	22	53	35	35	41	22	53	1367	1702	1059	62	478	478	578	420	72	0	0.005	0.013	0.01	3.316	889	1230	Error	0	889	6	1224	2119	88493	0	0	0
1	10	1	unmapped	UPB_099611	1575	2650	30	36	35	14	40	34	34	39	18	46	1201	1360	709	52	509	509	636	487	76	0.003	0.001	0.013	0.011	2.877	694	852	-8.435	2	692	1	851	1133	43531	0	0	0
1	11	1	unmapped	UPB_134447	1635	2660	30	34	34	12	35	34	34	39	18	46	1136	1120	622	55	489	489	595	457	76	0	0	0.014	0.013	4.435	647	631	Error	0	647	0	631	1100	35855	0	0	0
1	12	1	unmapped	UPB_120795	1725	2660	65	33	39	23	58	34	34	39	19	48	909	1061	867	81	552	552	654	506	77	-0.003	0.01	0.031	0.034	5.57	356	514	Error	-1	357	5	509	4688	127374	-50	0	0
1	13	1	unmapped	UPB_133530	1785	2660	25	32	33	4	12	35	35	36	18	50	1634	1478	838	56	662	662	732	480	65	-0.003	-0.002	0.016	0.006	6.444	969	814	Error	-3	972	-2	816	391	17730	0	0	0
1	14	1	unmapped	UPB_199102	1870	2660	65	33	36	16	44	33	33	39	19	48	759	831	547	65	563	563	646	486	75	0	0.011	0.02	0.026	5.284	196	271	Error	0	196	3	268	4365	99777	-50	0	0
1	15	1	unmapped	UPB_042758	1945	2660	65	34	37	15	40	34	34	38	18	47	837	859	563	65	596	596	612	437	71	0	0.011	0.016	0.018	5.052	241	266	Error	0	241	3	263	4467	103134	-50	0	0
1	16	1	unmapped	UPB_185067	2010	2665	30	34	35	10	28	33	33	37	18	48	1130	1197	703	58	590	590	622	435	69	0.002	0.003	0.014	0.015	5.169	541	609	-9.077	1	540	2	607	1125	38291	0	0	0
1	17	1	unmapped	UPB_060685	2080	2665	45	34	36	15	41	34	34	39	19	48	1092	1148	632	55	522	522	594	469	78	0	0.003	0.012	0.015	5.476	570	628	Error	0	570	2	626	1874	59704	0	0	0
1	18	1	unmapped	UPB_043186	2155	2655	50	35	40	16	40	34	34	39	19	48	1131	1252	677	54	484	484	588	477	81	0.002	0.008	0.019	0.015	4.656	648	774	-9.338	1	647	6	768	3160	100198	0	0	0
1	19	1	unmapped	UPB_010077	2230	2655	45	36	40	19	47	34	34	39	19	48	1210	1234	553	44	463	463	499	374	74	0.003	0.008	0.03	0.024	3.277	749	777	-8.545	2	747	6	771	2104	64187	0	0	0
1	20	1	unmapped	UPB_198299	2310	2660	65	31	37	17	45	33	33	38	18	47	840	848	493	58	526	526	588	421	71	-0.006	0.012	0.029	0.024	4.445	312	326	Error	-2	314	4	322	4423	101756	-50	0	0
1	21	1	unmapped	UPB_119859	2380	2660	30	31	34	14	41	33	33	38	19	50	1122	1325	771	58	490	490	563	417	74	-0.003	0.001	0.041	0.018	6.092	630	836	Error	-2	632	1	835	1100	42394	0	0	0
1	22	1	unmapped	UPB_018472	2445	2660	50	32	37	17	45	34	34	38	17	44	1595	1601	764	47	498	498	566	435	76	-0.002	0.003	0.013	0.01	4.806	1095	1106	Error	-2	1097	3	1103	2953	128082	0	0	0
1	23	1	unmapped	UPB_175098	2520	2660	50	34	37	14	37	33	33	38	19	50	1020	1197	830	69	465	465	553	403	72	0.002	0.005	0.014	0.01	3.878	556	736	-9.116	1	555	4	732	2999	95760	0	0	0
1	24	1	unmapped	UPB_063651	2590	2655	40	37	41	19	46	33	33	38	18	47	1377	1301	537	41	530	530	564	404	71	0.005	0.01	0.02	0.019	3.297	851	779	-7.726	4	847	8	771	2152	67644	0	0	0
1	25	1	unmapped	UPB_006708	2665	2655	35	34	40	19	47	34	34	37	17	45	1664	1728	815	47	572	572	617	426	69	0	0.005	0.01	0.013	3.058	1092	1162	Error	0	1092	6	1156	1294	55283	0	0	0
1	26	1	unmapped	UPB_065636	2740	2645	25	33	38	14	36	35	35	43	21	48	1624	1530	430	28	685	685	753	504	66	-0.002	0.004	0.012	0.01	4.345	937	848	Error	-2	939	3	845	453	18360	0	0	0
1	27	1	unmapped	UPB_132205	2820	2655	45	36	40	19	47	35	35	39	17	43	1276	1356	751	55	522	522	600	450	75	0.001	0.006	0.017	0.014	4.669	755	839	-9.558	1	754	5	834	2089	70512	0	0	0
1	28	1	unmapped	UPB_197084	2885	2655	50	37	40	19	47	34	34	37	15	40	7188	6846	2522	36	527	527	609	460	75	0	0.001	0.002	0.002	4.707	6664	6325	Error	3	6661	6	6319	3217	547715	0	0	0
1	29	1	unmapped	UPB_226136	2965	2665	35	32	34	13	38	35	35	37	13	35	1638	1605	852	53	573	573	679	578	85	-0.003	-0.001	0.011	0.013	4.429	1062	1031	Error	-3	1065	-1	1032	1095	51374	0	0	0
1	30	1	unmapped	UPB_178615	3035	2665	30	35	42	21	50	35	35	37	14	37	1299	1376	600	43	604	604	664	519	78	0	0.009	0.036	0.024	4.335	695	779	Error	0	695	7	772	1328	44037	0	0	0
1	31	1	unmapped	UPB_126134	3115	2660	35	35	42	17	40	36	36	40	18	45	1348	1347	656	48	588	588	665	504	75	-0.001	0.008	0.019	0.021	3.396	759	765	Error	-1	760	6	759	1334	43113	0	0	0
1	32	1	unmapped	UPB_028852	3180	2660	50	34	37	16	43	36	36	41	18	43	1623	1654	821	49	556	556	640	475	74	-0.002	0.001	0.01	0.01	4.553	1065	1099	Error	-2	1067	1	1098	2994	132345	0	0	0
1	33	1	unmapped	UPB_226694	3260	2655	35	32	34	14	41	34	34	38	18	47	1286	1347	696	51	533	533	591	447	75	-0.003	0	0.013	0.014	3.567	751	814	Error	-2	753	0	814	1079	43104	0	0	0
1	34	1	unmapped	UPB_189383	3325	2655	45	37	40	17	42	34	34	38	16	42	1331	1434	772	53	472	472	573	490	85	0.003	0.006	0.015	0.011	2.901	862	968	-8.162	3	859	6	962	2103	74563	0	0	0
1	35	1	unmapped	UPB_190331	3395	2655	40	39	42	21	50	35	35	40	23	57	1107	1147	572	49	498	498	594	459	77	0.007	0.011	0.022	0.018	4.486	613	656	-7.25	4	609	7	649	2183	59634	0	0	0
1	36	1	unmapped	UPB_186066	3460	2660	25	38	45	24	53	35	35	38	18	47	669	983	659	67	726	726	835	646	77	-0.053	0.039	0.028	0.048	3.304	-54	267	Error	3	-57	10	257	541	11791	0	0	0
1	37	1	unmapped	UPB_202022	3545	2665	40	34	34	11	32	35	35	39	16	41	1284	1332	745	55	562	562	697	588	84	-0.001	-0.001	0.01	0.009	4.018	721	769	Error	-1	722	-1	770	1774	69274	0	0	0
1	38	1	unmapped	UPB_213475	3620	2655	50	35	40	16	40	35	35	38	14	36	4409	4809	2239	46	539	539	682	597	87	0	0.001	0.003	0.002	3.699	3870	4275	Error	0	3870	5	4270	3161	384707	0	0	0
1	39	1	unmapped	UPB_018764	3685	2650	30	36	39	14	35	35	35	38	15	39	954	1205	782	64	639	639	716	528	73	0.003	0.007	0.034	0.044	4.229	316	570	-8.299	1	315	4	566	1233	38565	0	0	0
1	40	1	unmapped	UPB_168227	3765	2655	40	39	43	17	39	37	37	41	18	43	1026	1195	729	61	584	584	678	518	76	0.005	0.01	0.027	0.029	5.832	444	617	-7.788	2	442	6	611	2235	62117	0	0	0
1	41	1		NA	3845	2660	65	35	38	16	42	35	35	39	16	41	608	672	510	75	610	610	674	475	70	0	0.048	0.022	0.028	4.569	-2	65	Error	0	-2	3	62	4560	80697	-50	0	0
1	42	1	unmapped	UPB_157097	3900	2650	30	37	42	22	52	34	34	37	15	40	1464	1445	711	49	725	725	810	531	65	0.004	0.011	0.021	0.026	6.084	742	728	-7.944	3	739	8	720	1334	46243	0	0	0
1	43	1	unmapped	UPB_206877	3985	2660	55	38	42	19	45	36	36	40	18	45	2209	2306	956	41	634	634	719	759	105	0.001	0.004	0.006	0.006	3.387	1577	1678	-9.621	2	1575	6	1672	3336	184498	0	0	0
1	44	1	unmapped	UPB_101182	4060	2655	30	37	41	18	43	37	37	41	17	41	1188	1169	551	47	550	550	606	433	71	0	0.006	0.014	0.02	5.557	638	623	Error	0	638	4	619	1296	37393	0	0	0
1	45	1	unmapped	UPB_112849	4130	2655	45	38	42	19	45	36	36	41	20	48	1296	1379	808	58	517	517	586	454	77	0.003	0.007	0.01	0.012	4.281	781	868	-8.605	2	779	6	862	2208	71717	0	0	0
1	46	1	unmapped	UPB_148176	4200	2665	30	34	41	18	43	36	36	40	17	42	1246	1354	808	59	616	616	677	528	77	-0.003	0.007	0.017	0.028	6.116	628	743	Error	-2	630	5	738	1299	43335	0	0	0
1	47	1	unmapped	UPB_002355	4280	2655	50	39	45	24	53	37	37	40	15	37	1726	1815	924	50	576	576	631	436	69	0.002	0.006	0.012	0.01	5.049	1152	1247	-9.167	2	1150	8	1239	3565	145230	0	0	0
1	48	1	unmapped	UPB_167072	4345	2660	40	39	46	23	50	36	36	39	15	38	1596	1484	699	47	527	527	620	482	77	0.003	0.01	0.017	0.015	3.747	1072	967	-8.477	3	1069	10	957	2408	77190	0	0	0
1	49	1	unmapped	UPB_223456	4435	2660	65	35	41	19	46	36	36	40	18	45	1062	1098	655	59	591	591	682	491	71	-0.002	0.01	0.017	0.018	4.009	470	512	Error	-1	471	5	507	4875	131726	-50	0	0
1	50	1	unmapped	UPB_076807	4500	2650	45	34	40	21	52	35	35	39	18	46	1744	1782	729	40	621	621	693	490	70	-0.001	0.004	0.012	0.01	4.75	1122	1166	Error	-1	1123	5	1161	2068	92656	0	0	0
1	51	1	unmapped	UPB_027648	4575	2660	40	38	42	19	45	35	35	38	15	39	1430	1717	774	45	590	590	658	474	72	0.004	0.006	0.017	0.013	4.119	843	1134	-8.129	3	840	7	1127	2182	89287	0	0	0
1	52	1	unmapped	UPB_187601	4640	2650	30	39	49	27	55	38	38	41	16	39	1473	1827	1137	62	673	673	744	517	69	0.001	0.01	0.026	0.014	8.048	801	1165	-9.644	1	800	11	1154	1580	58464	0	0	0
1	53	1	unmapped	UPB_144370	4720	2660	40	34	41	22	53	36	36	40	18	45	1831	1865	758	40	706	706	759	518	68	-0.002	0.004	0.011	0.01	4.205	1123	1164	Error	-2	1125	5	1159	2141	97001	0	0	0
1	54	1	unmapped	UPB_205404	4800	2660	65	38	44	22	50	36	36	40	18	45	920	1047	706	67	736	736	850	621	73	0.011	0.026	0.021	0.024	5.376	186	319	-6.524	2	184	8	311	5271	125630	-50	0	0
1	55	1	unmapped	UPB_112292	4860	2650	25	33	37	10	27	37	37	40	20	50	1910	1698	810	47	911	911	932	597	64	-0.004	0	0.01	0.01	1.843	995	787	Error	-4	999	0	787	446	20370	0	0	0
1	56	1	unmapped	UPB_035980	4950	2655	35	37	39	15	38	35	35	40	18	45	1150	1289	747	57	642	642	764	571	74	0.004	0.006	0.011	0.012	6.495	510	651	-7.989	2	508	4	647	1236	41260	0	0	0
1	57	1	unmapped	UPB_215968	5005	2650	35	37	45	26	57	38	38	42	17	40	1492	1504	602	40	606	606	662	427	64	-0.001	0.008	0.021	0.027	3.149	885	905	Error	-1	886	7	898	1451	48118	0	0	0
1	58	1	unmapped	UPB_229117	5075	2660	45	38	44	22	50	37	37	41	17	41	1562	1722	1210	70	644	644	721	516	71	0.001	0.006	0.009	0.011	3.744	919	1085	-9.842	1	918	7	1078	2293	89551	0	0	0
1	59	1	unmapped	UPB_018151	5165	2670	25	47	57	30	52	38	38	39	16	41	1903	1731	792	45	971	971	999	630	63	0.01	0.025	0.029	0.013	5.684	941	779	-6.694	9	932	19	760	684	20768	0	0	0
1	60	1	unmapped	UPB_028605	5240	2660	40	40	45	23	51	37	37	40	17	42	1620	1594	716	44	685	685	802	569	70	0.003	0.009	0.013	0.015	4.271	938	917	-8.284	3	935	8	909	2363	82871	0	0	0
1	61	1	unmapped	UPB_061145	5315	2660	40	38	42	17	40	37	37	42	21	50	1646	1648	702	42	640	640	699	500	71	0.001	0.005	0.014	0.015	5.072	1007	1013	-9.974	1	1006	5	1008	2192	85717	0	0	0
1	62	1	unmapped	UPB_122711	5375	2650	35	41	42	17	40	37	37	42	19	45	1685	1623	757	46	726	726	787	585	74	0.004	0.006	0.009	0.012	4.042	963	902	-7.905	4	959	5	897	1331	51943	0	0	0
1	63	1	unmapped	UPB_108920	5465	2650	35	35	46	27	58	39	39	44	20	45	1429	1392	572	41	774	774	858	615	71	-0.006	0.011	0.055	0.041	5.425	651	625	Error	-4	655	7	618	1483	44554	0	0	0
1	64	1	unmapped	UPB_093588	5515	2655	30	38	42	15	35	37	37	41	17	41	1524	1648	876	53	792	792	885	629	71	0.001	0.006	0.004	0.008	6.108	733	861	-9.516	1	732	5	856	1339	52740	0	0	0
1	65	1	unmapped	UPB_191058	5605	2660	65	38	44	22	50	37	37	41	19	46	1107	1208	726	60	793	793	917	1200	130	0.003	0.017	0.018	0.02	3.885	315	422	-8.295	1	314	7	415	5329	144953	-50	0	0
1	66	1	unmapped	UPB_039124	5675	2655	45	41	45	22	48	37	37	42	22	52	5178	5150	1225	23	689	689	737	527	71	0.001	0.002	0.003	0.003	3.026	4493	4469	Error	4	4489	8	4461	2335	267777	0	0	0
1	67	1	unmapped	UPB_070340	5745	2650	25	45	48	17	35	39	39	43	19	44	1553	1439	561	38	803	803	877	672	76	0.008	0.014	0.014	0.013	6.217	756	645	-6.966	6	750	9	636	575	17268	0	0	0
1	68	1	unmapped	UPB_029860	5825	2660	45	40	42	14	33	38	38	43	20	46	1424	1571	749	47	580	580	641	460	71	0.002	0.004	0.01	0.011	3.123	846	995	-8.721	2	844	4	991	2182	81690	0	0	0
1	69	1	unmapped	UPB_033750	5895	2660	40	44	46	18	39	38	38	44	22	50	1241	1317	632	47	603	603	1031	4680	453	0.009	0.011	0.018	0.018	4.238	644	722	-6.732	6	638	8	714	2416	68488	0	0	0
1	70	1	unmapped	UPB_184635	5970	2655	50	39	46	21	45	36	36	41	19	46	1515	1600	765	47	548	548	879	3714	422	0.003	0.01	0.016	0.016	3.991	970	1062	-8.332	3	967	10	1052	3691	127981	0	0	0
1	71	1	unmapped	UPB_217956	6035	2660	35	39	45	20	44	37	37	42	21	50	1468	1607	650	40	590	590	683	548	80	0.002	0.008	0.01	0.011	4.496	880	1025	-8.778	2	878	8	1017	1435	51427	0	0	0
1	72	1	unmapped	UPB_108060	6110	2660	40	37	42	17	40	36	36	41	18	43	1137	1274	735	57	621	621	697	469	67	0.002	0.009	0.016	0.021	5.483	517	659	-9.011	1	516	6	653	2180	66253	0	0	0
1	73	1	unmapped	UPB_160276	6195	2655	30	37	44	28	63	38	38	42	19	45	1418	1512	643	42	670	670	713	473	66	-0.001	0.007	0.021	0.015	5.225	747	848	Error	-1	748	6	842	1409	48387	0	0	0
1	74	1	unmapped	UPB_104887	6265	2655	65	38	43	22	51	37	37	42	19	45	906	1026	634	61	562	562	651	493	75	0.003	0.013	0.032	0.028	4.329	345	470	-8.426	1	344	6	464	5153	123096	-50	0	0
1	75	1	unmapped	UPB_142559	6335	2660	50	38	41	18	43	36	36	41	17	41	1275	1305	645	49	576	576	645	486	75	0.003	0.007	0.015	0.013	4.25	701	734	-8.449	2	699	5	729	3295	104392	0	0	0
1	76	1	unmapped	UPB_177952	6405	2655	50	39	42	16	38	38	38	44	20	45	1844	1907	881	46	633	633	719	541	75	0.001	0.003	0.009	0.008	4.475	1212	1278	Error	1	1211	4	1274	3371	152552	0	0	0
1	77	1	unmapped	UPB_012652	6480	2655	50	37	40	16	40	38	38	44	23	52	1598	1784	887	49	595	595	694	525	75	-0.001	0.002	0.012	0.01	4.174	1002	1191	Error	-1	1003	2	1189	3204	142724	0	0	0
1	78	1	unmapped	UPB_078037	6545	2655	45	41	45	22	48	38	38	43	20	46	1689	1707	760	44	632	632	701	591	84	0.003	0.007	0.019	0.018	4.168	1060	1082	-8.461	3	1057	7	1075	2336	88750	0	0	0
1	79	1	unmapped	UPB_232943	6625	2650	55	41	47	24	51	36	36	40	18	45	1634	2559	7185	280	641	641	800	1075	134	0.005	0.006	0.014	0.014	4.774	998	1929	-7.634	5	993	11	1918	3746	204715	0	0	0
1	80	1	unmapped	UPB_230926	6700	2650	40	36	38	15	39	35	35	38	15	39	1800	1780	734	41	642	642	809	1237	152	0.001	0.003	0.006	0.007	4.042	1159	1141	Error	1	1158	3	1138	1985	92584	0	0	0
1	81	1	unmapped	UPB_019787	6770	2645	25	47	49	26	53	40	40	45	23	51	2753	2660	717	26	868	868	974	607	62	0.004	0.005	0.012	0.007	3.808	1892	1801	-8.073	7	1885	9	1792	591	31920	0	0	0
1	82	1	unmapped	UPB_100958	6845	2655	45	42	43	15	34	37	37	43	22	51	2643	2809	1053	37	658	658	786	599	76	0.003	0.003	0.006	0.006	2.576	1990	2157	-8.633	5	1985	6	2151	2259	146068	0	0	0
1	83	1	unmapped	UPB_208623	6925	2645	35	38	45	22	48	36	36	40	20	50	1610	1710	824	48	668	668	791	626	79	0.002	0.009	0.015	0.02	4.159	944	1051	-8.88	2	942	9	1042	1435	54709	0	0	0
1	84	1	unmapped	UPB_198346	6995	2655	65	39	44	21	47	38	38	42	19	45	1149	1144	704	61	638	638	728	546	75	0.002	0.012	0.016	0.019	4.661	512	512	-8.997	1	511	6	506	5221	137301	-50	0	0
1	85	1	unmapped	UPB_206302	7065	2650	40	37	41	15	36	37	37	41	19	46	1210	1268	616	48	571	571	640	468	73	0	0.006	0.034	0.029	4.606	639	701	Error	0	639	4	697	2120	65941	0	0	0
1	86	1	unmapped	UPB_170835	7140	2655	65	38	42	18	42	37	37	41	21	51	943	1015	622	61	586	586	662	559	84	0.003	0.012	0.03	0.026	4.847	358	434	-8.48	1	357	5	429	5007	121754	-50	0	0
1	87	1	unmapped	UPB_066738	7215	2660	45	35	41	20	48	37	37	40	19	47	1315	1429	668	46	563	563	664	648	97	-0.003	0.005	0.021	0.014	4.495	750	870	Error	-2	752	4	866	2122	74288	0	0	0
1	88	1	unmapped	UPB_113925	7285	2655	45	44	49	21	42	37	37	41	17	41	7472	7538	1470	19	594	594	702	618	88	0.001	0.002	0.002	0.002	2.329	6885	6956	-9.94	7	6878	12	6944	2570	391976	0	0	0
1	89	1	unmapped	UPB_183950	7360	2655	35	38	38	11	28	36	36	41	20	48	1517	1604	780	48	623	623	707	512	72	0.002	0.002	0.008	0.008	3.57	896	983	-8.804	2	894	2	981	1220	51330	0	0	0
1	90	1	unmapped	UPB_010786	7435	2650	30	34	40	17	42	39	39	43	19	44	2062	2071	1037	50	703	703	794	569	71	-0.004	0.001	0.009	0.011	2.961	1354	1369	Error	-5	1359	1	1368	1266	66279	0	0	0
1	91	1	unmapped	UPB_083646	7500	2650	40	35	41	22	53	38	38	43	20	46	2074	2066	894	43	624	624	742	543	73	-0.002	0.002	0.014	0.01	3.22	1447	1445	Error	-3	1450	3	1442	2125	107449	0	0	0
1	92	1	unmapped	UPB_076186	7580	2650	45	41	43	14	32	38	38	42	20	47	1869	1940	945	48	541	541	618	437	70	0.002	0.004	0.007	0.007	3.21	1331	1404	-8.79	3	1328	5	1399	2223	100880	0	0	0
1	93	1	unmapped	UPB_163534	7655	2650	40	38	43	27	62	37	37	42	20	47	1854	1855	838	45	614	614	670	475	70	0.001	0.005	0.009	0.008	5.647	1241	1247	Error	1	1240	6	1241	2259	96456	0	0	0
1	94	1	unmapped	UPB_174008	7730	2645	25	46	47	24	51	38	38	43	22	51	2061	2097	500	23	840	840	853	552	64	0.007	0.007	0.008	0.01	2.548	1229	1266	-7.254	8	1221	9	1257	568	25164	0	0	0
1	95	1	unmapped	UPB_203239	7800	2645	45	37	47	25	53	38	38	44	22	50	1723	1761	811	46	611	611	692	487	70	-0.001	0.008	0.021	0.025	5.899	1111	1159	Error	-1	1112	9	1150	2436	91570	0	0	0
1	96	1	unmapped	UPB_157756	7870	2655	45	42	45	18	40	37	37	42	19	45	1789	1785	811	45	576	576	680	493	72	0.004	0.007	0.014	0.016	3.616	1218	1217	-7.922	5	1213	8	1209	2316	92840	0	0	0
1	97	1	unmapped	UPB_081420	7945	2650	40	36	40	15	37	37	37	41	19	46	2001	2126	1089	51	602	602	698	483	69	-0.001	0.002	0.013	0.013	4.691	1398	1527	Error	-1	1399	3	1524	2077	110571	0	0	0
1	98	1	unmapped	UPB_131129	8020	2650	45	39	44	21	47	38	38	42	20	47	1874	1983	818	41	589	589	671	473	70	0.001	0.004	0.005	0.006	4.787	1286	1400	Error	1	1285	6	1394	2293	103108	0	0	0
1	99	1	unmapped	UPB_043428	8095	2650	45	35	40	18	45	38	38	43	22	51	2242	2428	852	35	573	573	662	497	75	-0.002	0.001	0.008	0.006	3.208	1666	1857	Error	-3	1669	2	1855	2100	126260	0	0	0
1	100	1	unmapped	UPB_013372	8165	2650	45	37	41	21	51	37	37	42	19	45	2240	2319	935	40	656	656	723	510	70	0	0.002	0.008	0.008	4.173	1584	1667	Error	0	1584	4	1663	2157	120573	0	0	0
1	101	1	unmapped	UPB_180277	8240	2655	40	40	45	22	48	38	38	44	22	50	1604	1746	945	54	689	689	847	1774	209	0.002	0.007	0.016	0.018	5.454	917	1064	-8.838	2	915	7	1057	2315	90817	0	0	0
1	102	1	unmapped	UPB_018684	8315	2655	40	39	44	27	61	38	38	45	21	46	1944	2152	1012	47	669	669	738	482	65	0.001	0.004	0.01	0.01	5.681	1276	1489	Error	1	1275	6	1483	2274	111915	0	0	0
1	103	1	unmapped	UPB_095751	8385	2655	40	37	38	15	39	37	37	41	19	46	1616	1683	755	44	668	668	735	528	71	0	0.001	0.015	0.011	5.267	948	1016	Error	0	948	1	1015	2000	87492	0	0	0
1	104	1	unmapped	UPB_172040	8465	2650	40	35	41	19	46	38	38	42	19	45	1658	1705	820	48	703	703	758	537	70	-0.003	0.003	0.02	0.018	6.516	952	1005	Error	-3	955	3	1002	2129	88663	0	0	0
1	105	1	unmapped	UPB_094706	8535	2655	40	39	45	22	48	38	38	41	18	43	1910	1899	773	40	681	681	758	509	67	0.001	0.006	0.013	0.012	4.413	1230	1225	Error	1	1229	7	1218	2338	98768	0	0	0
1	106	1	unmapped	UPB_207307	8595	2650	30	37	43	25	58	39	39	43	19	44	1859	1741	756	43	692	692	799	537	67	-0.002	0.004	0.004	0.007	5.46	1165	1053	Error	-2	1167	4	1049	1384	55704	0	0	0
1	107	1	unmapped	UPB_160828	8680	2655	50	40	49	28	57	37	37	43	21	48	3057	2898	1006	34	682	682	849	1420	167	0.001	0.005	0.006	0.005	4.169	2378	2228	-9.629	3	2375	12	2216	3927	231808	0	0	0
1	108	1	unmapped	UPB_030963	8755	2655	40	36	37	12	32	38	38	45	21	46	2195	2360	1002	42	612	612	871	1785	204	-0.001	-0.001	0.007	0.005	3.6	1581	1747	Error	-2	1583	-1	1748	1919	122714	0	0	0
1	109	1	unmapped	UPB_148937	8820	2650	35	38	47	23	48	40	40	46	21	45	1817	1960	655	33	624	624	721	485	67	-0.002	0.005	0.013	0.015	2.667	1191	1343	Error	-2	1193	7	1336	1501	62709	0	0	0
1	110	1	unmapped	UPB_013445	8900	2660	40	44	51	22	43	38	38	43	22	51	2458	2786	1051	37	619	619	693	480	69	0.003	0.006	0.009	0.007	3.538	1845	2180	-8.26	6	1839	13	2167	2643	144897	0	0	0
1	111	1	unmapped	UPB_169634	8975	2650	40	40	42	19	45	40	40	43	20	46	2082	2055	926	45	626	626	696	502	72	0	0.001	0.011	0.011	3.757	1456	1431	Error	0	1456	2	1429	2182	106869	0	0	0
1	112	1	unmapped	UPB_199625	9050	2650	40	39	47	23	48	38	38	44	19	43	1884	1845	880	47	630	630	831	1615	194	0.001	0.007	0.017	0.015	6.686	1255	1224	Error	1	1254	9	1215	2462	95963	0	0	0
1	113	1	unmapped	UPB_034124	9120	2650	50	39	45	23	51	39	39	46	23	50	1683	1751	888	50	627	627	761	1369	179	0	0.005	0.022	0.021	4.153	1056	1130	Error	0	1056	6	1124	3621	140102	0	0	0
1	114	1	unmapped	UPB_069953	9195	2650	45	41	44	23	52	38	38	44	21	47	1813	1906	906	47	604	604	681	533	78	0.002	0.005	0.017	0.019	4.872	1212	1308	-8.655	3	1209	6	1302	2312	99123	0	0	0
1	115	1	unmapped	UPB_167324	9265	2655	50	40	47	21	44	38	38	41	18	43	1838	1984	987	49	610	610	700	526	75	0.002	0.007	0.014	0.012	4.636	1230	1383	-9.262	2	1228	9	1374	3754	158699	0	0	0
1	116	1	unmapped	UPB_109372	9340	2655	45	40	44	18	40	37	37	40	18	45	1935	2023	852	42	633	633	679	534	78	0.002	0.005	0.016	0.01	4.368	1305	1397	-8.762	3	1302	7	1390	2275	105190	0	0	0
1	117	1	unmapped	UPB_115642	9415	2655	50	44	48	28	58	39	39	45	21	46	2986	3091	1413	45	649	649	686	470	68	0.002	0.004	0.007	0.009	3.735	2342	2451	-8.869	5	2337	9	2442	3879	247293	0	0	0
1	118	1	unmapped	UPB_134066	9485	2650	40	44	50	26	52	41	41	48	22	45	1711	1798	737	40	664	664	716	469	65	0.003	0.008	0.012	0.012	4.406	1050	1143	-8.447	3	1047	9	1134	2588	93513	0	0	0
1	119	1	unmapped	UPB_124423	9560	2650	40	44	51	25	49	41	41	47	23	48	2068	2048	835	40	702	702	712	470	66	0.002	0.007	0.019	0.016	3.178	1369	1356	-8.831	3	1366	10	1346	2641	106477	0	0	0
1	120	1	unmapped	UPB_063889	9635	2655	40	43	51	26	50	40	40	47	22	46	1785	2038	937	45	668	668	738	523	70	0.003	0.008	0.01	0.015	5.937	1120	1381	-8.54	3	1117	11	1370	2633	105997	0	0	0
1	121	1		NA	9705	2655	65	40	44	18	40	41	41	45	19	42	639	660	440	66	633	633	769	675	87	-0.167	0.111	0.037	0.036	4.654	5	30	Error	-1	6	3	27	5251	79168	-50	0	0
1	122	1	unmapped	UPB_073540	9780	2655	45	45	49	21	42	43	43	46	19	41	2370	2375	926	38	574	574	682	504	73	0.001	0.003	0.007	0.008	3.446	1798	1807	-9.811	2	1796	6	1801	2569	123502	0	0	0
1	123	1	unmapped	UPB_156147	9850	2660	45	38	45	19	42	41	41	45	20	44	1410	1436	642	44	548	548	672	546	81	-0.003	0.005	0.017	0.02	5.483	859	892	Error	-3	862	4	888	2338	74664	0	0	0
1	124	1	unmapped	UPB_161665	9930	2655	45	39	45	20	44	41	41	46	21	45	1923	2028	926	45	580	580	671	472	70	-0.001	0.003	0.02	0.014	3.944	1341	1452	Error	-2	1343	4	1448	2358	105430	0	0	0
1	125	1	unmapped	UPB_160904	10000	2650	40	39	44	19	43	39	39	44	20	45	2125	2214	968	43	666	666	736	512	69	0	0.003	0.007	0.007	3.911	1459	1553	Error	0	1459	5	1548	2309	115131	0	0	0
1	126	1	unmapped	UPB_157884	10070	2655	45	40	46	24	52	39	39	44	19	43	2198	2607	1582	60	673	673	797	608	76	0.001	0.004	0.008	0.008	4.794	1526	1941	Error	1	1525	7	1934	2378	135587	0	0	0
1	127	1	unmapped	UPB_121459	10145	2650	40	39	45	24	53	41	41	47	20	42	1849	2049	858	41	567	567	695	509	73	-0.002	0.003	0.015	0.01	4.971	1280	1486	Error	-2	1282	4	1482	2361	106546	0	0	0
1	128	1	unmapped	UPB_128041	10225	2645	30	43	48	22	45	41	41	46	21	45	2815	2521	908	36	731	731	822	576	70	0.001	0.004	0.007	0.008	4.947	2086	1797	Error	2	2084	7	1790	1541	80657	0	0	0
1	129	1	unmapped	UPB_095325	10290	2655	45	41	50	27	54	41	41	45	19	42	5568	5408	1814	33	657	657	849	1426	167	0	0.002	0.005	0.003	4.511	4911	4760	Error	0	4911	9	4751	2589	281199	0	0	0
1	130	1	unmapped	UPB_134306	10370	2650	40	43	52	29	55	40	40	46	21	45	2270	2194	884	40	596	596	756	1468	194	0.002	0.008	0.014	0.012	3.582	1677	1610	-9.124	3	1674	12	1598	2683	114088	0	0	0
1	131	1	unmapped	UPB_027119	10440	2650	40	43	47	20	42	39	39	45	20	44	2219	2180	831	38	633	633	709	537	75	0.003	0.005	0.009	0.011	4.283	1590	1555	-8.631	4	1586	8	1547	2469	113369	0	0	0
1	132	1	unmapped	UPB_168178	10510	2655	40	38	44	19	43	41	41	45	20	44	1717	1788	788	44	628	628	736	717	97	-0.003	0.003	0.02	0.02	4.359	1086	1163	Error	-3	1089	3	1160	2291	92964	0	0	0
1	133	1	unmapped	UPB_067383	10590	2650	40	42	49	25	51	41	41	46	22	47	1745	1945	1089	55	668	668	817	896	109	0.001	0.006	0.013	0.014	3.133	1078	1285	Error	1	1077	8	1277	2543	101152	0	0	0
1	134	1	unmapped	UPB_148320	10660	2640	35	40	51	35	68	43	43	46	20	43	1887	1748	943	53	688	688	841	641	76	-0.003	0.008	0.021	0.02	4.959	1196	1068	Error	-3	1199	8	1060	1627	55951	0	0	0
1	135	1	unmapped	UPB_066498	10725	2645	30	44	51	24	47	41	41	46	22	47	2094	2103	939	44	719	719	1054	3433	325	0.002	0.007	0.009	0.009	3.877	1378	1394	-8.84	3	1375	10	1384	1619	67298	0	0	0
1	136	1	unmapped	UPB_095432	10805	2655	50	45	50	27	54	42	42	47	23	48	1635	1758	888	50	696	696	870	2546	292	0.003	0.008	0.013	0.018	4.556	942	1070	-8.29	3	939	8	1062	3980	140644	0	0	0
1	137	1	unmapped	UPB_030458	10880	2655	50	61	67	38	56	58	58	65	38	58	3025	3060	1183	38	675	675	748	505	67	0.001	0.004	0.012	0.011	3.151	2353	2394	-9.613	3	2350	9	2385	5338	244774	0	0	0
1	138	1		NA	10945	2625	25	54	67	39	58	76	76	79	44	55	1061	1179	1017	86	587	587	719	601	83	-0.046	-0.015	0.049	0.045	3.462	452	583	Error	-22	474	-9	592	808	14143	0	0	0
1	139	1		NA	11025	2655	65	49	57	31	54	54	54	65	38	58	750	997	3223	323	615	615	689	488	70	-0.037	0.008	0.052	0.047	3.828	130	385	Error	-5	135	3	382	6852	119691	-50	0	0
1	140	1	unmapped	UPB_190965	11100	2650	40	43	49	26	53	39	39	46	22	47	1673	1721	767	44	636	636	905	2948	325	0.004	0.009	0.015	0.023	3.812	1041	1095	-8.018	4	1037	10	1085	2568	89473	0	0	0
1	141	1	unmapped	UPB_015066	11175	2655	40	39	44	22	50	40	40	46	23	50	2776	2849	1149	40	630	630	880	2933	333	0	0.002	0.006	0.007	4.441	2145	2223	Error	-1	2146	4	2219	2301	148141	0	0	0
1	142	1	unmapped	UPB_016914	11245	2655	40	42	46	18	39	41	41	44	16	36	1924	2176	1068	49	629	629	671	457	68	0.001	0.003	0.01	0.009	9.334	1296	1552	Error	1	1295	5	1547	2378	113128	0	0	0
1	143	1		NA	11315	2655	65	40	41	13	31	39	39	44	20	45	586	666	500	75	628	628	715	540	75	-0.024	0.053	0.023	0.024	3.307	-41	40	Error	1	-42	2	38	4934	79975	-50	0	0
1	144	1	unmapped	UPB_181819	11395	2645	25	35	38	12	31	39	39	46	22	47	2035	1989	649	32	805	805	918	707	77	-0.003	-0.001	0.015	0.014	1.457	1226	1183	Error	-4	1230	-1	1184	456	23871	0	0	0
1	145	1	unmapped	UPB_114952	11465	2650	45	42	47	24	51	41	41	46	19	41	2322	2346	764	32	581	581	670	521	77	0.001	0.003	0.008	0.007	3.324	1742	1771	Error	1	1741	6	1765	2460	122017	0	0	0
1	146	1	unmapped	UPB_111558	11540	2650	40	42	46	16	34	41	41	45	19	42	1773	1789	821	45	570	570	665	452	67	0.001	0.004	0.009	0.01	4.572	1204	1224	Error	1	1203	5	1219	2374	93005	0	0	0
1	147	1	unmapped	UPB_082260	11615	2650	45	43	46	16	34	40	40	45	20	44	1919	1995	800	40	612	612	691	448	64	0.002	0.004	0.008	0.01	4.055	1310	1389	-8.767	3	1307	6	1383	2404	103729	0	0	0
1	148	1	unmapped	UPB_134095	11690	2655	50	41	46	20	43	40	40	45	20	44	2073	2223	895	40	595	595	673	479	71	0.001	0.004	0.008	0.007	4.036	1479	1634	Error	1	1478	6	1628	3648	177843	0	0	0
1	149	1	unmapped	UPB_109331	11760	2650	40	39	45	22	48	41	41	45	19	42	2219	2123	806	37	569	569	682	727	106	-0.001	0.003	0.012	0.013	3.073	1648	1558	Error	-2	1650	4	1554	2346	110373	0	0	0
1	150	1	unmapped	UPB_198161	11835	2655	45	39	43	18	41	39	39	44	20	45	1875	2037	792	38	573	573	635	431	67	0	0.003	0.011	0.008	4.546	1302	1468	Error	0	1302	4	1464	2260	105911	0	0	0
1	151	1		NA	11900	2655	65	39	45	21	46	40	40	45	19	42	565	619	502	81	617	617	679	464	68	0.019	2.5	0.025	0.036	4.641	-53	7	-5.7	-1	-52	5	2	5371	74302	-50	0	0
1	152	1	unmapped	UPB_148507	11975	2655	50	41	46	20	43	41	41	45	20	44	2510	2586	1442	55	640	640	673	453	67	0	0.003	0.009	0.008	3.54	1870	1951	Error	0	1870	5	1946	3646	206854	0	0	0
1	153	1	unmapped	UPB_113847	12055	2650	40	39	45	22	48	39	39	45	18	40	2049	2003	774	38	662	662	738	531	71	0	0.004	0.011	0.011	3.179	1387	1347	Error	0	1387	6	1341	2342	104162	0	0	0
1	154	1	unmapped	UPB_007086	12125	2655	45	39	41	13	31	40	40	45	18	40	2020	2082	1107	53	594	594	693	582	83	-0.001	0.001	0.01	0.008	5.424	1425	1489	Error	-1	1426	1	1488	2126	108248	0	0	0
1	155	1	unmapped	UPB_164018	12200	2650	45	39	45	25	55	38	38	44	21	47	1981	1988	809	40	578	578	687	598	87	0.001	0.005	0.008	0.007	3.647	1404	1417	Error	1	1403	7	1410	2358	103397	0	0	0
1	156	1	unmapped	UPB_199573	12270	2650	40	35	41	19	46	41	41	48	23	47	1898	1913	901	47	530	530	629	560	89	-0.004	0	0.013	0.013	3.647	1362	1383	Error	-6	1368	0	1383	2113	99494	0	0	0
1	157	1	unmapped	UPB_136784	12350	2650	45	38	43	16	37	39	39	45	23	51	1933	1885	804	42	526	526	609	446	73	-0.001	0.003	0.009	0.008	4.327	1406	1363	Error	-1	1407	4	1359	2235	98029	0	0	0
1	158	1	unmapped	UPB_135916	12415	2660	60	43	65	144	221	39	39	44	21	47	1291	1435	906	63	651	651	776	589	75	0.006	0.033	0.018	0.017	4.57	644	810	-7.322	4	640	26	784	7797	172170	0	0	0
1	159	1	unmapped	UPB_051238	12495	2650	45	42	48	23	47	40	40	43	19	44	1697	1683	622	36	546	546	615	448	72	0.002	0.007	0.017	0.015	3.537	1153	1145	-9.169	2	1151	8	1137	2520	87503	0	0	0
1	160	1	unmapped	UPB_118102	12565	2655	50	39	41	15	36	40	40	43	17	39	1562	1510	766	50	578	578	659	453	68	-0.001	0.001	0.012	0.014	3.52	983	933	Error	-1	984	1	932	3308	120786	0	0	0
1	161	1	unmapped	UPB_048947	12640	2650	40	37	41	16	39	40	40	44	18	40	1587	1767	864	48	594	594	651	463	71	-0.003	0.001	0.007	0.012	5.659	990	1174	Error	-3	993	1	1173	2142	91879	0	0	0
1	162	1	unmapped	UPB_164773	12715	2650	45	39	41	18	43	39	39	42	17	40	1752	1770	788	44	559	559	642	472	73	0	0.002	0.008	0.008	4.263	1193	1213	Error	0	1193	2	1211	2123	92054	0	0	0
1	163	1	unmapped	UPB_197259	12785	2645	40	38	44	22	50	37	37	42	17	40	1735	1758	912	51	615	615	686	468	68	0.001	0.006	0.013	0.016	5.332	1121	1150	Error	1	1120	7	1143	2275	91424	0	0	0
1	164	1	unmapped	UPB_047397	12860	2655	50	39	45	22	48	39	39	42	17	40	14990	14916	3216	21	614	614	725	1200	165	0	0	0.001	0.001	3.516	14376	14308	Error	0	14376	6	14302	3631	1193246	0	0	0
1	165	1	unmapped	UPB_194997	12935	2655	55	40	47	21	44	38	38	41	17	41	3847	4003	1709	42	611	611	666	458	68	0.001	0.003	0.005	0.005	3.874	3238	3401	Error	2	3236	9	3392	3789	320248	0	0	0
1	166	1	unmapped	UPB_022901	13005	2655	45	38	43	18	41	38	38	43	19	44	2161	2200	887	40	577	577	691	555	80	0	0.003	0.009	0.008	2.775	1584	1628	Error	0	1584	5	1623	2236	114422	0	0	0
1	167	1	unmapped	UPB_011817	13080	2655	45	37	40	18	45	38	38	43	18	41	2071	2080	860	41	629	629	696	554	79	-0.001	0.001	0.009	0.009	3.851	1441	1453	Error	-1	1442	2	1451	2071	108168	0	0	0
1	168	1	unmapped	UPB_061252	13150	2645	45	37	44	26	59	37	37	43	20	46	1774	1755	889	50	554	554	638	532	83	0	0.006	0.01	0.01	5.617	1220	1208	Error	0	1220	7	1201	2306	91241	0	0	0
1	169	1	unmapped	UPB_122737	13225	2655	50	40	45	22	48	38	38	42	19	45	1519	1580	816	51	584	584	713	756	106	0.002	0.007	0.019	0.015	3.567	937	1003	-8.869	2	935	7	996	3629	126372	0	0	0
1	170	1	unmapped	UPB_019958	13295	2650	35	32	39	21	53	37	37	41	19	46	2000	2422	3863	159	505	505	588	415	70	-0.003	0.001	0.013	0.018	4.631	1490	1919	Error	-5	1495	2	1917	1257	77518	0	0	0
1	171	1	unmapped	UPB_099322	13375	2655	40	35	39	15	38	37	37	42	19	45	1641	1795	962	53	586	586	679	522	76	-0.002	0.002	0.009	0.01	3.581	1053	1211	Error	-2	1055	2	1209	2053	93358	0	0	0
1	172	1	unmapped	UPB_098647	13445	2655	40	38	45	22	48	38	38	41	18	43	1568	1654	732	44	577	577	658	477	72	0	0.006	0.02	0.019	3.76	991	1084	Error	0	991	7	1077	2346	86032	0	0	0
1	173	1	unmapped	UPB_112680	13520	2660	45	40	44	19	43	37	37	42	18	42	1419	1421	636	44	601	601	659	472	71	0.004	0.009	0.018	0.017	5.418	821	827	-8.091	3	818	7	820	2270	73901	0	0	0
1	174	1	unmapped	UPB_126092	13595	2655	40	36	39	18	46	36	36	39	18	46	1566	1561	739	47	516	516	593	436	73	0	0.003	0.011	0.009	4.11	1050	1048	Error	0	1050	3	1045	2015	81163	0	0	0
1	175	1	unmapped	UPB_006979	13670	2655	40	37	41	19	46	38	38	40	17	42	1236	1391	774	55	504	504	580	458	78	-0.001	0.003	0.011	0.014	6.103	731	890	Error	-1	732	3	887	2126	72327	0	0	0
1	176	1	unmapped	UPB_034285	13740	2655	45	38	45	23	51	38	38	41	19	46	2136	2122	864	40	565	565	632	477	75	0	0.004	0.013	0.012	5.068	1571	1564	Error	0	1571	7	1557	2337	110365	0	0	0
1	177	1	unmapped	UPB_138099	13810	2655	35	39	46	27	58	39	39	43	18	41	1385	1536	831	54	545	545	650	465	71	0	0.007	0.02	0.016	5.236	840	998	Error	0	840	7	991	1484	49155	0	0	0
1	178	1	unmapped	UPB_032113	13875	2650	35	36	38	14	36	37	37	42	18	42	1231	1361	634	46	591	591	682	522	76	-0.002	0.001	0.015	0.012	4.856	639	771	Error	-1	640	1	770	1214	43537	0	0	0
1	179	1	unmapped	UPB_191693	13960	2650	40	40	48	28	58	38	38	41	18	43	1475	1475	667	45	490	490	568	426	75	0.002	0.01	0.019	0.02	3.927	987	995	-8.944	2	985	10	985	2476	76692	0	0	0
1	180	1	unmapped	UPB_118153	14025	2650	65	36	39	15	38	37	37	41	20	48	780	878	577	65	517	517	586	427	72	-0.004	0.006	0.021	0.018	3.994	262	363	Error	-1	263	2	361	4682	105319	-50	0	0
1	181	1	unmapped	UPB_061108	14105	2655	45	40	44	18	40	36	36	41	19	46	1965	1927	778	40	497	497	558	409	73	0.003	0.006	0.009	0.009	3.767	1472	1438	-8.52	4	1468	8	1430	2296	100207	0	0	0
1	182	1	unmapped	UPB_057421	14180	2655	50	37	44	25	56	37	37	40	17	42	1353	1381	576	41	531	531	574	418	72	0	0.008	0.022	0.018	5.664	822	857	Error	0	822	7	850	3553	110456	0	0	0
1	183	1	unmapped	UPB_173610	14250	2655	50	38	44	22	50	37	37	41	18	43	1234	1381	798	57	551	551	591	410	69	0.001	0.008	0.01	0.013	5.974	684	837	-9.416	1	683	7	830	3537	110456	0	0	0
1	184	1	unmapped	UPB_225319	14320	2655	30	38	41	14	34	35	35	40	17	42	1327	1302	601	46	571	571	641	445	69	0.004	0.008	0.011	0.013	3.099	759	737	-7.977	3	756	6	731	1301	41651	0	0	0
1	185	1	unmapped	UPB_036799	14395	2655	45	43	42	13	30	36	36	41	20	48	1940	1821	715	39	534	534	645	539	83	0.005	0.005	0.006	0.008	3.037	1413	1293	-7.65	7	1406	6	1287	2206	94697	0	0	0
1	186	1	unmapped	UPB_132810	14470	2650	35	37	38	13	34	38	38	42	17	40	1326	1486	936	62	515	515	618	552	89	-0.001	0	0.01	0.015	8.583	810	971	Error	-1	811	0	971	1219	47547	0	0	0
1	187	1	unmapped	UPB_138880	14550	2655	40	40	44	23	52	38	38	43	21	48	1745	1630	701	43	508	508	591	438	74	0.002	0.005	0.017	0.017	3.719	1239	1128	-9.273	2	1237	6	1122	2293	84736	0	0	0
1	188	1	unmapped	UPB_080386	14615	2660	40	39	41	14	34	36	36	41	21	51	1903	1791	849	47	565	565	655	479	73	0.002	0.004	0.009	0.011	4.594	1341	1231	-8.801	3	1338	5	1226	2115	93118	0	0	0
1	189	1		NA	14685	2650	65	38	44	21	47	37	37	41	18	43	594	659	467	70	538	538	609	443	72	0.018	0.058	0.043	0.038	5.183	57	128	-5.807	1	56	7	121	5328	79113	-50	0	0
1	190	1	unmapped	UPB_133692	14770	2650	30	39	44	17	38	36	36	41	20	48	1370	1409	771	54	582	582	645	462	71	0.004	0.01	0.025	0.018	5.092	791	835	-8.037	3	788	8	827	1419	45088	0	0	0
1	191	1	unmapped	UPB_205086	14850	2650	40	36	42	23	54	35	35	40	18	45	1033	1191	1465	123	560	560	631	463	73	0.002	0.011	0.02	0.021	3.849	474	638	-8.886	1	473	7	631	2191	61918	0	0	0
1	192	1	unmapped	UPB_038864	14915	2660	40	37	41	20	48	37	37	41	19	46	1343	1323	570	43	500	500	592	454	76	0	0.005	0.022	0.014	5.87	843	827	Error	0	843	4	823	2136	68783	0	0	0
1	193	1	unmapped	UPB_230611	14990	2655	40	37	38	15	39	37	37	41	17	41	1099	1280	718	56	545	545	659	558	84	0	0.001	0.019	0.01	6.087	554	736	Error	0	554	1	735	1982	66543	0	0	0
1	194	1	unmapped	UPB_052673	15055	2655	40	42	47	23	48	37	37	41	17	41	1145	1308	757	57	556	556	661	578	87	0.008	0.013	0.021	0.022	4.868	594	762	-6.88	5	589	10	752	2432	67998	0	0	0
1	195	1	unmapped	UPB_072397	15130	2660	35	37	41	18	43	37	37	40	18	45	1092	1251	632	50	485	485	622	553	88	0	0.005	0.017	0.018	3.398	607	770	Error	0	607	4	766	1314	40020	0	0	0
1	196	1	unmapped	UPB_134324	15195	2650	65	38	41	15	36	37	37	42	20	47	807	863	537	62	538	538	613	462	75	0.004	0.012	0.019	0.023	4.421	270	329	-8.071	1	269	4	325	4877	103558	-50	0	0
1	197	1	unmapped	UPB_184517	15270	2650	35	41	44	17	38	37	37	40	19	47	1142	1377	690	50	577	577	629	483	76	0.007	0.009	0.018	0.023	4.349	569	807	-7.142	4	565	7	800	1395	44072	0	0	0
1	198	1	unmapped	UPB_179840	15350	2655	50	39	43	23	53	37	37	40	17	42	4100	4289	1623	37	604	604	739	964	130	0.001	0.002	0.003	0.003	3.584	3498	3691	Error	2	3496	6	3685	3473	343129	0	0	0
1	199	1	unmapped	UPB_098332	15420	2655	40	37	40	19	47	36	36	40	18	45	1568	1499	739	49	604	604	762	1044	137	0.001	0.004	0.012	0.015	7.154	965	899	-9.913	1	964	4	895	2099	77937	0	0	0
1	200	1	unmapped	UPB_205178	15505	2655	35	42	47	20	42	36	36	39	17	43	1317	1352	700	51	559	559	596	429	71	0.008	0.014	0.011	0.015	6.148	764	804	-6.981	6	758	11	793	1501	43257	0	0	0
1	201	1	unmapped	UPB_099937	15570	2655	45	38	41	15	36	37	37	41	16	39	1120	1111	596	53	486	486	591	760	128	0.002	0.006	0.023	0.017	4.647	635	629	-9.308	1	634	4	625	2123	57793	0	0	0
1	202	1	unmapped	UPB_158750	15640	2660	55	39	42	16	38	38	38	42	17	40	976	1315	1828	139	554	554	662	710	107	0.002	0.005	0.021	0.019	5.248	423	765	-8.721	1	422	4	761	3344	105176	0	0	0
1	203	1	unmapped	UPB_026761	15720	2650	40	39	44	21	47	39	39	45	21	46	1235	1360	824	60	545	545	637	511	80	0	0.006	0.01	0.014	6.058	690	820	Error	0	690	5	815	2293	70738	0	0	0
1	204	1		NA	15780	2650	65	37	42	21	50	38	38	42	18	42	512	2159	8877	411	565	565	635	464	73	0.019	0.003	0.023	0.024	7.859	-54	1598	-5.728	-1	-53	4	1594	5055	259100	-50	0	0
1	205	1	unmapped	UPB_005329	15870	2665	40	39	44	16	36	37	37	41	16	39	1343	1507	913	60	586	586	635	441	69	0.003	0.008	0.015	0.014	6.558	759	928	-8.564	2	757	7	921	2280	78346	0	0	0
1	206	1	unmapped	UPB_046966	15945	2655	35	38	47	28	59	38	38	42	18	42	1064	1229	769	62	628	628	662	462	69	0	0.015	0.018	0.028	7.16	436	610	Error	0	436	9	601	1498	39315	0	0	0
1	207	1	unmapped	UPB_200943	16015	2655	45	38	41	17	41	38	38	41	17	41	1441	1448	774	53	618	618	789	1854	234	0	0.004	0.01	0.013	5.125	823	833	Error	0	823	3	830	2149	75273	0	0	0
1	208	1	unmapped	UPB_095539	16085	2660	45	38	43	17	39	39	39	44	20	45	1485	1401	580	41	542	542	616	448	72	-0.001	0.005	0.022	0.021	4.176	942	863	Error	-1	943	4	859	2212	72867	0	0	0
1	209	1	unmapped	UPB_128369	16155	2655	45	37	40	15	37	38	38	42	17	40	1549	1587	915	57	574	574	645	458	71	-0.001	0.002	0.009	0.015	9.505	974	1015	Error	-1	975	2	1013	2104	82547	0	0	0
1	210	1	unmapped	UPB_074686	16230	2660	50	39	39	14	35	38	38	41	16	39	1569	1495	810	54	518	518	631	477	75	0.001	0.001	0.006	0.009	4.395	1052	978	Error	1	1051	1	977	3117	119635	0	0	0
1	211	1	unmapped	UPB_118236	16310	2645	40	40	54	73	135	39	39	42	18	42	1358	4364	12206	279	520	520	721	1675	232	0.001	0.004	0.019	0.016	5.538	839	3859	-9.711	1	838	15	3844	2795	226946	0	0	0
1	212	1	unmapped	UPB_005142	16380	2650	40	38	43	15	34	39	39	44	18	40	1370	1512	1551	102	567	567	787	1912	242	-0.001	0.004	0.028	0.024	4.334	802	949	Error	-1	803	4	945	2219	78647	0	0	0
1	213	1	unmapped	UPB_091068	16450	2655	50	37	40	15	37	37	37	42	19	45	13905	13584	3064	22	584	584	657	526	80	0	0	0.001	0.001	3.693	13321	13003	Error	0	13321	3	13000	3188	1086711	0	0	0
1	214	1	unmapped	UPB_115978	16530	2655	35	39	44	21	47	36	36	41	21	51	2058	2081	1019	48	573	573	638	512	80	0.002	0.005	0.007	0.01	4.153	1488	1516	-8.951	3	1485	8	1508	1414	66599	0	0	0
1	215	1	unmapped	UPB_009627	16595	2655	40	39	44	22	50	37	37	41	18	43	1511	1435	591	41	570	570	632	470	74	0.002	0.008	0.016	0.016	4.443	943	872	-8.878	2	941	7	865	2298	74616	0	0	0
1	216	1	unmapped	UPB_098264	16675	2650	45	36	40	19	47	38	38	42	19	45	1310	1276	536	42	555	555	625	510	81	-0.003	0.003	0.021	0.019	4.172	753	723	Error	-2	755	2	721	2083	66367	0	0	0
1	217	1		NA	16735	2650	65	37	42	19	45	38	38	43	21	48	597	633	433	68	530	530	591	460	77	-0.015	0.039	0.03	0.036	4.403	66	107	Error	-1	67	4	103	5009	75925	-50	0	0
1	218	1	unmapped	UPB_031166	16820	2655	50	36	40	15	37	37	37	41	18	43	1228	1253	722	57	502	502	572	416	72	-0.001	0.004	0.024	0.014	4.453	725	754	Error	-1	726	3	751	3196	100272	0	0	0
1	219	1	unmapped	UPB_182225	16890	2655	40	35	38	12	31	37	37	40	18	45	1130	1157	651	56	455	455	541	465	85	-0.003	0.001	0.013	0.013	6.316	673	703	Error	-2	675	1	702	1952	60169	0	0	0
1	220	1	unmapped	UPB_230796	16965	2655	40	36	38	16	42	36	36	40	16	40	1223	1336	710	53	510	510	598	471	78	0	0.002	0.012	0.013	6.437	713	828	Error	0	713	2	826	1997	69485	0	0	0
1	221	1	unmapped	UPB_183891	17040	2660	30	36	38	9	23	37	37	41	18	43	1229	1237	552	44	509	509	598	468	78	-0.001	0.001	0.005	0.009	4.692	719	729	Error	-1	720	1	728	1210	39580	0	0	0
1	222	1	unmapped	UPB_036451	17115	2660	35	37	39	11	28	37	37	41	19	46	1620	1690	750	44	670	670	707	484	68	0	0.002	0.008	0.011	5.231	950	1022	Error	0	950	2	1020	1263	54071	0	0	0
1	223	1	unmapped	UPB_018918	17175	2655	35	36	40	17	42	36	36	39	16	41	1482	1606	795	49	662	662	766	592	77	0	0.004	0.015	0.019	3.535	820	948	Error	0	820	4	944	1287	51377	0	0	0
1	224	1	unmapped	UPB_176824	17260	2655	50	35	39	15	38	37	37	40	17	42	5448	5322	2241	42	629	629	753	667	88	0	0	0.003	0.003	5.056	4817	4695	Error	-2	4819	2	4693	3088	425771	0	0	0
1	225	1	unmapped	UPB_147657	17325	2650	30	38	41	18	43	38	38	43	20	46	1050	1086	600	55	634	634	680	675	99	0	0.007	0.014	0.022	6.447	416	455	Error	0	416	3	452	1300	34750	0	0	0
1	226	1	unmapped	UPB_204686	17410	2655	55	37	40	16	40	37	37	41	17	41	1542	1624	812	50	536	536	625	532	85	0	0.003	0.012	0.011	3.424	1006	1091	Error	0	1006	3	1088	3180	129914	0	0	0
1	227	1	unmapped	UPB_049967	17465	2650	65	38	43	19	44	37	37	40	15	37	849	956	604	63	497	497	564	406	71	0.003	0.013	0.02	0.024	5.46	353	465	-8.459	1	352	6	459	5103	114695	-50	0	0
1	228	1	unmapped	UPB_148200	17555	2650	45	33	37	17	45	35	35	39	14	35	1042	1120	680	60	490	490	544	404	74	-0.004	0.003	0.022	0.023	3.25	550	632	Error	-2	552	2	630	1899	58241	0	0	0
1	229	1		NA	17615	2650	65	37	42	20	47	37	37	40	17	42	430	482	346	71	543	543	643	576	89	0	-0.082	0.034	0.04	4.368	-113	-56	Error	0	-113	5	-61	5071	57868	-50	0	0
1	230	1	unmapped	UPB_230914	17700	2640	25	41	40	13	32	37	37	43	23	53	1248	1366	594	43	766	766	802	600	74	0.008	0.005	0.019	0.027	6.981	486	603	-6.913	4	482	3	600	477	16389	0	0	0
1	231	1	unmapped	UPB_046440	17760	2650	65	36	40	19	47	36	36	39	17	43	783	871	633	72	537	537	649	751	115	0	0.012	0.026	0.029	3.994	246	338	Error	0	246	4	334	4743	104579	-50	0	0
1	232	1	unmapped	UPB_099708	17845	2655	45	35	36	13	36	37	37	40	17	42	1130	1222	683	55	526	526	583	495	84	-0.003	-0.001	0.01	0.017	7.018	602	695	Error	-2	604	-1	696	1871	63566	0	0	0
1	233	1	unmapped	UPB_022662	17905	2650	65	36	42	19	45	36	36	40	18	45	664	790	561	71	521	521	577	443	76	0	0.022	0.029	0.031	4.347	143	275	Error	0	143	6	269	4984	94746	-50	0	0
1	234	1	unmapped	UPB_055135	18005	2655	35	35	47	24	51	38	38	41	17	41	1201	1244	568	45	544	544	642	479	74	-0.005	0.013	0.029	0.035	3.291	654	709	Error	-3	657	9	700	1505	39795	0	0	0
1	235	1	unmapped	UPB_073804	18060	2655	50	35	39	16	41	35	35	39	16	41	1201	1331	788	59	520	520	599	510	85	0	0.005	0.013	0.013	4.155	681	815	Error	0	681	4	811	3114	106464	0	0	0
1	236	1	unmapped	UPB_194260	18140	2665	25	47	54	26	48	36	36	41	19	46	1679	1677	793	47	655	655	734	635	86	0.011	0.018	0.044	0.032	3.243	1035	1040	-6.541	11	1024	18	1022	643	20123	0	0	0
1	237	1	unmapped	UPB_122705	18215	2640	40	36	38	17	44	35	35	40	21	52	1022	1128	707	62	524	524	608	481	79	0.002	0.005	0.016	0.018	3.837	499	607	-8.96	1	498	3	604	1998	58651	0	0	0
1	238	1	unmapped	UPB_020473	18270	2650	65	38	41	19	46	35	35	40	20	50	620	800	667	83	526	526	608	467	76	0.032	0.022	0.025	0.03	4.795	97	280	-4.97	3	94	6	274	4959	96032	-50	0	0
1	239	1	unmapped	UPB_200731	18345	2650	65	37	43	20	46	35	35	39	16	41	798	908	640	70	543	543	638	502	78	0.008	0.022	0.024	0.032	5.568	257	373	-6.994	2	255	8	365	5115	108998	-50	0	0
1	240	1	unmapped	UPB_112682	18430	2650	25	43	53	27	50	34	34	37	14	37	565	1009	933	92	679	679	774	502	64	-0.079	0.058	0.013	0.017	6.778	-105	349	Error	9	-114	19	330	638	12102	0	0	0
1	241	1	unmapped	UPB_139316	18495	2655	30	33	37	17	45	34	34	37	16	43	949	1194	692	57	528	528	668	530	79	-0.002	0.005	0.018	0.028	6.743	420	669	Error	-1	421	3	666	1192	38222	0	0	0
1	242	1	unmapped	UPB_034438	18580	2655	50	32	36	16	44	34	34	38	17	44	2785	2961	1177	39	569	569	667	507	76	-0.001	0.001	0.004	0.004	3.674	2214	2394	Error	-2	2216	2	2392	2872	236905	0	0	0
1	243	1	unmapped	UPB_038494	18655	2640	35	35	37	13	35	35	35	39	16	41	1371	1384	713	51	572	572	696	556	79	0	0.002	0.005	0.008	3.451	799	814	Error	0	799	2	812	1189	44300	0	0	0
1	244	1	unmapped	UPB_114267	18730	2655	40	34	39	20	51	34	34	38	17	44	1559	1620	1056	65	538	538	654	542	82	0	0.005	0.011	0.013	4.183	1021	1087	Error	0	1021	5	1082	2049	84260	0	0	0
1	245	1	unmapped	UPB_018810	18800	2655	40	37	41	16	39	35	35	39	19	48	1000	1118	713	63	573	573	680	497	73	0.005	0.011	0.019	0.018	3.534	429	551	-7.738	2	427	6	545	2145	58150	0	0	0
1	246	1	unmapped	UPB_076964	18865	2655	45	38	40	15	37	35	35	38	16	42	1399	1503	608	40	523	523	596	426	71	0.003	0.005	0.009	0.01	2.871	879	985	-8.19	3	876	5	980	2088	78141	0	0	0
1	247	1	unmapped	UPB_100739	18930	2650	65	34	38	14	36	35	35	39	17	43	949	1083	790	72	499	499	573	452	78	-0.002	0.005	0.015	0.015	4.592	449	587	Error	-1	450	3	584	4520	130004	-50	0	0
1	248	1	unmapped	UPB_063259	19005	2655	35	37	45	25	55	36	36	41	19	46	1266	1309	537	41	558	558	668	521	77	0.001	0.012	0.022	0.022	4.421	709	760	-9.468	1	708	9	751	1449	41901	0	0	0
1	249	1	unmapped	UPB_141083	19095	2655	40	35	41	20	48	35	35	40	18	45	1225	1233	581	47	483	483	587	472	80	0	0.008	0.013	0.019	6.92	742	756	Error	0	742	6	750	2146	64100	0	0	0
1	250	1		NA	19160	2640	35	32	37	14	37	35	35	38	17	44	779	833	579	69	509	509	586	497	84	-0.011	0.006	0.014	0.015	3.647	267	326	Error	-3	270	2	324	1172	26645	0	0	0
1	251	1	unmapped	UPB_106490	19230	2650	40	33	36	12	33	35	35	38	19	50	1468	1430	662	46	599	599	1289	5609	435	-0.002	0.001	0.01	0.012	5.258	867	832	Error	-2	869	1	831	1852	74379	0	0	0
1	252	1	unmapped	UPB_006066	19315	2660	40	31	36	18	50	34	34	38	16	42	976	1035	542	52	545	545	609	434	71	-0.007	0.004	0.017	0.017	3.439	428	492	Error	-3	431	2	490	1876	53797	0	0	0
1	253	1	unmapped	UPB_190394	19390	2660	30	34	36	17	47	34	34	41	22	53	1202	1296	684	52	458	458	581	462	79	0	0.002	0.013	0.016	3.866	744	840	Error	0	744	2	838	1139	41481	0	0	0
1	254	1	unmapped	UPB_156616	19445	2650	65	34	40	21	52	34	34	39	19	48	790	867	553	63	541	541	618	492	79	0	0.018	0.028	0.032	5.725	249	332	Error	0	249	6	326	4808	104029	-50	0	0
1	255	1	unmapped	UPB_033556	19530	2655	35	31	38	22	57	35	35	37	13	35	1215	1375	871	63	465	465	602	502	83	-0.005	0.003	0.021	0.018	3.51	746	913	Error	-4	750	3	910	1223	44006	0	0	0
1	256	1	unmapped	UPB_096042	19605	2650	45	32	40	21	52	34	34	37	14	37	1124	1203	594	49	617	617	676	494	73	-0.004	0.01	0.023	0.023	4.339	505	592	Error	-2	507	6	586	2077	62572	0	0	0
1	257	1	unmapped	UPB_201244	19665	2645	30	31	33	12	36	33	33	36	13	36	997	1129	508	44	635	635	761	540	70	-0.006	0	0.013	0.021	8.054	360	494	Error	-2	362	0	494	1053	36112	0	0	0
1	258	1	unmapped	UPB_201876	19740	2655	25	31	31	5	16	34	34	37	17	45	1542	1451	610	42	717	717	748	525	70	-0.004	-0.004	0.008	0.007	1.759	822	731	Error	-3	825	-3	734	371	17412	0	0	0
1	259	1	unmapped	UPB_020398	19830	2665	30	35	40	15	37	31	31	36	18	50	1434	1436	511	35	643	643	732	549	75	0.005	0.011	0.021	0.019	3.866	795	802	-7.628	4	791	9	793	1276	45941	0	0	0
1	260	1	unmapped	UPB_018042	19900	2655	45	32	33	9	27	31	31	37	18	48	1158	1280	846	66	578	578	644	505	78	0.002	0.003	0.007	0.008	4.481	581	704	-9.18	1	580	2	702	1740	66561	0	0	0
1	261	1	unmapped	UPB_232755	19975	2665	35	34	41	19	46	32	32	37	22	59	1345	1279	647	50	611	611	686	510	74	0.003	0.013	0.02	0.029	7.891	736	677	-8.52	2	734	9	668	1307	40922	0	0	0
1	262	1	unmapped	UPB_178499	20035	2670	35	33	39	20	51	32	32	36	13	36	1345	1356	741	54	707	707	819	581	70	0.002	0.011	0.016	0.018	7.233	639	656	-9.317	1	638	7	649	1251	43395	0	0	0
1	263	1	unmapped	UPB_113816	20120	2660	40	36	42	22	52	32	32	36	15	41	1487	1466	699	47	616	616	700	524	74	0.005	0.012	0.019	0.018	4.671	875	860	-7.767	4	871	10	850	2168	76236	0	0	0
1	264	1	unmapped	UPB_026284	20175	2645	65	35	39	16	41	33	33	37	17	45	831	913	588	64	549	549	602	496	82	0.007	0.016	0.022	0.021	4.283	284	370	-7.14	2	282	6	364	4678	109601	-50	0	0
1	265	1	DarkCorner	DarkCorner	20265	2650	35	32	38	22	57	33	33	36	16	44	1975	1983	999	50	500	500	550	403	73	-0.001	0.003	0.008	0.012	2.929	1474	1488	Error	-1	1475	5	1483	1204	63450	0	0	0
1	266	1	DarkCorner	DarkCorner	20350	2655	35	32	37	16	43	35	35	39	18	46	1351	2214	4319	195	658	658	710	524	73	-0.004	0.001	0.007	0.009	5.978	690	1558	Error	-3	693	2	1556	1183	70858	0	0	0
1	267	1	DarkCorner	DarkCorner	20415	2655	40	32	39	21	53	33	33	38	18	47	1969	2022	707	34	524	524	599	412	68	-0.001	0.004	0.007	0.007	3.599	1444	1504	Error	-1	1445	6	1498	2012	105146	0	0	0
1	1	2	DarkCorner	DarkCorner	940	2725	40	32	35	14	40	33	33	38	16	42	1694	1703	759	44	505	505	611	464	75	-0.001	0.002	0.011	0.009	3.612	1188	1200	Error	-1	1189	2	1198	1795	88557	0	0	0
1	2	2	DarkCorner	DarkCorner	1015	2720	40	33	35	15	42	34	34	39	19	48	1900	1882	759	40	488	488	558	405	72	-0.001	0.001	0.008	0.006	4.142	1411	1395	Error	-1	1412	1	1394	1807	97878	0	0	0
1	3	2	DarkCorner	DarkCorner	1090	2720	45	35	42	26	61	34	34	38	18	47	1787	1852	809	43	446	446	499	379	75	0.001	0.006	0.017	0.012	5.048	1342	1414	Error	1	1341	8	1406	2169	96283	0	0	0
1	4	2	unmapped	UPB_196526	1165	2725	45	36	42	22	52	33	33	38	18	47	1285	1334	779	58	491	491	566	408	72	0.004	0.011	0.018	0.016	5.228	797	852	-8.048	3	794	9	843	2196	69389	0	0	0
1	5	2	unmapped	UPB_149232	1240	2710	45	32	38	19	50	34	34	39	21	53	1168	1249	830	66	503	503	616	544	88	-0.003	0.005	0.029	0.017	6.243	663	750	Error	-2	665	4	746	1991	64967	0	0	0
1	6	2	unmapped	UPB_202472	1320	2725	65	37	42	24	57	34	34	38	20	52	930	999	661	66	593	593	706	589	83	0.009	0.02	0.029	0.025	4.602	340	414	-6.812	3	337	8	406	5043	119907	-50	0	0
1	7	2	unmapped	UPB_198313	1395	2725	65	34	38	17	44	34	34	38	17	44	768	819	485	59	688	688	745	587	78	0	0.031	0.019	0.019	3.969	80	135	Error	0	80	4	131	4533	98290	-50	0	0
1	8	2	unmapped	UPB_012170	1460	2715	35	38	43	20	46	35	35	38	17	44	968	1100	745	67	465	465	640	579	90	0.006	0.013	0.013	0.015	5.415	506	643	-7.389	3	503	8	635	1369	35184	0	0	0
1	9	2	unmapped	UPB_204338	1530	2720	45	34	34	14	41	34	34	39	22	56	2422	2482	1178	47	491	491	583	434	74	0	0	0.003	0.005	4.794	1931	1991	Error	0	1931	0	1991	1777	129042	0	0	0
1	10	2	unmapped	UPB_028952	1600	2710	25	31	31	6	19	33	33	35	14	40	1663	1555	582	37	649	649	772	617	79	-0.002	-0.002	0.005	0.005	4.647	1012	904	Error	-2	1014	-2	906	370	18661	0	0	0
1	11	2	unmapped	UPB_021361	1670	2715	35	33	37	12	32	36	36	40	18	45	1577	1645	661	40	565	565	678	513	75	-0.003	0.001	0.007	0.007	3.826	1009	1081	Error	-3	1012	1	1080	1180	52650	0	0	0
1	12	2	unmapped	UPB_068830	1745	2720	45	34	39	19	48	34	34	39	18	46	1319	1495	950	63	648	648	706	512	72	0	0.006	0.01	0.014	4.433	671	852	Error	0	671	5	847	2013	77729	0	0	0
1	13	2	unmapped	UPB_077285	1815	2730	25	36	46	44	95	33	33	39	19	48	1014	1207	681	56	780	780	781	512	65	0.013	0.03	0.023	0.015	12.602	237	440	-6.285	3	234	13	427	555	14483	0	0	0
1	14	2	unmapped	UPB_146602	1895	2730	40	32	40	26	65	37	37	42	19	45	999	1122	653	58	555	555	626	461	73	-0.011	0.005	0.054	0.041	10.484	439	570	Error	-5	444	3	567	2090	58359	0	0	0
1	15	2	unmapped	UPB_230356	1970	2720	50	33	38	19	50	32	32	39	20	51	6161	6246	1628	26	574	574	684	576	84	0	0.001	0.002	0.002	3.671	5588	5678	Error	1	5587	6	5672	3055	499667	0	0	0
1	16	2	unmapped	UPB_092428	2030	2715	30	31	32	10	31	33	33	39	21	53	843	912	482	52	648	648	729	516	70	-0.01	-0.004	0.018	0.024	3.494	193	263	Error	-2	195	-1	264	1023	29184	0	0	0
1	17	2	unmapped	UPB_065306	2115	2705	35	34	39	22	56	33	33	41	22	53	1096	1301	813	62	707	707	779	564	72	0.003	0.01	0.04	0.044	4.907	390	600	-8.604	1	389	6	594	1259	41630	0	0	0
1	18	2	unmapped	UPB_222660	2200	2725	65	32	35	15	42	35	35	41	20	48	781	853	562	65	558	558	649	514	79	-0.013	0	0.019	0.021	3.487	220	295	Error	-3	223	0	295	4152	102348	-50	0	0
1	19	2	unmapped	UPB_092501	2265	2720	50	35	41	23	56	35	35	39	18	46	1652	1677	760	45	483	483	517	365	70	0	0.005	0.01	0.012	4.705	1169	1200	Error	0	1169	6	1194	3279	134122	0	0	0
1	20	2	unmapped	UPB_188877	2345	2725	65	34	39	18	46	34	34	39	19	48	823	876	564	64	560	560	632	468	74	0	0.016	0.022	0.025	4.694	263	321	Error	0	263	5	316	4631	105146	-50	0	0
1	21	2	unmapped	UPB_080277	2405	2715	25	35	37	21	56	35	35	42	22	52	1206	1329	733	55	597	597	653	471	72	0	0.003	0.086	0.019	17.37	609	734	Error	0	609	2	732	443	15952	0	0	0
1	22	2	unmapped	UPB_209210	2485	2720	50	33	37	15	40	34	34	38	18	47	17939	17604	3556	20	577	577	633	443	69	0	0	0.001	0.001	2.715	17361	17030	Error	-1	17362	3	17027	2940	1408297	0	0	0
1	23	2	unmapped	UPB_122026	2560	2715	35	33	35	12	34	33	33	39	18	46	1144	1245	732	58	534	534	620	437	70	0	0.003	0.014	0.01	3.728	610	713	Error	0	610	2	711	1117	39843	0	0	0
1	24	2	unmapped	UPB_210647	2615	2725	35	37	39	16	41	34	34	39	17	43	1277	1378	1035	75	725	725	820	636	77	0.005	0.008	0.023	0.017	3.599	555	658	-7.524	3	552	5	653	1243	44093	0	0	0
1	25	2	unmapped	UPB_160872	2710	2710	25	33	35	14	40	34	34	39	20	51	1616	1493	574	38	627	627	755	617	81	-0.001	0.001	0.01	0.009	11.531	988	867	Error	-1	989	1	866	425	17918	0	0	0
1	26	2	unmapped	UPB_213509	2775	2720	50	34	36	16	44	34	34	38	17	44	11247	11243	3433	30	569	569	672	486	72	0	0	0.001	0.001	3.92	10678	10676	Error	0	10678	2	10674	2890	899470	0	0	0
1	27	2	unmapped	UPB_030989	2845	2715	35	34	35	10	28	35	35	38	17	44	1416	1433	736	51	530	530	598	452	75	-0.001	0	0.005	0.006	2.69	885	903	Error	-1	886	0	903	1117	45854	0	0	0
1	28	2	unmapped	UPB_057748	2930	2725	65	34	39	17	43	35	35	38	17	44	862	995	670	67	548	548	625	482	77	-0.003	0.009	0.026	0.03	4.428	313	451	Error	-1	314	4	447	4644	119405	-50	0	0
1	29	2	unmapped	UPB_206177	2995	2720	50	32	36	13	36	34	34	40	21	52	6864	7394	3125	42	545	545	639	505	79	0	0	0.001	0.002	2.609	6317	6851	Error	-2	6319	2	6849	2875	591537	0	0	0
1	30	2	unmapped	UPB_142686	3075	2715	40	33	38	16	42	36	36	41	20	48	1000	1182	777	65	631	631	731	521	71	-0.008	0.004	0.02	0.021	3.997	366	553	Error	-3	369	2	551	1988	61472	0	0	0
1	31	2	unmapped	UPB_160762	3145	2735	30	38	39	14	35	35	35	39	16	41	1025	1139	624	54	568	568	656	505	76	0.007	0.007	0.034	0.03	4.687	460	575	-7.251	3	457	4	571	1255	36433	0	0	0
1	32	2	unmapped	UPB_013728	3220	2725	40	36	42	20	47	34	34	36	13	36	1141	1383	778	56	498	498	582	453	77	0.003	0.009	0.011	0.017	5.911	645	893	-8.329	2	643	8	885	2182	71919	0	0	0
1	33	2	unmapped	UPB_051969	3285	2720	45	39	41	19	46	34	34	37	15	40	1513	1501	649	43	512	512	605	473	78	0.005	0.007	0.01	0.012	4.028	1006	996	-7.645	5	1001	7	989	2124	78035	0	0	0
1	34	2	unmapped	UPB_026464	3370	2725	65	37	41	20	48	34	34	40	24	60	1006	1055	617	58	508	508	591	446	75	0.006	0.013	0.02	0.024	4.533	501	554	-7.375	3	498	7	547	4877	126581	-50	0	0
1	35	2	unmapped	UPB_076587	3440	2720	50	35	41	18	43	34	34	41	27	65	1714	1805	861	47	542	542	645	501	77	0.001	0.006	0.011	0.009	3.989	1173	1270	Error	1	1172	7	1263	3279	144414	0	0	0
1	36	2	unmapped	UPB_036875	3510	2720	55	36	41	17	41	35	35	50	112	224	1466	1568	750	47	645	645	1130	4641	410	0.001	0.007	0.013	0.012	4.113	822	929	-9.681	1	821	6	923	3308	125435	0	0	0
1	37	2	unmapped	UPB_003373	3580	2725	30	41	47	20	42	35	35	58	149	256	1992	1982	801	40	536	536	1340	6088	454	0.004	0.008	0.01	0.015	4.604	1462	1458	-7.923	6	1456	12	1446	1519	63439	0	0	0
1	38	2	unmapped	UPB_230656	3645	2720	30	34	39	19	48	36	36	38	15	39	1507	1549	968	62	599	599	732	539	73	-0.002	0.003	0.019	0.019	5.273	906	953	Error	-2	908	3	950	1261	49578	0	0	0
1	39	2	unmapped	UPB_150347	3740	2720	30	34	38	19	50	37	37	41	21	51	1184	1145	476	41	575	575	657	454	69	-0.005	0.002	0.009	0.02	8.299	606	571	Error	-3	609	1	570	1200	36640	0	0	0
1	40	2	unmapped	UPB_209623	3805	2720	50	36	42	19	45	38	38	41	18	43	36452	36425	5704	15	577	577	657	452	68	0	0	0	0	2.963	35873	35852	Error	-2	35875	4	35848	3334	2914034	0	0	0
1	41	2		NA	3885	2720	65	35	38	15	39	36	36	39	18	46	548	660	538	81	692	692	785	547	69	0.007	-0.062	0.019	0.022	3.859	-145	-30	-7.17	-1	-144	2	-32	4507	79246	-50	0	0
1	42	2	unmapped	UPB_219525	3935	2715	25	37	37	9	24	37	37	42	18	42	1469	1448	536	37	943	943	1005	586	58	0	0	0.015	0.011	3.548	526	505	Error	0	526	0	505	439	17378	0	0	0
1	43	2	unmapped	UPB_133992	4025	2715	35	34	38	14	36	37	37	43	21	48	1259	1418	780	55	558	558	620	442	71	-0.004	0.001	0.014	0.012	5.785	698	861	Error	-3	701	1	860	1204	45361	0	0	0
1	44	2	unmapped	UPB_054537	4100	2720	50	38	44	20	45	37	37	42	17	40	1511	1551	644	41	530	530	599	446	74	0.001	0.007	0.02	0.013	4.48	982	1028	-9.938	1	981	7	1021	3553	124083	0	0	0
1	45	2	unmapped	UPB_183647	4165	2725	45	38	40	13	32	39	39	43	18	41	1484	1532	682	44	490	490	558	435	77	-0.001	0.001	0.013	0.012	3.848	993	1043	Error	-1	994	1	1042	2081	79686	0	0	0
1	46	2	unmapped	UPB_159529	4230	2715	40	38	42	18	42	37	37	41	18	43	1061	1311	1046	79	607	607	706	512	72	0.002	0.007	0.012	0.013	5.165	455	709	-8.827	1	454	5	704	2196	68190	0	0	0
1	47	2	unmapped	UPB_110076	4315	2715	45	38	44	19	43	36	36	40	18	45	1422	1508	668	44	579	579	672	481	71	0.002	0.009	0.017	0.016	3.467	845	937	-8.719	2	843	8	929	2278	78397	0	0	0
1	48	2	NegativeControl	(-)3xSLv1	4395	2720	45	37	42	17	40	37	37	39	15	38	2216	2293	1015	44	535	535	644	517	80	0	0.003	0.006	0.009	4.071	1681	1763	Error	0	1681	5	1758	2182	119225	0	0	0
1	49	2	unmapped	UPB_125311	4460	2720	40	38	46	23	50	36	36	40	18	45	1243	1354	713	52	503	503	577	403	69	0.003	0.012	0.017	0.017	4.093	742	861	-8.531	2	740	10	851	2390	70431	0	0	0
1	50	2	unmapped	UPB_083255	4545	2720	65	36	40	17	42	35	35	40	18	45	929	993	551	55	559	559	632	449	71	0.003	0.012	0.022	0.027	4.754	371	439	-8.531	1	370	5	434	4741	119128	-50	0	0
1	51	2	unmapped	UPB_228956	4610	2725	35	39	40	14	35	37	37	41	17	41	1256	1250	595	47	559	559	637	450	70	0.003	0.004	0.008	0.008	3.928	699	694	-8.445	2	697	3	691	1271	39998	0	0	0
1	52	2	unmapped	UPB_119874	4685	2710	35	37	44	20	45	37	37	40	15	37	1462	1660	860	51	672	672	754	514	68	0	0.007	0.025	0.038	5.022	790	995	Error	0	790	7	988	1414	53130	0	0	0
1	53	2	unmapped	UPB_212325	4755	2695	30	44	45	16	35	36	36	40	15	37	2084	4231	11263	266	820	820	968	673	69	0.006	0.003	0.016	0.011	4.928	1272	3420	-7.304	8	1264	9	3411	1433	135379	0	0	0
1	54	2	unmapped	UPB_116237	4825	2725	40	36	42	19	45	36	36	40	18	45	1506	1687	912	54	615	615	771	580	75	0	0.006	0.014	0.009	4.55	891	1078	Error	0	891	6	1072	2198	87719	0	0	0
1	55	2	unmapped	UPB_035844	4905	2720	50	38	43	20	46	36	36	40	18	45	1147	1419	889	62	616	616	761	577	75	0.004	0.009	0.022	0.025	4.62	533	810	-8.053	2	531	7	803	3426	113530	0	0	0
1	56	2	unmapped	UPB_227570	4980	2720	65	37	40	17	42	37	37	41	17	41	949	1026	840	81	651	651	717	518	72	0	0.008	0.028	0.025	3.981	298	378	Error	0	298	3	375	4848	123076	-50	0	0
1	57	2	unmapped	UPB_175488	5060	2720	40	39	48	23	47	38	38	41	15	36	1144	1189	602	50	635	635	639	364	56	0.002	0.018	0.032	0.03	4.133	510	564	-8.992	1	509	10	554	2470	61823	0	0	0
1	58	2	unmapped	UPB_142244	5120	2710	45	36	36	13	36	38	38	41	16	39	1343	1471	995	67	649	649	754	579	76	-0.003	-0.002	0.016	0.019	8.52	692	820	Error	-2	694	-2	822	1897	76474	0	0	0
1	59	2	unmapped	UPB_155569	5200	2720	65	38	42	17	40	37	37	40	17	42	1086	1081	632	58	709	709	815	584	71	0.003	0.013	0.023	0.023	4.159	378	377	-8.558	1	377	5	372	5022	129664	-50	0	0
1	60	2	unmapped	UPB_122979	5290	2725	35	38	45	18	40	37	37	41	21	51	1214	1249	767	61	780	780	840	601	71	0.002	0.017	0.014	0.014	3.034	435	477	-8.762	1	434	8	469	1436	39955	0	0	0
1	61	2	unmapped	UPB_182136	5350	2720	65	35	42	20	47	37	37	41	19	46	941	1046	673	64	691	691	791	590	74	-0.008	0.014	0.024	0.024	4.383	248	360	Error	-2	250	5	355	5031	125485	-50	0	0
1	62	2	unmapped	UPB_144102	5420	2720	65	37	39	13	33	37	37	42	19	45	1059	1391	3356	241	737	737	839	610	72	0	0.003	0.021	0.023	4.289	322	656	Error	0	322	2	654	4715	166873	-50	0	0
1	63	2	unmapped	UPB_124751	5495	2720	45	36	44	26	59	38	38	43	20	46	2539	2541	978	38	784	784	843	592	70	-0.001	0.003	0.008	0.01	4.189	1753	1763	Error	-2	1755	6	1757	2311	132155	0	0	0
1	64	2	unmapped	UPB_157658	5570	2720	65	38	42	16	38	38	38	41	18	43	1179	1253	708	56	803	803	880	598	67	0	0.009	0.018	0.02	5.273	376	454	Error	0	376	4	450	5053	150409	-50	0	0
1	65	2	unmapped	UPB_033706	5640	2720	65	37	41	18	43	37	37	41	20	48	1149	1272	1029	80	735	735	755	504	66	0	0.007	0.02	0.018	4.109	414	541	Error	0	414	4	537	4968	152684	-50	0	0
1	66	2	unmapped	UPB_100511	5715	2715	35	37	43	22	51	37	37	42	22	52	1566	1626	499	30	636	636	781	725	92	0	0.006	0.014	0.019	4.639	930	996	Error	0	930	6	990	1381	52018	0	0	0
1	67	2	unmapped	UPB_165868	5785	2720	65	38	41	17	41	37	37	42	20	47	868	922	583	63	621	621	739	674	91	0.004	0.013	0.023	0.02	4.586	248	305	-7.948	1	247	4	301	4970	110692	-50	0	0
1	68	2	unmapped	UPB_165122	5855	2715	45	37	42	21	50	37	37	42	20	47	1020	1197	662	55	567	567	645	456	70	0	0.008	0.016	0.019	4.367	453	635	Error	0	453	5	630	2179	62262	0	0	0
1	69	2	unmapped	UPB_032621	5930	2720	50	35	40	18	45	39	39	42	18	42	1783	1868	903	48	557	557	635	459	72	-0.003	0.001	0.015	0.01	4.811	1222	1312	Error	-4	1226	1	1311	3223	149459	0	0	0
1	70	2	unmapped	UPB_178774	6000	2720	45	35	38	17	44	37	37	39	14	35	1543	1550	815	52	478	478	613	576	93	-0.002	0.001	0.008	0.01	7.721	1063	1073	Error	-2	1065	1	1072	1990	80576	0	0	0
1	71	2	unmapped	UPB_223034	6075	2725	45	37	44	26	59	37	37	41	18	43	1379	1417	693	48	538	538	629	475	75	0	0.008	0.026	0.029	4.28	841	886	Error	0	841	7	879	2299	73662	0	0	0
1	72	2	unmapped	UPB_230834	6145	2720	45	38	44	18	40	38	38	42	17	40	1289	1347	676	50	571	571	669	473	70	0	0.008	0.016	0.015	4.541	718	782	Error	0	718	6	776	2264	70025	0	0	0
1	73	2	unmapped	UPB_165690	6225	2720	65	37	43	25	58	37	37	41	17	41	937	1014	627	61	634	634	713	503	70	0	0.016	0.031	0.029	6.54	303	386	Error	0	303	6	380	5148	121677	-50	0	0
1	74	2	unmapped	UPB_096544	6300	2720	65	38	43	22	51	37	37	40	15	37	887	980	604	61	699	699	798	1215	152	0.005	0.021	0.017	0.022	4.982	189	287	-7.555	1	188	6	281	5174	117586	-50	0	0
1	75	2	unmapped	UPB_109079	6365	2715	45	39	42	17	40	37	37	40	15	37	1514	1607	789	49	626	626	676	470	69	0.002	0.005	0.016	0.016	3.651	890	986	-8.794	2	888	5	981	2160	83581	0	0	0
1	76	2	unmapped	UPB_176998	6445	2720	65	42	109	482	442	38	38	45	31	68	1882	3212	6717	209	714	714	847	1011	119	0.003	0.028	0.013	0.014	4.749	1172	2569	-8.19	4	1168	71	2498	13052	385444	-50	0	0
1	77	2	unmapped	UPB_138439	6520	2720	65	40	44	21	47	38	38	45	30	66	1178	1259	752	59	641	641	761	897	117	0.004	0.01	0.027	0.024	4.258	539	624	-8.069	2	537	6	618	5302	151085	-50	0	0
1	78	2	unmapped	UPB_199693	6585	2720	30	34	37	17	45	39	39	42	18	42	1418	1483	665	44	617	617	717	551	76	-0.006	-0.002	0.017	0.014	5.122	796	864	Error	-5	801	-2	866	1194	47466	0	0	0
1	79	2	unmapped	UPB_175552	6660	2715	35	41	45	22	48	36	36	38	15	39	1703	1963	957	48	631	631	765	607	79	0.005	0.007	0.014	0.011	3.338	1077	1341	-7.744	5	1072	9	1332	1425	62822	0	0	0
1	80	2	unmapped	UPB_087324	6735	2720	40	38	42	23	54	37	37	40	17	42	2082	1935	839	43	567	567	659	471	71	0.001	0.004	0.013	0.011	4.523	1516	1373	Error	1	1515	5	1368	2185	100611	0	0	0
1	81	2	unmapped	UPB_082521	6810	2715	45	39	43	19	44	39	39	44	22	50	1763	1905	852	44	601	601	731	558	76	0	0.003	0.009	0.01	3.587	1162	1308	Error	0	1162	4	1304	2243	99070	0	0	0
1	82	2	unmapped	UPB_000641	6880	2720	40	34	37	17	45	36	36	41	18	43	1742	1948	840	43	572	572	693	474	68	-0.002	0.001	0.009	0.007	5.183	1168	1377	Error	-2	1170	1	1376	1945	101316	0	0	0
1	83	2	unmapped	UPB_161056	6960	2720	65	40	44	21	47	37	37	41	19	46	1069	1199	868	72	663	663	761	571	75	0.007	0.013	0.022	0.023	5.014	409	543	-7.08	3	406	7	536	5336	143868	-50	0	0
1	84	2	unmapped	UPB_201016	7020	2705	25	41	51	27	52	38	38	43	19	44	1751	1735	898	51	901	901	1047	771	73	0.004	0.016	0.005	0.006	5.653	853	847	-8.146	3	850	13	834	614	20815	0	0	0
1	85	2		NA	7105	2720	65	36	41	19	46	37	37	41	18	43	568	604	418	69	571	571	718	649	90	0.333	0.121	0.035	0.039	4.902	-4	37	-1.585	-1	-3	4	33	4880	72464	-50	0	0
1	86	2	unmapped	UPB_230751	7180	2720	40	39	42	13	30	37	37	39	17	43	1495	1617	795	49	569	569	619	386	62	0.002	0.005	0.01	0.009	4.065	928	1053	-8.855	2	926	5	1048	2188	84061	0	0	0
1	87	2		NA	7250	2720	65	36	40	17	42	37	37	40	17	42	616	678	456	67	598	598	644	425	65	-0.056	0.038	0.031	0.033	4.705	17	83	Error	-1	18	3	80	4767	81416	-50	0	0
1	88	2		NA	7325	2720	65	37	39	19	48	36	36	41	18	43	648	657	477	72	566	566	630	445	70	0.012	0.033	0.024	0.032	4.763	83	94	-6.358	1	82	3	91	4733	78803	-50	0	0
1	89	2	unmapped	UPB_147162	7395	2715	45	38	41	18	43	38	38	43	21	48	1821	1814	795	43	623	623	713	538	75	0	0.003	0.009	0.011	3.834	1198	1194	Error	0	1198	3	1191	2106	94333	0	0	0
1	90	2	unmapped	UPB_068621	7470	2710	35	40	43	16	37	38	38	42	20	47	2235	2442	956	39	751	751	815	566	69	0.001	0.003	0.007	0.006	3.254	1486	1696	-9.535	2	1484	5	1691	1375	78139	0	0	0
1	91	2	unmapped	UPB_081376	7545	2715	45	35	37	19	51	37	37	42	20	47	1674	1748	832	47	643	643	691	496	71	-0.002	0	0.015	0.018	3.867	1029	1105	Error	-2	1031	0	1105	1944	90901	0	0	0
1	92	2	unmapped	UPB_024000	7615	2715	40	39	46	25	54	38	38	40	15	37	1942	1931	980	50	531	531	615	466	75	0.001	0.006	0.017	0.012	3.271	1412	1408	Error	1	1411	8	1400	2400	100431	0	0	0
1	93	2	unmapped	UPB_006619	7680	2705	25	42	51	21	41	32	32	38	15	39	1799	1949	864	44	745	745	879	694	78	0.009	0.016	0.015	0.017	2.495	1064	1223	-6.72	10	1054	19	1204	606	23385	0	0	0
1	94	2	unmapped	UPB_044453	7770	2710	40	43	45	19	42	36	36	41	22	53	2000	1874	828	44	682	682	763	525	68	0.005	0.008	0.012	0.011	3.197	1325	1201	-7.557	7	1318	9	1192	2338	97462	0	0	0
1	95	2	unmapped	UPB_174060	7840	2715	45	40	46	22	47	39	39	45	24	53	1797	1780	813	45	602	602	685	493	71	0.001	0.006	0.015	0.012	4.694	1196	1185	Error	1	1195	7	1178	2387	92538	0	0	0
1	96	2	unmapped	UPB_091190	7910	2720	50	38	42	18	42	37	37	42	23	54	14573	14751	3261	22	568	568	623	458	73	0	0	0.001	0.001	3.627	14006	14188	Error	1	14005	5	14183	3332	1180042	0	0	0
1	97	2	unmapped	UPB_168621	7980	2715	45	41	49	24	48	38	38	43	21	48	1857	1877	748	39	589	589	661	478	72	0.002	0.009	0.013	0.012	3.706	1271	1299	-8.723	3	1268	11	1288	2553	97625	0	0	0
1	98	2	unmapped	UPB_224101	8060	2720	40	37	38	17	44	38	38	41	20	48	1783	1931	1834	94	606	606	724	524	72	-0.001	0	0.019	0.013	4.565	1176	1325	Error	-1	1177	0	1325	1997	100399	0	0	0
1	99	2	unmapped	UPB_187745	8130	2710	30	41	44	21	47	40	40	45	23	51	1657	1685	805	47	675	675	737	474	64	0.001	0.004	0.014	0.021	3.572	983	1014	-9.94	1	982	4	1010	1397	53932	0	0	0
1	100	2	unmapped	UPB_213544	8205	2720	50	35	38	16	42	39	39	43	21	48	9765	9862	2558	25	671	671	778	576	74	0	0	0.001	0.001	3.531	9090	9190	Error	-4	9094	-1	9191	3015	788965	0	0	0
1	101	2	unmapped	UPB_130288	8275	2715	35	44	49	22	44	39	39	45	20	44	1979	2118	883	41	649	649	759	545	71	0.004	0.007	0.007	0.009	2.822	1335	1479	-8.055	5	1330	10	1469	1552	67775	0	0	0
1	102	2	unmapped	UPB_105859	8350	2720	50	36	41	18	43	39	39	43	19	44	2171	2294	975	42	668	668	771	528	68	-0.002	0.001	0.013	0.014	5.286	1500	1628	Error	-3	1503	2	1626	3259	183488	0	0	0
1	103	2	unmapped	UPB_165106	8405	2715	25	33	47	21	44	39	39	41	17	41	1925	1955	908	46	902	902	1035	714	68	-0.006	0.008	0.023	0.026	1.64	1017	1061	Error	-6	1023	8	1053	563	23457	0	0	0
1	104	2	unmapped	UPB_049665	8495	2720	35	35	45	24	53	37	37	41	17	41	1749	1747	813	46	625	625	975	3726	382	-0.002	0.007	0.02	0.018	5.382	1122	1130	Error	-2	1124	8	1122	1438	55894	0	0	0
1	105	2	unmapped	UPB_213635	8575	2720	35	37	43	18	41	37	37	42	20	47	1751	1736	665	38	723	723	1029	3914	380	0	0.006	0.015	0.01	6.388	1028	1019	Error	0	1028	6	1013	1381	55536	0	0	0
1	106	2	unmapped	UPB_124284	8645	2720	45	42	49	25	51	39	39	44	20	45	5590	5640	1507	26	688	688	765	540	70	0.001	0.002	0.004	0.003	3.407	4905	4962	Error	3	4902	10	4952	2555	293280	0	0	0
1	107	2	unmapped	UPB_059724	8710	2725	40	44	48	25	52	38	38	42	19	45	2004	2939	5598	190	736	736	858	992	115	0.005	0.005	0.012	0.013	3.694	1274	2213	-7.723	6	1268	10	2203	2498	152824	0	0	0
1	108	2	unmapped	UPB_123300	8795	2725	40	40	42	15	35	38	38	44	22	50	1532	1695	939	55	703	703	813	974	119	0.002	0.004	0.008	0.01	5.013	831	996	-8.695	2	829	4	992	2192	88137	0	0	0
1	109	2	unmapped	UPB_159615	8860	2715	40	38	42	20	47	37	37	44	22	50	1783	1917	1116	58	617	617	679	498	73	0.001	0.004	0.006	0.007	7.377	1167	1305	Error	1	1166	5	1300	2202	99665	0	0	0
1	110	2	unmapped	UPB_202166	8940	2715	35	39	44	17	38	39	39	45	21	46	2227	2351	919	39	655	655	719	445	61	0	0.003	0.01	0.01	3.362	1572	1701	Error	0	1572	5	1696	1397	75219	0	0	0
1	111	2	unmapped	UPB_210634	9010	2720	50	41	46	22	47	39	39	44	19	43	8289	8433	2300	27	717	717	850	1501	176	0	0.001	0.001	0.001	3.553	7574	7723	Error	2	7572	7	7716	3688	674626	0	0	0
1	112	2	unmapped	UPB_082808	9085	2710	35	40	43	16	37	40	40	47	22	46	2377	2420	1004	41	677	677	933	1813	194	0	0.002	0.01	0.008	2.142	1700	1746	Error	0	1700	3	1743	1373	77433	0	0	0
1	113	2	unmapped	UPB_053965	9155	2715	40	41	48	26	54	39	39	47	25	53	2064	2103	974	46	594	594	793	1619	204	0.001	0.006	0.017	0.012	4.773	1472	1518	-9.522	2	1470	9	1509	2503	109367	0	0	0
1	114	2	unmapped	UPB_039792	9230	2715	45	40	43	14	32	38	38	42	19	45	1999	2126	873	41	566	566	667	531	79	0.001	0.003	0.004	0.006	3.294	1435	1565	-9.485	2	1433	5	1560	2243	110547	0	0	0
1	115	2	unmapped	UPB_151453	9305	2715	40	41	46	19	41	37	37	42	19	45	2058	2163	909	42	635	635	670	435	64	0.003	0.006	0.009	0.009	4.521	1427	1537	-8.475	4	1423	9	1528	2377	112459	0	0	0
1	116	2	unmapped	UPB_111729	9375	2715	40	34	41	17	41	36	36	41	18	43	1645	1735	776	44	716	716	774	706	91	-0.002	0.005	0.013	0.011	4.802	927	1024	Error	-2	929	5	1019	2128	90203	0	0	0
1	117	2	unmapped	UPB_025209	9440	2715	30	43	52	28	53	39	39	46	24	52	1760	1727	850	49	694	694	772	572	74	0.004	0.013	0.019	0.023	8.467	1070	1046	-8.058	4	1066	13	1033	1652	55272	0	0	0
1	118	2	unmapped	UPB_027938	9525	2710	25	42	48	23	47	40	40	44	20	45	3082	2818	907	32	894	894	1101	917	83	0.001	0.004	0.013	0.008	2.994	2190	1932	Error	2	2188	8	1924	577	33816	0	0	0
1	119	2	unmapped	UPB_148744	9595	2715	30	39	46	25	54	38	38	45	21	46	1963	2055	810	39	675	675	766	561	73	0.001	0.006	0.008	0.01	4.748	1289	1388	Error	1	1288	8	1380	1479	65749	0	0	0
1	120	2	unmapped	UPB_192698	9670	2715	40	39	44	19	43	39	39	44	20	45	2049	2125	872	41	617	617	806	897	111	0	0.003	0.011	0.01	3.692	1432	1513	Error	0	1432	5	1508	2267	110475	0	0	0
1	121	2	unmapped	UPB_060187	9740	2720	55	38	42	17	40	40	40	44	19	43	1802	1797	814	45	622	622	757	826	109	-0.002	0.002	0.012	0.011	4.083	1178	1177	Error	-2	1180	2	1175	3363	143790	0	0	0
1	122	2	unmapped	UPB_224476	9820	2725	40	45	46	17	36	42	42	46	20	43	1450	1441	753	52	516	516	611	473	77	0.003	0.004	0.018	0.015	3.468	937	929	-8.282	3	934	4	925	2387	74932	0	0	0
1	123	2	unmapped	UPB_157614	9890	2720	55	43	49	26	53	39	39	45	21	46	2148	2439	1201	49	503	503	577	441	76	0.002	0.005	0.01	0.008	4.587	1649	1946	-8.684	4	1645	10	1936	3940	195127	0	0	0
1	124	2	unmapped	UPB_123373	9965	2720	50	43	47	24	51	40	40	44	19	43	6478	6415	2292	35	779	779	991	866	87	0.001	0.001	0.003	0.002	3.455	5702	5643	Error	3	5699	7	5636	3771	513230	0	0	0
1	125	2	unmapped	UPB_103452	10035	2745	35	54	83	74	89	43	43	49	25	51	3569	8356	15387	184	1272	1272	1500	1011	67	0.005	0.006	0.015	0.012	2.836	2308	7124	-7.706	11	2297	40	7084	2646	267396	0	0	0
1	126	2	unmapped	UPB_046134	10110	2715	30	47	52	24	46	41	41	44	17	38	2331	2477	1114	44	626	626	750	512	68	0.004	0.006	0.011	0.013	2.367	1711	1862	-8.151	6	1705	11	1851	1663	79279	0	0	0
1	127	2	unmapped	UPB_183537	10185	2710	35	43	45	18	40	42	42	46	18	39	1988	2147	775	36	687	687	784	559	71	0.001	0.002	0.009	0.007	4.415	1302	1463	Error	1	1301	3	1460	1443	68695	0	0	0
1	128	2	unmapped	UPB_021990	10255	2715	45	40	44	18	40	41	41	45	18	40	1896	2115	1111	52	664	664	744	506	68	-0.001	0.002	0.011	0.008	3.903	1231	1454	Error	-1	1232	3	1451	2286	109954	0	0	0
1	129	2	unmapped	UPB_050252	10330	2715	40	44	49	20	40	40	40	45	20	44	1868	1872	826	44	595	595	684	538	78	0.003	0.007	0.021	0.017	3.233	1277	1286	-8.314	4	1273	9	1277	2529	97333	0	0	0
1	130	2	unmapped	UPB_199484	10405	2710	30	38	42	17	40	39	39	44	21	47	2006	1869	1041	55	598	598	723	529	73	-0.001	0.002	0.029	0.014	6.157	1407	1274	Error	-1	1408	3	1271	1331	59795	0	0	0
1	131	2	unmapped	UPB_125078	10480	2715	45	40	47	21	44	38	38	43	22	51	1851	1802	792	43	576	576	678	506	74	0.002	0.007	0.011	0.011	3.867	1277	1235	-9.316	2	1275	9	1226	2433	93706	0	0	0
1	132	2	unmapped	UPB_209865	10550	2725	45	38	42	19	45	41	41	45	21	46	1749	1776	858	48	666	666	764	522	68	-0.003	0.001	0.021	0.016	5.825	1080	1111	Error	-3	1083	1	1110	2195	92362	0	0	0
1	133	2	unmapped	UPB_088488	10630	2705	25	42	40	13	32	39	39	44	20	45	1726	2476	2953	119	871	871	942	691	73	0.004	0.001	0.007	0.006	5.395	858	1606	-8.155	3	855	1	1605	482	29713	0	0	0
1	134	2	unmapped	UPB_225894	10695	2710	30	43	50	26	52	43	43	48	20	41	1840	1961	675	34	662	662	764	584	76	0	0.005	0.024	0.012	4.067	1178	1306	Error	0	1178	7	1299	1584	62765	0	0	0
1	135	2	unmapped	UPB_029964	10770	2710	40	42	42	15	35	41	41	46	21	45	1965	2085	1133	54	632	632	908	3197	352	0.001	0.001	0.007	0.005	3.534	1334	1454	Error	1	1333	1	1453	2176	108438	0	0	0
1	136	2	unmapped	UPB_110674	10845	2715	40	48	55	30	54	46	46	53	27	50	1846	1812	792	43	608	608	668	453	67	0.002	0.007	0.027	0.023	4.23	1240	1213	-9.274	2	1238	9	1204	2867	94219	0	0	0
1	137	2	unmapped	UPB_097090	10915	2720	50	64	80	49	61	71	71	75	38	50	1738	1888	958	50	557	557	653	509	77	-0.006	0.007	0.036	0.034	3.09	1174	1340	Error	-7	1181	9	1331	6374	151026	0	0	0
1	138	2	unmapped	UPB_227785	10990	2720	50	56	60	31	51	60	60	71	40	56	25804	24912	5179	20	532	532	623	473	75	0	0	0.001	0.001	2.499	25268	24380	Error	-4	25272	0	24380	4772	1992956	0	0	0
1	139	2	unmapped	UPB_029255	11060	2715	45	38	45	21	46	39	39	45	21	46	1809	1930	891	46	590	590	696	484	69	-0.001	0.004	0.011	0.013	3.291	1218	1346	Error	-1	1219	6	1340	2325	100347	0	0	0
1	140	2	unmapped	UPB_157080	11140	2710	30	42	44	17	38	40	40	46	21	45	1944	1955	633	32	738	738	1112	3543	318	0.002	0.003	0.008	0.009	2.534	1208	1221	-9.236	2	1206	4	1217	1396	62546	0	0	0
1	141	2	unmapped	UPB_060196	11210	2715	30	38	42	15	35	40	40	45	22	48	2319	2315	1036	44	659	659	738	517	70	-0.001	0.001	0.008	0.012	3.739	1658	1658	Error	-2	1660	2	1656	1345	74075	0	0	0
1	142	2	unmapped	UPB_167023	11280	2720	40	40	48	26	54	40	40	44	19	43	2027	2080	873	41	639	639	707	476	67	0	0.006	0.016	0.016	5.138	1388	1449	Error	0	1388	8	1441	2489	108179	0	0	0
1	143	2	unmapped	UPB_189497	11355	2715	40	38	40	13	32	40	40	44	18	40	1828	2035	1074	52	645	645	719	518	72	-0.002	0	0.006	0.008	2.979	1181	1390	Error	-2	1183	0	1390	2073	105820	0	0	0
1	144	2	unmapped	UPB_005897	11430	2715	35	45	49	21	42	43	43	47	20	42	1697	1976	923	46	588	588	695	543	78	0.002	0.004	0.01	0.007	3.627	1111	1394	-9.115	2	1109	6	1388	1558	63243	0	0	0
1	145	2	unmapped	UPB_226874	11505	2710	35	41	46	20	43	41	41	46	20	43	1935	2105	915	43	604	604	697	501	71	0	0.003	0.009	0.008	3.553	1331	1506	Error	0	1331	5	1501	1462	67367	0	0	0
1	146	2	unmapped	UPB_233016	11575	2715	45	43	45	16	35	39	39	44	19	43	1857	1970	881	44	570	570	655	537	81	0.003	0.004	0.009	0.007	3.445	1291	1406	-8.33	4	1287	6	1400	2338	102447	0	0	0
1	147	2	unmapped	UPB_101500	11645	2715	30	39	38	9	23	38	38	44	20	45	1850	1783	703	39	630	630	693	451	65	0.001	0	0.003	0.005	4.627	1221	1153	Error	1	1220	0	1153	1222	57045	0	0	0
1	148	2	unmapped	UPB_070863	11725	2720	45	38	42	17	40	42	42	46	19	41	2165	2307	1015	43	677	677	785	744	94	-0.003	0	0.005	0.005	3.745	1484	1630	Error	-4	1488	0	1630	2188	119971	0	0	0
1	149	2	unmapped	UPB_019720	11800	2710	25	42	58	35	60	40	40	43	19	44	2102	2093	513	24	774	774	866	588	67	0.002	0.014	0.029	0.021	2.586	1330	1337	-9.375	2	1328	18	1319	691	25121	0	0	0
1	150	2	unmapped	UPB_103885	11870	2710	35	42	48	21	43	41	41	46	21	45	1767	1826	643	35	646	646	724	513	70	0.001	0.006	0.016	0.015	4.688	1122	1187	Error	1	1121	7	1180	1523	58438	0	0	0
1	151	2	unmapped	UPB_030661	11940	2710	45	42	47	20	42	39	39	44	17	38	1870	4362	11979	274	579	579	661	467	70	0.002	0.002	0.009	0.009	5.815	1294	3791	-8.749	3	1291	8	3783	2418	226845	0	0	0
1	152	2	unmapped	UPB_060051	12020	2710	40	40	46	19	41	39	39	44	18	40	1760	1840	958	52	614	614	689	613	88	0.001	0.006	0.01	0.009	4.281	1147	1233	Error	1	1146	7	1226	2375	95655	0	0	0
1	153	2	unmapped	UPB_143660	12090	2715	40	40	45	25	55	40	40	46	20	43	1721	1889	879	46	630	630	724	651	89	0	0.004	0.018	0.014	5.615	1091	1264	Error	0	1091	5	1259	2338	98227	0	0	0
1	154	2	unmapped	UPB_079863	12160	2715	45	42	45	18	40	39	39	44	21	47	2082	2124	1041	49	643	643	1032	4343	420	0.002	0.004	0.009	0.009	4.53	1442	1487	-8.906	3	1439	6	1481	2364	110433	0	0	0
1	155	2	unmapped	UPB_225806	12240	2715	40	42	50	22	44	38	38	42	18	42	1606	1698	763	44	620	620	1034	4659	450	0.004	0.011	0.009	0.013	4.894	990	1090	-7.945	4	986	12	1078	2612	88303	0	0	0
1	156	2	unmapped	UPB_081516	12310	2720	45	39	42	14	33	38	38	42	20	47	2710	2734	884	32	599	599	728	675	92	0	0.002	0.006	0.004	4.018	2112	2139	Error	1	2111	4	2135	2170	142155	0	0	0
1	157	2	unmapped	UPB_191038	12385	2700	45	61	247	738	298	38	38	43	20	46	2588	7263	14561	200	795	795	918	748	81	0.013	0.032	0.015	0.02	9.09	1816	6677	-6.285	23	1793	209	6468	12822	377697	0	0	0
1	158	2	unmapped	UPB_027348	12460	2695	35	37	42	18	42	39	39	45	21	46	1021	1255	896	71	945	945	938	680	72	-0.026	0.01	0.01	0.015	4.96	74	313	Error	-2	76	3	310	1342	40148	0	0	0
1	159	2	unmapped	UPB_140228	12525	2720	45	41	47	22	46	40	40	43	16	37	2095	2170	962	44	557	557	666	518	77	0.001	0.004	0.013	0.009	3.869	1539	1620	Error	1	1538	7	1613	2438	112842	0	0	0
1	160	2	unmapped	UPB_019496	12605	2720	45	38	42	14	33	40	40	45	17	37	2383	2543	1053	41	646	646	735	585	79	-0.001	0.001	0.005	0.005	3.868	1735	1899	Error	-2	1737	2	1897	2176	132248	0	0	0
1	161	2	unmapped	UPB_189560	12675	2720	45	35	41	17	41	39	39	43	17	39	2071	2542	2424	95	611	611	683	551	80	-0.003	0.001	0.006	0.007	3.89	1456	1933	Error	-4	1460	2	1931	2118	132194	0	0	0
1	162	2	unmapped	UPB_149390	12750	2710	35	38	44	20	45	37	37	42	18	42	1957	1885	626	33	622	622	669	439	65	0.001	0.006	0.017	0.009	4.16	1336	1270	Error	1	1335	7	1263	1418	60322	0	0	0
1	163	2	unmapped	UPB_051323	12825	2715	40	38	44	23	52	40	40	45	19	42	1725	1972	963	48	586	586	668	471	70	-0.002	0.003	0.008	0.011	4.645	1137	1390	Error	-2	1139	4	1386	2283	102568	0	0	0
1	164	2	unmapped	UPB_078753	12895	2715	40	37	39	12	30	39	39	41	19	46	1865	1850	896	48	633	633	715	536	74	-0.002	0	0.008	0.006	3.286	1230	1217	Error	-2	1232	0	1217	2024	96199	0	0	0
1	165	2	unmapped	UPB_227466	12970	2710	40	41	48	22	45	37	37	41	17	41	2167	2260	1109	49	627	627	1058	4580	432	0.003	0.007	0.011	0.009	3.549	1544	1644	-8.589	4	1540	11	1633	2520	117506	0	0	0
1	166	2	unmapped	UPB_013915	13030	2735	35	41	49	29	59	38	38	42	19	45	1784	1810	1074	59	850	850	1313	4754	362	0.003	0.011	0.008	0.012	6.057	937	971	-8.282	3	934	11	960	1583	57908	0	0	0
1	167	2	unmapped	UPB_035010	13115	2715	45	39	44	23	52	37	37	43	21	48	2481	2429	773	31	632	632	710	541	76	0.001	0.004	0.011	0.008	3.435	1851	1804	-9.853	2	1849	7	1797	2292	126328	0	0	0
1	168	2	unmapped	UPB_042092	13190	2710	35	36	36	11	30	38	38	44	23	52	1624	1587	665	41	654	654	729	535	73	-0.002	-0.002	0.011	0.013	4.361	968	931	Error	-2	970	-2	933	1148	50793	0	0	0
1	169	2	unmapped	UPB_203412	13255	2715	65	38	41	18	43	37	37	42	20	47	948	1006	636	63	627	627	701	499	71	0.003	0.011	0.018	0.018	4.586	322	383	-8.326	1	321	4	379	4908	120672	-50	0	0
1	170	2	unmapped	UPB_014002	13340	2720	45	38	43	16	37	36	36	41	20	48	1901	1939	863	44	551	551	636	469	73	0.001	0.005	0.013	0.008	4.999	1352	1395	-9.399	2	1350	7	1388	2252	100825	0	0	0
1	171	2	unmapped	UPB_200847	13410	2720	40	41	46	20	43	38	38	42	18	42	1640	1646	725	44	586	586	678	499	73	0.003	0.008	0.011	0.01	4.165	1057	1068	-8.457	3	1054	8	1060	2406	85577	0	0	0
1	172	2	unmapped	UPB_169018	13490	2710	25	40	43	20	46	37	37	41	17	41	1797	2046	720	35	708	708	825	599	72	0.003	0.004	0.012	0.013	2.047	1092	1344	-8.504	3	1089	6	1338	512	24555	0	0	0
1	173	2	unmapped	UPB_027457	13560	2725	35	36	43	29	67	36	36	39	17	43	1575	1769	1089	61	504	504	601	464	77	0	0.006	0.031	0.013	8.815	1071	1272	Error	0	1071	7	1265	1383	56601	0	0	0
1	174	2	unmapped	UPB_077992	13620	2715	65	40	44	18	40	36	36	40	19	47	995	1004	615	61	529	529	633	486	76	0.009	0.017	0.02	0.024	4.309	470	483	-6.864	4	466	8	475	5306	120456	-50	0	0
1	175	2	unmapped	UPB_112313	13695	2720	30	40	43	22	51	36	36	40	19	47	1693	1680	608	36	513	513	612	415	67	0.003	0.006	0.017	0.017	3.32	1184	1174	-8.205	4	1180	7	1167	1376	53763	0	0	0
1	176	2	unmapped	UPB_167981	13770	2715	65	38	42	17	40	38	38	41	18	43	833	953	658	69	515	515	742	2225	299	0	0.009	0.021	0.018	4.381	318	442	Error	0	318	4	438	5070	114300	-50	0	0
1	177	2	unmapped	UPB_223643	13855	2710	35	38	43	17	39	37	37	42	18	42	1103	1184	759	64	585	585	863	2948	341	0.002	0.01	0.023	0.026	3.871	519	605	-9.017	1	518	6	599	1366	37887	0	0	0
1	178	2	unmapped	UPB_109693	13925	2720	35	38	38	12	31	36	36	41	19	46	1226	1208	717	59	552	552	577	384	66	0.003	0.003	0.011	0.011	3.045	676	658	-8.397	2	674	2	656	1219	38655	0	0	0
1	179	2	unmapped	UPB_029040	14000	2720	30	39	43	21	48	37	37	42	20	47	1540	1539	706	45	562	562	597	398	66	0.002	0.006	0.006	0.008	6.161	980	983	-8.934	2	978	6	977	1382	49247	0	0	0
1	180	2	unmapped	UPB_032649	14065	2710	30	39	44	22	50	37	37	42	18	42	1243	1330	560	42	558	558	617	405	65	0.003	0.009	0.02	0.017	4.735	687	779	-8.42	2	685	7	772	1404	42548	0	0	0
1	181	2	unmapped	UPB_091372	14140	2720	45	37	40	15	37	35	35	40	18	45	2126	2105	849	40	518	518	610	430	70	0.001	0.003	0.004	0.006	3.922	1610	1592	-9.651	2	1608	5	1587	2057	109481	0	0	0
1	182	2	unmapped	UPB_024756	14210	2715	65	38	42	17	40	37	37	40	18	45	788	906	617	68	591	591	669	477	71	0.005	0.016	0.022	0.027	3.819	198	320	-7.622	1	197	5	315	5086	108739	-50	0	0
1	183	2	unmapped	UPB_028238	14290	2715	50	35	39	17	43	37	37	40	18	45	1331	1375	785	57	588	588	651	476	73	-0.003	0.003	0.023	0.025	5.328	741	789	Error	-2	743	2	787	3144	110026	0	0	0
1	184	2	unmapped	UPB_054469	14360	2720	40	46	49	21	42	35	35	39	18	46	1345	1453	645	44	572	572	661	453	68	0.014	0.016	0.026	0.025	5.038	784	895	-6.135	11	773	14	881	2548	75552	0	0	0
1	185	2	unmapped	UPB_066060	14440	2710	40	36	41	17	41	35	35	38	18	47	1308	1367	670	49	571	571	711	597	83	0.001	0.008	0.017	0.015	4.708	738	802	-9.526	1	737	6	796	2128	71092	0	0	0
1	186	2	unmapped	UPB_161447	14500	2715	65	39	43	16	37	37	37	41	19	46	940	993	639	64	562	562	657	529	80	0.005	0.014	0.012	0.015	5.197	380	437	-7.562	2	378	6	431	5116	119163	-50	0	0
1	187	2	unmapped	UPB_106360	14580	2730	35	39	41	17	41	39	39	42	18	42	1454	1381	603	43	566	566	664	480	72	0	0.002	0.021	0.023	2.416	888	817	Error	0	888	2	815	1318	44188	0	0	0
1	188	2	unmapped	UPB_108906	14665	2715	30	36	45	27	60	34	34	38	16	42	1091	1284	741	57	577	577	624	399	63	0.004	0.016	0.025	0.019	4.174	516	718	-8.006	2	514	11	707	1424	41087	0	0	0
1	189	2	unmapped	UPB_038384	14730	2720	50	38	40	15	37	37	37	41	17	41	8364	8346	1885	22	586	586	643	421	65	0	0	0.001	0.001	3.219	7779	7763	Error	1	7778	3	7760	3212	667669	0	0	0
1	190	2	unmapped	UPB_139552	14800	2725	40	40	41	14	34	36	36	41	20	48	1617	1598	797	49	587	587	713	505	70	0.004	0.005	0.011	0.01	3.994	1034	1016	-8.008	4	1030	5	1011	2130	83078	0	0	0
1	191	2	unmapped	UPB_023031	14865	2715	65	37	43	22	51	37	37	43	20	46	971	1071	668	62	543	543	684	536	78	0	0.011	0.028	0.023	4.464	428	534	Error	0	428	6	528	5217	128523	-50	0	0
1	192	2	unmapped	UPB_005084	14940	2710	30	37	42	15	35	37	37	41	19	46	1136	1195	600	50	636	636	745	549	73	0	0.009	0.021	0.015	4.205	500	564	Error	0	500	5	559	1328	38238	0	0	0
1	193	2	unmapped	UPB_002725	15025	2720	40	38	42	18	42	38	38	41	20	48	1454	1544	757	49	604	604	675	557	82	0	0.004	0.016	0.018	4.743	850	944	Error	0	850	4	940	2167	80291	0	0	0
1	194	2	unmapped	UPB_006491	15100	2725	45	36	39	18	46	37	37	41	18	43	1085	1193	733	61	553	553	640	521	81	-0.002	0.003	0.021	0.026	6.893	531	642	Error	-1	532	2	640	2022	62033	0	0	0
1	195	2	unmapped	UPB_076557	15170	2720	50	36	44	22	50	35	35	38	17	44	1637	1713	955	55	502	502	604	442	73	0.001	0.007	0.015	0.014	3.296	1136	1220	Error	1	1135	9	1211	3489	137077	0	0	0
1	196	2	unmapped	UPB_066199	15245	2715	40	41	45	19	42	35	35	40	18	45	1271	1321	630	47	587	587	660	461	69	0.009	0.014	0.012	0.015	3.574	690	744	-6.833	6	684	10	734	2319	68677	0	0	0
1	197	2	unmapped	UPB_208030	15305	2715	65	38	40	17	42	37	37	41	18	43	835	918	644	70	592	592	663	479	72	0.004	0.009	0.032	0.029	4.995	244	329	-7.925	1	243	3	326	4807	110179	-50	0	0
1	198	2	unmapped	UPB_049289	15395	2725	40	39	48	31	64	36	36	39	17	43	1800	1854	949	51	625	625	677	511	75	0.003	0.01	0.009	0.011	4.748	1178	1241	-8.613	3	1175	12	1229	2475	96396	0	0	0
1	199	2	unmapped	UPB_041618	15465	2725	40	36	38	14	36	35	35	40	18	45	1574	2265	3118	137	585	585	664	494	74	0.001	0.002	0.008	0.009	7.273	990	1683	-9.95	1	989	3	1680	1994	117773	0	0	0
1	200	2	unmapped	UPB_217327	15525	2715	65	37	40	17	42	37	37	42	19	45	878	902	576	63	563	563	677	697	102	0	0.009	0.029	0.029	5.18	315	342	Error	0	315	3	339	4783	108241	-50	0	0
1	201	2	unmapped	UPB_103926	15610	2720	50	38	43	15	34	39	39	43	19	44	922	1021	566	55	509	509	836	2033	243	-0.002	0.008	0.029	0.028	3.497	412	516	Error	-1	413	4	512	3411	81685	0	0	0
1	202	2	unmapped	UPB_149940	15680	2715	45	38	42	19	45	38	38	44	23	52	910	1045	606	57	529	529	777	2057	264	0	0.008	0.029	0.022	4.609	381	520	Error	0	381	4	516	2201	54359	0	0	0
1	203	2	unmapped	UPB_150115	15745	2715	65	36	40	20	50	37	37	42	20	47	772	895	618	69	604	604	735	1466	199	-0.006	0.01	0.023	0.023	5.737	167	294	Error	-1	168	3	291	4811	107396	-50	0	0
1	204	2	unmapped	UPB_042458	15835	2720	40	39	46	22	47	37	37	44	21	47	1356	1375	615	44	641	641	667	439	65	0.003	0.012	0.021	0.019	3.4	717	743	-8.482	2	715	9	734	2397	71499	0	0	0
1	205	2	unmapped	UPB_082665	15905	2715	45	38	41	13	31	38	38	42	17	40	1608	1603	700	43	628	628	644	440	68	0	0.003	0.015	0.013	3.86	980	978	Error	0	980	3	975	2126	83335	0	0	0
1	206	2	unmapped	UPB_042392	15980	2725	30	38	41	13	31	38	38	41	16	39	1647	1593	1083	67	591	591	668	475	71	0	0.003	0.008	0.009	5.533	1056	1005	Error	0	1056	3	1002	1300	50963	0	0	0
1	207	2		NA	16060	2700	25	39	41	16	39	38	38	41	17	41	648	819	719	87	584	584	1060	3538	333	0.016	0.013	0.014	0.04	19.348	65	238	-6	1	64	3	235	489	9831	0	0	0
1	208	2	unmapped	UPB_001113	16120	2720	45	43	45	19	42	37	37	43	21	48	1734	1936	918	47	530	530	616	497	80	0.005	0.006	0.012	0.011	3.012	1210	1414	-7.649	6	1204	8	1406	2354	100681	0	0	0
1	209	2	unmapped	UPB_002561	16195	2720	30	41	46	25	54	37	37	41	16	39	1303	1376	683	49	592	592	620	438	70	0.006	0.011	0.012	0.014	5.361	715	793	-7.474	4	711	9	784	1463	44021	0	0	0
1	210	2	unmapped	UPB_108327	16265	2720	40	35	41	20	48	37	37	40	16	40	1385	1576	780	49	508	508	613	461	75	-0.002	0.004	0.012	0.011	5.359	875	1072	Error	-2	877	4	1068	2144	81951	0	0	0
1	211	2	unmapped	UPB_031856	16330	2715	65	39	42	20	47	38	38	42	17	40	798	876	614	70	491	491	582	479	82	0.003	0.01	0.034	0.03	3.504	308	389	-8.262	1	307	4	385	4990	105140	-50	0	0
1	212	2		NA	16405	2715	65	37	40	15	37	42	42	45	18	40	622	789	886	112	533	533	760	1307	171	-0.056	-0.008	0.023	0.027	4.389	84	254	Error	-5	89	-2	256	4851	94674	-50	0	0
1	213	2	unmapped	UPB_219884	16480	2715	65	38	43	20	46	36	36	40	19	47	868	922	628	68	628	628	798	1132	141	0.008	0.024	0.02	0.024	5.131	242	301	-6.907	2	240	7	294	5119	110587	-50	0	0
1	214	2	unmapped	UPB_197562	16550	2710	25	44	52	28	53	36	36	41	19	46	1660	1426	685	48	535	535	725	647	89	0.007	0.018	0.007	0.014	3.304	1133	907	-7.136	8	1125	16	891	624	17109	0	0	0
1	215	2	unmapped	UPB_047710	16630	2725	30	40	40	11	27	37	37	41	18	43	1176	1504	1424	94	539	539	610	464	76	0.005	0.003	0.015	0.019	9.79	640	968	-7.73	3	637	3	965	1273	48112	0	0	0
1	216	2	unmapped	UPB_126038	16705	2720	30	36	40	15	37	38	38	44	23	52	1339	1360	629	46	463	463	586	571	97	-0.002	0.002	0.012	0.023	9.161	874	899	Error	-2	876	2	897	1276	43515	0	0	0
1	217	2	unmapped	UPB_064035	16780	2725	35	38	43	23	53	36	36	40	19	47	1445	1564	771	49	561	561	611	470	76	0.002	0.007	0.015	0.018	6.844	886	1010	-8.788	2	884	7	1003	1391	50044	0	0	0
1	218	2	unmapped	UPB_085300	16845	2715	65	38	42	18	42	37	37	41	19	46	760	1038	2008	193	634	634	687	500	72	0.008	0.012	0.024	0.025	4.585	127	409	-6.977	1	126	5	404	5054	124548	-50	0	0
1	219	2	unmapped	UPB_118881	16915	2715	65	36	40	17	42	38	38	42	18	42	941	1027	638	62	543	543	657	509	77	-0.005	0.004	0.022	0.029	5.379	396	486	Error	-2	398	2	484	4821	123296	-50	0	0
1	220	2	unmapped	UPB_100785	17005	2725	35	38	41	16	39	37	37	41	17	41	1046	1198	751	62	527	527	624	448	71	0.002	0.006	0.009	0.008	3.083	520	675	-9.02	1	519	4	671	1314	38342	0	0	0
1	221	2	unmapped	UPB_028131	17080	2720	45	36	42	21	50	38	38	41	16	39	4075	4212	1273	30	465	465	555	407	73	-0.001	0.001	0.004	0.003	4.428	3608	3751	Error	-2	3610	4	3747	2203	219027	0	0	0
1	222	2	unmapped	UPB_162984	17135	2715	65	37	42	19	45	36	36	40	16	40	778	888	652	73	614	614	692	530	76	0.006	0.022	0.027	0.023	4.292	165	280	-7.358	1	164	6	274	5080	106525	-50	0	0
1	223	2	unmapped	UPB_139534	17225	2725	45	36	40	22	55	37	37	41	17	41	1258	1373	690	50	596	596	642	456	71	-0.002	0.004	0.012	0.018	7.717	661	780	Error	-1	662	3	777	2059	71384	0	0	0
1	224	2	unmapped	UPB_145032	17300	2715	30	39	46	22	47	38	38	43	19	44	1157	1250	651	52	553	553	667	578	86	0.002	0.011	0.023	0.032	7.635	605	705	-9.238	1	604	8	697	1484	40003	0	0	0
1	225	2	unmapped	UPB_065690	17355	2715	65	38	42	18	42	36	36	40	17	42	857	955	627	65	604	604	687	616	89	0.008	0.017	0.015	0.019	4.154	255	357	-6.983	2	253	6	351	5007	114541	-50	0	0
1	226	2	unmapped	UPB_189316	17440	2725	40	38	40	13	32	34	34	37	14	37	1240	1239	582	46	472	472	532	381	71	0.005	0.008	0.022	0.02	3.858	772	773	-7.585	4	768	6	767	2090	64449	0	0	0
1	227	2	unmapped	UPB_146057	17515	2720	50	37	40	14	35	37	37	39	14	35	1452	1513	686	45	477	477	525	389	74	0	0.003	0.009	0.01	4.2	975	1039	Error	0	975	3	1036	3189	121012	0	0	0
1	228	2	unmapped	UPB_034516	17590	2720	40	37	38	13	34	37	37	40	16	40	1077	1146	704	61	458	458	517	423	81	0	0.001	0.018	0.02	5.891	619	689	Error	0	619	1	688	1986	59586	0	0	0
1	229	2	unmapped	UPB_133040	17660	2725	40	39	40	15	37	36	36	41	17	41	1193	1233	646	52	529	529	615	461	74	0.005	0.006	0.014	0.017	4.13	667	708	-7.79	3	664	4	704	2057	64097	0	0	0
1	230	2	unmapped	UPB_211107	17740	2720	45	36	38	14	36	35	35	40	19	47	2748	2789	895	32	596	596	683	471	68	0	0.001	0.006	0.004	3.487	2153	2196	Error	1	2152	3	2193	1986	145044	0	0	0
1	231	2	unmapped	UPB_105572	17795	2710	65	35	43	24	55	36	36	41	20	48	743	870	655	75	540	540	632	488	77	-0.005	0.021	0.04	0.055	6.035	202	337	Error	-1	203	7	330	5188	104378	-50	0	0
1	232	2	unmapped	UPB_083749	17870	2710	65	37	40	17	42	38	38	41	16	39	800	894	663	74	544	544	576	464	80	-0.004	0.006	0.032	0.03	4.246	255	352	Error	-1	256	2	350	4832	107303	-50	0	0
1	233	2	unmapped	UPB_099835	17945	2710	65	36	39	16	41	38	38	42	19	45	843	850	556	65	545	545	637	472	74	-0.007	0.003	0.033	0.026	3.84	296	306	Error	-2	298	1	305	4644	101944	-50	0	0
1	234	2	unmapped	UPB_196959	18015	2710	65	36	39	16	41	37	37	40	18	45	709	842	585	69	543	543	621	456	73	-0.006	0.007	0.025	0.028	4.551	165	301	Error	-1	166	2	299	4668	101024	-50	0	0
1	235	2	unmapped	UPB_223745	18100	2715	45	38	40	16	40	35	35	40	18	45	2187	2194	659	30	512	512	631	529	83	0.002	0.003	0.004	0.005	3.16	1678	1687	-9.125	3	1675	5	1682	2076	114098	0	0	0
1	236	2	unmapped	UPB_072308	18175	2725	40	35	41	21	51	35	35	40	19	47	1020	1245	610	48	538	538	625	425	68	0	0.008	0.017	0.019	4.008	482	713	Error	0	482	6	707	2155	64723	0	0	0
1	237	2	unmapped	UPB_120806	18235	2710	65	33	35	12	34	35	35	40	20	50	741	841	544	64	614	614	717	531	74	-0.016	0	0.024	0.024	3.814	125	227	Error	-2	127	0	227	4162	100935	-50	0	0
1	238	2	unmapped	UPB_175271	18310	2710	65	35	38	14	36	34	34	41	17	41	840	939	647	68	549	549	707	493	69	0.003	0.01	0.017	0.02	5.349	292	394	-8.185	1	291	4	390	4595	112670	-50	0	0
1	239	2	unmapped	UPB_165737	18380	2710	65	36	41	18	43	34	34	38	18	47	888	944	570	60	549	549	650	461	70	0.006	0.018	0.017	0.026	5.434	341	402	-7.405	2	339	7	395	4949	113255	-50	0	0
1	240	2	unmapped	UPB_113498	18470	2725	40	36	39	14	35	35	35	39	16	41	1349	2245	4587	204	555	555	643	464	72	0.001	0.002	0.012	0.012	6.335	795	1694	-9.633	1	794	4	1690	2020	116721	0	0	0
1	241	2	unmapped	UPB_087355	18540	2725	25	36	42	18	42	34	34	38	15	39	1795	1532	790	51	760	760	815	509	62	0.002	0.01	0.018	0.026	10.168	1037	780	-9.015	2	1035	8	772	502	18387	0	0	0
1	242	2	unmapped	UPB_169220	18600	2710	65	34	37	14	37	35	35	39	17	43	782	865	596	68	622	622	713	542	76	-0.006	0.008	0.021	0.025	4.024	159	245	Error	-1	160	2	243	4397	103825	-50	0	0
1	243	2	unmapped	UPB_027595	18690	2710	25	33	34	10	29	36	36	39	20	51	1361	1559	705	45	725	725	796	666	83	-0.005	-0.002	0.023	0.024	5.105	633	832	Error	-3	636	-2	834	412	18708	0	0	0
1	244	2	unmapped	UPB_065304	18765	2720	45	38	44	19	43	36	36	38	16	42	2262	2263	926	40	584	584	705	584	82	0.001	0.005	0.007	0.008	3.179	1680	1687	-9.713	2	1678	8	1679	2262	117678	0	0	0
1	245	2	unmapped	UPB_123838	18835	2715	50	38	42	22	52	36	36	38	14	36	1516	1681	927	55	584	584	669	497	74	0.002	0.005	0.012	0.009	3.575	934	1103	-8.864	2	932	6	1097	3358	134449	0	0	0
1	246	2	unmapped	UPB_102721	18915	2720	35	37	40	14	35	37	37	41	16	39	1379	1363	565	41	584	584	694	476	68	0	0.004	0.021	0.019	3.81	795	782	Error	0	795	3	779	1287	43609	0	0	0
1	247	2	unmapped	UPB_035556	18970	2710	65	35	39	19	48	35	35	41	19	46	913	1012	679	67	581	581	675	502	74	0	0.009	0.019	0.02	4.678	332	435	Error	0	332	4	431	4646	121382	-50	0	0
1	248	2	unmapped	UPB_194122	19040	2710	65	35	38	14	36	37	37	41	21	51	619	742	590	79	498	498	624	492	78	-0.017	0.004	0.026	0.022	3.432	119	245	Error	-2	121	1	244	4514	89000	-50	0	0
1	249	2	unmapped	UPB_029522	19130	2720	45	32	36	19	52	37	37	42	22	52	1481	1466	685	46	449	449	549	391	71	-0.005	-0.001	0.01	0.014	6.789	1027	1016	Error	-5	1032	-1	1017	1851	76223	0	0	0
1	250	2	unmapped	UPB_208319	19185	2710	65	35	38	17	44	36	36	40	19	47	750	858	600	69	522	522	605	450	74	-0.004	0.006	0.028	0.023	4.784	227	338	Error	-1	228	2	336	4565	102999	-50	0	0
1	251	2	unmapped	UPB_215480	19280	2710	30	38	41	18	43	35	35	39	18	46	949	1044	591	56	585	585	606	413	68	0.008	0.013	0.02	0.025	4.112	367	465	-6.923	3	364	6	459	1301	33408	0	0	0
1	252	2	unmapped	UPB_180308	19335	2705	35	34	43	28	65	34	34	38	16	42	989	1126	725	64	597	597	642	506	78	0	0.017	0.024	0.024	5.001	392	538	Error	0	392	9	529	1365	36019	0	0	0
1	253	2	unmapped	UPB_224705	19410	2700	25	33	37	20	54	32	32	37	19	51	956	1035	521	50	728	728	737	471	63	0.004	0.016	0.02	0.043	4.981	229	312	-7.833	1	228	5	307	442	12424	0	0	0
1	254	2	unmapped	UPB_229363	19480	2710	65	35	38	16	42	33	33	36	15	41	751	847	568	67	590	590	676	491	72	0.012	0.019	0.015	0.018	3.935	163	262	-6.331	2	161	5	257	4584	101612	-50	0	0
1	255	2	unmapped	UPB_191369	19555	2710	65	34	39	18	46	34	34	37	15	40	771	855	585	68	571	571	611	473	77	0	0.018	0.022	0.025	4.363	200	289	Error	0	200	5	284	4639	102571	-50	0	0
1	256	2	unmapped	UPB_083203	19625	2710	65	34	37	17	45	33	33	36	15	41	771	823	571	69	595	595	680	588	86	0.006	0.018	0.019	0.02	4.361	177	232	-7.459	1	176	4	228	4400	98819	-50	0	0
1	257	2	unmapped	UPB_087789	19700	2710	65	35	39	18	46	33	33	37	15	40	736	939	735	78	565	565	705	600	85	0.012	0.016	0.026	0.025	3.9	173	380	-6.418	2	171	6	374	4729	112699	-50	0	0
1	258	2	unmapped	UPB_172576	19775	2710	65	32	36	14	38	32	32	37	16	43	863	939	577	61	620	620	705	532	75	0	0.013	0.017	0.023	3.857	243	323	Error	0	243	4	319	4279	112733	-50	0	0
1	259	2	unmapped	UPB_068589	19860	2720	40	34	39	17	43	31	31	34	15	44	1732	1756	666	37	494	494	593	509	85	0.002	0.006	0.01	0.01	3.403	1241	1270	-8.689	3	1238	8	1262	2036	91305	0	0	0
1	260	2	unmapped	UPB_145007	19920	2710	65	33	36	15	41	32	32	35	15	42	911	1000	667	66	558	558	663	506	76	0.003	0.009	0.029	0.023	3.481	354	446	-8.464	1	353	4	442	4379	119949	-50	0	0
1	261	2	unmapped	UPB_083145	20000	2720	30	31	33	12	36	31	31	34	13	38	1400	1401	721	51	687	687	803	613	76	0	0.003	0.019	0.021	5.161	713	716	Error	0	713	2	714	1054	44822	0	0	0
1	262	2	unmapped	UPB_049116	20080	2700	25	29	30	5	16	32	32	36	16	44	1363	1334	861	64	745	745	938	731	77	-0.005	-0.003	0.008	0.009	1.611	615	587	Error	-3	618	-2	589	360	16011	0	0	0
1	263	2	unmapped	UPB_192653	20140	2710	65	31	36	18	50	32	32	35	14	40	689	783	562	71	647	647	752	571	75	-0.024	0.029	0.028	0.03	5.419	41	140	Error	-1	42	4	136	4372	93902	-50	0	0
1	264	2	unmapped	UPB_138919	20225	2705	30	30	35	17	48	33	33	36	15	41	1021	1039	627	60	649	649	705	500	70	-0.008	0.005	0.03	0.022	5.618	369	392	Error	-3	372	2	390	1119	33255	0	0	0
1	265	2	DarkCorner	DarkCorner	20285	2710	65	32	35	14	40	34	34	38	18	47	1065	1164	891	76	645	645	709	518	73	-0.005	0.002	0.016	0.015	3.952	418	520	Error	-2	420	1	519	4211	139670	-50	0	0
1	266	2	DarkCorner	DarkCorner	20380	2715	40	34	38	19	50	33	33	38	19	50	1781	1770	711	40	635	635	711	503	70	0.001	0.004	0.008	0.009	7.14	1147	1140	Error	1	1146	5	1135	1994	92044	0	0	0
1	267	2	DarkCorner	DarkCorner	20450	2715	40	38	42	19	45	33	33	36	15	41	1771	1944	1111	57	554	554	609	398	65	0.004	0.006	0.008	0.01	3.801	1222	1399	-7.927	5	1217	9	1390	2182	101087	0	0	0
1	1	3	DarkCorner	DarkCorner	905	2780	45	35	40	19	47	34	34	39	18	46	1708	1734	745	42	540	540	593	415	69	0.001	0.005	0.008	0.01	4.758	1169	1200	Error	1	1168	6	1194	2063	90182	0	0	0
1	2	3	DarkCorner	DarkCorner	980	2780	45	33	36	17	47	34	34	39	20	51	1803	1774	760	42	486	486	556	414	74	-0.001	0.002	0.004	0.005	3.697	1316	1290	Error	-1	1317	2	1288	1876	92225	0	0	0
1	3	3	DarkCorner	DarkCorner	1055	2780	45	33	37	19	51	35	35	39	20	51	1680	1711	748	43	501	501	573	391	68	-0.002	0.002	0.014	0.012	3.527	1177	1212	Error	-2	1179	2	1210	1924	88996	0	0	0
1	4	3	unmapped	UPB_129932	1120	2785	30	33	36	14	38	34	34	37	16	43	1355	1532	1605	104	514	514	566	378	66	-0.001	0.002	0.017	0.016	4.464	840	1020	Error	-1	841	2	1018	1161	49016	0	0	0
1	5	3	unmapped	UPB_203902	1205	2780	45	37	41	19	46	33	33	37	19	51	1144	1233	636	51	526	526	608	455	74	0.006	0.011	0.008	0.009	3.751	622	715	-7.271	4	618	8	707	2122	64118	0	0	0
1	6	3	unmapped	UPB_218785	1285	2775	35	37	43	18	41	35	35	40	23	57	1389	1455	651	44	601	601	713	545	76	0.003	0.009	0.015	0.011	5.136	790	862	-8.622	2	788	8	854	1383	46551	0	0	0
1	7	3	unmapped	UPB_195119	1350	2785	50	39	46	24	52	33	33	37	15	40	1692	1719	769	44	606	606	676	515	76	0.006	0.012	0.025	0.02	3.965	1092	1126	-7.5	6	1086	13	1113	3647	137546	0	0	0
1	8	3	unmapped	UPB_037635	1430	2785	35	34	38	17	44	35	35	38	16	42	1470	2130	3832	179	542	542	702	625	89	-0.001	0.002	0.01	0.017	6.126	927	1591	Error	-1	928	3	1588	1220	68165	0	0	0
1	9	3	unmapped	UPB_229798	1485	2780	40	34	39	23	58	34	34	38	18	47	1049	1122	615	54	454	454	618	617	99	0	0.007	0.033	0.025	7.298	595	673	Error	0	595	5	668	2050	58321	0	0	0
1	10	3		NA	1575	2785	65	33	36	15	41	33	33	39	19	48	394	546	748	136	608	608	708	550	77	0	-0.048	0.023	0.023	4.293	-214	-59	Error	0	-214	3	-62	4307	65534	-50	0	0
1	11	3	unmapped	UPB_074496	1630	2795	30	33	42	29	69	32	32	36	15	41	1046	1033	678	65	625	625	694	499	71	0.002	0.025	0.017	0.023	9.65	422	418	-8.718	1	421	10	408	1333	33047	0	0	0
1	12	3	unmapped	UPB_159735	1725	2785	65	35	39	19	48	34	34	38	16	42	774	833	555	66	644	644	734	832	113	0.008	0.026	0.025	0.028	4.461	131	194	-7.022	1	130	5	189	4709	100018	-50	0	0
1	13	3	unmapped	UPB_204811	1780	2775	25	33	30	12	40	32	32	37	17	45	926	1210	622	51	686	686	688	491	71	0.004	-0.004	0.02	0.027	7.052	241	522	-7.907	1	240	-2	524	362	14522	0	0	0
1	14	3	unmapped	UPB_178867	1855	2775	35	36	45	28	62	35	35	40	18	45	1432	1885	2096	111	543	543	613	441	71	0.001	0.007	0.024	0.021	4.894	890	1352	-9.796	1	889	10	1342	1451	60309	0	0	0
1	15	3	unmapped	UPB_051104	1945	2785	65	33	38	18	47	34	34	39	18	46	843	986	962	97	576	576	689	564	81	-0.004	0.01	0.023	0.02	6.407	266	414	Error	-1	267	4	410	4593	118330	-50	0	0
1	16	3	unmapped	UPB_077531	2005	2795	35	33	36	17	47	30	30	35	17	48	1640	1541	641	41	618	618	754	609	80	0.003	0.007	0.006	0.006	3.686	1025	929	-8.412	3	1022	6	923	1150	49318	0	0	0
1	17	3	unmapped	UPB_135171	2085	2785	35	31	36	18	50	34	34	38	18	47	1113	1081	624	57	521	521	564	399	70	-0.005	0.004	0.025	0.03	3.491	589	562	Error	-3	592	2	560	1150	34591	0	0	0
1	18	3	unmapped	UPB_052560	2165	2785	65	35	40	20	50	34	34	39	19	48	707	844	679	80	583	583	658	497	75	0.008	0.023	0.026	0.027	4.39	125	267	-6.954	1	124	6	261	4857	101324	-50	0	0
1	19	3	unmapped	UPB_082990	2225	2785	55	30	34	14	41	33	33	38	19	50	2259	2330	1094	46	542	542	632	487	77	-0.002	0.001	0.006	0.007	3.775	1714	1789	Error	-3	1717	1	1788	2715	186430	0	0	0
1	20	3	unmapped	UPB_172225	2300	2775	35	32	38	17	44	34	34	39	19	48	752	861	549	63	559	559	626	464	74	-0.01	0.013	0.057	0.04	6.439	191	306	Error	-2	193	4	302	1215	27537	0	0	0
1	21	3	unmapped	UPB_079475	2375	2795	25	37	40	24	60	34	34	36	14	38	1542	1473	761	51	515	515	641	481	75	0.003	0.006	0.013	0.011	3.419	1030	964	-8.419	3	1027	6	958	485	17679	0	0	0
1	22	3	unmapped	UPB_000721	2460	2785	30	33	38	19	50	34	34	39	19	48	1164	1308	658	50	561	561	661	490	74	-0.002	0.005	0.011	0.019	4.187	602	751	Error	-1	603	4	747	1213	41868	0	0	0
1	23	3	unmapped	UPB_105018	2520	2780	30	37	41	23	56	34	34	37	21	56	1123	1313	775	59	567	567	624	467	74	0.005	0.009	0.01	0.013	5.073	559	753	-7.534	3	556	7	746	1310	42018	0	0	0
1	24	3	unmapped	UPB_101318	2600	2785	65	37	40	19	47	33	33	37	17	45	991	1029	654	63	671	671	740	565	76	0.013	0.02	0.019	0.025	6.463	324	365	-6.322	4	320	7	358	4841	123485	-50	0	0
1	25	3	unmapped	UPB_131442	2675	2785	65	35	40	18	45	34	34	39	18	46	898	973	609	62	741	741	826	623	75	0.006	0.026	0.02	0.019	4.069	158	238	-7.295	1	157	6	232	4794	116734	-50	0	0
1	26	3	unmapped	UPB_148723	2750	2785	65	34	36	15	41	34	34	37	15	40	836	858	610	71	602	602	702	530	75	0	0.008	0.017	0.023	4.441	234	258	Error	0	234	2	256	4356	102984	-50	0	0
1	27	3	unmapped	UPB_123198	2820	2780	45	34	39	20	51	35	35	38	16	42	1333	1299	557	42	525	525	629	537	85	-0.001	0.005	0.008	0.012	3.736	807	778	Error	-1	808	4	774	2011	67550	0	0	0
1	28	3	unmapped	UPB_196966	2885	2785	35	33	40	23	57	35	35	39	19	48	1344	1359	577	42	486	486	565	425	75	-0.002	0.006	0.025	0.022	2.493	856	878	Error	-2	858	5	873	1288	43502	0	0	0
1	29	3	unmapped	UPB_013937	2955	2780	35	39	43	23	53	34	34	38	19	50	1474	1587	681	42	527	527	594	442	74	0.005	0.008	0.017	0.011	3.589	952	1069	-7.565	5	947	9	1060	1388	50768	0	0	0
1	30	3	unmapped	UPB_153883	3040	2785	65	34	41	21	51	35	35	40	22	55	1003	1017	585	57	630	630	716	514	71	-0.003	0.016	0.029	0.025	4.691	372	393	Error	-1	373	6	387	4885	122053	-50	0	0
1	31	3	unmapped	UPB_068790	3105	2795	25	33	37	11	29	32	32	37	16	43	1913	1772	752	42	731	731	835	527	63	0.001	0.005	0.014	0.011	2.884	1183	1046	Error	1	1182	5	1041	439	21262	0	0	0
1	32	3	unmapped	UPB_097455	3185	2790	35	39	42	19	45	34	34	36	12	33	1097	1163	617	53	522	522	559	409	73	0.009	0.012	0.023	0.025	2.752	580	649	-6.845	5	575	8	641	1330	37226	0	0	0
1	33	3	unmapped	UPB_228891	3260	2785	65	33	37	14	37	34	34	37	13	35	760	836	531	63	503	503	596	484	81	-0.004	0.009	0.02	0.021	5.093	256	336	Error	-1	257	3	333	4475	100298	-50	0	0
1	34	3	unmapped	UPB_208230	3335	2785	65	34	38	19	50	36	36	41	18	43	981	1016	599	58	499	499	611	497	81	-0.004	0.004	0.019	0.018	4.876	480	519	Error	-2	482	2	517	4520	121951	-50	0	0
1	35	3	unmapped	UPB_191413	3400	2780	45	38	43	17	39	35	35	41	21	51	1383	1524	652	42	518	518	611	480	78	0.003	0.008	0.015	0.013	4.746	868	1014	-8.172	3	865	8	1006	2211	79253	0	0	0
1	36	3	unmapped	UPB_223825	3470	2780	45	34	38	15	39	33	33	38	19	50	1805	1733	664	38	463	463	534	415	77	0.001	0.004	0.009	0.008	3.66	1343	1275	Error	1	1342	5	1270	1960	90117	0	0	0
1	37	3	unmapped	UPB_088562	3555	2785	65	38	44	25	56	34	34	47	100	212	911	975	608	62	513	513	944	4112	435	0.01	0.022	0.017	0.023	4.705	402	472	-6.637	4	398	10	462	5291	116994	-50	0	0
1	38	3	unmapped	UPB_091165	3620	2785	50	38	41	18	43	34	34	39	17	43	21439	21598	4054	18	520	520	610	449	73	0	0	0.001	0.001	3.019	20923	21085	Error	4	20919	7	21078	3272	1727835	0	0	0
1	39	3	unmapped	UPB_000287	3695	2785	45	38	44	21	47	34	34	39	18	46	1835	1909	856	44	516	516	637	640	100	0.003	0.007	0.013	0.01	4.327	1323	1403	-8.365	4	1319	10	1393	2263	99267	0	0	0
1	40	3		NA	3775	2785	65	38	42	19	45	36	36	39	18	46	578	598	372	62	569	569	683	982	143	0.222	0.207	0.029	0.037	5.609	11	35	-2.17	2	9	6	29	4996	71809	-50	0	0
1	41	3	unmapped	UPB_223224	3835	2790	30	38	43	19	44	38	38	40	17	42	1385	1393	686	49	635	635	802	1532	191	0	0.007	0.03	0.026	6.103	750	763	Error	0	750	5	758	1366	44585	0	0	0
1	42	3	unmapped	UPB_181431	3915	2785	45	39	44	27	61	36	36	40	18	45	1423	1484	725	48	555	555	679	498	73	0.003	0.009	0.01	0.016	4.826	871	937	-8.177	3	868	8	929	2283	77150	0	0	0
1	43	3	unmapped	UPB_054575	3990	2780	45	37	41	17	41	36	36	39	18	46	1568	1684	832	49	571	571	673	479	71	0.001	0.004	0.015	0.011	3.289	998	1118	-9.961	1	997	5	1113	2125	87555	0	0	0
1	44	3	unmapped	UPB_115917	4060	2785	50	36	39	17	43	36	36	40	20	50	2811	3087	1365	44	589	589	643	430	66	0	0.001	0.005	0.005	3.435	2222	2501	Error	0	2222	3	2498	3115	246952	0	0	0
1	45	3	unmapped	UPB_231968	4130	2785	50	37	40	21	52	36	36	39	15	38	2320	2334	862	36	621	621	656	493	75	0.001	0.002	0.005	0.005	5.009	1700	1717	Error	1	1699	4	1713	3193	186687	0	0	0
1	46	3	unmapped	UPB_049244	4205	2785	40	38	42	19	45	37	37	41	16	39	1347	1497	988	65	560	560	657	486	73	0.001	0.005	0.014	0.01	3.972	788	942	-9.62	1	787	5	937	2198	77838	0	0	0
1	47	3		NA	4285	2785	65	37	42	20	47	37	37	41	18	43	506	540	389	72	575	575	646	458	70	0	-0.143	0.036	0.049	4.93	-69	-30	Error	0	-69	5	-35	5030	64837	-50	0	0
1	48	3	unmapped	UPB_044572	4360	2785	65	38	41	18	43	37	37	40	18	45	1054	1055	654	61	563	563	669	522	78	0.002	0.008	0.017	0.015	5.025	492	496	-8.94	1	491	4	492	4860	126626	-50	0	0
1	49	3	unmapped	UPB_090127	4430	2775	30	38	37	12	32	37	37	40	17	42	1752	1718	691	40	591	591	710	507	71	0.001	0	0.008	0.01	2.653	1162	1127	Error	1	1161	0	1127	1181	54966	0	0	0
1	50	3	unmapped	UPB_026310	4510	2780	30	37	38	11	28	37	37	41	23	56	1424	1446	831	57	665	665	727	466	64	0	0.001	0.012	0.013	4.813	759	782	Error	0	759	1	781	1216	46258	0	0	0
1	51	3	unmapped	UPB_068410	4575	2785	50	38	41	19	46	36	36	40	19	47	1451	1418	666	46	543	543	618	458	74	0.002	0.006	0.021	0.015	3.538	910	880	-8.827	2	908	5	875	3318	113434	0	0	0
1	52	3	unmapped	UPB_092201	4650	2785	65	38	41	14	34	36	36	39	17	43	879	921	570	61	617	617	685	489	71	0.008	0.016	0.024	0.023	3.375	264	309	-7.033	2	262	5	304	4865	110507	-50	0	0
1	53	3	unmapped	UPB_037444	4725	2795	25	37	53	30	56	37	37	47	67	142	1825	1741	919	52	721	721	775	536	69	0	0.016	0.026	0.022	4.743	1104	1036	Error	0	1104	16	1020	633	20886	0	0	0
1	54	3	unmapped	UPB_022682	4790	2780	45	39	43	17	39	37	37	43	45	104	1855	1980	1188	60	652	652	742	541	72	0.002	0.005	0.015	0.011	4.382	1205	1334	-9.232	2	1203	6	1328	2226	102936	0	0	0
1	55	3	unmapped	UPB_129243	4870	2785	65	37	42	19	45	37	37	43	21	48	955	1080	779	72	579	579	635	445	70	0	0.01	0.027	0.028	5.875	376	506	Error	0	376	5	501	5014	129587	-50	0	0
1	56	3	unmapped	UPB_152554	4945	2790	45	34	40	20	50	37	37	44	21	47	1332	1305	744	57	524	524	591	421	71	-0.004	0.004	0.012	0.012	4.38	805	784	Error	-3	808	3	781	2085	67877	0	0	0
1	57	3	unmapped	UPB_150655	5020	2785	65	35	40	19	47	38	38	42	18	42	883	980	623	63	611	611	799	2086	261	-0.011	0.005	0.022	0.031	4.618	269	371	Error	-3	272	2	369	4851	117551	-50	0	0
1	58	3	unmapped	UPB_156103	5080	2780	35	34	39	19	48	37	37	41	18	43	1429	1524	711	46	561	561	853	2964	347	-0.003	0.002	0.015	0.01	3.976	865	965	Error	-3	868	2	963	1243	48758	0	0	0
1	59	3	unmapped	UPB_150401	5160	2795	30	43	48	23	47	39	39	42	16	38	1050	1184	875	73	588	588	696	518	74	0.009	0.015	0.016	0.012	4.784	466	605	-6.852	4	462	9	596	1542	37895	0	0	0
1	60	3	unmapped	UPB_068414	5230	2780	40	38	41	15	36	36	36	41	18	43	1387	1389	712	51	595	595	685	542	79	0.003	0.006	0.019	0.018	6.337	794	799	-8.629	2	792	5	794	2147	72235	0	0	0
1	61	3	unmapped	UPB_000751	5305	2785	45	37	44	28	63	35	35	39	17	43	1269	1366	540	39	557	557	622	436	70	0.003	0.011	0.015	0.014	4.306	714	818	-8.476	2	712	9	809	2304	71023	0	0	0
1	62	3	unmapped	UPB_107228	5385	2795	35	36	37	9	24	37	37	41	16	39	1510	1454	686	47	637	637	739	551	74	-0.001	0	0.01	0.011	3.286	872	817	Error	-1	873	0	817	1175	46524	0	0	0
1	63	3		NA	5460	2785	65	38	42	19	45	38	38	41	16	39	614	665	474	71	686	686	790	556	70	0	-0.19	0.038	0.031	3.887	-72	-17	Error	0	-72	4	-21	5008	79764	-50	0	0
1	64	3	unmapped	UPB_200641	5530	2785	65	39	44	20	45	36	36	39	18	46	1205	1283	758	59	767	767	750	481	64	0.007	0.016	0.021	0.02	4.359	441	524	-7.19	3	438	8	516	5263	153987	-50	0	0
1	65	3	unmapped	UPB_233206	5600	2785	45	39	43	18	41	34	34	37	18	48	1585	1705	851	49	783	783	825	463	56	0.006	0.01	0.015	0.013	3.07	807	931	-7.326	5	802	9	922	2252	88650	0	0	0
1	66	3	unmapped	UPB_054515	5680	2785	65	38	43	22	51	37	37	42	19	45	1110	1170	753	64	764	764	824	584	70	0.003	0.015	0.022	0.022	4.993	347	412	-8.435	1	346	6	406	5141	140373	-50	0	0
1	67	3	unmapped	UPB_163834	5750	2785	65	37	41	17	41	37	37	42	18	42	813	902	589	65	634	634	772	676	87	0	0.015	0.027	0.029	4.738	179	272	Error	0	179	4	268	4956	108188	-50	0	0
1	68	3	unmapped	UPB_086952	5815	2775	40	40	42	22	52	37	37	41	16	39	1458	1580	1050	66	578	578	640	461	72	0.003	0.005	0.014	0.014	4.575	883	1007	-8.196	3	880	5	1002	2178	82154	0	0	0
1	69	3	unmapped	UPB_028079	5895	2775	35	38	42	24	57	38	38	42	18	42	1659	1696	679	40	654	654	756	541	71	0	0.004	0.018	0.012	4.573	1005	1046	Error	0	1005	4	1042	1349	54279	0	0	0
1	70	3	unmapped	UPB_009790	5965	2785	45	38	41	16	39	39	39	43	18	41	1715	1723	620	35	649	649	733	551	75	-0.001	0.002	0.007	0.01	5.299	1065	1076	Error	-1	1066	2	1074	2129	89599	0	0	0
1	71	3	unmapped	UPB_182074	6045	2785	65	37	41	16	39	38	38	42	16	38	962	973	564	57	504	504	622	519	83	-0.002	0.006	0.028	0.027	4.299	457	472	Error	-1	458	3	469	4961	116807	-50	0	0
1	72	3	unmapped	UPB_003149	6110	2785	50	38	43	17	39	38	38	41	14	34	1389	1285	683	53	483	483	563	385	68	0	0.006	0.021	0.014	4.453	906	807	Error	0	906	5	802	3428	102805	0	0	0
1	73	3	unmapped	UPB_016551	6190	2785	40	38	43	18	41	38	38	41	17	41	1605	1588	744	46	473	473	593	476	80	0	0.004	0.012	0.013	4.836	1132	1120	Error	0	1132	5	1115	2224	82577	0	0	0
1	74	3	unmapped	UPB_207517	6250	2780	40	37	41	21	51	39	39	44	21	47	1145	1229	643	52	636	636	847	1488	175	-0.004	0.003	0.027	0.024	5.907	507	595	Error	-2	509	2	593	2142	63907	0	0	0
1	75	3	unmapped	UPB_064244	6340	2775	25	31	32	5	15	35	35	38	14	36	1617	1323	521	39	712	712	768	537	69	-0.004	-0.005	0.008	0.013	6.212	901	608	Error	-4	905	-3	611	379	15880	0	0	0
1	76	3	unmapped	UPB_001553	6410	2785	45	38	43	22	51	38	38	41	16	39	2138	2193	821	37	649	649	710	514	72	0	0.003	0.007	0.008	3.558	1489	1549	Error	0	1489	5	1544	2236	114038	0	0	0
1	77	3	unmapped	UPB_221112	6485	2785	65	47	75	76	101	38	38	42	25	59	1414	1669	1141	68	673	673	826	915	110	0.012	0.037	0.032	0.034	3.667	750	1033	-6.363	9	741	37	996	8952	200339	-50	0	0
1	78	3	unmapped	UPB_211154	6550	2785	35	37	46	22	47	39	39	43	17	39	1337	1617	919	56	529	529	625	463	74	-0.002	0.006	0.023	0.026	2.952	806	1095	Error	-2	808	7	1088	1479	51741	0	0	0
1	79	3	unmapped	UPB_231799	6625	2785	50	36	41	23	56	37	37	41	18	43	6712	6841	1878	27	683	683	763	780	102	0	0.001	0.001	0.001	4.269	6028	6162	Error	-1	6029	4	6158	3301	547318	0	0	0
1	80	3	unmapped	UPB_123053	6700	2775	30	46	52	24	46	36	36	39	19	48	1692	1578	790	50	600	600	762	873	114	0.009	0.016	0.014	0.013	3.876	1102	994	-6.771	10	1092	16	978	1663	50495	0	0	0
1	81	3	unmapped	UPB_093635	6775	2780	40	37	42	18	42	39	39	42	19	45	1807	1791	809	45	526	526	596	415	69	-0.002	0.002	0.021	0.015	3.976	1279	1268	Error	-2	1281	3	1265	2196	93153	0	0	0
1	82	3	unmapped	UPB_173234	6840	2775	35	36	36	12	33	39	39	42	18	42	1533	1711	699	40	565	565	668	479	71	-0.003	-0.003	0.005	0.006	2.255	965	1143	Error	-3	968	-3	1146	1163	54759	0	0	0
1	83	3	unmapped	UPB_097525	6915	2780	45	36	43	20	46	37	37	40	17	42	1302	1467	946	64	621	621	714	508	71	-0.001	0.007	0.024	0.019	4.974	680	852	Error	-1	681	6	846	2225	76292	0	0	0
1	84	3	unmapped	UPB_140744	6990	2780	25	41	45	22	48	35	35	38	17	44	2029	1994	675	33	548	548	663	502	75	0.004	0.007	0.02	0.011	3.164	1487	1456	-7.947	6	1481	10	1446	536	23927	0	0	0
1	85	3	unmapped	UPB_152562	7070	2785	65	39	44	20	45	38	38	42	18	42	1098	1250	693	55	677	677	771	644	83	0.002	0.01	0.024	0.022	5.465	422	579	-8.718	1	421	6	573	5268	150001	-50	0	0
1	86	3	unmapped	UPB_162428	7140	2785	40	37	43	20	46	37	37	40	16	40	1306	1420	716	50	578	578	622	430	69	0	0.007	0.021	0.019	4.799	728	848	Error	0	728	6	842	2248	73847	0	0	0
1	87	3	unmapped	UPB_198938	7210	2780	35	37	42	20	47	38	38	40	16	40	1752	1882	780	41	632	632	722	539	74	-0.001	0.003	0.009	0.016	8.562	1119	1254	Error	-1	1120	4	1250	1357	60210	0	0	0
1	88	3	unmapped	UPB_190031	7285	2780	45	38	44	21	47	38	38	41	16	39	1733	1743	906	51	533	533	625	481	76	0	0.005	0.016	0.015	5.49	1200	1216	Error	0	1200	6	1210	2270	90660	0	0	0
1	89	3	unmapped	UPB_025646	7360	2785	50	39	41	17	41	38	38	43	21	48	1597	1585	815	51	632	632	728	607	83	0.001	0.003	0.011	0.011	5.44	966	956	-9.914	1	965	3	953	3284	126828	0	0	0
1	90	3	unmapped	UPB_004841	7435	2775	35	39	45	16	35	38	38	42	20	47	1636	1790	678	37	604	604	684	536	78	0.001	0.006	0.011	0.006	4.946	1033	1193	Error	1	1032	7	1186	1434	57264	0	0	0
1	91	3	unmapped	UPB_172430	7505	2775	35	34	35	12	34	37	37	42	20	47	1919	1943	714	36	644	644	700	515	73	-0.002	-0.002	0.008	0.007	2.346	1272	1297	Error	-3	1275	-2	1299	1125	62187	0	0	0
1	92	3	unmapped	UPB_126310	7585	2780	35	39	45	25	55	36	36	38	15	39	1877	1827	704	38	585	585	702	512	72	0.002	0.007	0.006	0.009	3.756	1295	1251	-8.75	3	1292	9	1242	1434	58477	0	0	0
1	93	3	unmapped	UPB_077764	7655	2775	30	34	40	18	45	37	37	40	16	40	2186	2333	1040	44	690	690	747	547	73	-0.002	0.002	0.016	0.013	3.166	1493	1646	Error	-3	1496	3	1643	1285	74652	0	0	0
1	94	3	unmapped	UPB_057055	7730	2775	35	42	43	18	41	38	38	42	21	50	1969	2092	980	46	673	673	765	604	78	0.003	0.004	0.015	0.01	2.742	1300	1424	-8.34	4	1296	5	1419	1380	66942	0	0	0
1	95	3	unmapped	UPB_008593	7800	2785	45	36	39	14	35	38	38	44	23	52	5467	5512	1398	25	588	588	669	486	72	0	0	0.003	0.002	2.436	4877	4925	Error	-2	4879	1	4924	2004	286614	0	0	0
1	96	3	unmapped	UPB_017205	7875	2780	40	34	37	19	51	39	39	43	22	51	2147	2178	1050	48	530	530	635	445	70	-0.003	-0.001	0.005	0.007	5.079	1612	1646	Error	-5	1617	-2	1648	1910	113252	0	0	0
1	97	3	unmapped	UPB_081342	7945	2780	40	41	46	21	45	35	35	40	22	55	2367	2311	910	39	468	468	576	400	69	0.003	0.006	0.009	0.007	3.188	1905	1854	-8.306	6	1899	11	1843	2382	120170	0	0	0
1	98	3	unmapped	UPB_004053	8020	2775	45	40	47	24	51	37	37	42	20	47	1826	1920	873	45	506	506	618	498	80	0.002	0.007	0.015	0.009	4.629	1323	1424	-8.781	3	1320	10	1414	2418	99854	0	0	0
1	99	3	unmapped	UPB_117242	8090	2785	45	41	42	16	38	38	38	43	21	48	1604	1648	766	46	694	694	740	488	65	0.003	0.004	0.007	0.01	4.557	913	958	-8.245	3	910	4	954	2203	85689	0	0	0
1	100	3	unmapped	UPB_049689	8170	2795	35	40	41	13	31	40	40	42	21	50	1228	1294	803	62	689	689	774	526	67	0	0.002	0.01	0.013	4.508	539	606	Error	0	539	1	605	1300	41405	0	0	0
1	101	3	unmapped	UPB_189312	8245	2790	40	41	46	21	45	39	39	42	19	45	1316	1396	643	46	644	644	773	542	70	0.003	0.009	0.017	0.018	5.335	674	759	-8.392	2	672	7	752	2377	72601	0	0	0
1	102	3	unmapped	UPB_167761	8315	2780	30	39	45	23	51	35	35	41	20	48	2010	2163	856	39	733	733	838	535	63	0.003	0.007	0.009	0.008	3.577	1281	1440	-8.319	4	1277	10	1430	1435	69229	0	0	0
1	103	3	unmapped	UPB_089889	8385	2785	65	38	41	14	34	37	37	42	19	45	1251	1223	743	60	768	768	935	705	75	0.002	0.009	0.014	0.013	3.479	484	459	-8.916	1	483	4	455	4928	146810	-50	0	0
1	104	3	unmapped	UPB_209523	8450	2780	35	40	43	22	51	36	36	41	19	46	2518	2595	1072	41	804	804	974	777	79	0.002	0.004	0.006	0.007	3.9	1718	1798	-8.743	4	1714	7	1791	1366	83034	0	0	0
1	105	3	unmapped	UPB_221204	8530	2780	35	36	36	16	44	37	37	42	18	42	2200	2202	825	37	663	663	779	575	73	-0.001	-0.001	0.005	0.005	2.686	1536	1538	Error	-1	1537	-1	1539	1138	70462	0	0	0
1	106	3	unmapped	UPB_188062	8600	2775	35	47	53	29	54	37	37	44	22	50	1772	1840	925	50	636	636	717	509	70	0.009	0.013	0.027	0.02	4.725	1146	1220	-6.828	10	1136	16	1204	1682	58869	0	0	0
1	107	3	unmapped	UPB_122243	8675	2775	30	38	42	16	38	38	38	43	18	41	1630	1652	675	40	733	733	828	578	69	0	0.004	0.009	0.016	3.347	897	923	Error	0	897	4	919	1330	52866	0	0	0
1	108	3	unmapped	UPB_203639	8755	2780	55	35	41	20	48	38	38	42	19	45	1947	2281	3004	131	683	683	796	838	105	-0.002	0.002	0.012	0.011	4.321	1261	1601	Error	-3	1264	3	1598	3315	182471	0	0	0
1	109	3	NC2_00089003	NC2_00089003	8825	2780	45	40	44	20	45	38	38	42	21	50	4284	4566	1856	40	651	651	658	468	71	0.001	0.002	0.002	0.003	3.984	3635	3921	Error	2	3633	6	3915	2276	237443	0	0	0
1	110	3	unmapped	UPB_043861	8895	2775	35	39	45	26	57	38	38	43	20	46	1858	1852	631	34	711	711	930	1861	200	0.001	0.006	0.02	0.015	2.89	1148	1148	Error	1	1147	7	1141	1432	59252	0	0	0
1	111	3	unmapped	UPB_165677	8970	2780	40	41	46	22	47	39	39	43	19	44	1832	1931	1077	55	646	646	728	494	67	0.002	0.005	0.01	0.012	3.886	1188	1292	-9.212	2	1186	7	1285	2371	100421	0	0	0
1	112	3	unmapped	UPB_125538	9040	2785	35	37	42	18	42	37	37	41	19	46	1809	1964	977	49	631	631	754	685	90	0	0.004	0.009	0.009	3.882	1178	1338	Error	0	1178	5	1333	1357	62862	0	0	0
1	113	3	unmapped	UPB_079208	9120	2780	40	39	43	17	39	41	41	45	18	40	2133	2213	947	42	675	675	850	1472	173	-0.001	0.001	0.009	0.011	2.878	1456	1540	Error	-2	1458	2	1538	2233	115077	0	0	0
1	114	3	unmapped	UPB_226029	9190	2780	45	38	44	26	59	43	43	46	21	45	1847	1858	759	40	569	569	762	1513	198	-0.004	0.001	0.014	0.016	3.315	1273	1290	Error	-5	1278	1	1289	2310	96604	0	0	0
1	115	3	unmapped	UPB_059255	9265	2780	40	41	46	19	41	38	38	41	19	46	1835	2002	890	44	601	601	655	438	66	0.002	0.006	0.008	0.011	5.91	1237	1409	-8.684	3	1234	8	1401	2397	104103	0	0	0
1	116	3	unmapped	UPB_008440	9345	2780	45	39	45	21	46	37	37	43	21	48	2002	2021	835	41	652	652	728	643	88	0.001	0.006	0.009	0.008	4.84	1352	1377	-9.399	2	1350	8	1369	2353	105071	0	0	0
1	117	3	unmapped	UPB_201658	9410	2780	55	39	43	20	46	38	38	44	21	47	2148	2086	995	47	736	736	823	704	85	0.001	0.004	0.013	0.011	3.956	1413	1355	Error	1	1412	5	1350	3438	166913	0	0	0
1	118	3	unmapped	UPB_233063	9480	2775	30	42	43	14	32	39	39	45	24	53	2855	2713	971	35	758	758	910	955	104	0.001	0.002	0.005	0.005	3.543	2100	1959	-9.449	3	2097	4	1955	1374	86823	0	0	0
1	119	3	NegativeControl	(-)3xSLv1	9560	2785	40	41	45	20	44	39	39	43	18	41	2658	2630	1080	41	700	700	791	626	79	0.001	0.003	0.008	0.007	3.337	1960	1936	-9.935	2	1958	6	1930	2365	136755	0	0	0
1	120	3	unmapped	UPB_081740	9635	2785	40	40	46	25	54	39	39	45	20	44	1918	1989	816	41	573	573	663	487	73	0.001	0.005	0.004	0.006	4.29	1346	1423	Error	1	1345	7	1416	2392	103417	0	0	0
1	121	3	unmapped	UPB_013821	9705	2775	30	42	45	21	46	41	41	46	20	43	1863	1948	942	48	651	651	838	916	109	0.001	0.003	0.017	0.014	4.788	1213	1301	Error	1	1212	4	1297	1444	62345	0	0	0
1	122	3	unmapped	UPB_019501	9775	2780	45	43	43	14	32	39	39	44	20	45	1812	1936	897	46	494	494	617	473	76	0.003	0.003	0.006	0.007	5.325	1322	1446	-8.364	4	1318	4	1442	2239	100649	0	0	0
1	123	3		NA	9850	2780	65	41	46	21	45	41	41	45	21	46	562	685	489	71	537	537	627	442	70	0	0.034	0.047	0.047	4.677	25	153	Error	0	25	5	148	5549	82168	-50	0	0
1	124	3	unmapped	UPB_010438	9925	2780	45	40	43	13	30	39	39	45	24	53	1649	1770	726	41	637	637	667	432	64	0.001	0.004	0.008	0.007	3.849	1013	1137	-9.983	1	1012	4	1133	2212	92032	0	0	0
1	125	3	unmapped	UPB_121118	10000	2780	65	39	47	24	51	41	41	46	23	50	1612	2517	4709	187	862	862	1064	861	80	-0.003	0.004	0.021	0.017	3.562	748	1661	Error	-2	750	6	1655	5699	301994	-50	0	0
1	126	3	unmapped	UPB_176801	10070	2780	65	43	68	108	158	41	41	45	20	44	1762	3458	7267	210	772	772	979	786	80	0.002	0.01	0.022	0.019	4.12	992	2713	-8.951	2	990	27	2686	8114	414908	-50	0	0
1	127	3	unmapped	UPB_027583	10150	2775	40	40	46	22	47	42	42	45	18	40	1752	1989	1551	77	615	615	787	977	124	-0.002	0.003	0.012	0.013	6.364	1135	1378	Error	-2	1137	4	1374	2414	103430	0	0	0
1	128	3	unmapped	UPB_053897	10220	2780	45	40	44	18	40	41	41	46	20	43	2081	2045	789	38	512	512	710	951	133	-0.001	0.002	0.01	0.009	2.975	1568	1536	Error	-1	1569	3	1533	2288	106348	0	0	0
1	129	3	unmapped	UPB_154523	10295	2780	40	37	45	27	60	41	41	45	20	44	1949	1915	929	48	592	592	636	434	68	-0.003	0.003	0.013	0.013	4.392	1353	1327	Error	-4	1357	4	1323	2317	99592	0	0	0
1	130	3	unmapped	UPB_161174	10365	2780	65	44	51	26	50	41	41	45	20	44	1097	1233	841	68	661	661	799	711	88	0.007	0.017	0.03	0.031	5.498	439	582	-7.183	3	436	10	572	6156	147939	-50	0	0
1	131	3	unmapped	UPB_218579	10440	2775	30	44	51	22	43	42	42	45	20	44	2156	2331	946	40	572	572	727	605	83	0.001	0.005	0.012	0.009	4.732	1586	1768	-9.629	2	1584	9	1759	1620	74579	0	0	0
1	132	3	unmapped	UPB_108498	10515	2780	40	44	48	24	50	38	38	43	20	46	1812	1857	793	42	578	578	662	478	72	0.005	0.008	0.012	0.014	3.334	1240	1289	-7.684	6	1234	10	1279	2473	96541	0	0	0
1	133	3	unmapped	UPB_077878	10580	2775	35	38	42	17	40	41	41	45	19	42	2138	2217	970	43	712	712	831	615	74	-0.002	0.001	0.008	0.007	2.746	1423	1506	Error	-3	1426	1	1505	1336	70939	0	0	0
1	134	3	unmapped	UPB_187421	10655	2780	65	45	52	27	51	42	42	46	19	41	1235	1340	812	60	751	751	852	629	73	0.006	0.017	0.025	0.021	6.825	487	599	-7.334	3	484	10	589	6211	160769	-50	0	0
1	135	3	unmapped	UPB_219492	10730	2780	65	43	50	23	46	41	41	44	20	45	1165	1254	796	63	669	669	738	511	69	0.004	0.015	0.023	0.022	3.903	498	594	-7.954	2	496	9	585	5995	150477	-50	0	0
1	136	3	unmapped	UPB_080557	10805	2775	30	38	51	33	64	41	41	45	20	44	1731	1701	623	36	669	669	730	512	70	-0.003	0.01	0.05	0.047	2.582	1059	1042	Error	-3	1062	10	1032	1616	54431	0	0	0
1	137	3	unmapped	UPB_016070	10880	2775	45	42	46	22	47	44	44	49	22	44	2020	2168	1463	67	605	605	754	1052	139	-0.001	0.001	0.013	0.012	3.22	1413	1565	Error	-2	1415	2	1563	2411	112752	0	0	0
1	138	3	unmapped	UPB_206055	10950	2780	45	41	48	24	50	43	43	48	22	45	1554	1582	788	49	650	650	689	473	68	-0.002	0.005	0.021	0.023	6.581	902	937	Error	-2	904	5	932	2470	82243	0	0	0
1	139	3	unmapped	UPB_092223	11025	2775	45	41	47	22	46	40	40	45	20	44	1652	1556	710	45	610	610	623	371	59	0.001	0.007	0.021	0.02	5.085	1043	953	Error	1	1042	7	946	2459	80924	0	0	0
1	140	3	unmapped	UPB_174970	11100	2785	40	45	47	18	38	39	39	43	18	41	1714	1670	788	47	710	710	1086	4147	381	0.006	0.008	0.013	0.011	3.291	1010	968	-7.387	6	1004	8	960	2466	86835	0	0	0
1	141	3	unmapped	UPB_184650	11175	2775	25	40	45	15	33	39	39	43	19	44	2233	2256	547	24	807	807	968	1015	104	0.001	0.004	0.009	0.009	2.735	1427	1455	Error	1	1426	6	1449	538	27074	0	0	0
1	142	3	unmapped	UPB_085617	11245	2785	45	41	47	22	46	40	40	45	21	46	1642	1687	739	43	639	639	724	516	71	0.001	0.007	0.011	0.011	3.924	1004	1055	-9.97	1	1003	7	1048	2441	87710	0	0	0
1	143	3	unmapped	UPB_022623	11320	2780	45	36	39	18	46	39	39	43	17	39	2072	2133	850	39	640	640	683	452	66	-0.002	0	0.005	0.007	3.913	1429	1493	Error	-3	1432	0	1493	2019	110919	0	0	0
1	144	3	unmapped	UPB_165843	11390	2780	25	43	53	31	58	43	43	49	25	51	2616	3551	2774	78	723	723	785	556	70	0	0.004	0.01	0.009	3.179	1893	2838	Error	0	1893	10	2828	631	42611	0	0	0
1	145	3	unmapped	UPB_004428	11465	2785	40	47	50	23	46	43	43	47	21	44	2962	3385	1694	50	663	663	824	1104	133	0.002	0.003	0.007	0.007	3.484	2303	2729	-9.167	4	2299	7	2722	2584	176022	0	0	0
1	146	3	unmapped	UPB_013827	11545	2780	30	39	41	18	43	40	40	45	19	42	2255	2101	945	44	568	568	835	1050	125	-0.001	0.001	0.01	0.008	7.127	1686	1534	Error	-1	1687	1	1533	1311	67246	0	0	0
1	147	3	unmapped	UPB_045501	11610	2780	65	43	45	21	46	40	40	45	19	42	1236	1356	926	68	652	652	747	547	73	0.005	0.007	0.019	0.023	5.36	587	709	-7.605	3	584	5	704	5360	162769	-50	0	0
1	148	3	unmapped	UPB_230394	11685	2775	25	53	51	24	47	44	44	47	18	38	2097	2136	489	22	759	759	832	599	71	0.007	0.005	0.016	0.011	1.986	1347	1384	-7.216	9	1338	7	1377	617	25635	0	0	0
1	149	3	unmapped	UPB_054500	11755	2780	45	41	47	23	48	41	41	45	18	40	2196	2160	897	41	685	685	755	535	70	0	0.004	0.019	0.014	6.243	1511	1481	Error	0	1511	6	1475	2425	112316	0	0	0
1	150	3	unmapped	UPB_036750	11830	2780	40	40	49	25	51	42	42	46	19	41	3232	3250	884	27	683	683	788	571	72	-0.001	0.003	0.013	0.009	3.351	2547	2574	Error	-2	2549	7	2567	2528	169011	0	0	0
1	151	3	unmapped	UPB_008805	11910	2775	35	38	46	25	54	42	42	46	18	39	2535	2627	946	36	662	662	786	558	70	-0.002	0.002	0.005	0.007	5.17	1869	1969	Error	-4	1873	4	1965	1461	84065	0	0	0
1	152	3	unmapped	UPB_100428	11980	2780	40	38	44	21	47	41	41	46	21	45	1766	1838	774	42	577	577	665	460	69	-0.003	0.002	0.014	0.015	3.073	1186	1264	Error	-3	1189	3	1261	2299	95564	0	0	0
1	153	3	unmapped	UPB_150722	12045	2775	25	45	54	31	57	41	41	47	23	48	1954	1932	978	50	780	780	919	807	87	0.003	0.011	0.018	0.021	3.154	1178	1165	-8.197	4	1174	13	1152	652	23183	0	0	0
1	154	3	unmapped	UPB_072078	12135	2785	35	42	47	19	40	39	39	46	25	54	1913	1965	776	39	611	611	709	537	75	0.002	0.006	0.022	0.019	3.436	1305	1362	-8.762	3	1302	8	1354	1493	62873	0	0	0
1	155	3	unmapped	UPB_167399	12200	2785	50	40	45	17	37	37	37	42	23	54	2449	2517	1027	40	563	563	1014	4794	472	0.002	0.004	0.008	0.006	3.945	1889	1962	-9.296	3	1886	8	1954	3583	201356	0	0	0
1	156	3	unmapped	UPB_223334	12270	2780	45	43	46	17	36	37	37	41	18	43	1692	1703	708	41	530	530	605	498	82	0.005	0.008	0.012	0.013	2.995	1168	1182	-7.597	6	1162	9	1173	2400	88576	0	0	0
1	157	3	unmapped	UPB_107353	12345	2780	45	41	44	15	34	38	38	43	19	44	1719	1849	817	44	641	641	778	690	88	0.003	0.005	0.008	0.01	3.04	1081	1214	-8.489	3	1078	6	1208	2311	96152	0	0	0
1	158	3	unmapped	UPB_032956	12420	2780	35	41	44	21	47	39	39	44	18	40	2282	2491	1915	76	571	571	707	559	79	0.001	0.003	0.012	0.017	6.337	1713	1925	-9.741	2	1711	5	1920	1410	79719	0	0	0
1	159	3	unmapped	UPB_221928	12495	2780	40	38	44	20	45	39	39	43	17	39	2031	1997	758	37	631	631	712	572	80	-0.001	0.004	0.009	0.012	4.475	1399	1371	Error	-1	1400	5	1366	2266	103820	0	0	0
1	160	3	unmapped	UPB_191144	12560	2780	65	37	41	17	41	41	41	45	19	42	1142	1190	719	60	641	641	784	1138	145	-0.008	0	0.026	0.021	5.568	497	549	Error	-4	501	0	549	4899	142745	-50	0	0
1	161	3	unmapped	UPB_156517	12655	2785	35	40	44	19	43	42	42	45	18	40	1373	1416	895	63	705	705	823	666	80	-0.003	0.003	0.01	0.011	3.539	666	713	Error	-2	668	2	711	1397	45321	0	0	0
1	162	3	unmapped	UPB_016073	12720	2780	40	36	41	17	41	37	37	41	16	39	1630	1628	631	38	570	570	630	428	67	-0.001	0.004	0.017	0.014	2.85	1059	1062	Error	-1	1060	4	1058	2149	84638	0	0	0
1	163	3	unmapped	UPB_096383	12785	2785	50	36	38	13	34	38	38	44	20	45	1984	2239	1061	47	586	586	676	481	71	-0.001	0	0.007	0.006	3.209	1396	1653	Error	-2	1398	0	1653	3026	179131	0	0	0
1	164	3	unmapped	UPB_140313	12860	2780	40	41	47	23	48	39	39	42	17	40	1897	1903	802	42	533	533	607	493	81	0.001	0.006	0.007	0.01	4.283	1366	1378	-9.414	2	1364	8	1370	2461	98953	0	0	0
1	165	3	unmapped	UPB_232334	12925	2785	35	39	44	19	43	38	38	42	19	45	1794	1751	892	50	659	659	725	553	76	0.001	0.005	0.005	0.005	4.879	1136	1098	Error	1	1135	6	1092	1395	56028	0	0	0
1	166	3	unmapped	UPB_154976	13005	2770	25	34	38	12	31	38	38	42	16	38	2696	2869	1184	41	739	739	1551	6671	430	-0.002	0	0.008	0.006	2.232	1953	2130	Error	-4	1957	0	2130	457	34430	0	0	0
1	167	3	unmapped	UPB_051763	13075	2780	35	39	45	16	35	37	37	41	18	43	2082	2204	804	36	599	599	723	517	71	0.001	0.005	0.005	0.005	4.906	1485	1613	-9.534	2	1483	8	1605	1435	70532	0	0	0
1	168	3	unmapped	UPB_017729	13150	2780	45	36	43	21	48	38	38	43	20	46	2485	2708	1014	37	648	648	740	516	69	-0.001	0.002	0.007	0.006	4.246	1835	2065	Error	-2	1837	5	2060	2249	140804	0	0	0
1	169	3	unmapped	UPB_133993	13230	2775	30	38	45	24	53	37	37	41	18	43	1665	1613	706	43	646	646	725	489	67	0.001	0.008	0.021	0.018	4.811	1020	975	-9.993	1	1019	8	967	1429	51631	0	0	0
1	170	3	unmapped	UPB_106812	13300	2785	30	42	41	18	43	38	38	46	26	56	1516	1678	747	44	639	639	720	610	84	0.005	0.003	0.013	0.014	3.089	881	1042	-7.776	4	877	3	1039	1326	53685	0	0	0
1	171	3	unmapped	UPB_194753	13370	2770	35	38	40	16	40	37	37	43	23	53	1516	1512	753	49	622	622	704	526	74	0.001	0.003	0.017	0.009	4.821	895	893	-9.804	1	894	3	890	1273	48388	0	0	0
1	172	3	unmapped	UPB_185206	13450	2780	40	36	38	16	42	38	38	43	18	41	1566	1689	609	36	634	634	742	540	72	-0.002	0	0.005	0.008	3.703	930	1055	Error	-2	932	0	1055	1959	87804	0	0	0
1	173	3	unmapped	UPB_222268	13525	2790	30	41	44	23	52	36	36	39	16	41	1329	1283	656	51	599	599	732	577	78	0.007	0.012	0.013	0.017	3.44	735	692	-7.19	5	730	8	684	1394	41051	0	0	0
1	174	3	unmapped	UPB_056361	13585	2780	65	38	42	17	40	36	36	40	16	40	923	1023	612	59	620	620	743	559	75	0.007	0.015	0.027	0.021	3.881	305	409	-7.243	2	303	6	403	5098	122737	-50	0	0
1	175	3	NC2_00093385	NC2_00093385	13665	2785	45	38	41	22	53	37	37	40	16	40	2168	2382	1089	45	527	527	667	470	70	0.001	0.002	0.008	0.006	4.298	1642	1859	Error	1	1641	4	1855	2119	123885	0	0	0
1	176	3	unmapped	UPB_016979	13740	2785	50	38	43	21	48	35	35	39	17	43	2468	2608	978	37	491	491	617	450	72	0.002	0.004	0.006	0.006	4.052	1980	2125	-9.364	3	1977	8	2117	3446	208627	0	0	0
1	177	3	unmapped	UPB_231771	13810	2785	45	36	41	22	53	38	38	42	19	45	2809	2880	952	33	552	552	913	3423	374	-0.001	0.001	0.007	0.005	4.447	2255	2331	Error	-2	2257	3	2328	2155	149779	0	0	0
1	178	3	unmapped	UPB_038966	13880	2780	25	39	39	8	20	37	37	39	17	43	1801	1748	673	38	668	668	736	478	64	0.002	0.002	0.002	0.003	4.038	1135	1082	-9.146	2	1133	2	1080	466	20974	0	0	0
1	179	3	unmapped	UPB_123077	13965	2785	40	37	44	18	40	37	37	42	18	42	1081	1200	600	50	585	585	670	495	73	0	0.011	0.025	0.024	3.504	496	622	Error	0	496	7	615	2275	62397	0	0	0
1	180	3	unmapped	UPB_011216	14025	2780	40	37	43	20	46	39	39	43	21	48	1098	1202	628	52	588	588	686	532	77	-0.004	0.007	0.023	0.046	6.314	508	618	Error	-2	510	4	614	2215	62510	0	0	0
1	181	3	unmapped	UPB_038618	14110	2785	45	35	38	16	42	37	37	42	18	42	1400	1449	710	48	611	611	704	512	72	-0.003	0.001	0.014	0.01	3.622	787	839	Error	-2	789	1	838	1966	75348	0	0	0
1	182	3	unmapped	UPB_197255	14170	2785	30	37	42	22	52	37	37	41	19	46	1253	1383	775	56	671	671	686	453	66	0	0.007	0.024	0.02	4.674	582	717	Error	0	582	5	712	1334	44249	0	0	0
1	183	3	unmapped	UPB_034888	14245	2780	35	40	47	24	51	38	38	42	19	45	1245	1353	882	65	598	598	741	558	75	0.003	0.012	0.017	0.017	5.118	649	764	-8.338	2	647	9	755	1497	43294	0	0	0
1	184	3	unmapped	UPB_080561	14325	2780	45	41	44	19	43	36	36	40	17	42	1389	1386	757	54	577	577	694	539	77	0.006	0.01	0.02	0.023	4.657	817	817	-7.343	5	812	8	809	2307	72068	0	0	0
1	185	3		NA	14390	2780	65	37	42	20	47	37	37	41	19	46	524	597	463	77	577	577	663	480	72	0	0.25	0.025	0.032	4.234	-53	25	Error	0	-53	5	20	5001	71648	-50	0	0
1	186	3	unmapped	UPB_204458	14475	2780	35	38	42	19	45	37	37	41	20	48	1142	1294	821	63	511	511	588	475	80	0.002	0.006	0.025	0.017	3.995	632	788	-9.301	1	631	5	783	1343	41413	0	0	0
1	187	3	unmapped	UPB_024526	14545	2790	40	39	41	14	34	39	39	43	21	48	1451	1566	827	52	486	486	549	412	75	0	0.002	0.007	0.008	4.147	965	1082	Error	0	965	2	1080	2150	81455	0	0	0
1	188	3	unmapped	UPB_069687	14620	2790	40	35	39	15	38	39	39	42	19	45	1145	1207	678	56	541	541	604	415	68	-0.007	0	0.025	0.024	5.264	600	666	Error	-4	604	0	666	2014	62788	0	0	0
1	189	3	unmapped	UPB_014368	14695	2785	50	34	36	14	38	37	37	43	21	48	1638	1628	757	46	557	557	617	433	70	-0.003	-0.001	0.022	0.023	5.151	1078	1070	Error	-3	1081	-1	1071	2909	130208	0	0	0
1	190	3	unmapped	UPB_182233	14760	2780	45	38	42	20	47	39	39	45	21	46	1247	1354	896	66	568	568	677	503	74	-0.001	0.004	0.01	0.017	5.596	678	789	Error	-1	679	3	786	2209	70390	0	0	0
1	191	3	unmapped	UPB_072049	14835	2785	30	37	43	18	41	38	38	43	20	46	1448	1406	755	53	506	506	639	543	84	-0.001	0.006	0.018	0.023	3.926	941	905	Error	-1	942	5	900	1360	44976	0	0	0
1	192	3	unmapped	UPB_178199	14905	2780	25	34	37	23	62	37	37	43	18	41	1599	1657	549	33	743	743	873	669	76	-0.004	0	0.008	0.013	4.278	853	914	Error	-3	856	0	914	446	19888	0	0	0
1	193	3	unmapped	UPB_225316	14975	2780	65	37	42	20	47	37	37	41	19	46	934	993	739	74	643	643	745	560	75	0	0.014	0.023	0.025	4.391	291	355	Error	0	291	5	350	5024	119202	-50	0	0
1	194	3	unmapped	UPB_177839	15065	2800	25	39	45	21	46	40	40	46	23	50	1639	1483	695	46	792	792	857	538	62	-0.001	0.007	0.037	0.028	4.784	846	696	Error	-1	847	5	691	545	17791	0	0	0
1	195	3	unmapped	UPB_153865	15135	2790	35	38	47	22	46	38	38	39	15	38	1399	1367	591	43	543	543	662	499	75	0	0.011	0.018	0.019	3.259	856	833	Error	0	856	9	824	1514	43751	0	0	0
1	196	3	unmapped	UPB_184367	15210	2785	30	35	41	19	46	35	35	40	18	45	1254	1202	560	46	566	566	620	477	76	0	0.009	0.034	0.028	3.016	688	642	Error	0	688	6	636	1327	38453	0	0	0
1	197	3	unmapped	UPB_119428	15280	2790	25	44	50	24	48	36	36	42	20	47	1910	1963	673	34	805	805	824	561	68	0.007	0.012	0.044	0.023	3.742	1113	1172	-7.11	8	1105	14	1158	601	23559	0	0	0
1	198	3	unmapped	UPB_069284	15355	2785	40	39	44	19	43	38	38	42	16	38	1523	1635	761	46	546	546	639	528	82	0.001	0.006	0.014	0.012	4.977	978	1095	-9.932	1	977	6	1089	2287	85017	0	0	0
1	199	3	unmapped	UPB_184284	15435	2785	30	40	46	22	47	35	35	39	20	51	1757	1807	1007	55	624	624	723	569	78	0.004	0.009	0.007	0.01	3.494	1138	1194	-7.824	5	1133	11	1183	1479	57812	0	0	0
1	200	3	unmapped	UPB_120359	15490	2775	35	42	50	20	40	37	37	41	21	51	1030	1026	635	61	569	569	687	512	74	0.011	0.028	0.028	0.03	3.553	466	470	-6.527	5	461	13	457	1595	32833	0	0	0
1	201	3	unmapped	UPB_046734	15580	2785	45	37	44	25	56	38	38	42	19	45	1222	1187	563	47	502	502	608	525	86	-0.001	0.009	0.024	0.022	6.977	719	691	Error	-1	720	6	685	2309	61710	0	0	0
1	202	3	unmapped	UPB_153695	15645	2785	45	38	41	15	36	35	35	40	19	47	1357	1311	719	54	576	576	830	2049	246	0.004	0.008	0.014	0.016	3.66	784	741	-8.024	3	781	6	735	2115	68197	0	0	0
1	203	3	unmapped	UPB_082024	15720	2780	40	37	42	18	42	36	36	38	16	42	1319	1421	795	55	571	571	783	1923	245	0.001	0.007	0.023	0.016	4.266	749	856	-9.547	1	748	6	850	2186	73898	0	0	0
1	204	3	unmapped	UPB_190390	15790	2785	45	38	44	24	54	36	36	39	17	43	1255	1271	618	48	572	572	660	472	71	0.003	0.011	0.012	0.014	6.269	685	707	-8.416	2	683	8	699	2277	66086	0	0	0
1	205	3	unmapped	UPB_006237	15870	2785	40	36	42	26	61	38	38	43	19	44	1200	1481	1423	96	613	613	660	425	64	-0.003	0.005	0.017	0.016	4.229	585	872	Error	-2	587	4	868	2173	77013	0	0	0
1	206	3	unmapped	UPB_177385	15940	2785	45	39	45	22	48	37	37	43	20	46	2846	2701	929	34	483	483	578	433	74	0.001	0.004	0.006	0.006	3.865	2365	2226	Error	2	2363	8	2218	2348	140428	0	0	0
1	207	3	unmapped	UPB_079326	16010	2780	40	38	41	20	48	36	36	40	16	40	1308	1337	699	52	439	439	546	431	78	0.002	0.006	0.013	0.012	4.525	871	903	-8.763	2	869	5	898	2107	69511	0	0	0
1	208	3	unmapped	UPB_084182	16085	2785	45	38	43	18	41	37	37	41	19	46	2446	2831	1230	43	555	555	608	455	74	0.001	0.003	0.004	0.005	4.723	1892	2282	Error	1	1891	6	2276	2222	147235	0	0	0
1	209	3	unmapped	UPB_115466	16155	2780	40	37	40	18	45	37	37	42	19	45	1350	1440	839	58	583	583	758	1186	156	0	0.004	0.016	0.016	5.102	767	860	Error	0	767	3	857	2099	74886	0	0	0
1	210	3		NA	16220	2775	65	37	41	17	41	38	38	42	17	40	518	618	451	72	526	526	654	900	137	0.125	0.033	0.032	0.039	4.515	-9	95	-3	-1	-8	3	92	4879	74136	-50	0	0
1	211	3	unmapped	UPB_101809	16305	2785	55	38	45	24	53	39	39	43	18	41	3397	3428	1085	31	510	510	580	477	82	0	0.002	0.003	0.004	3.795	2886	2924	Error	-1	2887	6	2918	3598	274251	0	0	0
1	212	3	unmapped	UPB_143679	16380	2780	40	39	42	16	38	39	39	44	20	45	1742	1755	657	37	513	513	755	1307	173	0	0.002	0.008	0.009	2.952	1229	1245	Error	0	1229	3	1242	2195	91268	0	0	0
1	213	3	unmapped	UPB_111733	16450	2785	50	38	42	18	42	38	38	43	20	46	1197	1252	660	52	602	602	923	1614	174	0	0.006	0.017	0.018	3.9	595	654	Error	0	595	4	650	3341	100184	0	0	0
1	214	3	unmapped	UPB_127543	16515	2775	65	35	41	20	48	35	35	39	17	43	737	813	599	73	587	587	685	589	85	0	0.027	0.037	0.031	4.748	150	232	Error	0	150	6	226	4917	97554	-50	0	0
1	215	3	unmapped	UPB_074913	16600	2785	50	39	42	18	42	35	35	40	17	42	1751	2476	3049	123	529	529	621	482	77	0.003	0.004	0.012	0.01	3.834	1226	1954	-8.255	4	1222	7	1947	3387	198064	0	0	0
1	216	3	unmapped	UPB_090649	16670	2785	40	37	41	15	36	37	37	42	18	42	969	1011	659	65	424	424	493	411	83	0	0.007	0.025	0.024	2.896	545	591	Error	0	545	4	587	2119	52581	0	0	0
1	217	3	unmapped	UPB_205533	16745	2780	30	41	41	11	26	37	37	41	17	41	1127	1207	674	55	577	577	609	451	74	0.007	0.006	0.011	0.016	3.128	554	634	-7.103	4	550	4	630	1322	38630	0	0	0
1	218	3	unmapped	UPB_213059	16830	2785	35	35	38	14	36	37	37	42	20	47	1425	1302	614	47	649	649	702	493	70	-0.003	0.002	0.013	0.019	4.632	774	654	Error	-2	776	1	653	1211	41652	0	0	0
1	219	3	unmapped	UPB_171953	16905	2780	35	39	45	24	53	38	38	44	20	45	1291	1238	769	62	677	677	741	528	71	0.002	0.012	0.018	0.013	5.27	615	568	-9.262	1	614	7	561	1424	39607	0	0	0
1	220	3	unmapped	UPB_145937	16955	2790	35	37	42	20	47	37	37	41	18	43	1164	1241	687	55	543	543	633	425	67	0	0.007	0.031	0.02	3.872	621	703	Error	0	621	5	698	1357	39698	0	0	0
1	221	3	unmapped	UPB_016082	17035	2780	50	38	39	16	41	36	36	39	16	41	1171	1220	672	55	564	564	627	454	72	0.003	0.005	0.014	0.018	5.126	609	659	-8.246	2	607	3	656	3131	97581	0	0	0
1	222	3	unmapped	UPB_129144	17125	2780	35	42	43	17	39	37	37	41	16	39	1207	3184	9799	307	513	513	628	543	86	0.007	0.002	0.009	0.011	3.369	699	2677	-7.117	5	694	6	2671	1379	101885	0	0	0
1	223	3	unmapped	UPB_161268	17175	2775	65	37	40	16	40	36	36	40	17	42	723	821	566	68	569	569	680	935	137	0.006	0.016	0.018	0.022	5.441	155	256	-7.267	1	154	4	252	4748	98488	-50	0	0
1	224	3	unmapped	UPB_148646	17255	2790	25	39	41	11	26	38	38	41	17	41	1386	1238	572	46	572	572	663	480	72	0.001	0.005	0.016	0.015	5.224	815	669	-9.669	1	814	3	666	488	14856	0	0	0
1	225	3	unmapped	UPB_146543	17325	2785	40	37	42	18	42	37	37	40	16	40	1121	1223	596	48	610	610	710	606	85	0	0.008	0.027	0.027	4.374	511	618	Error	0	511	5	613	2173	63608	0	0	0
1	226	3		NA	17395	2775	65	37	41	14	34	36	36	39	17	43	561	611	426	69	517	517	618	484	78	0.023	0.053	0.032	0.037	4.959	45	99	-5.459	1	44	5	94	4868	73347	-50	0	0
1	227	3	unmapped	UPB_025699	17480	2785	50	37	43	23	53	37	37	42	19	45	1243	1309	589	44	540	540	592	440	74	0	0.008	0.021	0.019	4.153	703	775	Error	0	703	6	769	3428	104687	0	0	0
1	228	3	unmapped	UPB_172177	17550	2775	30	37	42	18	42	37	37	41	19	46	1191	1319	663	50	505	505	605	494	81	0	0.006	0.028	0.026	5.775	686	819	Error	0	686	5	814	1345	42193	0	0	0
1	229	3	unmapped	UPB_029095	17630	2780	30	37	44	22	50	37	37	41	19	46	1155	1146	762	66	551	551	645	540	83	0	0.012	0.018	0.016	3.481	604	602	Error	0	604	7	595	1402	36677	0	0	0
1	230	3	unmapped	UPB_160264	17690	2785	40	36	41	16	39	36	36	41	19	46	1176	1274	721	56	610	610	674	425	63	0	0.008	0.019	0.024	3.336	566	669	Error	0	566	5	664	2145	66241	0	0	0
1	231	3	unmapped	UPB_168864	17775	2780	30	38	48	24	50	37	37	44	25	56	1043	1080	576	53	524	524	578	416	71	0.002	0.02	0.056	0.045	3.371	520	567	-9.02	1	519	11	556	1535	34555	0	0	0
1	232	3	unmapped	UPB_174179	17835	2775	65	37	41	17	41	37	37	42	21	50	761	826	515	62	576	576	638	491	76	0	0.016	0.027	0.024	5.295	185	254	Error	0	185	4	250	4886	99103	-50	0	0
1	233	3	unmapped	UPB_092649	17905	2775	65	39	43	19	44	34	34	38	15	39	807	833	607	72	603	603	703	650	92	0.025	0.039	0.023	0.026	4.378	209	239	-5.35	5	204	9	230	5100	99911	-50	0	0
1	234	3	unmapped	UPB_092397	17980	2775	65	37	41	19	46	36	36	40	18	45	683	821	609	74	578	578	694	624	89	0.01	0.021	0.029	0.025	4.842	106	248	-6.714	1	105	5	243	4920	98477	-50	0	0
1	235	3	unmapped	UPB_210191	18065	2785	50	38	41	19	46	35	35	39	19	48	12560	13135	3258	24	557	557	639	489	76	0	0	0.001	0.001	2.775	12006	12584	Error	3	12003	6	12578	3307	1050827	0	0	0
1	236	3	unmapped	UPB_213952	18125	2775	65	36	42	21	50	36	36	40	19	47	785	838	574	68	579	579	658	467	70	0	0.023	0.031	0.029	6.324	206	265	Error	0	206	6	259	5063	100506	-50	0	0
1	237	3	unmapped	UPB_199869	18200	2785	30	39	44	22	50	37	37	40	16	40	1346	1352	695	51	751	751	809	562	69	0.003	0.012	0.016	0.021	4.808	597	608	-8.217	2	595	7	601	1414	43277	0	0	0
1	238	3	unmapped	UPB_199057	18270	2775	65	35	41	19	46	34	34	37	14	37	843	937	708	75	644	644	726	508	69	0.005	0.024	0.022	0.024	6.03	200	300	-7.637	1	199	7	293	4942	112426	-50	0	0
1	239	3	unmapped	UPB_158571	18345	2775	65	34	38	17	44	34	34	38	21	55	710	780	561	71	560	560	624	390	62	0	0.018	0.021	0.023	4.323	150	224	Error	0	150	4	220	4582	93613	-50	0	0
1	240	3	unmapped	UPB_160910	18435	2785	40	38	42	16	38	35	35	41	23	56	1147	1249	627	50	539	539	593	378	63	0.005	0.01	0.015	0.018	4.847	611	717	-7.663	3	608	7	710	2170	64961	0	0	0
1	241	3	unmapped	UPB_088343	18490	2775	65	37	39	16	41	35	35	40	18	45	728	998	949	95	564	564	654	465	71	0.012	0.009	0.029	0.027	5.839	166	438	-6.358	2	164	4	434	4727	119700	-50	0	0
1	242	3	unmapped	UPB_137537	18575	2780	40	38	44	23	52	35	35	41	20	48	1060	1253	796	63	565	565	654	466	71	0.006	0.013	0.03	0.029	3.949	498	697	-7.366	3	495	9	688	2283	65169	0	0	0
1	243	3	unmapped	UPB_049677	18640	2775	65	34	39	16	41	34	34	37	17	45	791	955	1416	148	561	561	658	537	81	0	0.013	0.025	0.03	4.943	230	399	Error	0	230	5	394	4681	114643	-50	0	0
1	244	3	unmapped	UPB_196694	18710	2775	65	37	38	16	42	35	35	39	19	48	821	843	615	72	589	589	697	557	79	0.009	0.012	0.015	0.017	4.684	234	257	-6.858	2	232	3	254	4606	101179	-50	0	0
1	245	3	unmapped	UPB_104078	18805	2780	40	33	34	14	41	34	34	40	20	50	1237	1278	716	56	551	551	678	561	82	-0.001	0	0.012	0.009	4.738	685	727	Error	-1	686	0	727	1774	66439	0	0	0
1	246	3	unmapped	UPB_202625	18860	2775	65	34	37	14	37	37	37	41	20	48	862	908	553	60	554	554	668	511	76	-0.01	0	0.019	0.021	4.672	305	354	Error	-3	308	0	354	4444	108918	-50	0	0
1	247	3	unmapped	UPB_211404	18930	2775	65	34	40	19	47	36	36	40	18	45	790	808	587	72	635	635	708	485	68	-0.013	0.023	0.025	0.029	3.359	153	177	Error	-2	155	4	173	4764	97009	-50	0	0
1	248	3	unmapped	UPB_016376	19020	2780	45	35	37	13	35	36	36	40	20	50	1702	2097	2715	129	485	485	556	412	74	-0.001	0.001	0.005	0.006	4.797	1216	1613	Error	-1	1217	1	1612	1906	109026	0	0	0
1	249	3	unmapped	UPB_148967	19090	2780	35	32	34	12	35	34	34	39	22	56	1142	1230	679	55	523	523	584	383	65	-0.003	0	0.023	0.02	4.809	617	707	Error	-2	619	0	707	1094	39370	0	0	0
1	250	3	unmapped	UPB_217891	19150	2775	65	34	36	14	38	35	35	41	22	53	677	809	585	72	542	542	620	423	68	-0.007	0.004	0.024	0.024	3.948	134	268	Error	-1	135	1	267	4329	97050	-50	0	0
1	251	3	unmapped	UPB_155345	19235	2775	60	34	36	14	38	34	34	39	16	41	861	939	601	64	579	579	612	421	68	0	0.006	0.021	0.019	4.119	282	362	Error	0	282	2	360	4264	112631	0	0	0
1	252	3	unmapped	UPB_055505	19310	2790	40	37	41	21	51	34	34	40	20	50	1114	1153	615	53	573	573	608	445	73	0.006	0.012	0.021	0.021	4.519	544	587	-7.495	3	541	7	580	2150	59963	0	0	0
1	253	3	unmapped	UPB_006629	19390	2785	40	32	34	14	41	35	35	39	19	48	1491	2122	2492	117	582	582	642	474	73	-0.003	-0.001	0.021	0.017	6.434	906	1539	Error	-3	909	-1	1540	1754	110352	0	0	0
1	254	3	unmapped	UPB_190943	19445	2775	65	34	39	19	48	34	34	37	16	43	740	846	607	71	597	597	681	477	70	0	0.02	0.027	0.026	3.925	143	254	Error	0	143	5	249	4686	101556	-50	0	0
1	255	3	unmapped	UPB_153692	19525	2780	45	34	38	16	42	34	34	37	16	43	1057	1232	633	51	572	572	605	441	72	0	0.006	0.018	0.022	4.402	485	664	Error	0	485	4	660	1997	64087	0	0	0
1	256	3	unmapped	UPB_076157	19610	2785	40	38	43	22	51	33	33	37	17	45	1226	1334	597	44	550	550	565	400	70	0.007	0.013	0.023	0.024	4.178	681	794	-7.079	5	676	10	784	2261	69343	0	0	0
1	257	3	unmapped	UPB_222110	19685	2785	40	32	39	20	51	33	33	39	19	48	862	1018	625	61	499	499	614	604	98	-0.003	0.012	0.025	0.028	5.96	362	525	Error	-1	363	6	519	2028	52952	0	0	0
1	258	3	unmapped	UPB_079802	19740	2780	25	35	34	13	38	34	34	40	20	50	1657	1719	312	18	641	641	807	626	77	0.001	0	0.009	0.007	2.8	1017	1078	-9.989	1	1016	0	1078	413	20625	0	0	0
1	259	3	unmapped	UPB_002914	19810	2775	65	34	38	17	44	34	34	37	17	45	793	897	614	68	559	559	676	526	77	0	0.012	0.023	0.019	4.418	234	342	Error	0	234	4	338	4557	107614	-50	0	0
1	260	3	unmapped	UPB_043162	19910	2780	30	35	38	15	39	34	34	40	19	47	1312	1273	685	53	728	728	844	618	73	0.002	0.007	0.006	0.009	3.581	585	549	-9.19	1	584	4	545	1230	40723	0	0	0
1	261	3		NA	19955	2775	65	31	35	14	40	32	32	35	15	42	428	528	428	81	627	627	725	520	71	0.005	-0.03	0.024	0.027	4.716	-200	-96	-7.637	-1	-199	3	-99	4165	63327	-50	0	0
1	262	3	unmapped	UPB_038078	20030	2775	65	34	36	15	41	31	31	34	14	41	891	1088	1056	97	659	659	817	622	76	0.013	0.012	0.019	0.018	4.524	235	434	-6.273	3	232	5	429	4365	130555	-50	0	0
1	263	3		NA	20105	2775	65	33	36	16	44	31	31	34	13	38	394	767	2730	355	609	609	766	633	82	-0.009	0.032	0.015	0.017	4.14	-213	163	Error	2	-215	5	158	4306	92036	-50	0	0
1	264	3	unmapped	UPB_081560	20195	2780	40	31	34	11	32	32	32	35	14	40	1470	1495	742	49	523	523	588	439	74	-0.001	0.002	0.007	0.011	4.364	946	974	Error	-1	947	2	972	1781	77731	0	0	0
1	265	3	unmapped	UPB_050685	20250	2775	65	33	37	18	48	33	33	38	18	47	773	899	615	68	604	604	689	532	77	0	0.014	0.018	0.022	5.752	169	299	Error	0	169	4	295	4429	107901	-50	0	0
1	266	3	DarkCorner	DarkCorner	20350	2780	30	32	36	16	44	33	33	39	21	53	1449	1575	710	45	652	652	764	549	71	-0.001	0.003	0.013	0.014	4.593	796	926	Error	-1	797	3	923	1162	50388	0	0	0
1	267	3	DarkCorner	DarkCorner	20415	2780	45	30	32	13	40	32	32	36	18	50	1902	1925	802	41	564	564	597	452	75	-0.001	0	0.008	0.007	4.316	1336	1361	Error	-2	1338	0	1361	1651	100117	0	0	0
1	1	4	DarkCorner	DarkCorner	945	2845	45	33	36	15	41	34	34	39	20	51	1845	1752	752	42	475	475	535	405	75	-0.001	0.002	0.023	0.017	5.395	1369	1279	Error	-1	1370	2	1277	1886	91105	0	0	0
1	2	4	DarkCorner	DarkCorner	1020	2845	40	35	39	20	51	34	34	39	20	51	1833	1890	822	43	475	475	575	441	76	0.001	0.004	0.009	0.008	4.137	1359	1420	Error	1	1358	5	1415	2025	98283	0	0	0
1	3	4	unmapped	UPB_187317	1100	2850	65	34	39	17	43	34	34	38	18	47	812	861	501	58	505	505	576	430	74	0	0.014	0.032	0.031	4.889	307	361	Error	0	307	5	356	4644	103318	-50	0	0
1	4	4	unmapped	UPB_057104	1160	2845	45	35	39	20	51	33	33	38	17	44	1249	1304	707	54	508	508	578	460	79	0.003	0.008	0.026	0.018	3.391	743	802	-8.533	2	741	6	796	2004	67782	0	0	0
1	5	4	unmapped	UPB_071054	1245	2845	30	33	37	16	43	34	34	38	18	47	962	1098	781	71	570	570	637	504	79	-0.003	0.006	0.045	0.037	5.312	391	531	Error	-1	392	3	528	1185	35137	0	0	0
1	6	4	unmapped	UPB_010649	1320	2845	30	35	39	24	61	33	33	38	17	44	1129	1201	732	60	594	594	658	513	77	0.004	0.01	0.013	0.013	5.48	537	613	-8.063	2	535	6	607	1256	38431	0	0	0
1	7	4	unmapped	UPB_211040	1380	2855	30	45	54	35	64	34	34	39	19	48	727	852	560	65	517	517	639	542	84	0.052	0.06	0.09	0.062	3.232	221	355	-4.255	11	210	20	335	1732	27266	0	0	0
1	8	4	unmapped	UPB_172626	1450	2850	35	35	45	25	55	34	34	38	17	44	1315	1264	551	43	569	569	687	587	85	0.001	0.016	0.033	0.03	7.205	747	706	-9.543	1	746	11	695	1445	40432	0	0	0
1	9	4	unmapped	UPB_039088	1540	2850	65	34	39	21	53	33	33	38	17	44	791	864	585	67	585	585	720	620	86	0.005	0.022	0.035	0.03	3.568	207	285	-7.687	1	206	6	279	4705	103676	-50	0	0
1	10	4	unmapped	UPB_184660	1615	2845	30	35	38	15	39	32	32	38	17	44	980	1246	790	63	626	626	805	625	77	0.008	0.01	0.02	0.024	5.911	357	626	-6.883	3	354	6	620	1202	39880	0	0	0
1	11	4	unmapped	UPB_191551	1665	2865	25	33	35	14	40	32	32	35	14	40	1319	1257	558	44	788	788	819	593	72	0.002	0.006	0.027	0.016	3.821	532	472	-9.053	1	531	3	469	423	15081	0	0	0
1	12	4	unmapped	UPB_001178	1750	2840	30	29	36	16	44	34	34	36	13	36	1524	1492	564	37	580	580	762	1433	188	-0.005	0.002	0.014	0.018	4.323	939	914	Error	-5	944	2	912	1161	47730	0	0	0
1	13	4	unmapped	UPB_095933	1830	2855	35	37	42	18	42	34	34	39	17	43	955	1008	454	45	533	533	661	1204	182	0.007	0.017	0.018	0.016	4.38	425	483	-7.136	3	422	8	475	1329	32262	0	0	0
1	14	4	unmapped	UPB_093407	1905	2850	65	34	39	18	46	35	35	39	18	46	750	854	626	73	589	589	684	540	78	-0.006	0.015	0.024	0.033	4.813	160	269	Error	-1	161	4	265	4701	102431	-50	0	0
1	15	4	unmapped	UPB_016494	1975	2840	45	34	40	23	57	33	33	38	18	47	1149	1102	667	60	552	552	679	576	84	0.002	0.013	0.017	0.021	3.544	598	557	-9.222	1	597	7	550	2071	57300	0	0	0
1	16	4	unmapped	UPB_183319	2035	2850	40	36	42	19	45	33	33	38	18	47	1575	1621	732	45	515	515	622	496	79	0.003	0.008	0.018	0.014	4.572	1063	1115	-8.465	3	1060	9	1106	2193	84266	0	0	0
1	17	4	unmapped	UPB_140095	2115	2855	40	34	38	14	36	34	34	37	17	45	1179	1276	677	53	532	532	588	426	72	0	0.005	0.012	0.01	5.116	647	748	Error	0	647	4	744	1979	66361	0	0	0
1	18	4	unmapped	UPB_165984	2185	2850	35	38	41	16	39	33	33	37	18	48	1468	1435	753	52	634	634	695	510	73	0.006	0.01	0.009	0.012	4.085	839	809	-7.382	5	834	8	801	1296	45919	0	0	0
1	19	4		NA	2275	2850	65	34	37	15	40	32	32	37	17	45	592	645	484	75	546	546	638	475	74	0.043	0.051	0.026	0.031	3.491	48	104	-4.524	2	46	5	99	4411	77415	-50	0	0
1	20	4	unmapped	UPB_053402	2330	2845	40	36	38	16	42	34	34	39	18	46	876	1010	692	68	563	563	650	484	74	0.006	0.009	0.017	0.016	4.189	315	451	-7.29	2	313	4	447	1984	52544	0	0	0
1	21	4	unmapped	UPB_033865	2420	2860	35	36	40	24	60	33	33	37	16	43	855	998	657	65	588	588	671	474	70	0.011	0.017	0.026	0.022	4.415	270	417	-6.476	3	267	7	410	1293	31938	0	0	0
1	22	4	unmapped	UPB_031731	2490	2840	40	34	41	28	68	34	34	39	18	46	1500	1491	765	51	573	573	606	426	70	0	0.008	0.026	0.026	6.226	927	925	Error	0	927	7	918	2131	77524	0	0	0
1	23	4	unmapped	UPB_094062	2555	2840	35	37	37	7	18	34	34	38	16	42	1342	1247	700	56	584	584	689	514	74	0.004	0.005	0.007	0.007	2.31	761	666	-7.981	3	758	3	663	1191	39916	0	0	0
1	24	4	unmapped	UPB_087670	2640	2850	65	35	40	18	45	34	34	38	18	47	929	1048	716	68	632	632	734	553	75	0.003	0.014	0.021	0.022	5.729	298	422	-8.214	1	297	6	416	4848	125718	-50	0	0
1	25	4	unmapped	UPB_159599	2705	2850	45	34	38	15	39	34	34	37	16	43	1387	1505	784	52	569	569	665	484	72	0	0.004	0.015	0.014	3.48	818	940	Error	0	818	4	936	1997	78236	0	0	0
1	26	4		NA	2785	2850	65	35	41	20	48	34	34	37	16	43	500	557	414	74	593	593	684	512	74	-0.011	-0.194	0.034	0.041	5.477	-92	-29	Error	1	-93	7	-36	4965	66859	-50	0	0
1	27	4	unmapped	UPB_157642	2860	2850	35	40	42	19	45	33	33	37	18	48	1260	1416	703	49	571	571	656	491	74	0.01	0.011	0.027	0.022	3.389	696	854	-6.621	7	689	9	845	1350	45315	0	0	0
1	28	4	unmapped	UPB_157668	2920	2845	35	34	38	17	44	35	35	39	17	43	1510	1589	890	56	505	505	542	383	70	-0.001	0.003	0.012	0.014	3.955	1004	1087	Error	-1	1005	3	1084	1205	50845	0	0	0
1	29	4	unmapped	UPB_008701	3000	2850	55	32	36	16	44	35	35	40	19	47	1270	1364	764	56	509	509	616	499	81	-0.004	0.001	0.015	0.017	3.884	758	856	Error	-3	761	1	855	2900	109132	0	0	0
1	30	4	unmapped	UPB_217116	3065	2845	35	32	39	23	58	34	34	41	24	58	1237	1193	619	51	593	593	675	470	69	-0.003	0.008	0.033	0.028	3.601	642	605	Error	-2	644	5	600	1253	38180	0	0	0
1	31	4		NA	3150	2850	65	36	39	17	43	33	33	38	19	50	513	640	817	127	576	576	689	503	73	-0.048	0.094	0.022	0.028	4.91	-60	70	Error	3	-63	6	64	4674	76776	-50	0	0
1	32	4	unmapped	UPB_048725	3215	2850	40	35	41	16	39	34	34	37	13	35	1179	1229	650	52	440	440	612	550	89	0.001	0.009	0.029	0.024	4.859	740	796	-9.529	1	739	7	789	2133	63895	0	0	0
1	33	4	unmapped	UPB_199643	3300	2850	65	34	38	15	39	34	34	40	18	45	885	879	543	61	546	546	679	537	79	0	0.012	0.023	0.023	3.459	339	337	Error	0	339	4	333	4514	105450	-50	0	0
1	34	4	unmapped	UPB_150564	3365	2855	35	33	36	13	36	36	36	42	19	45	1088	1269	684	53	472	472	582	476	81	-0.005	0	0.011	0.013	5.475	613	797	Error	-3	616	0	797	1142	40594	0	0	0
1	35	4	unmapped	UPB_154505	3445	2855	30	37	38	15	39	35	35	39	17	43	854	1268	1259	99	533	533	627	447	71	0.006	0.004	0.012	0.012	3.207	323	738	-7.326	2	321	3	735	1228	40583	0	0	0
1	36	4	unmapped	UPB_206033	3505	2850	45	35	37	11	29	35	35	39	17	43	1723	1725	708	41	529	529	622	474	76	0	0.002	0.007	0.006	2.38	1194	1198	Error	0	1194	2	1196	1924	89680	0	0	0
1	37	4	unmapped	UPB_193220	3580	2845	50	34	37	16	43	35	35	40	18	45	1644	1733	1013	58	573	573	599	410	68	-0.001	0.002	0.01	0.011	3.679	1070	1162	Error	-1	1071	2	1160	2973	138629	0	0	0
1	38	4	unmapped	UPB_003190	3655	2845	40	35	38	15	39	35	35	39	17	43	1384	1429	677	47	493	493	587	667	113	0	0.003	0.01	0.009	3.361	891	939	Error	0	891	3	936	1962	74328	0	0	0
1	39	4	unmapped	UPB_153714	3730	2850	45	37	39	15	38	34	34	39	18	46	1239	1222	553	45	509	509	914	4245	464	0.004	0.007	0.017	0.015	3.317	733	718	-7.927	3	730	5	713	2006	63520	0	0	0
1	40	4	unmapped	UPB_049477	3800	2845	30	40	42	18	42	37	37	40	17	42	1352	1424	667	46	556	556	803	1681	209	0.004	0.006	0.02	0.015	4.678	799	873	-8.052	3	796	5	868	1357	45579	0	0	0
1	41	4	unmapped	UPB_082334	3865	2855	40	35	37	17	45	37	37	41	18	43	969	1106	654	59	575	575	755	1298	171	-0.005	0	0.033	0.03	4.076	392	531	Error	-2	394	0	531	1938	57486	0	0	0
1	42	4	unmapped	UPB_090533	3955	2850	40	35	39	20	51	34	34	38	14	36	1372	1483	733	49	524	524	599	426	71	0.001	0.005	0.012	0.013	5.653	849	964	-9.728	1	848	5	959	2030	77116	0	0	0
1	43	4	unmapped	UPB_220021	4030	2850	65	38	41	16	39	36	36	40	17	42	757	843	587	69	543	543	652	1089	167	0.009	0.017	0.024	0.022	3.922	216	305	-6.741	2	214	5	300	4886	101110	-50	0	0
1	44	4	unmapped	UPB_005920	4095	2850	35	36	40	17	42	34	34	38	17	44	1446	1499	892	59	571	571	609	469	77	0.002	0.006	0.009	0.012	5.749	877	934	-8.773	2	875	6	928	1264	47957	0	0	0
1	45	4	unmapped	UPB_073342	4165	2850	25	36	37	12	32	36	36	39	14	35	1392	1358	517	38	777	777	880	840	95	0	0.002	0.013	0.007	3.466	615	582	Error	0	615	1	581	438	16292	0	0	0
1	46	4	unmapped	UPB_030717	4240	2850	45	37	39	15	38	37	37	41	17	41	1063	1131	657	58	594	594	712	658	92	0	0.004	0.018	0.018	3.433	469	539	Error	0	469	2	537	2042	58833	0	0	0
1	47	4	unmapped	UPB_171084	4315	2845	55	38	42	18	42	38	38	43	19	44	2014	2171	974	44	580	580	617	448	72	0	0.003	0.01	0.01	4.225	1434	1595	Error	0	1434	4	1591	3342	173709	0	0	0
1	48	4	unmapped	UPB_133568	4380	2850	30	37	40	17	42	38	38	42	22	52	2271	5316	11288	212	563	563	616	544	88	-0.001	0	0.004	0.003	4.938	1707	4755	Error	-1	1708	2	4753	1290	170096	0	0	0
1	49	4	unmapped	UPB_136297	4470	2850	65	37	41	16	39	37	37	42	20	47	1007	1404	3977	283	606	606	695	507	72	0	0.005	0.021	0.023	4.798	401	802	Error	0	401	4	798	4937	168451	-50	0	0
1	50	4	unmapped	UPB_034580	4530	2850	35	40	44	18	40	36	36	40	18	45	1320	1360	724	53	612	612	699	482	68	0.006	0.011	0.029	0.025	4.658	712	756	-7.468	4	708	8	748	1411	43509	0	0	0
1	51	4	unmapped	UPB_083802	4615	2850	45	36	38	14	36	36	36	39	17	43	1299	1342	695	51	564	564	666	499	74	0	0.003	0.017	0.014	5.027	735	780	Error	0	735	2	778	1988	69793	0	0	0
1	52	4	unmapped	UPB_000912	4685	2845	40	40	47	22	46	37	37	40	16	40	1565	1711	834	48	596	596	650	487	74	0.003	0.009	0.021	0.019	4.665	972	1125	-8.335	3	969	10	1115	2439	88983	0	0	0
1	53	4	unmapped	UPB_101446	4760	2850	65	36	39	16	41	37	37	43	40	93	873	968	601	62	633	633	657	457	69	-0.004	0.006	0.018	0.018	3.739	239	337	Error	-1	240	2	335	4729	116148	-50	0	0
1	54	4	unmapped	UPB_111686	4835	2850	40	37	40	16	40	37	37	40	18	45	1304	1424	812	57	613	613	624	413	66	0	0.004	0.013	0.008	4.235	691	814	Error	0	691	3	811	2081	74050	0	0	0
1	55	4	unmapped	UPB_060114	4905	2855	40	39	41	19	46	37	37	42	22	52	1197	1254	873	69	520	520	586	418	71	0.003	0.005	0.013	0.014	3.336	679	738	-8.403	2	677	4	734	2145	65231	0	0	0
1	56	4	unmapped	UPB_181314	4980	2850	50	38	43	20	46	38	38	43	18	41	901	958	633	66	581	581	700	500	71	0	0.013	0.032	0.027	3.261	320	382	Error	0	320	5	377	3476	76653	0	0	0
1	57	4	unmapped	UPB_157754	5035	2855	25	33	41	18	43	40	40	43	19	44	1226	1218	639	52	628	628	771	536	69	-0.012	0.002	0.026	0.033	2.884	591	591	Error	-7	598	1	590	491	14616	0	0	0
1	58	4	unmapped	UPB_062848	5120	2860	35	37	41	22	53	37	37	43	19	44	1286	1274	605	47	553	553	676	518	76	0	0.006	0.013	0.014	6.302	733	725	Error	0	733	4	721	1313	40755	0	0	0
1	59	4	unmapped	UPB_110938	5200	2850	65	38	42	18	42	38	38	42	17	40	972	1034	614	59	581	581	673	489	72	0	0.009	0.02	0.023	4.225	391	457	Error	0	391	4	453	5046	124092	-50	0	0
1	60	4	unmapped	UPB_196983	5270	2850	40	37	45	24	53	36	36	38	16	42	1274	1348	696	51	567	567	637	448	70	0.001	0.012	0.023	0.018	3.818	708	790	-9.466	1	707	9	781	2316	70087	0	0	0
1	61	4	unmapped	UPB_188763	5350	2850	65	38	42	18	42	36	36	39	15	38	888	950	556	58	546	546	666	485	72	0.006	0.015	0.021	0.025	5.43	344	410	-7.418	2	342	6	404	5047	114057	-50	0	0
1	62	4	unmapped	UPB_132821	5420	2850	65	35	41	22	53	38	38	42	16	38	1047	1060	620	58	518	518	683	545	79	-0.006	0.006	0.027	0.026	5.326	526	545	Error	-3	529	3	542	4895	127251	-50	0	0
1	63	4	unmapped	UPB_171344	5495	2850	65	36	38	14	36	38	38	43	21	48	851	867	511	58	553	553	672	566	84	-0.007	0	0.018	0.023	4.305	296	314	Error	-2	298	0	314	4614	104026	-50	0	0
1	64	4	unmapped	UPB_105974	5570	2850	65	39	43	18	41	37	37	40	15	37	1027	1231	755	61	689	689	815	604	74	0.006	0.011	0.025	0.026	4.734	340	548	-7.401	2	338	6	542	5204	147729	-50	0	0
1	65	4	unmapped	UPB_106303	5630	2835	35	39	42	17	40	38	38	41	16	39	1607	1618	632	39	709	709	860	639	74	0.001	0.004	0.006	0.008	3.97	899	913	-9.811	1	898	4	909	1340	51787	0	0	0
1	66	4	unmapped	UPB_218256	5720	2855	25	41	46	21	45	38	38	44	22	50	1511	1605	797	49	906	906	898	627	69	0.005	0.011	0.004	0.007	7.908	608	707	-7.656	3	605	8	699	551	19261	0	0	0
1	67	4	unmapped	UPB_130622	5785	2850	65	38	43	20	46	37	37	42	18	42	986	1010	636	62	700	700	735	520	70	0.003	0.019	0.019	0.019	4.144	287	316	-8.16	1	286	6	310	5159	121203	-50	0	0
1	68	4	unmapped	UPB_115339	5865	2850	35	39	45	20	44	39	39	44	18	40	1267	1424	708	49	657	657	688	443	64	0	0.008	0.021	0.018	7.788	610	773	Error	0	610	6	767	1448	45555	0	0	0
1	69	4	unmapped	UPB_177487	5925	2855	25	36	51	29	56	39	39	44	21	47	1667	1655	738	44	692	692	815	622	76	-0.003	0.012	0.024	0.031	1.701	972	975	Error	-3	975	12	963	606	19855	0	0	0
1	70	4	unmapped	UPB_216187	6005	2845	35	37	38	12	31	38	38	41	16	39	1789	1623	708	43	572	572	665	500	75	-0.001	0	0.012	0.009	3.109	1216	1051	Error	-1	1217	0	1051	1231	51924	0	0	0
1	71	4	unmapped	UPB_049292	6075	2840	40	36	41	24	58	38	38	41	13	31	1383	1389	639	46	477	477	556	466	83	-0.002	0.003	0.018	0.015	3.58	904	915	Error	-2	906	3	912	2146	72237	0	0	0
1	72	4	unmapped	UPB_006256	6150	2850	40	43	46	20	43	38	38	41	15	36	1384	1498	720	48	479	479	593	439	74	0.006	0.008	0.01	0.013	3.083	910	1027	-7.5	5	905	8	1019	2401	77906	0	0	0
1	73	4	unmapped	UPB_042729	6220	2845	35	40	45	20	44	38	38	42	21	50	1691	1557	585	37	592	592	672	504	75	0.002	0.007	0.008	0.011	5.261	1101	972	-9.102	2	1099	7	965	1429	49815	0	0	0
1	74	4	unmapped	UPB_062732	6290	2845	35	39	44	22	50	38	38	42	19	45	1339	1335	773	57	577	577	758	1294	170	0.001	0.008	0.012	0.013	5.572	763	764	-9.574	1	762	6	758	1413	42722	0	0	0
1	75	4	unmapped	UPB_214937	6375	2850	65	35	40	19	47	38	38	42	17	40	829	894	561	62	631	631	835	1198	143	-0.015	0.008	0.032	0.034	3.802	195	265	Error	-3	198	2	263	4815	107227	-50	0	0
1	76	4	unmapped	UPB_137034	6440	2845	35	37	39	20	51	38	38	42	19	45	1612	1639	783	47	668	668	840	1147	136	-0.001	0.001	0.016	0.019	7.297	943	972	Error	-1	944	1	971	1252	52449	0	0	0
1	77	4	unmapped	UPB_054040	6520	2855	25	39	36	12	33	36	36	40	18	45	2225	1992	764	38	779	779	958	786	82	0.002	0	0.006	0.006	2.024	1449	1213	-8.913	3	1446	0	1213	431	23899	0	0	0
1	78	4	unmapped	UPB_043924	6585	2845	40	42	48	26	54	36	36	40	17	42	1484	1600	705	44	526	526	633	569	89	0.006	0.011	0.018	0.011	4.613	964	1086	-7.319	6	958	12	1074	2513	83224	0	0	0
1	79	4	unmapped	UPB_129448	6660	2835	35	35	41	17	41	36	36	41	21	51	1412	1349	713	52	655	655	830	911	109	-0.001	0.007	0.018	0.018	5.858	756	699	Error	-1	757	5	694	1302	43161	0	0	0
1	80	4	unmapped	UPB_026211	6740	2845	35	37	44	23	52	38	38	42	18	42	1700	1773	700	39	575	575	639	462	72	-0.001	0.005	0.03	0.02	3.724	1124	1204	Error	-1	1125	6	1198	1417	56727	0	0	0
1	81	4	unmapped	UPB_128587	6805	2840	40	39	40	19	47	37	37	41	19	46	1298	1459	771	52	575	575	658	440	66	0.003	0.003	0.01	0.011	3.415	725	887	-8.498	2	723	3	884	2105	75873	0	0	0
1	82	4	unmapped	UPB_191900	6885	2845	45	36	37	15	40	38	38	39	16	41	1336	1378	746	54	629	629	722	520	72	-0.003	-0.001	0.025	0.02	5.308	705	748	Error	-2	707	-1	749	1930	71653	0	0	0
1	83	4	unmapped	UPB_126466	6955	2845	40	43	46	20	43	37	37	41	17	41	1346	1406	592	42	641	641	731	492	67	0.009	0.012	0.022	0.021	3.32	711	774	-6.877	6	705	9	765	2379	73087	0	0	0
1	84	4	unmapped	UPB_224566	7020	2845	35	41	45	14	31	38	38	41	17	41	1033	1270	774	60	623	623	724	512	70	0.007	0.011	0.031	0.021	3.987	413	654	-7.095	3	410	7	647	1449	40625	0	0	0
1	85	4	unmapped	UPB_039863	7100	2845	40	38	45	21	46	36	36	41	20	48	1569	1718	663	38	613	613	710	527	74	0.002	0.008	0.011	0.01	4.589	958	1114	-8.901	2	956	9	1105	2331	89346	0	0	0
1	86	4	unmapped	UPB_154808	7165	2835	30	37	36	14	38	37	37	42	19	45	1730	1816	1067	58	834	834	1007	803	79	0	-0.001	0.007	0.007	2.707	896	981	Error	0	896	-1	982	1163	58109	0	0	0
1	87	4	unmapped	UPB_104447	7245	2845	40	37	40	16	40	38	38	41	17	41	1947	2007	927	46	613	613	757	645	85	-0.001	0.001	0.004	0.011	8.612	1333	1396	Error	-1	1334	2	1394	2070	104387	0	0	0
1	88	4	unmapped	UPB_225651	7325	2845	65	37	43	23	53	39	39	43	19	44	1017	1060	640	60	545	545	651	553	84	-0.004	0.008	0.017	0.02	5.288	470	519	Error	-2	472	4	515	5112	127154	-50	0	0
1	89	4	unmapped	UPB_070719	7400	2845	40	35	43	23	53	38	38	42	19	45	1511	1535	715	46	675	675	773	598	77	-0.004	0.006	0.026	0.027	3.076	833	865	Error	-3	836	5	860	2246	79802	0	0	0
1	90	4	unmapped	UPB_017778	7470	2850	50	39	45	21	46	38	38	40	18	45	3299	3392	1213	35	696	696	851	1172	137	0	0.003	0.004	0.004	3.14	2604	2703	Error	1	2603	7	2696	3625	271352	0	0	0
1	91	4	unmapped	UPB_158212	7545	2840	25	36	36	10	27	36	36	39	18	46	1946	2042	955	46	694	694	828	590	71	0	0	0.006	0.005	3.285	1252	1348	Error	0	1252	0	1348	431	24506	0	0	0
1	92	4	unmapped	UPB_149178	7620	2845	65	36	41	21	51	37	37	41	18	43	1025	1118	662	59	693	693	782	548	70	-0.003	0.009	0.024	0.023	6.109	331	429	Error	-1	332	4	425	4972	134164	-50	0	0
1	93	4	unmapped	UPB_231619	7695	2840	35	40	45	17	37	39	39	45	24	53	1848	1756	758	43	740	740	822	550	66	0.001	0.006	0.008	0.014	5.085	1109	1022	Error	1	1108	6	1016	1436	56177	0	0	0
1	94	4	unmapped	UPB_167182	7765	2845	50	41	43	19	44	36	36	43	23	53	2076	2245	937	41	603	603	714	530	74	0.003	0.004	0.01	0.01	3.328	1478	1649	-8.203	5	1473	7	1642	3441	179592	0	0	0
1	95	4	unmapped	UPB_039997	7835	2840	25	39	40	21	52	38	38	42	21	50	2777	6111	8924	146	824	824	843	523	62	0.001	0	0.003	0.005	7.724	1954	5289	Error	1	1953	2	5287	481	73335	0	0	0
1	96	4	unmapped	UPB_208591	7905	2845	45	37	43	22	51	37	37	42	20	47	2587	3036	1662	54	615	615	701	491	70	0	0.002	0.006	0.007	3.636	1972	2427	Error	0	1972	6	2421	2232	157875	0	0	0
1	97	4	unmapped	UPB_085370	7985	2845	40	36	42	21	50	35	35	41	23	56	2110	2314	900	38	511	511	580	428	73	0.001	0.004	0.007	0.01	3.669	1600	1810	Error	1	1599	7	1803	2180	120328	0	0	0
1	98	4	unmapped	UPB_092781	8060	2845	45	44	51	31	60	39	39	44	22	50	4368	4465	1319	29	583	583	673	469	69	0.001	0.003	0.005	0.005	3.258	3790	3894	-9.564	5	3785	12	3882	2666	232181	0	0	0
1	99	4	unmapped	UPB_196017	8130	2845	40	38	41	15	36	40	40	45	20	44	1427	1551	818	52	640	640	697	462	66	-0.003	0.001	0.023	0.024	11.86	785	912	Error	-2	787	1	911	2152	80643	0	0	0
1	100	4		NA	8205	2845	65	39	44	23	52	39	39	43	20	46	592	695	486	69	722	722	833	609	73	0	-0.185	0.038	0.033	3.173	-130	-22	Error	0	-130	5	-27	5327	83380	-50	0	0
1	101	4	unmapped	UPB_149084	8270	2840	30	41	46	25	54	41	41	45	20	44	2289	2258	1021	45	765	765	867	629	72	0	0.003	0.009	0.01	2.963	1524	1498	Error	0	1524	5	1493	1487	72264	0	0	0
1	102	4	unmapped	UPB_085067	8350	2845	40	34	37	14	37	39	39	44	19	43	2237	2248	990	44	687	687	825	677	82	-0.003	-0.001	0.012	0.015	2.67	1545	1559	Error	-5	1550	-2	1561	1925	116882	0	0	0
1	103	4	unmapped	UPB_090306	8425	2850	35	40	49	24	48	37	37	43	19	44	1789	1797	835	46	619	619	814	719	88	0.003	0.01	0.012	0.013	5.583	1173	1190	-8.607	3	1170	12	1178	1552	57488	0	0	0
1	104	4	unmapped	UPB_049435	8495	2845	65	38	42	18	42	38	38	43	20	46	1203	1338	724	54	708	708	869	690	79	0	0.006	0.021	0.02	6.559	495	634	Error	0	495	4	630	4994	160514	-50	0	0
1	105	4	unmapped	UPB_000867	8570	2845	40	38	46	25	54	38	38	44	22	50	2250	2394	1086	45	606	606	737	536	72	0	0.004	0.008	0.006	3.861	1644	1796	Error	0	1644	8	1788	2373	124469	0	0	0
1	106	4	unmapped	UPB_086811	8640	2845	45	38	45	20	44	38	38	44	21	47	1698	2000	811	40	639	639	728	520	71	0	0.005	0.016	0.012	3.499	1059	1368	Error	0	1059	7	1361	2352	103996	0	0	0
1	107	4	unmapped	UPB_138572	8710	2845	45	36	43	36	83	40	40	44	19	43	1372	1507	700	46	619	619	712	516	72	-0.005	0.003	0.038	0.034	4.491	749	891	Error	-4	753	3	888	2258	78341	0	0	0
1	108	4	unmapped	UPB_190026	8795	2845	40	39	42	14	33	39	39	43	21	48	1701	2026	1577	77	674	674	711	460	64	0	0.002	0.008	0.008	3.819	1027	1355	Error	0	1027	3	1352	2164	105377	0	0	0
1	109	4	unmapped	UPB_040765	8860	2835	35	46	48	20	41	40	40	43	20	46	2014	1947	828	42	713	713	935	1876	200	0.005	0.006	0.011	0.012	3.14	1307	1242	-7.76	6	1301	8	1234	1549	62302	0	0	0
1	110	4	unmapped	UPB_023709	8940	2845	40	39	44	18	40	39	39	42	19	45	2002	2190	939	42	717	717	843	714	84	0	0.003	0.009	0.009	6.338	1285	1478	Error	0	1285	5	1473	2272	113867	0	0	0
1	111	4	unmapped	UPB_018510	9010	2845	45	39	45	21	46	39	39	44	22	50	1870	1883	765	40	610	610	725	618	85	0	0.005	0.019	0.016	2.56	1260	1279	Error	0	1260	6	1273	2353	97901	0	0	0
1	112	4	unmapped	UPB_162328	9085	2845	40	40	46	20	43	37	37	43	18	41	1723	1658	840	50	590	590	686	607	88	0.003	0.008	0.017	0.014	5.417	1136	1077	-8.561	3	1133	9	1068	2409	86225	0	0	0
1	113	4	unmapped	UPB_160764	9155	2845	30	42	51	24	47	42	42	46	20	43	2242	2201	1026	46	578	578	652	514	78	0	0.006	0.011	0.011	4.146	1664	1632	Error	0	1664	9	1623	1638	70437	0	0	0
1	114	4	unmapped	UPB_130910	9225	2840	35	38	42	18	42	40	40	44	19	43	1691	1810	966	53	625	625	733	583	79	-0.002	0.002	0.014	0.016	3.685	1064	1187	Error	-2	1066	2	1185	1341	57910	0	0	0
1	115	4	unmapped	UPB_084202	9305	2845	40	45	50	23	46	37	37	41	20	48	1746	1933	757	39	590	590	675	510	75	0.007	0.01	0.017	0.015	4.207	1164	1356	-7.175	8	1156	13	1343	2612	100513	0	0	0
1	116	4	unmapped	UPB_154890	9370	2845	35	39	43	20	46	38	38	43	22	51	1561	1701	1090	64	670	670	714	432	60	0.001	0.005	0.006	0.01	6.658	892	1036	-9.799	1	891	5	1031	1379	54446	0	0	0
1	117	4	unmapped	UPB_043491	9450	2845	65	39	45	19	42	39	39	44	20	45	991	1014	620	61	724	724	806	714	88	0	0.021	0.018	0.026	4.397	267	296	Error	0	267	6	290	5401	121623	-50	0	0
1	118	4	unmapped	UPB_213422	9525	2840	35	46	51	24	47	39	39	44	19	43	2068	3089	5840	189	755	755	822	831	101	0.005	0.005	0.008	0.009	5.342	1320	2346	-7.551	7	1313	12	2334	1645	98836	0	0	0
1	119	4	unmapped	UPB_144672	9600	2845	35	44	48	22	45	40	40	44	18	40	2710	3029	1913	63	571	571	680	483	71	0.002	0.003	0.004	0.005	2.644	2143	2466	-9.063	4	2139	8	2458	1547	96940	0	0	0
1	120	4	unmapped	UPB_179682	9670	2850	50	37	41	20	48	42	42	45	19	42	3983	4097	1613	39	603	603	674	465	68	-0.001	0	0.005	0.004	5.155	3375	3493	Error	-5	3380	-1	3494	3293	327758	0	0	0
1	121	4	unmapped	UPB_217693	9740	2840	30	38	41	16	39	39	39	42	16	38	1923	1961	925	47	576	576	668	491	73	-0.001	0.001	0.007	0.01	3.33	1346	1387	Error	-1	1347	2	1385	1296	62750	0	0	0
1	122	4	unmapped	UPB_003982	9815	2850	40	44	47	18	38	40	40	45	20	44	1967	2073	940	45	553	553	618	461	74	0.003	0.005	0.01	0.009	3.365	1418	1527	-8.466	4	1414	7	1520	2444	107786	0	0	0
1	123	4	unmapped	UPB_023505	9895	2840	40	41	46	17	36	38	38	44	21	47	1757	1928	1548	80	622	622	698	451	64	0.003	0.006	0.013	0.013	4.867	1138	1314	-8.564	3	1135	8	1306	2407	100247	0	0	0
1	124	4	unmapped	UPB_145095	9960	2850	55	42	48	20	41	39	39	45	22	48	2004	2119	1025	48	631	631	692	455	65	0.002	0.006	0.009	0.009	3.898	1376	1497	-8.838	3	1373	9	1488	3834	169523	0	0	0
1	125	4		NA	10035	2845	65	42	45	20	44	41	41	45	20	44	843	1062	1081	101	638	638	745	542	72	0.005	0.009	0.023	0.031	3.988	206	428	-7.679	1	205	4	424	5436	127380	-50	0	0
1	126	4	unmapped	UPB_153563	10115	2845	25	45	44	13	29	41	41	43	16	37	2004	2343	1182	50	678	678	825	635	76	0.003	0.002	0.012	0.008	2.522	1330	1668	-8.373	4	1326	3	1665	528	28118	0	0	0
1	127	4	unmapped	UPB_111156	10180	2845	65	43	50	26	52	41	41	44	19	43	1231	1268	708	55	602	602	732	784	107	0.003	0.014	0.02	0.024	5.547	631	675	-8.297	2	629	9	666	5950	152102	-50	0	0
1	128	4	unmapped	UPB_093870	10260	2845	40	44	49	18	36	43	43	47	20	42	1915	2051	876	42	565	565	644	502	77	0.001	0.004	0.011	0.011	3.757	1351	1492	Error	1	1350	6	1486	2534	106673	0	0	0
1	129	4	unmapped	UPB_022574	10330	2845	40	43	49	25	51	42	42	45	19	42	1636	1913	825	43	702	702	813	822	101	0.001	0.006	0.021	0.014	5.702	935	1218	-9.867	1	934	7	1211	2573	99476	0	0	0
1	130	4	unmapped	UPB_058988	10400	2860	35	44	65	49	75	41	41	45	21	46	1823	3961	11088	279	730	730	935	1015	108	0.003	0.007	0.014	0.016	5.458	1096	3255	-8.509	3	1093	24	3231	2088	126757	0	0	0
1	131	4	unmapped	UPB_166951	10475	2845	50	42	46	21	45	40	40	44	18	40	15194	15001	3264	21	607	607	739	586	79	0	0	0.001	0.001	3.231	14589	14400	Error	2	14587	6	14394	3680	1200110	0	0	0
1	132	4	unmapped	UPB_166403	10540	2840	35	44	46	23	50	39	39	43	18	41	1997	1900	866	45	653	653	756	563	74	0.004	0.006	0.009	0.011	2.766	1349	1254	-8.07	5	1344	7	1247	1458	60794	0	0	0
1	133	4	unmapped	UPB_064400	10620	2845	40	41	44	18	40	40	40	44	18	40	2261	2223	823	37	708	708	856	637	74	0.001	0.003	0.008	0.007	3.668	1554	1519	Error	1	1553	4	1515	2268	115593	0	0	0
1	134	4	unmapped	UPB_127904	10695	2840	40	38	42	20	47	40	40	44	21	47	1863	1901	906	47	607	607	699	491	70	-0.002	0.002	0.012	0.014	7.184	1254	1296	Error	-2	1256	2	1294	2193	98871	0	0	0
1	135	4	unmapped	UPB_136004	10770	2845	25	37	44	20	45	41	41	43	19	44	1987	1920	701	36	681	681	719	496	68	-0.003	0.002	0.012	0.01	7.005	1302	1242	Error	-4	1306	3	1239	529	23034	0	0	0
1	136	4	unmapped	UPB_049157	10840	2840	30	42	45	16	35	40	40	44	20	45	1923	2023	865	42	625	625	753	1114	147	0.002	0.004	0.002	0.005	4.336	1300	1403	-9.342	2	1298	5	1398	1443	64748	0	0	0
1	137	4	unmapped	UPB_087085	10920	2845	40	39	41	16	39	40	40	44	18	40	2014	2171	967	44	638	638	772	1037	134	-0.001	0.001	0.009	0.008	5.067	1375	1534	Error	-1	1376	1	1533	2141	112884	0	0	0
1	138	4	unmapped	UPB_065628	10990	2845	50	41	46	22	47	39	39	43	16	37	1861	1905	841	44	633	633	668	455	68	0.002	0.006	0.013	0.016	5.251	1230	1279	-9.262	2	1228	7	1272	3688	152423	0	0	0
1	139	4	unmapped	UPB_129048	11060	2845	40	47	50	20	40	39	39	43	17	39	1672	1886	892	47	641	641	1101	4685	425	0.008	0.009	0.012	0.013	3.344	1039	1256	-7.01	8	1031	11	1245	2603	98078	0	0	0
1	140	4	unmapped	UPB_025268	11135	2850	45	38	40	15	37	39	39	45	20	44	3505	3557	1236	34	708	708	1110	4174	376	0	0	0.004	0.004	2.856	2796	2850	Error	-1	2797	1	2849	2078	184963	0	0	0
1	141	4	unmapped	UPB_027480	11210	2840	30	43	47	20	42	39	39	44	18	40	1928	2013	765	38	595	595	688	502	72	0.003	0.006	0.011	0.008	3.617	1337	1426	-8.38	4	1333	8	1418	1514	64407	0	0	0
1	142	4	unmapped	UPB_052539	11280	2840	40	41	48	22	45	40	40	43	14	32	1657	1694	773	45	640	640	673	459	68	0.001	0.008	0.025	0.018	3.999	1018	1062	-9.99	1	1017	8	1054	2472	88107	0	0	0
1	143	4	unmapped	UPB_193979	11355	2845	45	38	40	15	37	40	40	45	19	42	1711	1806	1418	78	656	656	676	461	68	-0.002	0	0.009	0.015	5.566	1053	1150	Error	-2	1055	0	1150	2075	93933	0	0	0
1	144	4	unmapped	UPB_213427	11435	2840	35	38	41	14	34	39	39	44	19	43	1875	1817	767	42	693	693	792	1013	127	-0.001	0.002	0.006	0.007	3.434	1181	1126	Error	-1	1182	2	1124	1320	58141	0	0	0
1	145	4	unmapped	UPB_168739	11500	2840	35	44	52	25	48	41	41	44	17	38	1842	1948	1020	52	658	658	752	984	130	0.003	0.009	0.013	0.01	5.861	1187	1301	-8.624	3	1184	11	1290	1679	62327	0	0	0
1	146	4	unmapped	UPB_033626	11575	2840	30	43	49	22	44	41	41	46	19	41	2144	2219	743	33	694	694	775	482	62	0.001	0.005	0.01	0.008	3.807	1452	1533	-9.502	2	1450	8	1525	1561	70999	0	0	0
1	147	4	unmapped	UPB_068061	11650	2850	50	41	44	17	38	42	42	46	20	43	22771	21500	7374	34	621	621	730	524	71	0	0	0	0	4.323	22149	20881	Error	-1	22150	2	20879	3485	1719979	0	0	0
1	148	4	unmapped	UPB_001501	11720	2845	35	37	42	21	50	42	42	48	21	43	2245	2213	911	41	551	551	668	492	73	-0.003	0	0.011	0.008	4.794	1689	1662	Error	-5	1694	0	1662	1345	70821	0	0	0
1	149	4	unmapped	UPB_229048	11790	2845	65	40	46	20	43	41	41	45	19	42	1168	1336	839	62	619	619	711	511	71	-0.002	0.007	0.028	0.026	4.624	548	722	Error	-1	549	5	717	5541	160345	-50	0	0
1	150	4	unmapped	UPB_167196	11870	2850	50	39	44	19	43	41	41	45	20	44	2655	2873	1618	56	643	643	757	604	79	-0.001	0.001	0.011	0.009	3.725	2010	2233	Error	-2	2012	3	2230	3493	229830	0	0	0
1	151	4	unmapped	UPB_090408	11940	2840	40	40	46	24	52	43	43	48	23	47	1789	2061	1311	63	617	617	724	595	82	-0.003	0.002	0.018	0.012	4.609	1169	1447	Error	-3	1172	3	1444	2375	107165	0	0	0
1	152	4	unmapped	UPB_130004	12015	2840	35	39	39	15	38	39	39	46	23	50	1745	1801	721	40	649	649	706	466	66	0	0	0.013	0.016	4.024	1096	1152	Error	0	1096	0	1152	1252	57642	0	0	0
1	153	4	unmapped	UPB_037577	12090	2850	45	40	43	20	46	39	39	44	18	40	1817	1862	779	41	629	629	697	486	69	0.001	0.003	0.013	0.012	3.22	1189	1237	Error	1	1188	4	1233	2258	96809	0	0	0
1	154	4	unmapped	UPB_231568	12170	2845	40	37	40	16	40	40	40	45	20	44	1565	1638	847	51	631	631	693	484	69	-0.003	0	0.015	0.013	4.596	931	1007	Error	-3	934	0	1007	2059	85188	0	0	0
1	155	4	unmapped	UPB_194070	12235	2845	50	38	43	19	44	39	39	44	19	43	4367	4892	2017	41	595	595	649	426	65	0	0.001	0.003	0.003	3.335	3771	4301	Error	-1	3772	4	4297	3443	391321	0	0	0
1	156	4	unmapped	UPB_232981	12310	2845	35	43	47	19	40	39	39	43	18	41	1998	1956	848	43	601	601	611	424	69	0.003	0.006	0.014	0.013	3.758	1401	1363	-8.448	4	1397	8	1355	1493	62604	0	0	0
1	157	4	unmapped	UPB_063510	12385	2845	35	37	44	19	43	41	41	45	17	37	1866	2210	889	40	603	603	667	465	69	-0.003	0.002	0.01	0.009	4.113	1259	1610	Error	-4	1263	3	1607	1419	70717	0	0	0
1	158	4	unmapped	UPB_135804	12455	2850	35	41	50	24	48	40	40	44	18	40	1706	1673	665	39	598	598	672	484	72	0.001	0.009	0.016	0.014	4.307	1109	1085	Error	1	1108	10	1075	1598	53532	0	0	0
1	159	4	unmapped	UPB_031704	12530	2845	40	41	47	21	44	41	41	45	21	46	1886	1991	1099	55	572	572	767	1476	192	0	0.004	0.019	0.02	3.317	1314	1425	Error	0	1314	6	1419	2454	103532	0	0	0
1	160	4	unmapped	UPB_010500	12600	2850	40	41	45	21	46	39	39	43	18	41	1959	2300	1201	52	616	616	771	1304	169	0.001	0.004	0.009	0.01	3.813	1345	1690	-9.391	2	1343	6	1684	2320	119623	0	0	0
1	161	4	unmapped	UPB_157928	12675	2840	35	37	46	23	50	38	38	45	25	55	1685	1700	749	44	557	557	627	473	75	-0.001	0.007	0.018	0.018	3.992	1127	1151	Error	-1	1128	8	1143	1477	54405	0	0	0
1	162	4	unmapped	UPB_049970	12745	2845	35	37	47	27	57	39	39	46	21	45	1831	1812	725	40	594	594	658	452	68	-0.002	0.007	0.031	0.021	3.802	1235	1226	Error	-2	1237	8	1218	1492	57996	0	0	0
1	163	4	unmapped	UPB_060020	12820	2840	40	41	42	15	35	38	38	44	22	50	1401	1617	846	52	581	581	659	497	75	0.004	0.004	0.009	0.009	5.081	823	1040	-8.095	3	820	4	1036	2166	84065	0	0	0
1	164	4	unmapped	UPB_194791	12895	2845	55	36	38	13	34	38	38	43	19	44	2365	2739	2024	73	631	631	709	548	77	-0.001	0	0.006	0.005	5.611	1732	2108	Error	-2	1734	0	2108	3003	219090	0	0	0
1	165	4	unmapped	UPB_093462	12975	2835	25	41	50	28	56	40	40	45	18	40	2130	2175	704	32	725	725	810	627	77	0.001	0.007	0.008	0.007	3.984	1406	1460	Error	1	1405	10	1450	598	26100	0	0	0
1	166	4	unmapped	UPB_020269	13040	2845	45	40	42	17	40	38	38	40	17	42	2539	2594	982	37	614	614	716	551	76	0.001	0.002	0.006	0.007	3.349	1927	1984	-9.911	2	1925	4	1980	2199	134889	0	0	0
1	167	4	unmapped	UPB_008290	13115	2845	45	34	42	21	50	38	38	41	18	43	2108	2369	995	42	560	560	662	464	70	-0.003	0.002	0.011	0.008	4.094	1544	1813	Error	-4	1548	4	1809	2184	123200	0	0	0
1	168	4	unmapped	UPB_186148	13185	2855	25	44	42	10	23	38	38	43	21	48	1725	1647	715	43	822	822	914	530	57	0.007	0.005	0.013	0.012	4.503	909	829	-7.234	6	903	4	825	498	19764	0	0	0
1	169	4	unmapped	UPB_181113	13255	2850	25	39	42	15	35	39	39	42	17	40	1317	1309	713	54	734	734	793	490	61	0	0.005	0.012	0.021	2.735	583	578	Error	0	583	3	575	501	15710	0	0	0
1	170	4	unmapped	UPB_221431	13335	2845	25	31	38	21	55	39	39	44	23	52	1737	2052	989	48	734	734	835	519	62	-0.008	-0.001	0.022	0.025	2.27	995	1317	Error	-8	1003	-1	1318	459	24618	0	0	0
1	171	4	unmapped	UPB_160937	13400	2840	35	38	41	20	48	38	38	44	23	52	1369	1438	685	47	659	659	769	590	76	0	0.004	0.015	0.012	4.269	710	782	Error	0	710	3	779	1307	46015	0	0	0
1	172	4	unmapped	UPB_134501	13485	2845	45	39	43	20	46	38	38	43	20	46	1615	1774	807	45	544	544	651	528	81	0.001	0.004	0.015	0.013	3.921	1072	1235	Error	1	1071	5	1230	2219	92260	0	0	0
1	173	4	unmapped	UPB_063175	13550	2855	30	38	47	23	48	37	37	42	17	40	1547	1724	1117	64	673	673	758	575	75	0.001	0.01	0.017	0.014	7.497	875	1061	-9.771	1	874	10	1051	1497	55178	0	0	0
1	174	4	unmapped	UPB_102590	13620	2840	65	40	44	19	43	37	37	42	18	42	841	974	624	64	682	682	779	552	70	0.019	0.024	0.024	0.025	5.801	162	299	-5.728	3	159	7	292	5233	116899	-50	0	0
1	175	4	unmapped	UPB_033572	13700	2845	50	37	39	19	48	38	38	41	16	39	1198	1244	624	50	568	568	677	429	63	-0.002	0.001	0.009	0.01	5.076	629	677	Error	-1	630	1	676	3153	99557	0	0	0
1	176	4	unmapped	UPB_204984	13775	2845	50	39	43	21	48	35	35	40	18	45	7566	7977	2895	36	444	444	605	472	78	0.001	0.001	0.002	0.002	2.725	7126	7541	Error	4	7122	8	7533	3452	638154	0	0	0
1	177	4	unmapped	UPB_137675	13840	2840	65	36	39	15	38	37	37	41	19	46	941	1087	686	63	622	622	705	540	76	-0.003	0.004	0.03	0.027	4.641	318	467	Error	-1	319	2	465	4724	130491	-50	0	0
1	178	4	unmapped	UPB_113124	13930	2845	30	38	42	17	40	35	35	41	20	48	1722	2025	1493	73	646	646	699	473	67	0.003	0.005	0.008	0.01	2.345	1079	1386	-8.486	3	1076	7	1379	1349	64787	0	0	0
1	179	4	unmapped	UPB_162186	14000	2855	25	45	46	24	52	36	36	41	20	48	1878	1822	786	43	644	644	808	656	81	0.007	0.008	0.011	0.013	4.349	1243	1188	-7.099	9	1234	10	1178	556	21863	0	0	0
1	180	4	unmapped	UPB_103551	14050	2845	25	29	29	8	27	36	36	42	22	52	911	1272	819	64	638	638	772	592	76	-0.026	-0.011	0.001	0.001	1	266	627	Error	-7	273	-7	634	349	15266	0	0	0
1	181	4	unmapped	UPB_025723	14145	2850	25	43	43	15	34	39	39	43	17	39	1800	1774	894	50	694	694	770	498	64	0.004	0.004	0.011	0.016	5.763	1110	1084	-8.111	4	1106	4	1080	519	21291	0	0	0
1	182	4	unmapped	UPB_201467	14215	2845	50	38	43	23	53	37	37	40	17	42	7536	7688	2141	27	624	624	687	505	73	0	0.001	0.002	0.001	3.686	6913	7070	Error	1	6912	6	7064	3460	615032	0	0	0
1	183	4	unmapped	UPB_013300	14280	2840	65	36	39	17	43	37	37	41	21	51	752	893	697	78	597	597	701	521	74	-0.006	0.007	0.023	0.019	3.675	154	298	Error	-1	155	2	296	4700	107195	-50	0	0
1	184	4	unmapped	UPB_221281	14370	2840	30	33	39	19	48	37	37	42	22	52	894	987	565	57	536	536	630	430	68	-0.011	0.004	0.031	0.029	3.62	354	453	Error	-4	358	2	451	1246	31585	0	0	0
1	185	4	unmapped	UPB_020686	14430	2840	35	37	41	15	36	39	39	43	20	46	1506	1630	974	59	585	585	665	519	78	-0.002	0.002	0.014	0.015	2.316	919	1047	Error	-2	921	2	1045	1311	52154	0	0	0
1	186	4	unmapped	UPB_198570	14500	2840	65	37	45	24	53	39	39	43	20	46	864	910	638	70	568	568	641	476	74	-0.007	0.018	0.037	0.035	4.598	294	348	Error	-2	296	6	342	5367	109195	-50	0	0
1	187	4	unmapped	UPB_065812	14585	2850	50	39	40	15	37	37	37	43	21	48	1657	1814	982	54	495	495	616	472	76	0.002	0.002	0.009	0.011	3.458	1164	1322	-9.182	2	1162	3	1319	3192	145119	0	0	0
1	188	4	unmapped	UPB_075549	14645	2840	65	37	41	19	46	39	39	44	21	47	728	817	556	68	532	532	642	489	76	-0.01	0.007	0.032	0.031	3.455	194	287	Error	-2	196	2	285	4968	98070	-50	0	0
1	189	4	unmapped	UPB_123596	14720	2835	30	33	40	21	52	40	40	45	20	44	981	1074	600	55	623	623	709	545	76	-0.02	0	0.022	0.028	7.812	351	451	Error	-7	358	0	451	1269	34371	0	0	0
1	190	4	unmapped	UPB_087445	14800	2845	40	38	43	20	46	38	38	42	18	42	1572	1557	666	42	546	546	703	969	137	0	0.005	0.022	0.019	4.856	1026	1016	Error	0	1026	5	1011	2240	80968	0	0	0
1	191	4	unmapped	UPB_200084	14865	2840	65	38	43	21	48	37	37	42	19	45	793	828	570	68	604	604	750	800	106	0.005	0.027	0.029	0.029	4.503	190	230	-7.562	1	189	6	224	5108	99407	-50	0	0
1	192	4	unmapped	UPB_071849	14940	2840	65	37	40	15	37	37	37	42	18	42	828	939	656	69	652	652	767	568	74	0	0.01	0.028	0.026	4.787	176	290	Error	0	176	3	287	4851	112693	-50	0	0
1	193	4	unmapped	UPB_183923	15030	2840	25	40	47	23	48	34	34	40	18	45	1851	1735	479	27	876	876	910	567	62	0.006	0.015	0.014	0.014	3.441	981	872	-7.344	6	975	13	859	568	20815	0	0	0
1	194	4	unmapped	UPB_205661	15085	2840	65	40	42	18	42	38	38	42	18	42	773	860	614	71	651	651	717	476	66	0.016	0.019	0.021	0.021	3.539	124	213	-5.931	2	122	4	209	5012	103241	-50	0	0
1	195	4	unmapped	UPB_188759	15160	2840	65	38	40	16	40	37	37	40	16	40	777	929	646	69	554	554	647	549	84	0.004	0.008	0.017	0.022	4.552	224	378	-7.801	1	223	3	375	4813	111464	-50	0	0
1	196	4	unmapped	UPB_214014	15240	2845	50	37	41	20	48	38	38	42	20	47	1707	1807	836	46	571	571	680	663	97	-0.001	0.002	0.005	0.006	5.447	1135	1239	Error	-1	1136	3	1236	3243	144533	0	0	0
1	197	4	unmapped	UPB_170314	15305	2840	65	36	40	16	40	37	37	42	19	45	848	933	731	78	565	565	667	516	77	-0.004	0.008	0.018	0.021	3.557	282	371	Error	-1	283	3	368	4828	111917	-50	0	0
1	198	4	unmapped	UPB_010768	15385	2850	50	38	45	24	53	38	38	43	20	46	1207	1519	2340	154	549	549	620	502	80	0	0.007	0.032	0.028	5.677	658	977	Error	0	658	7	970	3588	121502	0	0	0
1	199	4	unmapped	UPB_163159	15465	2845	55	41	46	20	43	37	37	42	21	50	17547	17024	4151	24	580	580	661	493	74	0	0.001	0.001	0.001	2.856	16971	16453	Error	4	16967	9	16444	3645	1361911	0	0	0
1	200	4	unmapped	UPB_104113	15525	2840	65	39	44	19	43	37	37	42	20	47	791	872	599	68	535	535	628	474	75	0.008	0.021	0.027	0.036	4.449	258	344	-7	2	256	7	337	5225	104593	-50	0	0
1	201	4		NA	15600	2840	65	36	40	17	42	37	37	42	20	47	503	579	436	75	510	510	614	470	76	0.143	0.043	0.038	0.037	4.42	-8	72	-2.807	-1	-7	3	69	4777	69434	-50	0	0
1	202	4	unmapped	UPB_179806	15680	2845	50	34	41	21	51	35	35	39	17	43	1802	1877	957	50	626	626	650	491	75	-0.001	0.005	0.011	0.009	5.017	1175	1257	Error	-1	1176	6	1251	3247	150155	0	0	0
1	203	4	unmapped	UPB_054466	15750	2840	35	38	42	15	35	35	35	39	16	41	1434	1448	682	47	631	631	703	598	85	0.004	0.009	0.011	0.015	2.132	806	824	-8.064	3	803	7	817	1337	46349	0	0	0
1	204	4	unmapped	UPB_151133	15825	2835	35	37	41	21	51	38	38	42	17	40	994	1042	508	48	616	616	703	437	62	-0.003	0.007	0.028	0.041	4.83	377	429	Error	-1	378	3	426	1305	33328	0	0	0
1	205	4	unmapped	UPB_206294	15890	2840	65	38	42	19	45	38	38	43	19	44	771	885	636	71	572	572	647	448	69	0	0.013	0.032	0.03	4.65	199	317	Error	0	199	4	313	5015	106236	-50	0	0
1	206	4	unmapped	UPB_140115	15975	2840	35	40	43	15	34	37	37	41	20	48	1416	1405	634	45	516	516	595	480	80	0.003	0.007	0.011	0.012	4.314	903	895	-8.229	3	900	6	889	1370	44969	0	0	0
1	207	4	unmapped	UPB_094093	16045	2845	50	39	42	15	35	37	37	41	17	41	2121	2163	928	42	505	505	604	463	76	0.001	0.003	0.009	0.008	3.576	1618	1663	-9.658	2	1616	5	1658	3385	173075	0	0	0
1	208	4	unmapped	UPB_150877	16120	2850	30	34	39	20	51	37	37	41	19	46	1156	1211	597	49	645	645	817	1224	149	-0.006	0.004	0.023	0.023	2.084	508	568	Error	-3	511	2	566	1256	38737	0	0	0
1	209	4	unmapped	UPB_173508	16190	2840	30	38	40	18	45	38	38	42	18	42	1192	1111	539	48	567	567	698	955	136	0	0.004	0.016	0.016	2.536	625	546	Error	0	625	2	544	1287	35565	0	0	0
1	210	4	unmapped	UPB_057068	16270	2845	45	36	42	21	50	39	39	43	18	41	1823	1763	729	41	588	588	631	455	72	-0.002	0.003	0.02	0.023	5.751	1232	1178	Error	-3	1235	3	1175	2178	91677	0	0	0
1	211	4	unmapped	UPB_093298	16340	2850	25	35	32	12	37	41	41	45	20	44	1741	1669	791	47	625	625	722	527	72	-0.005	-0.009	0.007	0.007	1.197	1110	1035	Error	-6	1116	-9	1044	378	20024	0	0	0
1	212	4	unmapped	UPB_090138	16415	2840	45	41	46	18	39	39	39	43	18	41	1592	1634	726	44	541	541	634	492	77	0.002	0.006	0.018	0.022	3.273	1053	1100	-9.038	2	1051	7	1093	2404	84960	0	0	0
1	213	4	unmapped	UPB_073893	16490	2850	50	36	40	16	40	35	35	39	18	46	3504	3663	1493	40	627	627	663	390	58	0	0.002	0.003	0.003	3.613	2878	3041	Error	1	2877	5	3036	3233	293051	0	0	0
1	214	4	unmapped	UPB_134010	16565	2845	30	36	39	19	48	33	33	37	16	43	1296	1324	580	43	526	526	567	413	72	0.004	0.008	0.011	0.013	6.067	773	804	-8.004	3	770	6	798	1239	42379	0	0	0
1	215	4	unmapped	UPB_146257	16635	2830	25	35	36	10	27	35	35	41	19	46	1825	1915	941	49	625	625	801	601	75	0	0.001	0.004	0.005	2.075	1200	1291	Error	0	1200	1	1290	435	22975	0	0	0
1	216	4	unmapped	UPB_037554	16700	2840	65	39	42	16	38	38	38	42	16	38	800	886	555	62	521	521	612	483	78	0.004	0.011	0.023	0.022	3.693	280	369	-8.124	1	279	4	365	5032	106272	-50	0	0
1	217	4	unmapped	UPB_056702	16785	2855	40	35	38	18	47	37	37	40	16	40	1121	1257	883	70	517	517	591	450	76	-0.003	0.001	0.025	0.023	2.904	602	741	Error	-2	604	1	740	1980	65379	0	0	0
1	218	4	unmapped	UPB_171208	16860	2845	35	38	43	17	39	37	37	42	20	47	1456	1469	658	44	548	548	605	449	74	0.001	0.007	0.018	0.012	5.384	909	927	-9.827	1	908	6	921	1360	46997	0	0	0
1	219	4	unmapped	UPB_011470	16930	2840	35	39	40	11	27	37	37	43	21	48	1333	1281	664	51	542	542	654	465	71	0.003	0.004	0.016	0.014	4.276	793	742	-8.628	2	791	3	739	1273	41004	0	0	0
1	220	4	unmapped	UPB_194600	17000	2845	50	33	38	15	39	37	37	41	18	43	1391	1407	718	51	620	620	685	498	72	-0.005	0.001	0.021	0.016	4.907	767	788	Error	-4	771	1	787	3077	112572	0	0	0
1	221	4	unmapped	UPB_200454	17065	2840	65	37	40	18	45	37	37	40	16	40	870	948	662	69	633	633	685	510	74	0	0.01	0.013	0.013	4.034	237	318	Error	0	237	3	315	4766	113736	-50	0	0
1	222	4	unmapped	UPB_063067	17135	2840	65	37	41	19	46	36	36	40	17	42	789	895	558	62	606	606	732	1034	141	0.005	0.017	0.02	0.019	5.02	184	294	-7.516	1	183	5	289	4901	107363	-50	0	0
1	223	4	unmapped	UPB_208011	17220	2850	35	35	39	13	33	36	36	40	17	42	1209	1170	567	48	566	566	748	1170	156	-0.002	0.005	0.02	0.021	4.641	642	607	Error	-1	643	3	604	1250	37429	0	0	0
1	224	4	unmapped	UPB_046333	17305	2840	35	38	42	23	54	38	38	42	17	40	1285	1327	802	60	515	515	636	495	77	0	0.005	0.014	0.013	4.757	770	816	Error	0	770	4	812	1347	42472	0	0	0
1	225	4	unmapped	UPB_125428	17370	2840	40	40	44	17	38	36	36	42	18	42	1173	1220	641	52	503	503	604	462	76	0.006	0.011	0.018	0.017	3.162	674	725	-7.388	4	670	8	717	2272	63434	0	0	0
1	226	4	unmapped	UPB_008411	17450	2845	30	41	47	26	55	36	36	40	19	47	1516	1482	574	38	568	568	708	564	79	0.005	0.012	0.015	0.021	4.86	953	925	-7.567	5	948	11	914	1499	47416	0	0	0
1	227	4	unmapped	UPB_065250	17515	2855	45	37	43	21	48	37	37	42	20	47	1283	1393	732	52	569	569	611	455	74	0	0.007	0.016	0.014	3.691	714	830	Error	0	714	6	824	2242	72418	0	0	0
1	228	4	unmapped	UPB_214879	17575	2840	65	37	39	15	38	37	37	42	21	50	881	915	580	63	578	578	659	504	76	0	0.006	0.023	0.023	3.638	303	339	Error	0	303	2	337	4668	109754	-50	0	0
1	229	4	unmapped	UPB_044598	17650	2840	65	37	40	20	50	38	38	41	18	43	810	879	596	67	579	579	668	542	81	-0.004	0.007	0.024	0.026	4.376	230	302	Error	-1	231	2	300	4789	105482	-50	0	0
1	230	4	unmapped	UPB_206047	17725	2840	65	37	40	17	42	38	38	43	20	46	723	785	496	63	517	517	584	432	73	-0.005	0.007	0.034	0.037	4.377	205	270	Error	-1	206	2	268	4846	94246	-50	0	0
1	231	4	unmapped	UPB_022239	17800	2845	35	34	41	20	48	38	38	41	17	41	877	1071	675	63	521	521	577	455	78	-0.011	0.005	0.051	0.043	2.466	352	553	Error	-4	356	3	550	1318	34272	0	0	0
1	232	4	unmapped	UPB_136209	17895	2840	30	34	37	15	40	34	34	40	19	47	964	1087	665	61	616	616	690	482	69	0	0.006	0.017	0.015	4.078	348	474	Error	0	348	3	471	1175	34792	0	0	0
1	233	4	unmapped	UPB_105725	17955	2845	30	38	45	25	55	36	36	39	16	41	1405	1277	602	47	528	528	702	692	98	0.002	0.012	0.014	0.017	5.848	879	758	-8.776	2	877	9	749	1436	40868	0	0	0
1	234	4	unmapped	UPB_134431	18035	2850	30	36	41	18	43	36	36	40	17	42	1102	1074	634	59	563	563	691	566	81	0	0.01	0.029	0.029	3.263	539	516	Error	0	539	5	511	1302	34372	0	0	0
1	235	4	unmapped	UPB_090380	18100	2845	55	38	46	24	52	34	34	37	15	40	7829	8097	2144	26	557	557	675	543	80	0.001	0.002	0.002	0.002	3.743	7276	7552	Error	4	7272	12	7540	3683	647740	0	0	0
1	236	4		NA	18160	2840	65	36	40	18	45	36	36	38	15	39	475	687	934	135	579	579	670	488	72	0	0.037	0.031	0.032	4.647	-104	112	Error	0	-104	4	108	4837	82388	-50	0	0
1	237	4	unmapped	UPB_162439	18250	2855	45	35	37	14	37	33	33	36	14	38	1446	1554	697	44	535	535	602	431	71	0.002	0.004	0.007	0.01	4.977	913	1023	-8.831	2	911	4	1019	1934	80786	0	0	0
1	238	4	unmapped	UPB_172726	18320	2845	55	34	36	16	44	33	33	36	15	41	17261	17017	3483	20	435	435	536	400	74	0	0	0	0	3.358	16827	16585	Error	1	16826	3	16582	2891	1361385	0	0	0
1	239	4	unmapped	UPB_224105	18380	2840	65	33	38	16	42	34	34	38	19	50	857	899	545	60	469	469	566	416	73	-0.003	0.009	0.019	0.02	4.465	387	434	Error	-1	388	4	430	4510	107828	-50	0	0
1	240	4	unmapped	UPB_171980	18455	2840	65	35	39	17	43	36	36	39	17	43	671	749	503	67	537	537	602	424	70	-0.007	0.014	0.023	0.029	4.597	133	215	Error	-1	134	3	212	4662	89935	-50	0	0
1	241	4	unmapped	UPB_008878	18540	2855	30	37	38	18	47	34	34	39	17	43	828	1079	567	52	488	488	564	438	77	0.009	0.007	0.03	0.023	5.915	343	595	-6.824	3	340	4	591	1219	34522	0	0	0
1	242	4	unmapped	UPB_218907	18615	2840	40	32	34	15	44	35	35	38	17	44	1366	1382	722	52	474	474	553	454	82	-0.003	-0.001	0.012	0.017	6.418	889	907	Error	-3	892	-1	908	1789	71881	0	0	0
1	243	4	unmapped	UPB_077931	18675	2845	40	38	48	30	62	34	34	38	16	42	1185	1261	758	60	508	508	660	550	83	0.006	0.019	0.034	0.029	6.74	681	767	-7.403	4	677	14	753	2492	65553	0	0	0
1	244	4	unmapped	UPB_169211	18750	2845	35	34	35	14	40	34	34	39	18	46	1301	1267	583	46	589	589	729	611	83	0	0.001	0.015	0.015	5.548	712	679	Error	0	712	1	678	1110	40552	0	0	0
1	245	4	unmapped	UPB_150058	18830	2845	50	35	40	24	60	36	36	40	19	47	1090	1136	651	57	595	595	750	616	82	-0.002	0.007	0.031	0.022	5.098	494	545	Error	-1	495	4	541	3231	90899	0	0	0
1	246	4	unmapped	UPB_066910	18920	2835	25	39	43	23	53	32	32	38	21	55	855	937	619	66	813	813	914	582	63	0.167	0.089	0.071	0.045	3.055	49	135	-2.585	7	42	11	124	519	11247	0	0	0
1	247	4	unmapped	UPB_076525	18970	2840	65	33	39	19	48	35	35	40	19	47	756	861	662	76	570	570	662	466	70	-0.011	0.014	0.024	0.024	4.134	184	295	Error	-2	186	4	291	4673	103350	-50	0	0
1	248	4	unmapped	UPB_174190	19055	2840	40	34	37	16	43	34	34	40	21	52	1024	1088	516	47	472	472	571	461	80	0	0.005	0.009	0.011	6.865	552	619	Error	0	552	3	616	1902	56564	0	0	0
1	249	4	unmapped	UPB_226727	19130	2835	25	37	38	14	36	35	35	42	22	52	1397	1475	997	67	622	622	742	494	66	0.003	0.004	0.02	0.013	3.755	777	856	-8.598	2	775	3	853	453	17703	0	0	0
1	250	4	unmapped	UPB_088100	19200	2845	50	32	37	18	48	33	33	38	18	47	1373	1603	951	59	631	631	631	408	64	-0.001	0.004	0.012	0.016	5.238	741	976	Error	-1	742	4	972	2921	128213	0	0	0
1	251	4	unmapped	UPB_096633	19260	2840	65	33	36	20	55	33	33	39	19	48	612	765	518	67	555	555	604	447	74	0	0.014	0.025	0.03	5.301	57	213	Error	0	57	3	210	4341	91792	-50	0	0
1	252	4	NegativeControl	(-)3xSLv1	19345	2845	45	39	42	20	47	35	35	41	23	56	1539	1693	990	58	588	588	721	781	108	0.004	0.006	0.014	0.014	3.445	955	1112	-7.893	4	951	7	1105	2168	88032	0	0	0
1	253	4	unmapped	UPB_124063	19410	2845	30	35	37	17	45	34	34	36	12	33	1149	1205	772	64	684	684	858	923	107	0.002	0.006	0.006	0.01	4.808	466	524	-8.861	1	465	3	521	1194	38548	0	0	0
1	254	4	unmapped	UPB_134334	19480	2840	65	35	41	20	48	35	35	38	16	42	676	845	686	81	539	539	643	509	79	0	0.02	0.025	0.021	3.968	137	312	Error	0	137	6	306	4863	101376	-50	0	0
1	255	4	unmapped	UPB_228804	19570	2840	45	34	39	17	43	35	35	39	17	43	1184	1176	593	50	534	534	613	460	75	-0.002	0.006	0.023	0.025	5.222	649	646	Error	-1	650	4	642	2016	61155	0	0	0
1	256	4	unmapped	UPB_126196	19630	2845	60	33	37	14	37	33	33	37	17	45	822	850	508	59	584	584	656	461	70	0	0.015	0.021	0.022	4.527	238	270	Error	0	238	4	266	4396	101945	0	0	0
1	257	4	unmapped	UPB_069539	19700	2830	30	34	38	16	42	34	34	39	23	58	567	785	577	73	667	667	764	542	70	0	0.034	0.015	0.015	2.424	-100	122	Error	0	-100	4	118	1222	25106	0	0	0
1	258	4	unmapped	UPB_208875	19785	2850	40	33	39	21	53	34	34	37	16	43	1160	1243	587	47	518	518	638	511	80	-0.002	0.007	0.011	0.014	3.623	641	730	Error	-1	642	5	725	2021	64626	0	0	0
1	259	4	unmapped	UPB_144052	19860	2850	30	37	39	16	41	33	33	38	19	50	1218	1208	622	51	543	543	578	428	74	0.006	0.009	0.013	0.013	3.623	679	671	-7.399	4	675	6	665	1234	38652	0	0	0
1	260	4	unmapped	UPB_096678	19920	2840	65	32	36	15	41	33	33	38	17	44	803	868	581	66	594	594	688	503	73	-0.005	0.011	0.027	0.024	3.415	208	277	Error	-1	209	3	274	4274	104207	-50	0	0
1	261	4	unmapped	UPB_164818	20015	2845	35	33	39	21	53	34	34	37	15	40	1098	1099	590	53	553	553	646	471	72	-0.002	0.009	0.022	0.025	9.933	544	551	Error	-1	545	5	546	1235	35171	0	0	0
1	262	4	unmapped	UPB_063938	20065	2840	65	34	39	20	51	32	32	37	15	40	814	923	628	68	571	571	648	461	71	0.008	0.02	0.023	0.025	4.302	245	359	-6.925	2	243	7	352	4735	110723	-50	0	0
1	263	4	unmapped	UPB_228637	20140	2840	65	32	38	20	52	31	31	35	17	48	736	786	526	66	531	531	632	464	73	0.005	0.027	0.025	0.028	5.486	206	262	-7.679	1	205	7	255	4597	94297	-50	0	0
1	264	4	unmapped	UPB_036573	20215	2840	65	35	40	19	47	31	31	35	17	48	730	863	601	69	491	491	613	472	76	0.017	0.024	0.033	0.032	3.981	243	381	-5.901	4	239	9	372	4784	103568	-50	0	0
1	265	4	unmapped	UPB_203021	20285	2840	65	33	38	21	55	32	32	38	18	47	736	856	627	73	565	565	647	526	81	0.006	0.021	0.03	0.027	4.143	172	297	-7.418	1	171	6	291	4535	102750	-50	0	0
1	266	4	DarkCorner	DarkCorner	20375	2845	50	35	39	16	41	32	32	37	19	51	1763	1788	775	43	549	549	594	428	72	0.002	0.006	0.005	0.008	4.232	1217	1246	-8.661	3	1214	7	1239	3150	143075	0	0	0
1	267	4	DarkCorner	DarkCorner	20450	2845	50	31	34	14	41	32	32	36	16	44	1803	1917	847	44	526	526	600	502	83	-0.001	0.001	0.007	0.008	2.649	1276	1393	Error	-1	1277	2	1391	2755	153339	0	0	0
1	1	5	DarkCorner	DarkCorner	910	2910	45	35	44	22	50	34	34	38	18	47	1739	1817	907	49	462	462	542	418	77	0.001	0.007	0.009	0.012	3.851	1278	1365	Error	1	1277	10	1355	2273	94504	0	0	0
1	2	5	DarkCorner	DarkCorner	980	2910	45	32	36	15	41	33	33	38	18	47	1710	1789	757	42	419	419	523	430	82	-0.001	0.002	0.013	0.011	3.733	1290	1373	Error	-1	1291	3	1370	1894	93003	0	0	0
1	3	5	unmapped	UPB_230729	1055	2915	45	37	42	19	45	36	36	39	17	43	992	1074	676	62	465	465	539	426	79	0.002	0.01	0.021	0.026	6.873	528	615	-9.042	1	527	6	609	2166	55838	0	0	0
1	4	5	unmapped	UPB_040930	1120	2915	45	35	37	16	43	33	33	37	15	40	1202	1195	621	51	536	536	643	499	77	0.003	0.006	0.013	0.011	4.466	668	663	-8.379	2	666	4	659	1921	62148	0	0	0
1	5	5	unmapped	UPB_187012	1210	2910	25	36	39	15	38	33	33	37	18	48	1431	1324	459	34	554	554	655	497	75	0.003	0.008	0.013	0.02	10.365	880	776	-8.191	3	877	6	770	462	15885	0	0	0
1	6	5	unmapped	UPB_156513	1285	2915	65	35	43	23	53	34	34	37	18	48	704	818	622	76	564	564	648	499	77	0.007	0.035	0.033	0.028	4.409	141	263	-7.129	1	140	9	254	5103	98168	-50	0	0
1	7	5	unmapped	UPB_172340	1360	2920	30	35	42	22	52	36	36	39	19	48	1243	1258	686	54	612	612	639	450	70	-0.002	0.009	0.03	0.037	6.511	630	652	Error	-1	631	6	646	1340	40269	0	0	0
1	8	5	unmapped	UPB_073963	1425	2905	35	38	42	25	59	33	33	38	19	50	1523	2020	1958	96	501	501	589	447	75	0.005	0.006	0.006	0.009	3.161	1027	1528	-7.675	5	1022	9	1519	1351	64634	0	0	0
1	9	5	unmapped	UPB_079332	1500	2915	65	35	40	18	45	33	33	38	19	50	1438	1643	1366	83	542	542	697	589	84	0.002	0.006	0.011	0.011	4.441	898	1108	-8.807	2	896	7	1101	4783	197112	0	0	0
1	10	5	unmapped	UPB_011252	1575	2915	65	33	38	18	47	34	34	39	18	46	855	941	592	62	644	644	798	579	72	-0.005	0.013	0.025	0.027	4.101	210	301	Error	-1	211	4	297	4558	112951	-50	0	0
1	11	5	unmapped	UPB_190161	1650	2915	65	34	38	17	44	34	34	38	18	47	723	831	631	75	566	566	692	542	78	0	0.015	0.023	0.023	5.129	157	269	Error	0	157	4	265	4608	99744	-50	0	0
1	12	5	unmapped	UPB_133414	1715	2910	50	35	43	23	53	34	34	37	19	51	1732	1875	883	47	577	577	667	496	74	0.001	0.007	0.01	0.01	4.622	1156	1307	Error	1	1155	9	1298	3402	149975	0	0	0
1	13	5	unmapped	UPB_014759	1785	2910	25	39	51	25	49	35	35	42	22	52	1101	1255	770	61	686	686	1183	4704	397	0.01	0.028	0.015	0.02	3.557	419	585	-6.697	4	415	16	569	615	15061	0	0	0
1	14	5	unmapped	UPB_046555	1855	2910	35	31	37	19	51	35	35	40	19	47	1155	1084	539	49	517	517	839	3483	415	-0.006	0.004	0.029	0.02	5.773	634	569	Error	-4	638	2	567	1182	34684	0	0	0
1	15	5	NegativeControl	(-)3xSLv1	1925	2905	25	37	41	24	58	33	33	38	18	47	2041	1966	1016	51	828	828	834	572	68	0.003	0.007	0.018	0.013	13.094	1217	1146	-8.244	4	1213	8	1138	489	23594	0	0	0
1	16	5	unmapped	UPB_157935	2015	2915	65	34	38	16	42	34	34	38	18	47	817	990	1016	102	621	621	762	675	88	0	0.011	0.028	0.023	4.408	196	373	Error	0	196	4	369	4535	118844	-50	0	0
1	17	5	unmapped	UPB_089401	2080	2905	45	34	39	22	56	34	34	38	16	42	1274	1296	741	57	572	572	656	473	72	0	0.007	0.019	0.027	3.71	702	729	Error	0	702	5	724	2030	67396	0	0	0
1	18	5	unmapped	UPB_055692	2165	2925	25	31	33	11	33	37	37	43	23	53	1505	1503	1002	66	694	694	801	557	69	-0.007	-0.005	0.011	0.008	5.904	805	805	Error	-6	811	-4	809	391	18038	0	0	0
1	19	5	unmapped	UPB_023425	2230	2905	30	37	38	17	44	33	33	36	16	44	1022	1147	503	43	532	532	667	507	76	0.008	0.008	0.019	0.025	4.165	494	620	-6.937	4	490	5	615	1206	36697	0	0	0
1	20	5	unmapped	UPB_204414	2310	2915	65	39	44	22	50	33	33	37	17	45	695	823	553	67	555	555	677	547	80	0.043	0.041	0.032	0.04	3.857	146	279	-4.544	6	140	11	268	5265	98789	-50	0	0
1	21	5	unmapped	UPB_163677	2365	2905	35	36	40	18	45	33	33	36	15	41	1265	1367	827	60	464	464	624	546	87	0.004	0.008	0.013	0.015	4.594	804	910	-8.061	3	801	7	903	1282	43747	0	0	0
1	22	5	unmapped	UPB_069963	2455	2915	65	34	38	19	50	34	34	38	16	42	955	968	535	55	557	557	639	496	77	0	0.01	0.019	0.019	4.415	398	415	Error	0	398	4	411	4542	116169	-50	0	0
1	23	5	unmapped	UPB_066763	2525	2910	40	37	40	17	42	35	35	39	16	41	1548	1618	748	46	570	570	676	514	76	0.002	0.005	0.011	0.011	3.937	980	1053	-8.934	2	978	5	1048	2081	84122	0	0	0
1	24	5	unmapped	UPB_189796	2595	2915	35	36	40	19	47	33	33	35	13	37	1716	1673	739	44	593	593	673	488	72	0.003	0.006	0.006	0.01	4.87	1126	1087	-8.548	3	1123	7	1080	1295	53524	0	0	0
1	25	5	unmapped	UPB_169158	2670	2910	25	35	35	11	31	34	34	41	25	60	1532	1566	916	58	723	723	779	543	69	0.001	0.001	0.011	0.012	2.205	810	844	-9.66	1	809	1	843	424	18788	0	0	0
1	26	5	unmapped	UPB_217710	2745	2910	40	34	41	21	51	34	34	37	17	45	1284	1327	578	43	552	552	612	435	71	0	0.009	0.009	0.013	5.204	732	782	Error	0	732	7	775	2130	68978	0	0	0
1	27	5	unmapped	UPB_040313	2815	2905	45	37	41	15	36	34	34	38	16	42	1124	1296	647	49	618	618	662	454	68	0.006	0.01	0.022	0.02	3.861	509	685	-7.398	3	506	7	678	2118	67377	0	0	0
1	28	5	unmapped	UPB_125960	2885	2905	40	39	47	25	53	34	34	38	15	39	1181	1193	653	54	570	570	636	473	74	0.008	0.021	0.019	0.026	5.065	616	636	-6.933	5	611	13	623	2420	62011	0	0	0
1	29	5	unmapped	UPB_138240	2970	2915	65	35	39	15	38	34	34	38	17	44	1202	1319	811	61	617	617	730	625	85	0.002	0.007	0.013	0.014	4.165	586	707	-9.192	1	585	5	702	4660	158329	-50	0	0
1	30	5	unmapped	UPB_167552	3035	2910	50	36	41	19	46	34	34	38	18	47	33676	33024	5947	18	748	748	880	735	83	0	0	0	0	3.508	32930	32283	Error	2	32928	7	32276	3284	2641895	0	0	0
1	31	5	unmapped	UPB_078715	3115	2915	65	35	42	22	52	35	35	40	21	52	915	1008	654	64	623	623	726	543	74	0	0.018	0.024	0.024	5.39	292	392	Error	0	292	7	385	5055	120943	-50	0	0
1	32	5	unmapped	UPB_171438	3190	2915	65	36	41	21	51	34	34	40	21	52	867	965	627	64	587	587	675	508	75	0.007	0.019	0.02	0.024	5.979	282	385	-7.129	2	280	7	378	4937	115751	-50	0	0
1	33	5	unmapped	UPB_025199	3260	2895	35	37	41	17	41	34	34	40	22	55	1042	1139	700	61	600	600	758	551	72	0.007	0.013	0.015	0.017	2.819	445	546	-7.203	3	442	7	539	1324	36433	0	0	0
1	34	5	unmapped	UPB_129857	3330	2920	30	43	46	21	45	37	37	40	18	45	1233	1277	615	48	557	557	640	442	69	0.009	0.013	0.032	0.028	3.568	682	729	-6.816	6	676	9	720	1482	40879	0	0	0
1	35	5	unmapped	UPB_170675	3410	2915	65	36	38	15	39	36	36	40	18	45	719	815	492	60	601	601	679	514	75	0	0.009	0.033	0.031	4.016	118	216	Error	0	118	2	214	4589	97821	-50	0	0
1	36	5	unmapped	UPB_025165	3465	2915	35	39	41	11	26	35	35	39	18	46	1315	1321	643	48	665	665	750	527	70	0.006	0.009	0.01	0.013	5.272	654	662	-7.344	4	650	6	656	1298	42256	0	0	0
1	37	5	unmapped	UPB_097011	3555	2915	65	39	44	21	47	35	35	40	18	45	940	959	659	68	665	665	751	550	73	0.015	0.031	0.02	0.025	5.46	279	303	-6.103	4	275	9	294	5240	115130	-50	0	0
1	38	5	unmapped	UPB_181473	3625	2915	65	36	41	20	48	35	35	39	18	46	942	985	617	62	662	662	736	519	70	0.004	0.019	0.024	0.025	4.386	281	329	-8.129	1	280	6	323	4895	118171	-50	0	0
1	39	5	unmapped	UPB_057622	3680	2920	35	33	35	13	37	35	35	40	19	47	1062	1324	831	62	550	550	720	567	78	-0.004	0	0.012	0.01	3.473	510	774	Error	-2	512	0	774	1130	42379	0	0	0
1	40	5	unmapped	UPB_014216	3775	2910	45	33	37	16	43	36	36	40	17	42	1422	1336	671	50	490	490	856	4056	473	-0.003	0.001	0.015	0.011	4.036	929	847	Error	-3	932	1	846	1941	69457	0	0	0
1	41	5	unmapped	UPB_014086	3845	2905	40	38	39	17	43	38	38	42	17	40	1268	1288	704	54	536	536	639	659	103	0	0.001	0.028	0.021	5.544	732	753	Error	0	732	1	752	2042	66976	0	0	0
1	42	5	unmapped	UPB_201728	3915	2915	45	36	42	27	64	35	35	39	15	38	1249	1229	606	49	548	548	609	461	75	0.001	0.01	0.016	0.02	3.797	702	688	-9.453	1	701	7	681	2209	63915	0	0	0
1	43	5	unmapped	UPB_160317	3985	2905	40	35	38	16	42	36	36	40	17	42	1039	1134	692	61	527	527	721	1540	213	-0.002	0.003	0.022	0.021	6.051	511	609	Error	-1	512	2	607	1963	58964	0	0	0
1	44	5	unmapped	UPB_183174	4060	2905	45	37	38	14	36	37	37	41	18	43	1322	1519	841	55	501	501	688	1308	190	0	0.001	0.011	0.013	2.923	821	1019	Error	0	821	1	1018	1986	78981	0	0	0
1	45	5	unmapped	UPB_135210	4140	2915	65	37	42	19	45	37	37	40	17	42	999	1031	696	67	578	578	667	583	87	0	0.011	0.034	0.032	3.879	421	458	Error	0	421	5	453	5002	123722	-50	0	0
1	46	5	unmapped	UPB_121454	4200	2910	40	35	35	14	40	37	37	41	18	43	1206	1218	639	52	619	619	718	658	91	-0.003	-0.003	0.016	0.024	6.156	585	597	Error	-2	587	-2	599	1841	63356	0	0	0
1	47	5	unmapped	UPB_157400	4285	2915	30	36	41	17	41	38	38	42	18	42	1097	1450	1526	105	561	561	619	428	69	-0.004	0.003	0.026	0.028	7.268	534	892	Error	-2	536	3	889	1323	46400	0	0	0
1	48	5	unmapped	UPB_113208	4360	2910	65	38	43	20	46	39	39	43	20	46	947	957	619	64	561	561	632	534	84	-0.003	0.01	0.023	0.024	3.945	385	400	Error	-1	386	4	396	5198	114827	-50	0	0
1	49	5	unmapped	UPB_098452	4425	2915	40	38	40	16	40	38	38	44	22	50	1456	1520	811	53	541	541	669	604	90	0	0.002	0.006	0.009	3.474	915	981	Error	0	915	2	979	2094	79043	0	0	0
1	50	5	unmapped	UPB_101730	4500	2920	35	38	44	19	43	36	36	41	20	48	1592	1576	788	50	575	575	678	531	78	0.002	0.008	0.018	0.013	5.687	1019	1009	-8.99	2	1017	8	1001	1401	50426	0	0	0
1	51	5	unmapped	UPB_124432	4570	2915	55	37	41	15	36	36	36	40	18	45	1710	1788	843	47	573	573	687	506	73	0.001	0.004	0.009	0.008	4.868	1138	1220	Error	1	1137	5	1215	3242	143000	0	0	0
1	52	5	unmapped	UPB_116855	4635	2910	40	37	42	20	47	36	36	39	17	43	964	1213	749	61	618	618	709	512	72	0.003	0.01	0.022	0.02	4.295	347	601	-8.435	1	346	6	595	2206	63058	0	0	0
1	53	5	unmapped	UPB_197861	4720	2910	50	39	44	20	45	37	37	40	15	37	3267	3091	1014	32	621	621	701	515	73	0.001	0.003	0.005	0.004	4.047	2648	2477	Error	2	2646	7	2470	3551	247269	0	0	0
1	54	5	unmapped	UPB_031744	4795	2915	50	37	38	11	28	35	35	38	15	39	1998	2054	883	42	628	628	709	541	76	0.001	0.002	0.005	0.006	4.41	1372	1429	-9.42	2	1370	3	1426	3052	164358	0	0	0
1	55	5	unmapped	UPB_086686	4870	2915	40	36	44	23	52	37	37	39	14	35	1449	1473	563	38	613	613	719	552	76	-0.001	0.008	0.032	0.019	5.044	835	867	Error	-1	836	7	860	2285	76608	0	0	0
1	56	5	unmapped	UPB_233104	4935	2910	55	37	40	15	37	37	37	42	19	45	1337	1345	949	70	597	597	696	496	71	0	0.004	0.015	0.011	4.666	740	751	Error	0	740	3	748	3169	107633	0	0	0
1	57	5	unmapped	UPB_222916	5035	2910	35	37	43	17	39	39	39	44	20	45	1550	2155	1918	89	685	685	779	569	73	-0.002	0.003	0.02	0.02	4.461	863	1474	Error	-2	865	4	1470	1367	68962	0	0	0
1	58	5	unmapped	UPB_165360	5085	2905	25	37	48	32	66	41	41	47	24	51	1105	1104	679	61	658	658	760	575	75	-0.009	0.016	0.014	0.016	3.774	443	453	Error	-4	447	7	446	571	13251	0	0	0
1	59	5	unmapped	UPB_000974	5160	2915	50	37	43	27	62	38	38	43	20	46	1715	1865	989	53	641	641	693	479	69	-0.001	0.004	0.018	0.016	5.564	1073	1229	Error	-1	1074	5	1224	3465	149184	0	0	0
1	60	5	unmapped	UPB_147245	5230	2920	45	39	42	16	38	38	38	42	16	38	1695	1785	989	55	591	591	687	417	60	0.001	0.003	0.011	0.012	2.553	1105	1198	Error	1	1104	4	1194	2175	92795	0	0	0
1	61	5	unmapped	UPB_021663	5310	2910	65	38	41	20	48	38	38	40	16	40	1054	1075	722	67	619	619	735	497	67	0	0.007	0.02	0.018	5.316	435	459	Error	0	435	3	456	4878	129018	-50	0	0
1	62	5	unmapped	UPB_036611	5385	2910	65	37	41	20	48	38	38	43	17	39	914	1114	801	71	614	614	717	515	71	-0.003	0.006	0.023	0.025	6.217	299	503	Error	-1	300	3	500	4969	133678	-50	0	0
1	63	5	unmapped	UPB_011200	5460	2910	65	36	39	16	41	38	38	43	20	46	1095	1262	1029	81	497	497	622	489	78	-0.003	0.001	0.02	0.017	4.798	596	766	Error	-2	598	1	765	4728	151443	-50	0	0
1	64	5	unmapped	UPB_041312	5525	2910	30	44	47	19	40	37	37	41	19	46	1420	1417	763	53	569	569	655	525	80	0.008	0.012	0.02	0.02	3.067	858	858	-6.926	7	851	10	848	1507	45343	0	0	0
1	65	5	unmapped	UPB_224315	5595	2915	40	38	46	21	45	37	37	41	17	41	1660	1858	1099	59	627	627	721	533	73	0.001	0.007	0.012	0.012	4.267	1034	1240	Error	1	1033	9	1231	2378	96614	0	0	0
1	66	5	unmapped	UPB_039865	5690	2920	40	43	47	18	38	38	38	43	21	48	1308	1368	1011	73	626	626	756	557	73	0.007	0.012	0.018	0.024	3.828	687	751	-7.092	5	682	9	742	2434	71155	0	0	0
1	67	5	unmapped	UPB_160832	5745	2910	55	39	44	22	50	36	36	41	20	48	2536	2612	1195	45	636	636	723	526	72	0.002	0.004	0.005	0.007	4.579	1903	1984	-9.307	3	1900	8	1976	3526	208999	0	0	0
1	68	5	unmapped	UPB_203104	5825	2910	65	40	44	21	47	38	38	42	18	42	877	954	672	70	641	641	695	510	73	0.008	0.019	0.027	0.026	5.546	238	319	-6.883	2	236	6	313	5317	114496	-50	0	0
1	69	5	unmapped	UPB_128594	5880	2900	30	42	46	17	36	39	39	43	19	44	1093	1181	807	68	784	784	826	490	59	0.01	0.018	0.026	0.021	3.708	312	404	-6.687	3	309	7	397	1463	37790	0	0	0
1	70	5	unmapped	UPB_223846	5970	2910	40	38	40	18	45	39	39	44	20	45	1435	1405	707	50	652	652	744	530	71	-0.001	0.001	0.011	0.009	4.903	782	754	Error	-1	783	1	753	2076	73042	0	0	0
1	71	5	unmapped	UPB_033478	6050	2910	35	43	43	13	30	38	38	43	18	41	1757	1752	841	48	611	611	672	535	79	0.004	0.004	0.006	0.006	2.767	1151	1146	-7.84	5	1146	5	1141	1380	56077	0	0	0
1	72	5	unmapped	UPB_172331	6110	2920	30	41	42	18	42	39	39	45	20	44	1549	1659	786	47	572	572	652	474	72	0.002	0.003	0.009	0.011	4.32	979	1090	-8.932	2	977	3	1087	1329	53098	0	0	0
1	73	5	unmapped	UPB_010532	6190	2910	65	36	41	19	46	36	36	41	18	43	1050	1231	995	80	610	610	706	546	77	0	0.008	0.014	0.017	4.589	440	626	Error	0	440	5	621	4864	147685	-50	0	0
1	74	5	unmapped	UPB_160309	6255	2895	25	42	45	22	48	36	36	39	18	46	1812	1645	1028	62	758	758	762	521	68	0.006	0.01	0.018	0.04	5.027	1060	896	-7.457	6	1054	9	887	542	19738	0	0	0
1	75	5	unmapped	UPB_003530	6335	2915	40	38	44	20	45	36	36	41	19	46	1483	1514	720	47	581	581	714	682	95	0.002	0.009	0.023	0.023	6.327	904	941	-8.817	2	902	8	933	2269	78722	0	0	0
1	76	5	unmapped	UPB_028457	6410	2910	40	43	43	19	44	39	39	43	20	46	1628	1728	702	40	669	669	862	1081	125	0.004	0.004	0.008	0.011	3.256	963	1063	-7.905	4	959	4	1059	2216	89831	0	0	0
1	77	5	unmapped	UPB_105761	6485	2910	65	38	41	18	43	36	36	41	19	46	1076	1157	653	56	663	663	836	897	107	0.005	0.01	0.028	0.026	4.331	415	499	-7.69	2	413	5	494	4966	138800	-50	0	0
1	78	5	unmapped	UPB_147924	6555	2905	40	38	45	30	66	33	33	40	18	45	1726	1772	969	54	546	546	643	508	79	0.004	0.01	0.008	0.012	3.679	1185	1238	-7.883	5	1180	12	1226	2348	92143	0	0	0
1	79	5	unmapped	UPB_098221	6625	2905	45	34	35	13	37	36	36	43	22	51	1660	1651	760	46	576	576	684	582	85	-0.002	-0.001	0.007	0.007	3.22	1082	1074	Error	-2	1084	-1	1075	1802	85831	0	0	0
1	80	5	unmapped	UPB_131022	6695	2915	35	38	39	9	23	38	38	43	19	44	1789	1653	603	36	572	572	684	571	83	0	0.001	0.007	0.007	1.913	1217	1082	Error	0	1217	1	1081	1244	52893	0	0	0
1	81	5	unmapped	UPB_115218	6770	2910	30	39	41	20	48	37	37	43	23	53	1806	1728	794	45	572	572	681	559	82	0.002	0.003	0.013	0.01	3.386	1236	1160	-9.269	2	1234	4	1156	1302	55289	0	0	0
1	82	5	unmapped	UPB_107604	6850	2910	65	37	42	23	54	37	37	42	20	47	908	971	623	64	712	712	795	554	69	0	0.019	0.021	0.028	5.203	196	264	Error	0	196	5	259	5097	116481	-50	0	0
1	83	5	unmapped	UPB_118082	6910	2915	30	41	44	20	45	37	37	41	18	43	1355	1511	944	62	666	666	772	563	72	0.006	0.008	0.016	0.014	3.462	693	852	-7.428	4	689	7	845	1409	48350	0	0	0
1	84	5	unmapped	UPB_101695	6995	2910	40	34	43	25	58	35	35	39	18	46	1351	1459	736	50	536	536	665	564	84	-0.001	0.009	0.029	0.021	7.442	814	931	Error	-1	815	8	923	2233	75852	0	0	0
1	85	5	unmapped	UPB_012887	7070	2910	65	39	42	19	45	36	36	40	18	45	956	1104	590	53	562	562	645	458	71	0.008	0.011	0.029	0.028	4.619	397	548	-7.037	3	394	6	542	5037	132468	-50	0	0
1	86	5	unmapped	UPB_213680	7140	2915	40	38	43	20	46	37	37	41	19	46	1070	1230	666	54	656	656	755	578	76	0.002	0.01	0.025	0.019	6.308	415	580	-8.693	1	414	6	574	2216	63957	0	0	0
1	87	5	unmapped	UPB_097295	7215	2900	25	36	41	20	48	38	38	41	17	41	1705	1737	889	51	691	691	814	562	69	-0.002	0.003	0.005	0.013	8.064	1012	1049	Error	-2	1014	3	1046	486	20842	0	0	0
1	88	5	unmapped	UPB_004500	7280	2910	40	37	40	21	52	39	39	43	20	46	1632	1741	923	53	590	590	724	567	78	-0.002	0.001	0.017	0.011	3.333	1040	1152	Error	-2	1042	1	1151	2068	90525	0	0	0
1	89	5	unmapped	UPB_001413	7355	2910	45	38	40	14	35	39	39	43	20	46	1494	1547	577	37	592	592	686	529	77	-0.001	0.001	0.017	0.013	3.145	901	956	Error	-1	902	1	955	2072	80467	0	0	0
1	90	5	unmapped	UPB_096104	7435	2905	35	39	42	20	47	38	38	41	17	41	1333	1413	748	52	689	689	773	526	68	0.002	0.006	0.019	0.016	5.091	645	728	-9.331	1	644	4	724	1339	45200	0	0	0
1	91	5	unmapped	UPB_139392	7510	2900	30	38	38	12	31	38	38	43	24	55	1474	1645	847	51	657	657	853	1551	181	0	0	0.005	0.008	3.921	817	988	Error	0	817	0	988	1217	52647	0	0	0
1	92	5	unmapped	UPB_127819	7580	2905	40	36	39	17	43	38	38	43	20	46	1302	1421	670	47	601	601	703	491	69	-0.003	0.001	0.021	0.015	4.37	699	821	Error	-2	701	1	820	2003	73867	0	0	0
1	93	5	unmapped	UPB_136105	7655	2905	45	37	44	24	54	38	38	42	19	45	1216	1447	704	48	589	589	669	479	71	-0.002	0.007	0.024	0.019	4.233	626	864	Error	-1	627	6	858	2271	75263	0	0	0
1	94	5	unmapped	UPB_225383	7725	2905	45	40	43	18	41	37	37	42	21	50	1689	1691	800	47	599	599	671	445	66	0.003	0.005	0.01	0.013	3.311	1093	1098	-8.505	3	1090	6	1092	2233	87950	0	0	0
1	95	5	unmapped	UPB_223603	7800	2910	40	34	36	16	44	37	37	41	19	46	1746	1671	953	57	654	654	727	519	71	-0.003	-0.001	0.027	0.022	7.725	1089	1016	Error	-3	1092	-1	1017	1884	86889	0	0	0
1	96	5	unmapped	UPB_026161	7875	2905	40	39	46	29	63	37	37	41	17	41	2101	2149	934	43	708	708	747	465	62	0.001	0.006	0.01	0.01	6.553	1395	1450	-9.444	2	1393	9	1441	2403	111763	0	0	0
1	97	5	unmapped	UPB_048192	7945	2910	45	37	43	20	46	37	37	40	19	47	2274	2202	736	33	597	597	666	507	76	0	0.004	0.013	0.011	3.555	1677	1611	Error	0	1677	6	1605	2249	114524	0	0	0
1	98	5	unmapped	UPB_032346	8015	2910	40	39	43	17	39	37	37	41	19	46	1652	1689	758	44	580	580	655	445	67	0.002	0.005	0.01	0.012	3.725	1074	1115	-9.066	2	1072	6	1109	2239	87839	0	0	0
1	99	5	unmapped	UPB_215513	8095	2915	40	38	43	20	46	38	38	43	18	41	2053	2249	918	40	597	597	701	479	68	0	0.003	0.01	0.008	3.502	1456	1657	Error	0	1456	5	1652	2252	116926	0	0	0
1	100	5	unmapped	UPB_232223	8165	2910	25	35	38	15	39	38	38	42	17	40	2238	2162	831	38	794	794	875	648	74	-0.002	0	0.008	0.009	2.687	1441	1368	Error	-3	1444	0	1368	455	25947	0	0	0
1	101	5	unmapped	UPB_231963	8240	2905	45	41	46	19	41	38	38	41	19	46	2976	2924	1150	39	764	764	872	618	70	0.001	0.004	0.006	0.007	3.515	2215	2168	-9.526	3	2212	8	2160	2367	152056	0	0	0
1	102	5	unmapped	UPB_212531	8315	2920	30	37	45	23	51	38	38	44	19	43	1537	1664	715	42	736	736	819	591	72	-0.001	0.008	0.008	0.013	6.309	800	935	Error	-1	801	7	928	1427	53255	0	0	0
1	103	5	unmapped	UPB_197601	8395	2910	45	37	42	23	54	39	39	43	18	41	1537	1608	847	52	517	517	682	615	90	-0.002	0.003	0.012	0.013	4.842	1018	1094	Error	-2	1020	3	1091	2183	83628	0	0	0
1	104	5		NA	8460	2910	65	36	41	22	53	38	38	42	18	42	624	640	412	64	651	651	752	612	81	0.074	-0.273	0.037	0.035	4.752	-29	-8	-3.755	-2	-27	3	-11	4915	76852	-50	0	0
1	105	5	unmapped	UPB_195912	8530	2915	40	42	46	21	45	38	38	42	19	45	1633	1723	749	43	650	650	714	508	71	0.004	0.007	0.015	0.016	3.669	987	1081	-7.941	4	983	8	1073	2369	89577	0	0	0
1	106	5	unmapped	UPB_020777	8610	2905	35	36	42	26	61	37	37	43	23	53	2122	2131	822	38	655	655	723	505	69	-0.001	0.003	0.008	0.01	4.777	1466	1481	Error	-1	1467	5	1476	1339	68197	0	0	0
1	107	5	unmapped	UPB_220329	8685	2910	30	43	42	17	40	40	40	44	20	45	1171	1299	685	52	608	608	684	518	75	0.005	0.003	0.015	0.015	4.398	566	693	-7.552	3	563	2	691	1359	41570	0	0	0
1	108	5	unmapped	UPB_033685	8755	2910	65	37	41	19	46	39	39	43	20	46	923	2184	7692	352	590	590	657	446	67	-0.006	0.001	0.028	0.021	4.876	331	1596	Error	-2	333	2	1594	4952	262136	-50	0	0
1	109	5	unmapped	UPB_097503	8825	2910	35	41	46	19	41	38	38	42	20	47	2117	1982	709	35	589	589	635	443	69	0.002	0.006	0.015	0.015	1.906	1531	1401	-8.992	3	1528	8	1393	1456	63431	0	0	0
1	110	5	unmapped	UPB_053165	8900	2910	40	38	46	22	47	38	38	43	20	46	1654	1699	1017	59	591	591	700	942	134	0	0.007	0.028	0.03	3.603	1063	1116	Error	0	1063	8	1108	2399	88340	0	0	0
1	111	5	unmapped	UPB_213629	8975	2910	30	40	49	23	46	38	38	42	20	47	1865	2062	988	47	701	701	793	661	83	0.002	0.008	0.02	0.016	2.826	1166	1372	-9.185	2	1164	11	1361	1583	65979	0	0	0
1	112	5	unmapped	UPB_163119	9045	2905	40	37	42	21	50	37	37	42	21	50	1932	1956	880	44	601	601	719	516	71	0	0.004	0.005	0.007	5.144	1331	1360	Error	0	1331	5	1355	2200	101693	0	0	0
1	113	5	unmapped	UPB_082306	9115	2910	45	44	48	20	41	38	38	42	17	40	2010	1975	900	45	499	499	598	468	78	0.004	0.007	0.011	0.013	5.673	1517	1486	-7.976	6	1511	10	1476	2506	102691	0	0	0
1	114	5	unmapped	UPB_201870	9190	2910	45	39	43	18	41	38	38	42	18	42	1888	1833	824	44	604	604	710	564	79	0.001	0.004	0.006	0.009	5.374	1285	1234	Error	1	1284	5	1229	2215	95315	0	0	0
1	115	5	unmapped	UPB_152816	9265	2900	30	42	43	15	34	38	38	44	20	45	1927	1939	846	43	672	672	802	621	77	0.003	0.004	0.007	0.006	3.503	1259	1272	-8.293	4	1255	5	1267	1372	62050	0	0	0
1	116	5	unmapped	UPB_110162	9345	2910	35	41	49	23	46	38	38	45	21	46	1638	1662	664	39	628	628	725	587	80	0.003	0.011	0.022	0.012	4.982	1013	1045	-8.395	3	1010	11	1034	1556	53174	0	0	0
1	117	5		NA	9410	2910	65	39	42	18	42	39	39	44	19	43	639	697	490	70	638	638	708	494	69	0	0.051	0.033	0.039	5.199	1	62	Error	0	1	3	59	5058	83613	-50	0	0
1	118	5	unmapped	UPB_036601	9485	2915	40	44	49	22	44	40	40	45	18	40	2125	1986	793	39	597	597	655	470	71	0.003	0.006	0.013	0.015	4.06	1532	1398	-8.577	4	1528	9	1389	2534	103246	0	0	0
1	119	5	unmapped	UPB_082562	9560	2910	40	41	46	23	50	39	39	45	21	46	1984	2066	805	38	577	577	666	497	74	0.001	0.005	0.013	0.012	3.029	1409	1496	-9.458	2	1407	7	1489	2406	107435	0	0	0
1	120	5	unmapped	UPB_109545	9630	2905	40	40	49	24	48	41	41	46	20	43	1613	1708	894	52	590	590	652	456	69	-0.001	0.007	0.018	0.016	2.991	1022	1126	Error	-1	1023	8	1118	2547	88809	0	0	0
1	121	5	unmapped	UPB_082485	9705	2915	45	38	41	14	34	40	40	44	18	40	1736	1866	914	48	639	639	668	479	71	-0.002	0.001	0.01	0.013	4.676	1095	1228	Error	-2	1097	1	1227	2124	97024	0	0	0
1	122	5	unmapped	UPB_120228	9780	2910	40	41	47	21	44	40	40	46	21	45	1708	1875	741	39	591	591	652	533	81	0.001	0.005	0.012	0.012	4.93	1118	1291	Error	1	1117	7	1284	2458	97489	0	0	0
1	123	5	unmapped	UPB_143111	9855	2910	35	43	46	20	43	40	40	45	19	42	1961	2008	701	34	587	587	678	457	67	0.002	0.004	0.005	0.007	3.631	1377	1427	-8.839	3	1374	6	1421	1471	64249	0	0	0
1	124	5	unmapped	UPB_157131	9930	2905	40	45	49	20	40	38	38	42	17	40	1795	1815	981	54	623	623	688	475	69	0.006	0.009	0.014	0.01	4.345	1179	1203	-7.387	7	1172	11	1192	2534	94404	0	0	0
1	125	5	unmapped	UPB_167214	10000	2910	50	42	46	21	45	40	40	47	21	44	2081	2276	963	42	669	669	764	528	69	0.001	0.004	0.008	0.009	3.116	1414	1613	-9.464	2	1412	6	1607	3688	182108	0	0	0
1	126	5	unmapped	UPB_229217	10085	2905	25	36	36	13	36	38	38	46	23	50	2050	2019	822	40	805	805	902	567	62	-0.002	-0.002	0.004	0.007	3.714	1243	1212	Error	-2	1245	-2	1214	432	24223	0	0	0
1	127	5	unmapped	UPB_010415	10150	2910	30	43	47	29	61	38	38	43	20	46	1715	1638	779	47	603	603	705	458	64	0.004	0.009	0.007	0.012	4.858	1117	1044	-7.797	5	1112	9	1035	1494	52428	0	0	0
1	128	5	unmapped	UPB_063983	10220	2910	45	39	44	20	45	41	41	44	20	45	2643	2882	1123	38	599	599	634	443	69	-0.001	0.001	0.005	0.006	3.209	2042	2286	Error	-2	2044	3	2283	2295	149840	0	0	0
1	129	5	unmapped	UPB_224182	10290	2910	40	40	45	20	44	40	40	43	18	41	2082	2354	1008	42	612	612	675	501	74	0	0.003	0.012	0.008	4.279	1470	1747	Error	0	1470	5	1742	2362	122397	0	0	0
1	130	5	unmapped	UPB_066285	10370	2915	40	41	48	24	50	41	41	45	19	42	1934	1937	828	42	609	609	730	743	101	0	0.005	0.012	0.012	4.699	1325	1335	Error	0	1325	7	1328	2479	100741	0	0	0
1	131	5	unmapped	UPB_026732	10440	2910	40	42	52	29	55	42	42	47	20	42	3332	3097	1002	32	558	558	706	718	101	0	0.004	0.009	0.008	4.095	2774	2549	Error	0	2774	10	2539	2728	161062	0	0	0
1	132	5	unmapped	UPB_119918	10515	2905	35	45	45	15	33	40	40	44	20	45	2352	2313	939	40	686	686	822	1037	126	0.003	0.003	0.01	0.008	5.276	1671	1632	-8.38	5	1666	5	1627	1452	74010	0	0	0
1	133	5	unmapped	UPB_002615	10590	2910	25	44	42	8	19	38	38	43	16	37	2480	2555	885	34	681	681	913	668	73	0.003	0.002	0.005	0.004	2.743	1805	1878	-8.228	6	1799	4	1874	501	30659	0	0	0
1	134	5	unmapped	UPB_099050	10655	2910	65	42	46	18	39	39	39	42	18	42	1126	1185	766	64	639	639	742	532	71	0.006	0.013	0.018	0.017	4.159	490	553	-7.343	3	487	7	546	5515	142185	-50	0	0
1	135	5	unmapped	UPB_204330	10735	2910	45	40	46	24	52	41	41	45	20	44	5236	5341	1559	29	688	688	755	475	62	0	0.001	0.004	0.003	3.619	4547	4658	Error	-1	4548	5	4653	2386	277708	0	0	0
1	136	5	unmapped	UPB_138569	10800	2915	30	41	50	21	42	41	41	48	24	50	1881	1929	825	42	694	694	773	541	69	0	0.007	0.021	0.018	2.767	1187	1244	Error	0	1187	9	1235	1607	61734	0	0	0
1	137	5	unmapped	UPB_011117	10880	2910	35	40	45	20	44	40	40	46	21	45	2569	2450	844	34	683	683	743	487	65	0	0.003	0.007	0.006	3.328	1886	1772	Error	0	1886	5	1767	1443	78411	0	0	0
1	138	5	unmapped	UPB_225336	10950	2910	40	41	47	25	53	41	41	47	19	40	1662	1747	871	49	680	680	727	538	74	0	0.006	0.019	0.017	5.194	982	1073	Error	0	982	6	1067	2454	90859	0	0	0
1	139	5	unmapped	UPB_161245	11030	2915	40	41	49	25	51	39	39	44	18	40	1854	1756	824	46	645	645	722	540	74	0.002	0.009	0.007	0.011	4.766	1211	1121	-9.24	2	1209	10	1111	2542	91326	0	0	0
1	140	5	unmapped	UPB_174434	11105	2910	45	43	48	21	43	40	40	47	21	44	1386	1531	811	52	576	576	638	433	67	0.004	0.008	0.011	0.015	6.361	813	963	-8.077	3	810	8	955	2503	79590	0	0	0
1	141	5	unmapped	UPB_070406	11175	2905	35	37	41	15	36	39	39	43	21	48	1947	2131	810	38	565	565	643	457	71	-0.001	0.001	0.009	0.007	3.202	1380	1568	Error	-2	1382	2	1566	1310	68185	0	0	0
1	142	5	unmapped	UPB_061743	11240	2905	40	43	48	23	47	40	40	43	17	39	1788	1771	836	47	569	569	649	476	73	0.002	0.007	0.02	0.013	4.254	1222	1210	-8.667	3	1219	8	1202	2501	92104	0	0	0
1	143	5	unmapped	UPB_199564	11325	2900	35	49	48	15	31	40	40	44	16	36	1527	1927	1629	84	551	551	642	486	75	0.009	0.006	0.01	0.009	3.974	985	1384	-6.761	9	976	8	1376	1543	61676	0	0	0
1	144	5	unmapped	UPB_220332	11390	2920	35	36	40	18	45	43	43	46	18	39	1414	1338	539	40	651	651	697	440	63	-0.009	-0.004	0.059	0.054	7.225	756	684	Error	-7	763	-3	687	1283	42809	0	0	0
1	145	5	unmapped	UPB_067995	11465	2910	40	47	57	26	45	39	39	44	20	45	2024	1947	1036	53	619	619	742	567	76	0.006	0.014	0.018	0.016	4.551	1413	1346	-7.456	8	1405	18	1328	2970	101252	0	0	0
1	146	5	unmapped	UPB_124188	11545	2905	35	44	47	20	42	41	41	45	20	44	2038	2091	1122	53	630	630	729	537	73	0.002	0.004	0.01	0.012	4.656	1411	1467	-8.874	3	1408	6	1461	1500	66919	0	0	0
1	147	5	unmapped	UPB_072746	11610	2915	30	43	47	20	42	42	42	47	20	42	1957	1952	690	35	545	545	646	464	71	0.001	0.004	0.007	0.007	4.465	1413	1412	Error	1	1412	5	1407	1491	62474	0	0	0
1	148	5	unmapped	UPB_005909	11690	2905	30	43	50	26	52	41	41	46	22	47	1980	2059	1029	49	610	610	728	561	77	0.001	0.006	0.013	0.016	3.847	1372	1458	-9.42	2	1370	9	1449	1607	65895	0	0	0
1	149	5	unmapped	UPB_129858	11760	2910	30	38	45	15	33	38	38	45	23	51	1809	1724	694	40	658	658	742	590	79	0	0.007	0.027	0.026	2.557	1151	1073	Error	0	1151	7	1066	1453	55173	0	0	0
1	150	5	unmapped	UPB_066928	11835	2905	30	41	44	14	31	39	39	42	19	45	1849	1853	719	38	638	638	733	514	70	0.002	0.004	0.006	0.007	3.156	1213	1220	-9.242	2	1211	5	1215	1402	59305	0	0	0
1	151	5	unmapped	UPB_173346	11905	2910	30	38	40	16	40	40	40	45	20	44	1687	1655	685	41	643	643	730	588	80	-0.002	0	0.015	0.012	3.179	1042	1012	Error	-2	1044	0	1012	1288	52947	0	0	0
1	152	5	unmapped	UPB_158826	11975	2905	30	39	47	24	51	39	39	43	20	46	1771	1911	825	43	683	683	732	495	67	0	0.007	0.043	0.028	3.478	1088	1236	Error	0	1088	8	1228	1515	61138	0	0	0
1	153	5	unmapped	UPB_189622	12050	2910	50	39	42	19	45	39	39	44	20	45	19233	18772	4697	25	669	669	730	501	68	0	0	0.001	0.001	3.199	18564	18106	Error	0	18564	3	18103	3336	1501733	0	0	0
1	154	5	unmapped	UPB_180631	12125	2905	25	39	41	19	46	41	41	43	16	37	2047	2196	696	31	800	800	799	532	66	-0.002	0	0.008	0.009	3.966	1245	1396	Error	-2	1247	0	1396	490	26355	0	0	0
1	155	5	unmapped	UPB_151456	12205	2915	30	38	43	16	37	40	40	44	17	38	1930	1963	916	46	653	653	731	490	67	-0.002	0.002	0.005	0.005	3.779	1275	1313	Error	-2	1277	3	1310	1364	62803	0	0	0
1	156	5	unmapped	UPB_011790	12275	2910	50	36	38	14	36	40	40	43	17	39	1622	1679	1030	61	579	579	625	457	73	-0.004	-0.002	0.014	0.012	3.391	1039	1098	Error	-4	1043	-2	1100	3075	134291	0	0	0
1	157	5	unmapped	UPB_209284	12345	2910	50	38	42	22	52	39	39	42	16	38	17169	17128	3202	18	595	595	625	424	67	0	0	0.001	0.001	3.182	16573	16536	Error	-1	16574	3	16533	3398	1370202	0	0	0
1	158	5	unmapped	UPB_009191	12420	2910	45	38	40	19	47	41	41	44	18	40	2389	2483	888	35	632	632	718	583	81	-0.002	-0.001	0.003	0.004	5.538	1754	1850	Error	-3	1757	-1	1851	2102	129101	0	0	0
1	159	5	unmapped	UPB_065091	12495	2910	45	40	43	14	32	39	39	44	20	45	2335	2448	975	39	598	598	767	661	86	0.001	0.002	0.005	0.005	3.889	1738	1854	Error	1	1737	4	1850	2258	127298	0	0	0
1	160	5	unmapped	UPB_219472	12565	2900	25	45	53	14	26	37	37	41	17	41	1995	1871	643	34	844	844	845	552	65	0.007	0.016	0.012	0.013	2.715	1159	1043	-7.169	8	1151	16	1027	630	22456	0	0	0
1	161	5	unmapped	UPB_126379	12650	2905	25	44	48	18	37	39	39	42	16	38	1926	2510	1370	54	771	771	848	591	69	0.004	0.005	0.017	0.019	3.424	1160	1748	-7.852	5	1155	9	1739	576	30120	0	0	0
1	162	5	unmapped	UPB_121333	12715	2910	30	39	44	22	50	41	41	45	19	42	1807	1956	799	40	615	615	690	553	80	-0.002	0.002	0.011	0.013	4.17	1190	1344	Error	-2	1192	3	1341	1395	62604	0	0	0
1	163	5	unmapped	UPB_160971	12790	2900	35	45	55	30	54	38	38	43	20	46	1882	1759	742	42	604	604	698	539	77	0.005	0.015	0.014	0.012	5.304	1285	1172	-7.512	7	1278	17	1155	1759	56299	0	0	0
1	164	5	unmapped	UPB_093375	12865	2905	30	35	42	21	50	38	38	43	21	48	1748	1680	587	34	537	537	637	471	73	-0.002	0.003	0.013	0.013	3.101	1208	1147	Error	-3	1211	4	1143	1338	53756	0	0	0
1	165	5	unmapped	UPB_174589	12930	2905	35	36	41	16	39	38	38	44	22	50	1905	1935	906	46	660	660	718	501	69	-0.002	0.002	0.011	0.01	4.704	1243	1278	Error	-2	1245	3	1275	1307	61907	0	0	0
1	166	5	unmapped	UPB_109176	13005	2905	40	38	43	17	39	39	39	42	18	42	1862	1928	913	47	632	632	681	490	71	-0.001	0.003	0.011	0.011	5.293	1229	1300	Error	-1	1230	4	1296	2225	100257	0	0	0
1	167	5	unmapped	UPB_055316	13075	2905	45	37	42	18	42	37	37	40	15	37	1989	1994	895	44	535	535	603	428	70	0	0.003	0.007	0.009	3.556	1454	1464	Error	0	1454	5	1459	2195	103696	0	0	0
1	168	5	unmapped	UPB_018719	13155	2905	45	39	42	19	45	38	38	41	16	39	1657	1577	645	40	509	509	618	469	75	0.001	0.004	0.007	0.007	4.139	1149	1072	Error	1	1148	4	1068	2205	82023	0	0	0
1	169	5		NA	13220	2905	65	38	45	26	57	38	38	42	19	45	491	568	449	79	663	663	903	3057	338	0	-0.074	0.027	0.031	3.789	-172	-88	Error	0	-172	7	-95	5399	68211	-50	0	0
1	170	5	unmapped	UPB_010871	13300	2910	40	39	42	18	42	39	39	43	20	46	1519	1534	831	54	637	637	701	446	63	0	0.003	0.007	0.011	5.966	882	900	Error	0	882	3	897	2180	79764	0	0	0
1	171	5	unmapped	UPB_174711	13375	2900	30	41	42	17	40	38	38	44	22	50	1810	1946	835	42	680	680	769	626	81	0.003	0.003	0.014	0.012	3.003	1133	1270	-8.557	3	1130	4	1266	1343	62281	0	0	0
1	172	5	unmapped	UPB_142431	13445	2915	40	36	38	15	39	37	37	41	19	46	1532	1788	1294	72	517	517	629	528	83	-0.001	0.001	0.007	0.009	3.745	1014	1272	Error	-1	1015	1	1271	1993	92994	0	0	0
1	173	5	unmapped	UPB_038858	13515	2910	45	37	42	20	47	38	38	43	20	46	1435	1453	699	48	504	504	607	473	77	-0.001	0.004	0.011	0.014	5.812	930	953	Error	-1	931	4	949	2160	75571	0	0	0
1	174	5	unmapped	UPB_149109	13590	2910	45	37	43	18	41	37	37	41	20	48	1425	1531	672	43	604	604	674	452	67	0	0.006	0.021	0.017	3.635	821	933	Error	0	821	6	927	2220	79619	0	0	0
1	175	5		NA	13660	2905	65	36	39	18	46	37	37	41	19	46	464	547	408	74	645	645	862	1876	217	0.006	-0.02	0.025	0.026	4.179	-182	-96	-7.5	-1	-181	2	-98	4725	65616	-50	0	0
1	176	5	unmapped	UPB_221749	13735	2905	40	38	42	18	42	36	36	40	16	40	1240	1262	681	53	565	565	648	478	73	0.003	0.009	0.021	0.016	4.441	677	703	-8.399	2	675	6	697	2192	65612	0	0	0
1	177	5	unmapped	UPB_020110	13815	2910	35	39	42	17	40	38	38	40	16	40	1580	1684	798	47	632	632	726	638	87	0.001	0.004	0.005	0.008	10.42	949	1056	-9.889	1	948	4	1052	1340	53873	0	0	0
1	178	5	unmapped	UPB_064553	13880	2905	65	39	41	16	39	37	37	40	17	42	1215	1136	745	65	661	661	749	560	74	0.004	0.008	0.016	0.017	3.565	556	479	-8.114	2	554	4	475	4892	136331	-50	0	0
1	179	5	unmapped	UPB_080462	13970	2910	25	36	38	14	36	36	36	37	14	37	861	1189	686	57	697	697	802	581	72	0	0.004	0.022	0.023	2.233	164	494	Error	0	164	2	492	456	14271	0	0	0
1	180	5	unmapped	UPB_229073	14025	2915	45	38	40	16	40	37	37	41	18	43	1675	1663	735	44	601	601	727	558	76	0.001	0.003	0.008	0.009	3.471	1075	1065	Error	1	1074	3	1062	2061	86479	0	0	0
1	181	5	unmapped	UPB_103867	14100	2905	65	38	41	17	41	38	38	42	18	42	798	921	614	66	692	692	783	557	71	0	0.013	0.02	0.019	4.211	106	232	Error	0	106	3	229	4888	110473	-50	0	0
1	182	5	unmapped	UPB_076937	14180	2910	45	37	42	17	40	38	38	42	19	45	2316	2501	1116	44	685	685	682	435	63	-0.001	0.002	0.009	0.008	3.439	1630	1820	Error	-1	1631	4	1816	2168	130027	0	0	0
1	183	5	unmapped	UPB_161963	14240	2905	35	39	46	22	47	39	39	42	23	54	1448	1387	740	53	576	576	692	520	75	0	0.009	0.03	0.022	3.839	872	818	Error	0	872	7	811	1457	44387	0	0	0
1	184	5	unmapped	UPB_069488	14320	2905	65	37	42	20	47	38	38	42	21	50	849	943	600	63	569	569	652	482	73	-0.004	0.011	0.031	0.025	4.938	279	378	Error	-1	280	4	374	4993	113106	-50	0	0
1	185	5	unmapped	UPB_169721	14395	2915	30	36	43	19	44	37	37	41	16	39	986	1050	637	60	571	571	653	491	75	-0.002	0.013	0.015	0.024	5.101	414	485	Error	-1	415	6	479	1361	33593	0	0	0
1	186	5	unmapped	UPB_130508	14465	2905	65	39	43	18	41	38	38	41	18	43	858	897	573	63	631	631	705	540	76	0.004	0.019	0.023	0.021	3.838	228	271	-7.827	1	227	5	266	5152	107583	-50	0	0
1	187	5	unmapped	UPB_080671	14540	2905	65	36	40	17	42	37	37	43	21	48	824	931	656	70	610	610	671	487	72	-0.005	0.009	0.021	0.024	4.261	213	324	Error	-1	214	3	321	4789	111661	-50	0	0
1	188	5	unmapped	UPB_113587	14625	2915	30	42	45	16	35	36	36	42	21	50	1140	1281	774	60	520	520	618	466	75	0.01	0.012	0.02	0.016	4.231	626	770	-6.691	6	620	9	761	1435	40993	0	0	0
1	189	5	unmapped	UPB_188407	14690	2920	30	39	45	20	44	39	39	43	19	44	2229	3378	4061	120	573	573	715	527	73	0	0.002	0.007	0.007	5.367	1656	2811	Error	0	1656	6	2805	1439	108085	0	0	0
1	190	5	unmapped	UPB_067277	14770	2900	35	41	48	20	41	36	36	39	17	43	1243	1362	618	45	658	658	719	523	72	0.009	0.017	0.018	0.018	3.571	590	716	-6.87	5	585	12	704	1533	43594	0	0	0
1	191	5	unmapped	UPB_089693	14830	2910	40	38	43	20	46	36	36	42	19	45	1194	1352	873	64	589	589	724	995	137	0.003	0.009	0.01	0.011	5.368	607	770	-8.241	2	605	7	763	2246	70286	0	0	0
1	192	5	unmapped	UPB_046296	14920	2915	30	39	43	18	41	36	36	40	19	47	1199	1263	613	48	598	598	674	548	81	0.005	0.011	0.016	0.014	3.44	604	672	-7.646	3	601	7	665	1360	40431	0	0	0
1	193	5	unmapped	UPB_067079	14990	2900	25	37	37	19	51	41	41	44	18	40	1788	1592	631	39	740	740	717	522	72	-0.004	-0.005	0.03	0.029	5.637	1044	848	Error	-4	1048	-4	852	442	19105	0	0	0
1	194	5	unmapped	UPB_228152	15050	2905	65	37	41	16	39	38	38	42	19	45	761	828	618	74	691	691	719	486	67	-0.014	0.022	0.025	0.027	4.121	69	140	Error	-1	70	3	137	4890	99326	-50	0	0
1	195	5	unmapped	UPB_084423	15135	2910	50	37	45	23	51	37	37	40	15	37	1290	1248	785	62	520	520	589	404	68	0	0.011	0.017	0.023	3.956	770	736	Error	0	770	8	728	3623	99869	0	0	0
1	196	5	unmapped	UPB_007734	15210	2910	45	40	43	18	41	37	37	43	20	46	1457	1524	804	52	554	554	617	573	92	0.003	0.006	0.012	0.012	4.445	906	976	-8.234	3	903	6	970	2236	79233	0	0	0
1	197	5	unmapped	UPB_102710	15265	2900	40	39	42	17	40	37	37	43	22	51	839	938	581	61	574	574	624	466	74	0.008	0.014	0.008	0.01	3.388	267	369	-7.05	2	265	5	364	2192	48790	0	0	0
1	198	5	unmapped	UPB_124748	15345	2905	65	37	40	15	37	37	37	43	20	46	785	914	630	68	549	549	689	716	103	0	0.008	0.021	0.024	4.34	236	368	Error	0	236	3	365	4814	109688	-50	0	0
1	199	5	unmapped	UPB_199892	15420	2905	35	41	44	14	31	39	39	43	21	48	1444	1413	913	64	567	567	691	620	89	0.002	0.006	0.01	0.011	3.159	879	851	-8.776	2	877	5	846	1418	45225	0	0	0
1	200	5	unmapped	UPB_090185	15495	2905	45	40	42	16	38	37	37	42	19	45	1161	1356	786	57	510	510	639	500	78	0.005	0.006	0.014	0.018	4.679	654	851	-7.762	3	651	5	846	2198	70507	0	0	0
1	201	5	unmapped	UPB_163994	15565	2905	35	39	41	10	24	36	36	42	19	45	1337	1288	644	50	558	558	630	483	76	0.004	0.007	0.008	0.013	4.694	782	735	-8.021	3	779	5	730	1317	41218	0	0	0
1	202	5	unmapped	UPB_211593	15635	2905	65	40	43	17	39	37	37	42	20	47	819	886	601	67	572	572	632	458	72	0.012	0.019	0.026	0.026	4.728	250	320	-6.363	3	247	6	314	5217	106358	-50	0	0
1	203	5	unmapped	UPB_044868	15710	2905	65	39	43	17	39	37	37	42	18	42	863	993	726	73	588	588	695	632	90	0.007	0.015	0.026	0.021	5.87	277	411	-7.103	2	275	6	405	5193	119186	-50	0	0
1	204	5	unmapped	UPB_032989	15790	2905	25	34	37	16	43	39	39	43	17	39	1550	1469	614	41	728	728	852	740	86	-0.006	-0.003	0.023	0.028	3.703	817	739	Error	-5	822	-2	741	448	17623	0	0	0
1	205	5	unmapped	UPB_227692	15855	2905	65	38	43	22	51	38	38	43	18	41	816	854	548	64	650	650	738	571	77	0	0.025	0.022	0.027	4.973	166	209	Error	0	166	5	204	5124	102522	-50	0	0
1	206	5	unmapped	UPB_171957	15930	2905	65	37	42	17	40	37	37	40	18	45	848	907	575	63	563	563	685	1098	160	0	0.015	0.022	0.025	5.042	285	349	Error	0	285	5	344	5070	108886	-50	0	0
1	207	5	unmapped	UPB_144669	16020	2910	40	43	46	18	39	38	38	41	19	46	1194	1160	741	63	555	555	641	510	79	0.008	0.013	0.017	0.018	6.835	644	613	-6.998	5	639	8	605	2389	60330	0	0	0
1	208	5	unmapped	UPB_214577	16095	2900	35	38	44	21	47	38	38	41	19	46	935	1064	683	64	607	607	697	520	74	0	0.013	0.022	0.027	4.364	328	463	Error	0	328	6	457	1416	34056	0	0	0
1	209	5	unmapped	UPB_047528	16160	2895	25	37	48	38	79	38	38	43	19	44	1500	1310	761	58	716	716	826	564	68	-0.001	0.017	0.014	0.012	1.841	783	604	Error	-1	784	10	594	570	15723	0	0	0
1	210	5	unmapped	UPB_012505	16220	2905	65	39	44	18	40	38	38	43	18	41	906	977	655	67	628	628	696	509	73	0.004	0.017	0.028	0.03	4.747	279	355	-8.119	1	278	6	349	5258	117224	-50	0	0
1	211	5	unmapped	UPB_047642	16305	2910	50	37	42	19	45	37	37	42	20	47	1949	2024	877	43	641	641	720	549	76	0	0.004	0.013	0.009	3.75	1308	1388	Error	0	1308	5	1383	3343	161885	0	0	0
1	212	5	unmapped	UPB_025341	16375	2900	35	41	49	22	44	38	38	41	16	39	1302	1319	734	55	584	584	668	531	79	0.004	0.015	0.015	0.012	4.221	721	746	-7.903	3	718	11	735	1555	42205	0	0	0
1	213	5	unmapped	UPB_207072	16440	2905	65	37	41	19	46	38	38	42	18	42	793	825	512	62	677	677	753	553	73	-0.009	0.02	0.022	0.025	4.335	115	151	Error	-1	116	3	148	4874	99035	-50	0	0
1	214	5	unmapped	UPB_094545	16515	2905	65	38	44	20	45	38	38	42	19	45	745	829	594	71	608	608	691	503	72	0	0.027	0.029	0.035	4.254	137	227	Error	0	137	6	221	5253	99428	-50	0	0
1	215	5	unmapped	UPB_066105	16590	2905	65	38	41	20	48	37	37	40	16	40	765	898	604	67	576	576	668	506	75	0.005	0.012	0.024	0.023	4.832	190	326	-7.562	1	189	4	322	4978	107819	-50	0	0
1	216	5		NA	16660	2905	65	39	44	18	40	37	37	41	17	41	410	531	404	76	550	550	652	490	75	-0.014	-0.368	0.022	0.024	4.453	-138	-12	Error	2	-140	7	-19	5279	63704	-50	0	0
1	217	5	unmapped	UPB_036710	16750	2910	45	33	39	20	51	38	38	42	18	42	1665	1763	909	51	479	479	582	442	75	-0.004	0.001	0.007	0.007	5.5	1181	1285	Error	-5	1186	1	1284	2041	91673	0	0	0
1	218	5	unmapped	UPB_000343	16815	2920	35	39	44	18	40	37	37	43	22	51	1218	1320	599	45	536	536	628	516	82	0.003	0.009	0.039	0.015	5.273	684	791	-8.414	2	682	7	784	1417	42243	0	0	0
1	219	5	unmapped	UPB_058137	16895	2910	35	41	45	19	42	37	37	41	19	46	1656	1670	916	54	559	559	626	491	78	0.004	0.007	0.015	0.012	3.955	1101	1119	-8.099	4	1097	8	1111	1439	53437	0	0	0
1	220	5	unmapped	UPB_216658	16955	2905	65	37	42	19	45	37	37	42	20	47	844	936	660	70	536	536	718	1305	181	0	0.013	0.025	0.026	5.513	308	405	Error	0	308	5	400	5098	112364	-50	0	0
1	221	5	unmapped	UPB_100506	17040	2920	30	37	40	19	47	37	37	42	17	40	1121	1326	734	55	618	618	726	572	78	0	0.004	0.012	0.014	3.476	503	711	Error	0	503	3	708	1281	42437	0	0	0
1	222	5	unmapped	UPB_115666	17105	2910	35	38	42	18	42	36	36	41	17	41	1403	1504	714	47	691	691	707	447	63	0.003	0.007	0.008	0.012	5.322	714	819	-8.476	2	712	6	813	1349	48124	0	0	0
1	223	5	unmapped	UPB_083834	17180	2910	40	38	41	20	48	37	37	41	18	43	1240	1274	800	62	594	594	761	1222	160	0.002	0.006	0.013	0.013	4.987	647	684	-9.335	1	646	4	680	2150	66251	0	0	0
1	224	5	unmapped	UPB_207070	17250	2915	25	42	43	9	20	39	39	41	16	39	1491	1619	369	22	612	612	703	475	67	0.003	0.004	0.008	0.007	1.971	882	1011	-8.195	3	879	4	1007	512	19428	0	0	0
1	225	5	unmapped	UPB_108332	17335	2905	25	41	51	22	43	39	39	43	21	48	1745	2106	817	38	651	651	802	845	105	0.002	0.008	0.01	0.009	3.661	1096	1467	-9.095	2	1094	12	1455	607	25277	0	0	0
1	226	5	unmapped	UPB_011522	17405	2915	35	38	45	26	57	38	38	43	20	46	1621	1554	677	43	570	570	666	513	77	0	0.007	0.021	0.022	4.008	1051	991	Error	0	1051	7	984	1436	49725	0	0	0
1	227	5	unmapped	UPB_039175	17465	2905	65	38	42	18	42	37	37	41	19	46	856	922	640	69	605	605	735	814	110	0.004	0.016	0.019	0.021	5.278	252	322	-7.972	1	251	5	317	5004	110690	-50	0	0
1	228	5	unmapped	UPB_103511	17550	2900	35	40	42	14	33	35	35	40	19	47	1092	1193	634	53	683	683	710	439	61	0.012	0.014	0.03	0.022	4.531	414	517	-6.354	5	409	7	510	1337	38171	0	0	0
1	229	5	unmapped	UPB_110802	17610	2905	30	33	39	18	46	38	38	43	23	53	946	1380	1382	100	637	637	697	474	68	-0.016	0.001	0.056	0.025	6.731	304	744	Error	-5	309	1	743	1253	44162	0	0	0
1	230	5	unmapped	UPB_140260	17685	2905	65	39	43	21	48	38	38	42	20	47	815	894	654	73	679	679	766	527	68	0.007	0.023	0.019	0.021	4.941	137	220	-7.087	1	136	5	215	5112	107328	-50	0	0
1	231	5	unmapped	UPB_057382	17760	2905	65	35	38	15	39	37	37	41	18	43	772	825	508	61	626	626	671	476	70	-0.014	0.005	0.03	0.032	5.917	144	200	Error	-2	146	1	199	4501	99033	-50	0	0
1	232	5	unmapped	UPB_147633	17850	2905	35	37	41	14	34	37	37	43	19	44	1269	1343	592	44	575	575	637	469	73	0	0.005	0.021	0.017	4.01	694	772	Error	0	694	4	768	1315	42984	0	0	0
1	233	5	unmapped	UPB_092795	17920	2910	50	36	38	16	42	36	36	40	17	42	1358	1438	712	49	537	537	667	595	89	0	0.002	0.007	0.008	4.553	821	903	Error	0	821	2	901	3047	115015	0	0	0
1	234	5	unmapped	UPB_118542	17995	2910	50	36	40	18	45	36	36	41	17	41	5334	5304	1798	33	631	631	798	708	88	0	0.001	0.002	0.002	3.631	4703	4677	Error	0	4703	4	4673	3174	424285	0	0	0
1	235	5		NA	18050	2905	65	36	39	18	46	36	36	39	15	38	495	560	423	75	551	551	663	552	83	0	0.333	0.025	0.027	4.534	-56	12	Error	0	-56	3	9	4667	67196	-50	0	0
1	236	5	unmapped	UPB_061304	18135	2905	45	35	44	25	56	35	35	38	13	34	1510	1525	550	36	513	513	616	466	75	0	0.009	0.019	0.017	6.676	997	1021	Error	0	997	9	1012	2296	79276	0	0	0
1	237	5	unmapped	UPB_162755	18210	2910	55	35	37	13	35	34	34	38	16	42	1849	2216	1150	51	527	527	580	415	71	0.001	0.002	0.006	0.005	3.86	1323	1692	Error	1	1322	3	1689	2954	177304	0	0	0
1	238	5	unmapped	UPB_017888	18290	2915	40	37	39	18	46	34	34	38	18	47	1281	1373	506	36	472	472	552	421	76	0.004	0.006	0.009	0.012	3.094	812	906	-8.075	3	809	5	901	2052	71387	0	0	0
1	239	5	unmapped	UPB_017608	18360	2915	45	40	45	19	42	34	34	37	16	43	2280	2370	670	28	419	419	521	416	79	0.003	0.006	0.01	0.007	3.019	1867	1962	-8.277	6	1861	11	1951	2344	123259	0	0	0
1	240	5	unmapped	UPB_006136	18430	2910	50	36	41	23	56	35	35	38	15	39	1511	1551	652	42	493	493	596	461	77	0.001	0.006	0.009	0.012	5.36	1019	1064	-9.992	1	1018	6	1058	3298	124106	0	0	0
1	241	5	unmapped	UPB_007855	18505	2910	45	36	42	24	57	35	35	39	16	41	1386	1391	807	58	508	508	601	433	72	0.001	0.008	0.014	0.016	5.708	879	890	-9.778	1	878	7	883	2180	72350	0	0	0
1	242	5	unmapped	UPB_225927	18585	2920	35	34	37	19	51	36	36	40	16	40	1529	1416	609	43	532	532	641	498	77	-0.002	0.001	0.01	0.008	4.248	995	885	Error	-2	997	1	884	1196	45311	0	0	0
1	243	5	unmapped	UPB_047358	18650	2910	50	37	40	17	42	36	36	38	16	42	2471	2820	1354	48	504	504	605	480	79	0.001	0.002	0.005	0.005	3.232	1968	2320	Error	1	1967	4	2316	3207	225593	0	0	0
1	244	5	unmapped	UPB_125174	18725	2910	50	35	39	19	48	34	34	38	17	44	2152	2273	918	40	590	590	715	561	78	0.001	0.003	0.01	0.007	3.583	1563	1688	Error	1	1562	5	1683	3128	181873	0	0	0
1	245	5	unmapped	UPB_138333	18805	2915	35	33	34	9	26	34	34	37	16	43	1268	1263	548	43	566	566	678	519	76	-0.001	0	0.007	0.008	4.477	701	697	Error	-1	702	0	697	1091	40427	0	0	0
1	246	5	unmapped	UPB_168021	18860	2900	65	35	38	18	47	34	34	38	18	47	691	795	634	79	622	622	733	539	73	0.014	0.023	0.022	0.023	4.251	70	177	-6.109	1	69	4	173	4538	95437	-50	0	0
1	247	5	unmapped	UPB_164496	18940	2905	55	36	43	23	53	32	32	37	17	45	1715	2809	3163	112	712	712	782	530	67	0.004	0.005	0.008	0.009	5.144	1007	2108	-7.97	4	1003	11	2097	3407	224705	0	0	0
1	248	5	unmapped	UPB_028226	19020	2910	50	35	39	19	48	34	34	41	21	51	23344	24105	6351	26	542	542	622	433	69	0	0	0.001	0	3.796	22803	23568	Error	1	22802	5	23563	3144	1928422	0	0	0
1	249	5	unmapped	UPB_139249	19080	2900	65	37	42	20	47	34	34	39	19	48	858	930	574	61	542	542	646	468	72	0.009	0.021	0.026	0.025	3.919	319	396	-6.719	3	316	8	388	5010	111623	-50	0	0
1	250	5	unmapped	UPB_190056	19150	2900	65	35	39	18	46	34	34	40	20	50	632	715	563	78	592	592	639	468	73	0.025	0.041	0.028	0.043	6.402	41	128	-5.322	1	40	5	123	4655	85752	-50	0	0
1	251	5	unmapped	UPB_073854	19235	2910	50	37	42	17	40	38	38	43	21	48	1562	1754	986	56	554	554	611	456	74	-0.001	0.003	0.011	0.012	3.14	1007	1204	Error	-1	1008	4	1200	3342	140311	0	0	0
1	252	5	unmapped	UPB_180080	19295	2900	65	35	39	14	35	33	33	37	16	43	715	796	512	64	569	569	652	487	74	0.014	0.026	0.026	0.025	4.078	148	233	-6.19	2	146	6	227	4629	95522	-50	0	0
1	253	5	unmapped	UPB_195945	19370	2900	65	33	38	17	44	34	34	37	17	45	759	801	516	64	644	644	728	647	88	-0.009	0.025	0.032	0.029	4.656	114	161	Error	-1	115	4	157	4541	96071	-50	0	0
1	254	5	unmapped	UPB_228418	19445	2900	65	33	36	15	41	34	34	38	17	44	629	842	1000	118	603	603	743	674	90	-0.038	0.008	0.025	0.025	3.811	25	241	Error	-1	26	2	239	4342	101013	-50	0	0
1	255	5	unmapped	UPB_047227	19530	2895	25	38	39	10	25	35	35	40	18	45	1448	1508	757	50	581	581	719	591	82	0.003	0.004	0.006	0.008	3.291	870	931	-8.175	3	867	4	927	466	18096	0	0	0
1	256	5		NA	19590	2900	65	33	38	19	50	34	34	38	18	47	592	664	454	68	626	626	780	1211	155	0.029	0.105	0.03	0.038	5.129	-35	42	-5.087	-1	-34	4	38	4507	79728	-50	0	0
1	257	5	unmapped	UPB_084637	19670	2905	25	39	50	26	52	32	32	37	17	45	1221	1385	658	47	764	764	861	529	61	0.015	0.029	0.021	0.021	3.948	464	639	-6.029	7	457	18	621	605	16617	0	0	0
1	258	5		NA	19735	2900	65	32	37	18	48	34	34	38	19	50	591	753	1271	168	654	654	747	535	71	0.032	0.03	0.023	0.033	4.736	-65	102	-4.977	-2	-63	3	99	4446	90363	-50	0	0
1	259	5	unmapped	UPB_138972	19825	2920	35	35	36	12	33	32	32	36	16	44	1086	1062	597	56	569	569	664	484	72	0.006	0.008	0.024	0.018	4.098	520	497	-7.429	3	517	4	493	1159	33970	0	0	0
1	260	5	unmapped	UPB_065347	19905	2900	30	38	42	18	42	32	32	38	20	52	1122	1267	694	54	751	751	707	470	66	0.016	0.019	0.024	0.031	3.711	377	526	-5.95	6	371	10	516	1353	40558	0	0	0
1	261	5	unmapped	UPB_224770	19955	2900	65	32	34	12	35	33	33	37	16	43	749	823	581	70	598	598	656	455	69	-0.007	0.004	0.016	0.017	3.241	150	226	Error	-1	151	1	225	4078	98784	-50	0	0
1	262	5	unmapped	UPB_063875	20050	2915	40	34	36	13	36	34	34	38	17	44	1719	1687	740	43	586	586	641	431	67	0	0.002	0.007	0.009	3.992	1133	1103	Error	0	1133	2	1101	1878	87738	0	0	0
1	263	5	unmapped	UPB_058581	20105	2900	65	32	37	17	45	33	33	37	18	48	767	871	556	63	629	629	669	453	67	-0.007	0.017	0.026	0.022	3.822	137	246	Error	-1	138	4	242	4403	104488	-50	0	0
1	264	5	unmapped	UPB_010413	20195	2910	30	34	44	24	54	31	31	36	18	50	1288	1544	1135	73	537	537	646	495	76	0.004	0.013	0.023	0.017	9.922	754	1020	-7.968	3	751	13	1007	1423	49407	0	0	0
1	265	5	unmapped	UPB_084136	20265	2910	40	33	36	16	44	30	30	34	15	44	1432	1442	597	41	467	467	556	438	78	0.003	0.006	0.009	0.008	4.08	968	981	-8.329	3	965	6	975	1891	74962	0	0	0
1	266	5	unmapped	UPB_047708	20320	2900	65	33	37	16	43	33	33	38	18	47	702	909	1536	168	662	662	707	519	73	0	0.016	0.03	0.027	5.158	40	251	Error	0	40	4	247	4433	109077	-50	0	0
1	267	5	DarkCorner	DarkCorner	20395	2900	65	35	40	20	50	33	33	38	18	47	927	1129	880	77	612	612	730	840	115	0.006	0.014	0.016	0.016	5.343	317	524	-7.299	2	315	7	517	4807	135536	-50	0	0
1	1	6	DarkCorner	DarkCorner	945	2975	50	35	41	21	51	34	34	39	19	48	1396	1599	839	52	465	465	555	423	76	0.001	0.006	0.01	0.011	5.019	932	1141	-9.863	1	931	7	1134	3243	127945	0	0	0
1	2	6	unmapped	UPB_172118	1030	2980	65	35	42	24	57	34	34	40	22	55	687	754	510	67	488	488	591	431	72	0.005	0.03	0.031	0.027	3.533	200	274	-7.637	1	199	8	266	5040	90503	-50	0	0
1	3	6	unmapped	UPB_104791	1100	2980	65	37	41	19	46	33	33	39	19	48	700	808	561	69	570	570	785	2266	288	0.031	0.034	0.027	0.027	4.619	134	246	-5.022	4	130	8	238	4860	97005	-50	0	0
1	4	6	unmapped	UPB_088850	1165	2980	25	51	56	26	46	32	32	36	14	38	3635	5498	6218	113	662	662	1280	4516	352	0.006	0.005	0.008	0.009	5.702	2992	4860	-7.29	19	2973	24	4836	672	65974	0	0	0
1	5	6	unmapped	UPB_125814	1245	2970	35	29	37	34	91	33	33	35	16	45	1323	1381	620	44	526	526	607	466	76	-0.005	0.005	0.011	0.014	3.272	793	859	Error	-4	797	4	855	1185	44181	0	0	0
1	6	6	unmapped	UPB_018026	1320	2980	65	34	37	16	43	33	33	38	19	50	785	800	511	63	632	632	697	528	75	0.007	0.024	0.028	0.023	5.615	154	172	-7.257	1	153	4	168	4496	96044	-50	0	0
1	7	6	unmapped	UPB_054906	1370	2975	35	38	42	22	52	35	35	40	22	55	998	1494	2496	167	659	659	715	480	67	0.009	0.008	0.02	0.014	4.626	342	842	-6.82	3	339	7	835	1336	47812	0	0	0
1	8	6	unmapped	UPB_148878	1450	2980	35	33	35	11	31	32	32	38	19	50	970	1081	459	42	564	564	693	533	76	0.002	0.006	0.013	0.016	4.481	407	520	-8.665	1	406	3	517	1115	34606	0	0	0
1	9	6	unmapped	UPB_049997	1540	2980	65	32	36	17	47	33	33	38	18	47	898	935	590	63	596	596	727	533	73	-0.003	0.009	0.021	0.02	4.1	301	342	Error	-1	302	3	339	4308	112240	-50	0	0
1	10	6	unmapped	UPB_108331	1610	2970	35	37	45	26	57	32	32	37	17	45	1684	2167	2037	94	572	572	678	515	75	0.004	0.008	0.011	0.01	7.073	1117	1608	-7.797	5	1112	13	1595	1439	69338	0	0	0
1	11	6	unmapped	UPB_035391	1680	2970	30	32	35	12	34	35	35	40	19	47	1137	1069	529	49	449	449	552	467	84	-0.004	0	0.01	0.011	4.107	685	620	Error	-3	688	0	620	1114	34217	0	0	0
1	12	6	unmapped	UPB_157432	1760	2980	65	32	36	17	47	34	34	40	20	50	861	957	543	56	495	495	798	2944	368	-0.005	0.004	0.022	0.028	3.96	364	464	Error	-2	366	2	462	4312	114864	-50	0	0
1	13	6	unmapped	UPB_150516	1825	2975	45	39	42	21	50	35	35	41	21	51	1135	1279	766	59	519	519	633	480	75	0.006	0.009	0.018	0.015	3.82	620	767	-7.267	4	616	7	760	2205	66510	0	0	0
1	14	6	unmapped	UPB_097256	1905	2980	65	35	39	19	48	34	34	38	18	47	780	914	855	93	617	617	747	693	92	0.006	0.017	0.024	0.023	4.595	164	302	-7.349	1	163	5	297	4632	109670	-50	0	0
1	15	6	unmapped	UPB_091524	1960	2975	25	34	35	10	28	37	37	41	17	41	1854	1749	659	37	763	763	947	723	76	-0.003	-0.002	0.005	0.006	4.155	1088	984	Error	-3	1091	-2	986	418	20986	0	0	0
1	16	6	unmapped	UPB_164188	2045	2970	25	33	35	11	31	33	33	38	18	47	1113	1043	663	63	698	698	755	510	67	0	0.006	0.012	0.012	2.307	415	347	Error	0	415	2	345	419	12519	0	0	0
1	17	6	unmapped	UPB_032955	2110	2975	40	40	45	24	53	34	34	38	17	44	1228	1379	659	47	495	495	605	477	78	0.008	0.012	0.028	0.025	3.757	739	895	-6.933	6	733	11	884	2344	71702	0	0	0
1	18	6	unmapped	UPB_168061	2200	2975	65	33	39	17	43	33	33	38	19	50	805	917	593	64	576	576	698	545	78	0	0.018	0.023	0.03	4.232	229	347	Error	0	229	6	341	4632	110089	-50	0	0
1	19	6	unmapped	UPB_058638	2260	2975	30	35	38	16	42	33	33	38	19	50	1397	1388	705	50	576	576	696	556	79	0.002	0.006	0.013	0.012	3.604	823	817	-8.681	2	821	5	812	1211	44417	0	0	0
1	20	6	unmapped	UPB_135669	2340	2980	40	34	36	15	41	33	33	36	16	44	1530	1661	814	49	571	571	686	558	81	0.001	0.003	0.008	0.011	5.322	960	1093	-9.905	1	959	3	1090	1880	86353	0	0	0
1	21	6	unmapped	UPB_165180	2410	2970	40	32	36	15	41	34	34	39	17	43	1570	1506	695	46	596	596	660	499	75	-0.002	0.002	0.013	0.013	2.747	972	912	Error	-2	974	2	910	1847	78313	0	0	0
1	22	6	unmapped	UPB_175889	2480	2970	50	35	37	15	40	35	35	39	15	38	1842	2218	1757	79	482	482	602	478	79	0	0.001	0.007	0.006	6.268	1360	1738	Error	0	1360	2	1736	2932	177440	0	0	0
1	23	6	unmapped	UPB_059101	2560	2975	45	35	39	17	43	35	35	39	18	46	1332	1397	723	51	565	565	613	474	77	0	0.005	0.009	0.014	4.756	767	836	Error	0	767	4	832	2037	72651	0	0	0
1	24	6	unmapped	UPB_116340	2630	2975	45	32	35	13	37	33	33	38	20	52	1450	1424	744	52	588	588	683	534	78	-0.001	0.002	0.012	0.012	3.885	861	838	Error	-1	862	2	836	1831	74038	0	0	0
1	25	6	unmapped	UPB_128842	2705	2975	50	34	40	19	47	34	34	40	21	52	2439	2487	1044	41	543	543	647	506	78	0	0.003	0.012	0.008	3.851	1896	1950	Error	0	1896	6	1944	3185	198927	0	0	0
1	26	6	unmapped	UPB_125392	2775	2965	30	35	38	16	42	35	35	40	19	47	1147	1292	818	63	698	698	708	493	69	0	0.005	0.032	0.03	7.291	449	597	Error	0	449	3	594	1205	41332	0	0	0
1	27	6	unmapped	UPB_214386	2860	2975	65	35	38	14	36	34	34	37	16	43	875	990	640	64	601	601	670	466	69	0.004	0.01	0.017	0.018	4.439	275	393	-8.098	1	274	4	389	4614	118785	-50	0	0
1	28	6	unmapped	UPB_077122	2925	2975	50	32	35	15	42	33	33	37	18	48	1502	1592	925	58	672	672	758	564	74	-0.001	0.002	0.01	0.012	3.633	829	922	Error	-1	830	2	920	2836	127373	0	0	0
1	29	6	unmapped	UPB_211528	3010	2970	25	43	47	20	42	33	33	38	21	55	1694	1833	761	41	820	820	1029	761	73	0.011	0.014	0.026	0.02	2.98	884	1027	-6.45	10	874	14	1013	560	22000	0	0	0
1	30	6	unmapped	UPB_203266	3055	2980	30	36	42	18	42	34	34	37	17	45	1392	1378	723	52	656	656	759	554	72	0.003	0.011	0.028	0.017	4.618	738	730	-8.524	2	736	8	722	1336	44101	0	0	0
1	31	6	unmapped	UPB_132505	3150	2975	65	35	40	18	45	35	35	40	17	42	952	1034	617	59	611	611	703	540	76	0	0.012	0.028	0.034	5.586	341	428	Error	0	341	5	423	4846	124131	-50	0	0
1	32	6	unmapped	UPB_017613	3215	2975	45	36	38	14	36	37	37	42	22	52	1617	1691	688	40	586	586	628	477	75	-0.001	0.001	0.006	0.01	4.963	1030	1106	Error	-1	1031	1	1105	1988	87917	0	0	0
1	33	6	unmapped	UPB_002081	3290	2980	40	38	43	18	41	37	37	40	17	42	1853	1862	779	41	498	498	580	438	75	0.001	0.004	0.015	0.01	4.663	1356	1370	Error	1	1355	6	1364	2247	96799	0	0	0
1	34	6	unmapped	UPB_064683	3360	2970	40	36	42	22	52	37	37	40	17	42	1062	1167	618	52	487	487	596	451	75	-0.002	0.007	0.023	0.025	3.416	574	685	Error	-1	575	5	680	2189	60693	0	0	0
1	35	6	unmapped	UPB_110051	3440	2985	30	34	37	20	54	37	37	41	19	46	1169	1133	676	59	615	615	721	559	77	-0.005	0	0.021	0.026	3.766	551	518	Error	-3	554	0	518	1182	36243	0	0	0
1	36	6	unmapped	UPB_137694	3500	2975	35	37	42	16	38	35	35	41	19	46	1523	1438	569	39	690	690	821	607	73	0.002	0.009	0.021	0.017	4.238	835	755	-8.702	2	833	7	748	1347	46010	0	0	0
1	37	6	unmapped	UPB_188032	3580	2980	25	31	33	10	30	35	35	40	18	45	1771	1778	665	37	733	733	771	570	73	-0.004	-0.002	0.009	0.01	3.798	1034	1043	Error	-4	1038	-2	1045	399	21334	0	0	0
1	38	6		NA	3665	2975	65	34	38	17	44	34	34	38	17	44	494	567	398	70	622	622	722	551	76	0	-0.073	0.025	0.026	4.155	-128	-51	Error	0	-128	4	-55	4585	68016	-50	0	0
1	39	6	unmapped	UPB_186110	3730	2975	45	36	39	16	41	36	36	40	17	42	1533	1516	614	40	507	507	579	469	81	0	0.003	0.009	0.007	4.496	1026	1012	Error	0	1026	3	1009	2035	78821	0	0	0
1	40	6	unmapped	UPB_086734	3805	2980	45	33	39	19	48	37	37	43	21	48	1276	1432	680	47	552	552	625	468	74	-0.006	0.002	0.036	0.032	6.401	720	882	Error	-4	724	2	880	2052	74477	0	0	0
1	41	6	unmapped	UPB_014808	3875	2970	35	37	41	19	46	37	37	43	19	44	1379	1605	1251	77	551	551	616	469	76	0	0.004	0.005	0.004	3.442	828	1058	Error	0	828	4	1054	1307	51373	0	0	0
1	42	6	unmapped	UPB_210033	3955	2975	65	37	39	14	35	36	36	41	17	41	827	892	503	56	563	563	646	485	75	0.004	0.009	0.024	0.027	4.294	265	332	-8.044	1	264	3	329	4621	107084	-50	0	0
1	43	6	unmapped	UPB_111059	4020	2980	45	38	43	21	48	36	36	42	18	42	1368	1655	2060	124	503	503	594	469	78	0.002	0.006	0.01	0.012	4.294	867	1159	-8.757	2	865	7	1152	2230	86067	0	0	0
1	44	6	unmapped	UPB_100260	4100	2975	35	40	43	19	44	37	37	42	20	47	1159	1125	612	54	464	464	587	496	84	0.004	0.009	0.016	0.024	7.15	698	667	-7.856	3	695	6	661	1375	36011	0	0	0
1	45	6	unmapped	UPB_056594	4170	2985	30	40	43	18	41	37	37	42	19	45	1082	1204	701	58	592	592	668	501	75	0.006	0.01	0.018	0.024	8.813	493	618	-7.352	3	490	6	612	1365	38516	0	0	0
1	46	6	unmapped	UPB_030774	4245	2975	50	34	39	18	46	37	37	41	18	43	1225	1183	513	43	536	536	591	419	70	-0.004	0.003	0.024	0.019	4.481	686	649	Error	-3	689	2	647	3095	94610	0	0	0
1	47	6	unmapped	UPB_110875	4325	2975	65	36	43	22	51	37	37	41	18	43	830	904	532	58	525	525	570	394	69	-0.003	0.016	0.034	0.03	4.053	304	385	Error	-1	305	6	379	5137	108463	-50	0	0
1	48	6	unmapped	UPB_055312	4390	2980	50	38	44	19	43	35	35	41	20	48	1290	1337	689	51	608	608	728	655	89	0.004	0.012	0.013	0.015	4.773	685	738	-7.829	3	682	9	729	3495	106939	0	0	0
1	49	6	unmapped	UPB_085577	4465	2975	45	38	41	24	58	36	36	41	20	48	2147	2095	809	38	525	525	672	613	91	0.001	0.003	0.006	0.006	4.522	1624	1575	-9.664	2	1622	5	1570	2140	108920	0	0	0
1	50	6	unmapped	UPB_227054	4535	2975	50	36	41	21	51	36	36	40	17	42	17786	17802	3448	19	593	593	680	473	69	0	0	0.001	0.001	3.535	17193	17214	Error	0	17193	5	17209	3259	1424170	0	0	0
1	51	6	unmapped	UPB_012936	4615	2980	35	39	43	23	53	37	37	40	17	42	1745	1766	947	53	592	592	658	474	72	0.002	0.005	0.009	0.01	6.61	1155	1180	-9.171	2	1153	6	1174	1377	56509	0	0	0
1	52	6	unmapped	UPB_183951	4690	2975	65	38	42	20	47	37	37	40	18	45	896	962	598	62	583	583	690	513	74	0.003	0.013	0.024	0.025	4.279	314	384	-8.29	1	313	5	379	4994	115412	-50	0	0
1	53	6	unmapped	UPB_147602	4760	2975	50	39	42	18	42	34	34	38	18	47	2242	2240	840	37	599	599	679	520	76	0.003	0.005	0.01	0.008	3.711	1648	1649	-8.36	5	1643	8	1641	3392	179229	0	0	0
1	54	6	unmapped	UPB_007152	4825	2980	35	38	43	17	39	37	37	40	19	47	1318	1471	887	60	572	572	701	560	79	0.001	0.007	0.01	0.012	6.707	747	905	-9.543	1	746	6	899	1380	47061	0	0	0
1	55	6	unmapped	UPB_069312	4905	2970	40	38	42	18	42	38	38	43	19	44	1641	1599	710	44	577	577	712	508	71	0	0.004	0.011	0.01	3.652	1064	1026	Error	0	1064	4	1022	2194	83125	0	0	0
1	56	6	unmapped	UPB_038362	4985	2975	50	36	40	19	47	39	39	44	21	47	1376	1413	745	52	728	728	808	525	64	-0.005	0.001	0.029	0.027	4.362	645	686	Error	-3	648	1	685	3228	113064	0	0	0
1	57	6	unmapped	UPB_216797	5075	2955	25	41	43	12	27	41	41	48	25	52	814	1461	1829	125	821	821	859	558	64	0	0.003	0.005	0.005	3.868	-7	642	Error	0	-7	2	640	511	17534	0	0	0
1	58	6	unmapped	UPB_047604	5115	2970	40	44	48	26	54	38	38	43	21	48	1173	1297	892	68	676	676	775	596	76	0.012	0.016	0.035	0.034	4.245	503	631	-6.372	6	497	10	621	2521	67429	0	0	0
1	59	6	unmapped	UPB_204250	5200	2975	40	39	39	14	35	38	38	42	19	45	1986	2010	879	43	532	532	658	528	80	0.001	0.001	0.006	0.006	3.228	1455	1479	Error	1	1454	1	1478	2013	104533	0	0	0
1	60	6	unmapped	UPB_071560	5275	2975	65	38	43	20	46	38	38	42	18	42	911	937	558	59	636	636	764	556	72	0	0.017	0.026	0.028	4.252	275	306	Error	0	275	5	301	5152	112399	-50	0	0
1	61	6	unmapped	UPB_189921	5330	2975	25	39	39	9	23	38	38	42	14	33	1499	1358	936	68	664	664	761	562	73	0.001	0.001	0.003	0.002	3.526	836	695	-9.706	1	835	1	694	472	16301	0	0	0
1	62	6	unmapped	UPB_006580	5420	2975	45	40	42	18	42	39	39	44	18	40	1700	1776	658	37	495	495	637	482	75	0.001	0.002	0.008	0.009	4.608	1206	1284	Error	1	1205	3	1281	2201	92326	0	0	0
1	63	6	unmapped	UPB_064868	5490	2975	40	36	44	21	47	38	38	43	22	51	1455	1403	759	54	542	542	637	459	72	-0.002	0.007	0.036	0.022	5.61	911	867	Error	-2	913	6	861	2266	72969	0	0	0
1	64	6	unmapped	UPB_023076	5565	2965	30	35	36	14	38	35	35	41	23	56	1318	1268	542	42	662	662	734	547	74	0	0.002	0.017	0.015	5.289	656	607	Error	0	656	1	606	1139	40587	0	0	0
1	65	6	unmapped	UPB_113076	5640	2985	30	39	41	16	39	37	37	41	19	46	1103	1216	628	51	577	577	722	618	85	0.004	0.006	0.018	0.015	8.628	528	643	-8.039	2	526	4	639	1306	38918	0	0	0
1	66	6	unmapped	UPB_010734	5715	2975	40	37	42	25	59	37	37	41	17	41	1437	1382	674	48	628	628	714	649	90	0	0.007	0.016	0.015	3.771	809	759	Error	0	809	5	754	2203	71882	0	0	0
1	67	6	unmapped	UPB_068465	5780	2975	40	41	43	17	39	36	36	40	16	40	1676	1693	718	42	554	554	642	627	97	0.004	0.006	0.008	0.008	3.729	1127	1146	-7.81	5	1122	7	1139	2210	88013	0	0	0
1	68	6	unmapped	UPB_017508	5850	2980	45	39	43	18	41	38	38	41	17	41	1851	1730	739	42	624	624	706	534	75	0.001	0.005	0.011	0.012	3.558	1228	1111	Error	1	1227	5	1106	2231	89979	0	0	0
1	69	6	unmapped	UPB_044450	5935	2975	30	37	49	31	63	38	38	42	16	38	1215	1246	522	41	663	663	696	423	60	-0.002	0.019	0.056	0.046	4.861	551	594	Error	-1	552	11	583	1574	39879	0	0	0
1	70	6	unmapped	UPB_206863	5995	2975	45	38	42	19	45	38	38	42	19	45	1650	1613	734	45	671	671	731	544	74	0	0.004	0.01	0.01	3.696	979	946	Error	0	979	4	942	2205	83896	0	0	0
1	71	6	unmapped	UPB_031963	6075	2975	35	35	41	15	36	38	38	42	19	45	1346	1391	596	42	597	597	656	521	79	-0.004	0.004	0.017	0.018	3.502	746	797	Error	-3	749	3	794	1299	44518	0	0	0
1	72	6	unmapped	UPB_045725	6145	2970	30	41	49	24	48	37	37	41	18	43	1355	1424	842	59	554	554	684	542	79	0.005	0.014	0.023	0.018	3.578	805	882	-7.646	4	801	12	870	1558	45582	0	0	0
1	73	6	unmapped	UPB_006217	6225	2980	35	35	40	16	40	36	36	39	19	48	1369	1645	797	48	600	600	704	562	79	-0.001	0.004	0.017	0.017	2.435	768	1049	Error	-1	769	4	1045	1264	52646	0	0	0
1	74	6	unmapped	UPB_172185	6300	2970	45	38	44	21	47	36	36	41	21	51	1269	1347	730	54	623	623	704	515	73	0.003	0.011	0.012	0.015	7.247	648	732	-8.335	2	646	8	724	2286	70053	0	0	0
1	75	6	unmapped	UPB_116929	6360	2965	35	42	46	17	36	37	37	41	18	43	1476	1442	650	45	705	705	793	523	65	0.006	0.012	0.017	0.017	6.388	776	746	-7.269	5	771	9	737	1464	46131	0	0	0
1	76	6	unmapped	UPB_071522	6435	2970	35	36	44	25	56	37	37	42	21	50	1263	1268	631	49	589	589	748	568	75	-0.001	0.01	0.032	0.036	5.478	673	686	Error	-1	674	7	679	1405	40563	0	0	0
1	77	6	unmapped	UPB_187204	6520	2975	65	35	41	19	46	36	36	40	18	45	978	1004	541	53	586	586	707	539	76	-0.003	0.012	0.021	0.023	3.777	391	423	Error	-1	392	5	418	4865	120465	-50	0	0
1	78	6	unmapped	UPB_229897	6595	2975	65	41	44	19	43	38	38	44	23	52	934	1050	661	62	630	630	737	610	82	0.01	0.014	0.03	0.026	4.9	307	426	-6.663	3	304	6	420	5228	126010	-50	0	0
1	79	6	unmapped	UPB_081009	6670	2970	35	41	47	24	51	39	39	44	24	54	1534	1537	617	40	604	604	694	566	81	0.002	0.009	0.021	0.013	6.598	932	941	-8.861	2	930	8	933	1499	49185	0	0	0
1	80	6	unmapped	UPB_054939	6735	2970	25	32	35	13	37	38	38	42	19	45	1642	1631	954	58	716	716	793	588	74	-0.006	-0.003	0.043	0.029	3.955	920	912	Error	-6	926	-3	915	417	19570	0	0	0
1	81	6	unmapped	UPB_109080	6805	2965	25	31	33	27	81	37	37	40	19	47	2103	1856	1059	57	852	852	878	606	69	-0.005	-0.004	0.001	0.001	2.317	1245	1000	Error	-6	1251	-4	1004	390	22268	0	0	0
1	82	6	unmapped	UPB_150885	6880	2960	25	46	48	23	47	41	41	46	21	45	1249	1463	932	63	883	883	977	593	60	0.014	0.012	0.028	0.033	3.813	371	587	-6.194	5	366	7	580	575	17559	0	0	0
1	83	6	unmapped	UPB_212523	6940	2965	25	35	43	20	46	35	35	40	17	42	1372	1400	569	40	729	729	860	648	75	0	0.012	0.027	0.023	3.916	643	679	Error	0	643	8	671	515	16802	0	0	0
1	84	6	unmapped	UPB_141776	7030	2980	35	40	47	32	68	35	35	40	19	47	1112	1241	689	55	585	585	633	436	68	0.009	0.018	0.031	0.027	2.582	532	668	-6.72	5	527	12	656	1509	39726	0	0	0
1	85	6		NA	7105	2975	65	37	42	17	40	35	35	39	17	43	668	715	498	69	572	572	655	427	65	0.021	0.049	0.022	0.032	4.701	98	150	-5.585	2	96	7	143	5000	85842	-50	0	0
1	86	6	unmapped	UPB_201608	7175	2975	50	36	40	21	52	37	37	40	16	40	11944	11961	2728	22	664	664	747	523	70	0	0	0.001	0.001	3.406	11279	11300	Error	-1	11280	3	11297	3219	956900	0	0	0
1	87	6	unmapped	UPB_189968	7250	2975	40	42	46	23	50	38	38	42	17	40	1359	1589	914	57	641	641	702	511	72	0.006	0.008	0.016	0.017	4.422	722	956	-7.488	4	718	8	948	2395	82618	0	0	0
1	88	6	unmapped	UPB_037203	7320	2965	30	37	42	18	42	35	35	40	19	47	1575	1633	853	52	653	653	720	490	68	0.002	0.007	0.015	0.009	3.839	924	987	-8.849	2	922	7	980	1354	52268	0	0	0
1	89	6		NA	7400	2975	65	36	41	19	46	37	37	41	18	43	469	572	416	72	653	653	771	593	76	0.005	-0.049	0.023	0.024	3.344	-185	-77	-7.524	-1	-184	4	-81	4871	68630	-50	0	0
1	90	6	unmapped	UPB_144592	7480	2970	25	42	51	30	58	38	38	42	20	47	2190	2102	1174	55	693	693	861	594	68	0.003	0.009	0.025	0.024	3.612	1501	1422	-8.548	4	1497	13	1409	615	25225	0	0	0
1	91	6	unmapped	UPB_165032	7550	2980	40	37	42	20	47	37	37	42	22	52	1336	1390	696	50	623	623	678	463	68	0	0.007	0.027	0.019	4.736	713	772	Error	0	713	5	767	2197	72304	0	0	0
1	92	6	unmapped	UPB_021757	7615	2975	45	33	35	14	40	36	36	40	17	42	1232	1338	656	49	567	567	643	485	75	-0.005	-0.001	0.01	0.014	3.919	662	770	Error	-3	665	-1	771	1835	69563	0	0	0
1	93	6	unmapped	UPB_228127	7690	2975	65	39	42	16	38	36	36	41	19	46	804	933	669	71	604	604	668	468	70	0.015	0.018	0.019	0.019	3.57	203	335	-6.059	3	200	6	329	4981	111930	-50	0	0
1	94	6	unmapped	UPB_211613	7765	2965	35	36	44	24	54	35	35	41	21	51	1532	1465	828	56	703	703	740	521	70	0.001	0.012	0.025	0.024	5.032	830	771	-9.695	1	829	9	762	1394	46868	0	0	0
1	95	6	unmapped	UPB_003748	7840	2975	35	37	43	18	41	37	37	42	20	47	2297	2284	926	40	559	559	671	537	80	0	0.003	0.008	0.007	3.706	1738	1731	Error	0	1738	6	1725	1382	73088	0	0	0
1	96	6	unmapped	UPB_085779	7905	2975	40	38	42	19	45	37	37	41	20	48	1906	1901	881	46	524	524	675	625	92	0.001	0.004	0.008	0.008	4.924	1383	1382	Error	1	1382	5	1377	2186	98867	0	0	0
1	97	6	unmapped	UPB_167353	7985	2965	30	40	48	26	54	38	38	41	19	46	1831	1843	688	37	578	578	695	540	77	0.002	0.008	0.014	0.011	4.785	1255	1275	-9.291	2	1253	10	1265	1533	58969	0	0	0
1	98	6	unmapped	UPB_066619	8055	2980	45	39	46	24	52	36	36	40	16	40	1545	1578	847	53	578	578	782	1239	158	0.003	0.01	0.027	0.02	4.501	970	1010	-8.332	3	967	10	1000	2410	82060	0	0	0
1	99	6	unmapped	UPB_032758	8130	2970	45	44	48	20	41	37	37	41	20	48	2021	2041	873	42	576	576	688	542	78	0.005	0.008	0.012	0.012	2.977	1452	1476	-7.689	7	1445	11	1465	2480	106110	0	0	0
1	100	6	unmapped	UPB_094034	8205	2970	30	46	50	26	52	37	37	41	21	51	2360	2178	639	29	603	603	719	562	78	0.005	0.008	0.015	0.016	2.06	1766	1588	-7.609	9	1757	13	1575	1597	69707	0	0	0
1	101	6	unmapped	UPB_155699	8275	2975	65	37	42	18	42	38	38	43	20	46	1246	1361	766	56	736	736	1002	2568	256	-0.002	0.006	0.015	0.016	4.506	509	629	Error	-1	510	4	625	4989	163336	-50	0	0
1	102	6	unmapped	UPB_057856	8350	2975	65	38	46	24	52	38	38	42	18	42	1059	1193	794	66	582	582	713	558	78	0	0.013	0.028	0.026	4.193	477	619	Error	0	477	8	611	5511	143161	-50	0	0
1	103	6	unmapped	UPB_150046	8420	2975	30	34	43	27	62	38	38	40	16	40	1762	1867	1320	70	551	551	638	479	75	-0.003	0.004	0.041	0.042	8.117	1207	1321	Error	-4	1211	5	1316	1390	59745	0	0	0
1	104	6	unmapped	UPB_197076	8495	2975	50	40	44	20	45	38	38	41	17	41	5171	5188	1542	29	662	662	678	540	79	0	0.001	0.002	0.002	4.088	4511	4532	Error	2	4509	6	4526	3558	415018	0	0	0
1	105	6	NC2_00075021	NC2_00075021	8570	2975	40	35	41	19	46	36	36	41	19	46	3001	3220	1186	36	644	644	716	536	74	0	0.002	0.008	0.005	3.995	2356	2581	Error	-1	2357	5	2576	2114	167455	0	0	0
1	106	6	unmapped	UPB_081445	8640	2975	35	43	47	22	46	36	36	40	19	47	2103	2115	718	33	622	622	674	452	67	0.005	0.007	0.007	0.009	3.351	1488	1504	-7.725	7	1481	11	1493	1519	67690	0	0	0
1	107	6		NA	8715	2975	65	34	37	16	43	38	38	42	19	45	598	672	490	72	623	623	685	467	68	0.16	-0.02	0.024	0.031	5.088	-29	48	-2.644	-4	-25	-1	49	4496	80660	-50	0	0
1	108	6	SM_04	SM_04	8790	2975	40	41	47	23	48	39	39	42	18	42	3003	3133	1055	33	607	607	646	423	65	0.001	0.003	0.008	0.006	3.485	2398	2534	Error	2	2396	8	2526	2454	162921	0	0	0
1	109	6	unmapped	UPB_138733	8865	2975	45	39	45	21	46	38	38	41	16	39	1987	1866	794	42	614	614	688	510	74	0.001	0.006	0.007	0.009	4.049	1374	1259	Error	1	1373	7	1252	2330	97049	0	0	0
1	110	6	unmapped	UPB_147573	8925	2970	30	38	42	16	38	40	40	46	19	41	1882	1997	710	35	710	710	897	1203	134	-0.002	0.002	0.015	0.015	5.286	1170	1289	Error	-2	1172	2	1287	1338	63888	0	0	0
1	111	6	unmapped	UPB_192993	9015	2970	40	40	43	18	41	37	37	41	16	39	1878	2070	988	47	660	660	727	460	63	0.002	0.004	0.008	0.008	3.95	1221	1416	-8.665	3	1218	6	1410	2238	107637	0	0	0
1	112	6	unmapped	UPB_143725	9085	2970	40	45	48	21	43	38	38	41	16	39	1704	1766	769	43	530	530	591	431	72	0.006	0.008	0.014	0.014	3.216	1181	1246	-7.39	7	1174	10	1236	2500	91806	0	0	0
1	113	6	unmapped	UPB_208686	9155	2975	55	41	47	23	48	37	37	41	16	39	8061	8435	2775	32	582	582	705	538	76	0.001	0.001	0.003	0.002	3.003	7483	7863	Error	4	7479	10	7853	3762	674773	0	0	0
1	114	6	unmapped	UPB_214313	9230	2960	25	45	46	12	26	40	40	45	22	48	2025	1976	1074	54	826	826	950	759	79	0.004	0.005	0.015	0.015	3.655	1204	1156	-7.906	5	1199	6	1150	556	23714	0	0	0
1	115	6	unmapped	UPB_108507	9305	2975	30	38	41	19	46	39	39	43	17	39	1936	2146	1036	48	618	618	769	573	74	-0.001	0.001	0.006	0.006	4.584	1317	1530	Error	-1	1318	2	1528	1311	68670	0	0	0
1	116	6	unmapped	UPB_092652	9375	2965	40	38	40	17	42	40	40	44	19	43	1739	1791	912	50	611	611	704	466	66	-0.002	0	0.01	0.013	5.225	1126	1180	Error	-2	1128	0	1180	2073	93152	0	0	0
1	117	6	unmapped	UPB_199712	9450	2965	35	37	43	25	58	41	41	46	19	41	1854	1863	741	39	668	668	715	491	68	-0.003	0.002	0.01	0.011	4.552	1182	1197	Error	-4	1186	2	1195	1360	59609	0	0	0
1	118	6	unmapped	UPB_090076	9525	2975	45	39	43	14	32	39	39	45	21	46	1907	1913	800	41	591	591	666	447	67	0	0.003	0.008	0.009	3.565	1316	1326	Error	0	1316	4	1322	2210	99479	0	0	0
1	119	6	unmapped	UPB_003062	9595	2970	45	39	43	23	53	44	44	54	31	57	1522	1775	837	47	549	549	591	428	72	-0.005	-0.001	0.017	0.019	4.297	968	1225	Error	-5	973	-1	1226	2234	92310	0	0	0
1	120	6	unmapped	UPB_109131	9670	2975	50	45	59	34	57	45	45	51	27	52	1633	1600	719	44	543	543	602	443	73	0	0.013	0.038	0.03	3.71	1090	1071	Error	0	1090	14	1057	4729	128017	0	0	0
1	121	6	unmapped	UPB_066621	9745	2970	45	41	45	24	53	41	41	46	19	41	1431	1562	734	46	587	587	640	479	74	0	0.004	0.011	0.014	5.75	844	979	Error	0	844	4	975	2361	81211	0	0	0
1	122	6	unmapped	UPB_043294	9815	2975	45	41	40	17	42	41	41	47	22	46	1778	1866	845	45	585	585	647	523	80	0	-0.001	0.011	0.009	3.141	1193	1280	Error	0	1193	-1	1281	2088	97019	0	0	0
1	123	6	unmapped	UPB_028754	9890	2970	40	38	47	23	48	39	39	43	19	44	1957	2086	886	42	626	626	682	471	69	-0.001	0.005	0.015	0.017	5.131	1330	1468	Error	-1	1331	8	1460	2436	108472	0	0	0
1	124	6	unmapped	UPB_146759	9965	2975	50	36	40	17	42	38	38	44	21	47	1770	1769	796	44	620	620	673	465	69	-0.002	0.002	0.016	0.014	3.582	1148	1151	Error	-2	1150	2	1149	3231	141512	0	0	0
1	125	6	unmapped	UPB_203141	10030	2970	45	40	47	23	48	39	39	46	21	45	1617	2777	5807	209	661	661	737	492	66	0.001	0.004	0.017	0.016	5.666	957	2124	-9.901	1	956	8	2116	2437	144419	0	0	0
1	126	6	unmapped	UPB_122428	10105	2980	50	43	48	23	47	39	39	44	19	43	1188	1413	864	61	638	638	746	505	67	0.007	0.012	0.015	0.017	5.358	554	784	-7.103	4	550	9	775	3843	113040	0	0	0
1	127	6	unmapped	UPB_220081	10180	2970	65	41	49	22	44	40	40	44	19	43	960	1093	715	65	623	623	674	459	68	0.003	0.019	0.026	0.026	4.782	338	479	-8.397	1	337	9	470	5851	131152	-50	0	0
1	128	6	unmapped	UPB_110922	10255	2970	35	42	48	25	52	41	41	46	21	45	2008	2457	1739	70	639	639	693	460	66	0.001	0.004	0.006	0.006	4.465	1370	1825	Error	1	1369	7	1818	1526	78622	0	0	0
1	129	6	unmapped	UPB_075694	10330	2975	50	41	46	18	39	42	42	47	17	36	2560	2767	1178	42	558	558	651	467	71	0	0.002	0.006	0.006	3.041	2001	2213	Error	-1	2002	4	2209	3665	221353	0	0	0
1	130	6	unmapped	UPB_201746	10405	2970	45	38	43	21	48	42	42	47	19	40	1609	1761	797	45	583	583	664	481	72	-0.004	0.001	0.012	0.016	2.91	1022	1179	Error	-4	1026	1	1178	2248	91577	0	0	0
1	131	6	unmapped	UPB_018713	10480	2980	40	39	42	17	40	38	38	42	20	47	1757	1839	802	43	594	594	743	1120	150	0.001	0.003	0.011	0.013	7.017	1164	1249	Error	1	1163	4	1245	2187	95622	0	0	0
1	132	6	unmapped	UPB_043054	10550	2980	40	41	45	22	48	38	38	41	17	41	1488	1691	1140	67	564	564	723	1068	147	0.003	0.006	0.016	0.012	3.382	927	1134	-8.267	3	924	7	1127	2356	87936	0	0	0
1	133	6	unmapped	UPB_052806	10620	2970	40	44	49	26	53	41	41	43	17	39	1898	1900	808	42	506	506	615	510	82	0.002	0.006	0.008	0.01	3.911	1395	1402	-8.858	3	1392	8	1394	2551	98801	0	0	0
1	134	6	unmapped	UPB_043400	10695	2970	40	44	50	24	48	39	39	43	18	41	2371	2524	1435	56	587	587	663	388	58	0.003	0.006	0.006	0.007	3.997	1789	1948	-8.479	5	1784	11	1937	2601	131271	0	0	0
1	135	6	unmapped	UPB_046644	10765	2970	65	44	48	18	37	39	39	45	20	44	1105	1160	735	63	648	648	739	534	72	0.011	0.018	0.022	0.023	4.065	462	521	-6.514	5	457	9	512	5714	139199	-50	0	0
1	136	6	unmapped	UPB_085167	10855	2975	40	43	47	22	46	38	38	43	18	41	1890	2790	3067	109	669	669	773	575	74	0.004	0.004	0.008	0.007	6.187	1226	2130	-7.932	5	1221	9	2121	2441	145068	0	0	0
1	137	6	unmapped	UPB_048975	10915	2975	35	44	52	28	53	42	42	46	20	43	1749	1814	733	40	630	630	691	484	70	0.002	0.008	0.024	0.017	4.346	1121	1194	-9.128	2	1119	10	1184	1651	58052	0	0	0
1	138	6	unmapped	UPB_024868	10990	2970	25	41	50	24	48	42	42	44	17	38	1763	1688	656	38	766	766	866	667	77	-0.001	0.009	0.029	0.022	2.68	996	930	Error	-1	997	8	922	603	20260	0	0	0
1	139	6	unmapped	UPB_044132	11065	2965	30	41	45	21	46	40	40	46	22	47	1577	1716	748	43	583	583	731	559	76	0.001	0.004	0.012	0.01	4.441	995	1138	-9.957	1	994	5	1133	1454	54924	0	0	0
1	140	6	unmapped	UPB_139470	11135	2970	65	42	46	22	47	40	40	46	21	45	1009	1114	794	71	598	598	666	486	72	0.005	0.012	0.025	0.023	4.436	413	522	-7.683	2	411	6	516	5531	133682	-50	0	0
1	141	6	unmapped	UPB_150384	11210	2975	30	47	50	21	42	39	39	44	21	47	1924	2069	1066	51	600	600	652	462	70	0.006	0.007	0.013	0.012	4.697	1332	1480	-7.371	8	1324	11	1469	1603	66202	0	0	0
1	142	6	unmapped	UPB_028209	11285	2970	45	41	48	22	45	40	40	45	19	42	2425	2453	814	33	587	587	726	542	74	0.001	0.004	0.006	0.006	3.491	1839	1874	Error	1	1838	8	1866	2516	127565	0	0	0
1	143	6	unmapped	UPB_051949	11365	2970	45	41	48	22	45	42	42	46	19	41	1201	1402	718	51	589	589	726	655	90	-0.002	0.007	0.018	0.023	5.651	611	819	Error	-1	612	6	813	2487	72897	0	0	0
1	144	6	unmapped	UPB_143266	11430	2970	55	41	46	20	43	39	39	45	21	46	1690	1733	779	44	560	560	680	488	71	0.002	0.006	0.011	0.012	4.45	1132	1180	-9.142	2	1130	7	1173	3643	138613	0	0	0
1	145	6	unmapped	UPB_084765	11500	2975	35	38	40	9	22	42	42	47	23	48	1860	1827	921	50	529	529	625	470	75	-0.003	-0.002	0.008	0.008	4.457	1327	1296	Error	-4	1331	-2	1298	1282	58452	0	0	0
1	146	6	unmapped	UPB_230868	11570	2970	35	43	45	18	40	41	41	46	21	45	1868	2125	904	42	633	633	712	518	72	0.002	0.003	0.007	0.008	2.366	1237	1496	-9.27	2	1235	4	1492	1448	68014	0	0	0
1	147	6	unmapped	UPB_036853	11650	2970	40	41	45	24	53	41	41	48	24	50	1861	1794	833	46	533	533	642	516	80	0	0.003	0.018	0.012	3.851	1328	1265	Error	0	1328	4	1261	2320	93278	0	0	0
1	148	6	unmapped	UPB_085460	11720	2975	50	43	47	20	42	41	41	47	24	51	8945	8928	2222	24	626	626	718	557	77	0	0.001	0.002	0.001	3.014	8321	8308	Error	2	8319	6	8302	3778	714249	0	0	0
1	149	6	unmapped	UPB_028764	11795	2965	35	34	40	15	37	41	41	46	22	47	2221	2195	853	38	677	677	780	652	83	-0.005	-0.001	0.009	0.009	4.168	1537	1517	Error	-7	1544	-1	1518	1268	70228	0	0	0
1	150	6	unmapped	UPB_014371	11870	2970	40	41	46	19	41	39	39	43	17	39	1879	1978	966	48	570	570	653	568	86	0.002	0.005	0.007	0.008	4.091	1311	1415	-9.354	2	1309	7	1408	2380	102877	0	0	0
1	151	6	unmapped	UPB_074988	11945	2970	40	39	43	19	44	40	40	44	19	43	1452	1675	803	47	577	577	664	484	72	-0.001	0.003	0.011	0.013	3.519	874	1101	Error	-1	875	3	1098	2251	87097	0	0	0
1	152	6	unmapped	UPB_228960	12010	2975	30	39	40	14	35	38	38	43	19	44	1661	1579	835	52	533	533	672	558	83	0.001	0.002	0.005	0.006	4.926	1129	1048	Error	1	1128	2	1046	1273	50534	0	0	0
1	153	6	unmapped	UPB_185475	12085	2970	65	38	43	19	44	39	39	43	18	41	1195	1276	836	65	577	577	715	543	75	-0.002	0.006	0.026	0.025	4.438	617	703	Error	-1	618	4	699	5145	153159	-50	0	0
1	154	6	unmapped	UPB_059737	12160	2980	35	37	46	28	60	39	39	42	17	40	2000	2470	2343	94	506	506	664	524	78	-0.001	0.004	0.015	0.012	4.139	1492	1971	Error	-2	1494	7	1964	1484	79038	0	0	0
1	155	6	unmapped	UPB_207632	12240	2970	40	39	40	17	42	39	39	42	18	42	1720	1858	926	49	627	627	703	480	68	0	0.001	0.013	0.013	5.242	1093	1232	Error	0	1093	1	1231	2093	96628	0	0	0
1	156	6	unmapped	UPB_016366	12310	2975	50	41	45	18	40	40	40	44	21	47	2420	2508	1065	42	564	564	642	464	72	0.001	0.003	0.006	0.006	4.278	1857	1949	Error	1	1856	5	1944	3628	200614	0	0	0
1	157	6	unmapped	UPB_198163	12380	2975	40	40	44	21	47	39	39	43	19	44	1690	1651	897	54	561	561	622	440	70	0.001	0.005	0.012	0.013	5.28	1130	1095	Error	1	1129	5	1090	2309	85829	0	0	0
1	158	6	unmapped	UPB_109750	12450	2975	35	36	38	16	42	39	39	44	20	45	2148	2191	855	39	650	650	790	694	87	-0.002	-0.001	0.009	0.009	2.288	1495	1540	Error	-3	1498	-1	1541	1213	70125	0	0	0
1	159	6	unmapped	UPB_012944	12525	2970	65	39	43	19	44	38	38	42	18	42	880	1060	826	77	711	711	821	634	77	0.006	0.014	0.019	0.021	4.29	170	354	-7.401	1	169	5	349	5130	127174	-50	0	0
1	160	6	unmapped	UPB_009760	12610	2985	35	41	49	23	46	38	38	41	18	43	1571	1600	689	43	696	696	926	1612	174	0.003	0.012	0.005	0.008	4.764	878	915	-8.188	3	875	11	904	1568	51202	0	0	0
1	161	6	unmapped	UPB_025927	12680	2975	40	43	46	19	41	39	39	44	18	40	1732	1675	769	45	591	591	775	1534	197	0.004	0.006	0.013	0.014	4.743	1145	1091	-8.156	4	1141	7	1084	2411	87082	0	0	0
1	162	6	unmapped	UPB_076954	12745	2970	65	37	44	23	52	39	39	44	19	43	1283	1550	1248	80	629	629	718	573	79	-0.003	0.005	0.025	0.023	4.95	652	926	Error	-2	654	5	921	5312	185951	-50	0	0
1	163	6	unmapped	UPB_214917	12815	2975	40	39	41	16	39	39	39	43	20	46	1363	1556	837	53	655	655	698	505	72	0	0.002	0.014	0.011	4.81	708	903	Error	0	708	2	901	2157	80911	0	0	0
1	164	6	unmapped	UPB_022240	12895	2965	30	37	39	14	35	38	38	43	21	48	1789	1746	785	44	620	620	753	581	77	-0.001	0.001	0.009	0.008	3.206	1168	1127	Error	-1	1169	1	1126	1245	55880	0	0	0
1	165	6	unmapped	UPB_046221	12965	2970	35	36	41	20	48	39	39	43	20	46	2198	2173	733	33	621	621	688	543	78	-0.002	0.001	0.013	0.009	3.918	1574	1554	Error	-3	1577	2	1552	1316	69531	0	0	0
1	166	6	unmapped	UPB_004390	13050	2965	30	49	52	23	44	38	38	44	18	40	1659	1756	990	56	663	663	741	488	65	0.011	0.013	0.023	0.023	3.469	1007	1107	-6.501	11	996	14	1093	1671	56201	0	0	0
1	167	6	unmapped	UPB_120074	13115	2970	40	36	40	20	50	37	37	42	17	40	1966	1903	700	36	550	550	626	448	71	-0.001	0.002	0.006	0.009	4.541	1415	1356	Error	-1	1416	3	1353	2086	98958	0	0	0
1	168	6	unmapped	UPB_233617	13185	2970	40	37	40	19	47	38	38	42	16	38	1800	1923	874	45	644	644	701	447	63	-0.001	0.002	0.007	0.008	4.201	1155	1281	Error	-1	1156	2	1279	2074	99982	0	0	0
1	169	6	unmapped	UPB_139358	13250	2960	25	30	32	8	25	38	38	46	23	50	1821	1723	786	45	829	829	930	582	62	-0.008	-0.007	0.006	0.007	4.38	984	888	Error	-8	992	-6	894	387	20672	0	0	0
1	170	6	unmapped	UPB_190324	13335	2965	30	41	45	19	42	38	38	42	17	40	1849	1806	739	40	732	732	755	517	68	0.003	0.007	0.01	0.011	5.584	1120	1081	-8.54	3	1117	7	1074	1435	57777	0	0	0
1	171	6	unmapped	UPB_036741	13410	2965	40	37	43	23	53	38	38	41	17	41	2778	3614	2874	79	594	594	715	589	82	0	0.002	0.006	0.007	4.077	2183	3025	Error	-1	2184	5	3020	2240	187918	0	0	0
1	172	6	unmapped	UPB_215475	13480	2965	35	36	40	17	42	37	37	41	17	41	1466	1632	875	53	523	523	615	469	76	-0.001	0.003	0.008	0.01	3.218	942	1112	Error	-1	943	3	1109	1264	52220	0	0	0
1	173	6	unmapped	UPB_161757	13550	2970	35	35	38	20	52	38	38	43	20	46	1475	1493	922	61	568	568	657	521	79	-0.003	0	0.021	0.016	5.094	904	925	Error	-3	907	0	925	1231	47775	0	0	0
1	174	6	unmapped	UPB_196231	13640	2970	25	49	58	33	56	38	38	44	25	56	1609	1548	662	42	716	716	1238	3192	257	0.012	0.024	0.014	0.017	3.663	904	852	-6.343	11	893	20	832	694	18570	0	0	0
1	175	6		NA	13695	2970	65	36	42	20	47	38	38	42	19	45	477	577	475	82	612	612	805	1747	217	0.015	-0.114	0.039	0.038	4.05	-137	-31	-6.077	-2	-135	4	-35	4982	69253	-50	0	0
1	176	6	unmapped	UPB_230974	13770	2970	65	37	43	24	55	37	37	40	17	42	885	975	618	63	551	551	641	489	76	0	0.014	0.028	0.028	5.234	334	430	Error	0	334	6	424	5163	116968	-50	0	0
1	177	6	unmapped	UPB_034570	13855	2970	45	39	43	20	46	37	37	40	17	42	1305	1360	708	52	461	461	577	482	83	0.002	0.007	0.018	0.016	3.84	846	905	-8.721	2	844	6	899	2254	70712	0	0	0
1	178	6	unmapped	UPB_080124	13920	2975	50	38	40	14	35	35	35	38	17	44	1770	1972	972	49	518	518	622	490	78	0.002	0.003	0.006	0.007	4.627	1255	1459	-8.705	3	1252	5	1454	3226	157783	0	0	0
1	179	6	unmapped	UPB_126164	13990	2970	65	35	39	18	46	37	37	40	19	47	951	972	615	63	673	673	753	541	71	-0.007	0.007	0.023	0.027	4.035	276	301	Error	-2	278	2	299	4688	116673	-50	0	0
1	180	6	unmapped	UPB_098367	14085	2980	25	50	59	29	49	37	37	42	21	50	1654	1669	744	44	698	698	829	609	73	0.014	0.023	0.044	0.045	3.613	969	993	-6.2	13	956	22	971	708	20027	0	0	0
1	181	6	unmapped	UPB_227680	14145	2970	40	39	43	21	48	38	38	42	18	42	1295	1377	676	49	548	548	619	484	78	0.001	0.006	0.01	0.014	3.865	748	834	-9.545	1	747	5	829	2232	71601	0	0	0
1	182	6	unmapped	UPB_066725	14210	2970	65	38	41	19	46	38	38	42	20	47	878	980	724	73	577	577	732	624	85	0	0.007	0.038	0.033	5.441	301	406	Error	0	301	3	403	4901	117651	-50	0	0
1	183	6	unmapped	UPB_065714	14290	2980	40	35	39	19	48	38	38	43	23	53	1575	1615	713	44	527	527	621	550	88	-0.003	0.001	0.01	0.012	3.615	1045	1089	Error	-3	1048	1	1088	2051	83972	0	0	0
1	184	6	unmapped	UPB_120673	14355	2975	45	39	42	20	47	38	38	43	19	44	1477	1571	780	49	503	503	578	470	81	0.001	0.004	0.007	0.01	5.577	975	1072	-9.928	1	974	4	1068	2194	81682	0	0	0
1	185	6	unmapped	UPB_041979	14440	2985	40	36	42	19	45	38	38	41	18	43	1369	1406	869	61	573	573	689	598	86	-0.003	0.005	0.016	0.021	5.185	794	837	Error	-2	796	4	833	2166	73127	0	0	0
1	186	6	unmapped	UPB_147382	14515	2965	30	35	38	14	36	39	39	41	16	39	1723	1659	703	42	680	680	718	525	73	-0.004	-0.001	0.019	0.014	3.125	1039	978	Error	-4	1043	-1	979	1209	53083	0	0	0
1	187	6	unmapped	UPB_176272	14580	2970	45	34	41	19	46	37	37	41	19	46	1562	1711	822	48	489	489	596	484	81	-0.003	0.003	0.016	0.017	5.312	1070	1226	Error	-3	1073	4	1222	2109	88970	0	0	0
1	188	6	unmapped	UPB_017686	14645	2975	30	39	44	21	47	35	35	39	15	38	1231	1273	729	57	573	573	659	560	84	0.006	0.013	0.025	0.026	4.622	662	709	-7.362	4	658	9	700	1422	40751	0	0	0
1	189	6	unmapped	UPB_117107	14720	2970	65	40	44	19	43	35	35	39	18	46	779	805	503	62	621	621	710	556	78	0.032	0.049	0.023	0.025	3.702	163	193	-4.982	5	158	9	184	5250	96633	-50	0	0
1	190	6	unmapped	UPB_179854	14805	2975	40	36	38	16	42	34	34	38	16	42	2191	2282	732	32	578	578	691	597	86	0.001	0.002	0.006	0.005	3.328	1615	1708	-9.656	2	1613	4	1704	1966	118668	0	0	0
1	191	6	unmapped	UPB_156662	14855	2960	40	40	46	20	43	36	36	41	19	46	834	977	902	92	618	618	684	499	72	0.019	0.028	0.021	0.026	5.159	220	369	-5.755	4	216	10	359	2393	50793	0	0	0
1	192	6	unmapped	UPB_048408	14940	2970	65	37	41	16	39	37	37	42	19	45	747	851	614	72	618	618	706	541	76	0	0.017	0.02	0.017	4.396	129	237	Error	0	129	4	233	4910	102101	-50	0	0
1	193	6	unmapped	UPB_127999	15010	2975	25	36	40	22	55	37	37	45	22	48	1117	1036	646	62	638	638	666	440	66	-0.002	0.008	0.009	0.008	2.688	478	401	Error	-1	479	3	398	485	12435	0	0	0
1	194	6	unmapped	UPB_226974	15085	2970	65	36	39	18	46	37	37	41	18	43	810	837	590	70	571	571	644	460	71	-0.004	0.008	0.024	0.027	4.065	238	268	Error	-1	239	2	266	4716	100497	-50	0	0
1	195	6	unmapped	UPB_015597	15170	2975	40	38	43	23	53	37	37	40	15	37	1499	1688	998	59	505	505	601	516	85	0.001	0.005	0.012	0.012	4.808	995	1189	-9.957	1	994	6	1183	2249	87791	0	0	0
1	196	6	unmapped	UPB_212047	15245	2970	30	37	38	15	39	40	40	43	18	41	1036	1099	577	52	577	577	627	436	69	-0.007	-0.004	0.031	0.018	2.69	456	520	Error	-3	459	-2	522	1231	35154	0	0	0
1	197	6	unmapped	UPB_002061	15310	2970	35	40	39	13	33	38	38	42	19	45	1267	1307	596	45	550	550	661	730	110	0.003	0.001	0.007	0.01	5.808	719	758	-8.486	2	717	1	757	1245	41825	0	0	0
1	198	6	unmapped	UPB_077575	15385	2965	35	42	43	18	41	37	37	40	19	47	1746	1761	795	45	663	663	840	907	107	0.005	0.005	0.011	0.014	3.154	1088	1104	-7.759	5	1083	6	1098	1391	56338	0	0	0
1	199	6		NA	15455	2970	65	37	40	19	47	37	37	41	20	48	503	574	391	68	596	596	726	598	82	0	-0.136	0.035	0.039	4.856	-93	-19	Error	0	-93	3	-22	4816	68917	-50	0	0
1	200	6	unmapped	UPB_049195	15535	2975	45	40	43	19	44	37	37	42	20	47	2818	2701	887	32	532	532	613	482	78	0.001	0.003	0.006	0.006	3.085	2289	2175	-9.574	3	2286	6	2169	2252	140455	0	0	0
1	201	6	unmapped	UPB_168696	15605	2980	45	39	39	15	38	37	37	42	20	47	1379	1575	820	52	585	585	621	446	71	0.003	0.002	0.006	0.006	3.508	796	992	-8.633	2	794	2	990	2039	81922	0	0	0
1	202	6	unmapped	UPB_141572	15675	2970	65	38	40	14	35	37	37	43	21	48	771	878	576	65	555	555	600	441	73	0.005	0.009	0.021	0.021	4.484	217	326	-7.755	1	216	3	323	4836	105376	-50	0	0
1	203	6	unmapped	UPB_132663	15760	2975	40	38	42	15	35	38	38	42	19	45	1307	1514	1201	79	581	581	697	592	84	0	0.004	0.009	0.01	4.522	726	937	Error	0	726	4	933	2159	78732	0	0	0
1	204	6	unmapped	UPB_215504	15835	2970	30	39	41	17	41	39	39	44	19	43	1091	1643	1293	78	607	607	664	471	70	0	0.002	0.032	0.017	5.34	484	1038	Error	0	484	2	1036	1327	52583	0	0	0
1	205	6	unmapped	UPB_207663	15900	2970	50	39	40	15	37	37	37	40	15	37	2327	2400	1133	47	490	490	709	1689	238	0.001	0.002	0.007	0.006	3.823	1839	1913	-9.843	2	1837	3	1910	3203	191993	0	0	0
1	206	6	unmapped	UPB_003469	15975	2975	40	38	44	20	45	38	38	39	15	38	1231	1316	670	50	483	483	639	1369	214	0	0.007	0.013	0.019	5.737	748	839	Error	0	748	6	833	2265	68454	0	0	0
1	207	6	unmapped	UPB_201151	16050	2980	40	38	44	22	50	39	39	41	16	39	1210	1137	563	49	519	519	588	495	84	-0.001	0.008	0.029	0.026	4.392	690	623	Error	-1	691	5	618	2313	59127	0	0	0
1	208	6	unmapped	UPB_208365	16130	2975	30	39	46	25	54	38	38	41	15	36	1031	1298	707	54	483	483	586	454	77	0.002	0.01	0.036	0.029	5.187	549	823	-9.098	1	548	8	815	1471	41551	0	0	0
1	209	6	unmapped	UPB_040702	16185	2965	65	38	41	15	36	38	38	41	16	39	806	985	931	94	533	533	628	494	78	0	0.007	0.021	0.022	6.714	273	455	Error	0	273	3	452	4893	118144	-50	0	0
1	210	6	unmapped	UPB_208172	16260	2965	65	38	41	17	41	39	39	43	20	46	917	947	597	63	585	585	655	530	80	-0.003	0.006	0.034	0.035	4.355	331	364	Error	-1	332	2	362	4916	113663	-50	0	0
1	211	6	unmapped	UPB_119267	16335	2970	25	41	45	16	35	40	40	42	22	52	1799	1803	691	38	703	703	822	612	74	0.001	0.005	0.02	0.02	2.313	1097	1105	Error	1	1096	5	1100	540	21630	0	0	0
1	212	6	unmapped	UPB_006371	16415	2985	25	33	35	10	28	37	37	39	18	46	1568	1521	799	52	738	738	817	631	77	-0.005	-0.003	0.006	0.008	2.778	826	781	Error	-4	830	-2	783	421	18250	0	0	0
1	213	6	unmapped	UPB_150485	16480	2980	25	42	43	16	37	40	40	43	21	48	1714	1523	779	51	693	693	796	538	67	0.002	0.004	0.017	0.017	3.274	1023	833	-8.996	2	1021	3	830	520	18277	0	0	0
1	214	6	unmapped	UPB_111599	16560	2980	35	40	44	18	40	38	38	41	16	39	1541	1698	765	45	494	494	635	529	83	0.002	0.005	0.011	0.009	5.695	1049	1210	-9.032	2	1047	6	1204	1402	54331	0	0	0
1	215	6	unmapped	UPB_002372	16635	2980	40	41	45	16	35	37	37	39	14	35	2013	3568	4829	135	552	552	648	442	68	0.003	0.003	0.005	0.004	5.394	1465	3024	-8.513	4	1461	8	3016	2331	185549	0	0	0
1	216	6	unmapped	UPB_112731	16705	2980	30	41	45	18	40	37	37	41	19	46	1384	1441	709	49	474	474	604	437	72	0.004	0.008	0.016	0.016	3.72	914	975	-7.83	4	910	8	967	1436	46124	0	0	0
1	217	6	unmapped	UPB_123742	16780	2955	30	37	42	16	38	37	37	42	19	45	1251	1148	626	54	644	644	725	522	72	0	0.01	0.016	0.017	2.609	607	509	Error	0	607	5	504	1353	36742	0	0	0
1	218	6	unmapped	UPB_137372	16860	2970	50	39	44	22	50	37	37	41	18	43	1065	1147	676	58	536	536	625	486	77	0.004	0.011	0.016	0.02	4.274	531	618	-8.047	2	529	7	611	3494	91783	0	0	0
1	219	6	unmapped	UPB_118882	16930	2970	50	38	41	15	36	36	36	41	19	46	1568	1705	885	51	495	495	702	1737	247	0.002	0.004	0.01	0.008	2.969	1075	1215	-9.067	2	1073	5	1210	3282	136396	0	0	0
1	220	6	unmapped	UPB_204681	17005	2970	45	35	35	13	37	36	36	42	21	50	1620	1739	1063	61	452	452	684	1745	255	-0.001	-0.001	0.005	0.008	5.259	1167	1286	Error	-1	1168	-1	1287	1824	90450	0	0	0
1	221	6	unmapped	UPB_002534	17065	2965	65	36	41	16	39	36	36	41	19	46	910	965	605	62	520	520	633	501	79	0	0.011	0.014	0.016	4.172	390	450	Error	0	390	5	445	4873	115834	-50	0	0
1	222	6	unmapped	UPB_098887	17135	2965	65	38	43	20	46	37	37	42	20	47	659	739	466	63	622	622	681	488	71	0.027	0.051	0.024	0.026	3.559	38	123	-5.209	1	37	6	117	5108	88662	-50	0	0
1	223	6	unmapped	UPB_002288	17220	2975	40	38	41	20	48	37	37	40	17	42	1366	1307	578	44	558	558	633	474	74	0.001	0.005	0.009	0.011	4.175	809	753	-9.658	1	808	4	749	2121	67961	0	0	0
1	224	6	unmapped	UPB_154073	17295	2965	25	38	38	9	23	33	33	37	15	40	1458	1447	829	57	607	607	701	596	85	0.006	0.006	0.007	0.006	3.399	856	845	-7.411	5	851	5	840	455	17364	0	0	0
1	225	6	unmapped	UPB_099479	17355	2965	65	37	40	18	45	38	38	41	19	46	758	822	570	69	594	594	703	1073	152	-0.006	0.009	0.029	0.022	4.079	163	230	Error	-1	164	2	228	4804	98633	-50	0	0
1	226	6	unmapped	UPB_049281	17440	2975	25	40	40	18	45	36	36	40	20	50	1044	1499	941	62	633	633	694	515	74	0.01	0.005	0.02	0.017	4.614	415	870	-6.683	4	411	4	866	480	17992	0	0	0
1	227	6	unmapped	UPB_189405	17510	2975	30	34	41	21	51	36	36	41	19	46	1357	1641	1441	87	653	653	828	1257	151	-0.003	0.005	0.016	0.019	4.654	702	993	Error	-2	704	5	988	1322	52518	0	0	0
1	228	6	unmapped	UPB_120028	17585	2970	40	38	40	17	42	38	38	43	22	51	1256	1372	669	48	616	616	700	498	71	0	0.003	0.019	0.019	3.843	640	758	Error	0	640	2	756	2103	71348	0	0	0
1	229	6	unmapped	UPB_040472	17650	2975	25	34	34	8	23	37	37	42	18	42	1512	1454	680	46	604	604	741	596	80	-0.003	-0.004	0.016	0.016	3.349	905	847	Error	-3	908	-3	850	407	17449	0	0	0
1	230	6	unmapped	UPB_053851	17735	2985	25	41	44	22	50	38	38	43	20	46	1368	1406	754	53	739	739	861	578	67	0.005	0.009	0.004	0.01	7.06	632	673	-7.712	3	629	6	667	533	16867	0	0	0
1	231	6	unmapped	UPB_190366	17805	2975	30	35	37	12	32	38	38	42	20	47	1165	1133	621	54	583	583	618	393	63	-0.005	-0.002	0.019	0.028	3.994	579	549	Error	-3	582	-1	550	1197	36241	0	0	0
1	232	6	unmapped	UPB_078433	17870	2965	65	35	38	16	42	36	36	40	18	45	831	842	647	76	603	603	616	422	68	-0.004	0.008	0.015	0.019	4.37	227	241	Error	-1	228	2	239	4613	100995	-50	0	0
1	233	6	unmapped	UPB_157000	17945	2965	65	37	41	18	43	36	36	39	16	41	834	855	523	61	608	608	705	587	83	0.004	0.02	0.022	0.028	4.578	227	252	-7.82	1	226	5	247	4932	102608	-50	0	0
1	234	6	unmapped	UPB_113299	18015	2965	65	36	40	19	47	35	35	38	13	34	781	855	578	67	551	551	673	609	90	0.004	0.016	0.026	0.023	4.943	231	309	-7.845	1	230	5	304	4758	102541	-50	0	0
1	235	6	unmapped	UPB_075052	18100	2980	35	36	38	16	42	36	36	39	15	38	1035	1263	601	47	479	479	573	467	81	0	0.003	0.014	0.011	4.673	556	786	Error	0	556	2	784	1226	40425	0	0	0
1	236	6	unmapped	UPB_058637	18175	2975	45	34	39	19	48	37	37	41	17	41	1617	1720	769	44	499	499	608	527	86	-0.003	0.002	0.015	0.015	2.918	1115	1223	Error	-3	1118	2	1221	2002	89446	0	0	0
1	237	6	unmapped	UPB_100845	18245	2980	35	37	41	22	53	35	35	39	19	48	1215	1225	599	48	546	546	606	426	70	0.003	0.009	0.014	0.015	4.85	671	685	-8.386	2	669	6	679	1301	39202	0	0	0
1	238	6		NA	18310	2965	65	36	40	16	40	34	34	39	19	48	465	558	457	81	527	527	627	466	74	-0.032	0.194	0.037	0.039	4.36	-60	37	Error	2	-62	6	31	4847	67003	-50	0	0
1	239	6	unmapped	UPB_200410	18380	2965	65	36	40	17	42	35	35	39	19	48	702	816	536	65	592	592	716	847	118	0.009	0.022	0.036	0.035	5.029	111	229	-6.781	1	110	5	224	4743	97928	-50	0	0
1	240	6	unmapped	UPB_188592	18455	2965	30	40	43	17	39	35	35	38	16	42	1015	960	541	56	611	611	794	1206	151	0.012	0.023	0.027	0.024	4.064	409	357	-6.336	5	404	8	349	1390	30718	0	0	0
1	241	6	unmapped	UPB_103576	18530	2965	65	35	40	17	42	36	36	39	17	43	791	879	568	64	558	558	716	866	120	-0.004	0.012	0.029	0.039	5.714	232	325	Error	-1	233	4	321	4829	105429	-50	0	0
1	242	6	unmapped	UPB_066153	18610	2965	60	34	37	15	40	37	37	41	17	41	858	954	582	61	535	535	648	488	75	-0.009	0	0.021	0.021	4.912	320	419	Error	-3	323	0	419	4409	114529	0	0	0
1	243	6	unmapped	UPB_010568	18685	2975	40	32	39	21	53	36	36	40	19	47	1133	1351	791	58	523	523	657	484	73	-0.007	0.004	0.03	0.021	5.504	606	831	Error	-4	610	3	828	2040	70236	0	0	0
1	244	6	unmapped	UPB_217790	18750	2965	65	37	39	15	38	34	34	38	17	44	835	875	569	65	573	573	686	588	85	0.011	0.017	0.019	0.022	4.713	265	307	-6.448	3	262	5	302	4629	104948	-50	0	0
1	245	6	unmapped	UPB_111680	18820	2965	65	36	41	20	48	34	34	38	17	44	903	935	635	67	599	599	725	592	81	0.007	0.021	0.022	0.021	4.707	306	343	-7.248	2	304	7	336	4904	112231	-50	0	0
1	246	6	unmapped	UPB_082911	18895	2965	25	42	49	21	42	34	34	39	15	38	1779	1556	529	33	838	838	923	587	63	0.009	0.021	0.015	0.023	3.321	949	733	-6.878	8	941	15	718	586	18677	0	0	0
1	247	6	unmapped	UPB_223215	18970	2965	65	34	36	12	33	34	34	37	16	43	673	738	484	65	699	699	782	564	72	0	0.051	0.017	0.019	4.722	-26	41	Error	0	-26	2	39	4310	88520	-50	0	0
1	248	6	unmapped	UPB_093771	19040	2965	65	35	38	16	42	34	34	39	21	53	849	916	810	88	539	539	637	456	71	0.003	0.011	0.024	0.024	5.111	311	381	-8.276	1	310	4	377	4557	109898	-50	0	0
1	249	6	unmapped	UPB_057892	19120	2985	30	37	43	22	51	35	35	40	22	55	972	1103	680	61	552	552	637	469	73	0.005	0.015	0.039	0.023	3.636	422	559	-7.714	2	420	8	551	1365	35311	0	0	0
1	250	6	unmapped	UPB_010864	19195	2975	35	32	36	12	33	37	37	42	20	47	1079	1419	891	62	556	556	612	459	75	-0.01	-0.001	0.014	0.014	4.933	518	862	Error	-5	523	-1	863	1167	45394	0	0	0
1	251	6	unmapped	UPB_043433	19260	2965	65	34	38	17	44	35	35	40	18	45	737	881	695	78	577	577	649	477	73	-0.006	0.01	0.023	0.022	7.324	159	307	Error	-1	160	3	304	4603	105689	-50	0	0
1	252	6	unmapped	UPB_051599	19340	2975	25	35	40	15	37	35	35	37	16	43	1644	1480	874	59	681	681	792	581	73	0	0.006	0.026	0.019	2.815	963	804	Error	0	963	5	799	484	17762	0	0	0
1	253	6	unmapped	UPB_112098	19410	2970	30	34	38	13	34	35	35	41	20	48	1129	1182	618	52	661	661	733	569	77	-0.002	0.006	0.02	0.02	3.313	467	524	Error	-1	468	3	521	1211	37820	0	0	0
1	254	6	unmapped	UPB_217818	19480	2965	65	34	38	20	52	35	35	39	18	46	677	767	556	72	656	656	796	1316	165	-0.048	0.027	0.026	0.024	3.962	20	114	Error	-1	21	3	111	4545	92048	-50	0	0
1	255	6	unmapped	UPB_068983	19570	2975	45	34	35	12	34	36	36	40	18	45	2547	2585	838	32	684	684	882	1663	188	-0.001	-0.001	0.003	0.003	3.572	1861	1900	Error	-2	1863	-1	1901	1845	134429	0	0	0
1	256	6	unmapped	UPB_139176	19650	2960	25	37	39	11	28	32	32	35	13	37	1810	2320	2216	95	697	697	822	580	70	0.004	0.004	0.008	0.009	4.793	1118	1630	-7.798	5	1113	7	1623	471	27843	0	0	0
1	257	6	unmapped	UPB_077910	19725	2965	25	30	31	5	16	34	34	38	22	57	1000	1256	700	55	855	855	873	568	65	-0.028	-0.007	0.015	0.012	2.106	141	398	Error	-4	145	-3	401	374	15076	0	0	0
1	258	6	unmapped	UPB_229473	19775	2965	65	31	34	14	41	34	34	39	19	48	831	909	618	67	643	643	721	525	72	-0.016	0	0.018	0.023	3.824	185	266	Error	-3	188	0	266	4048	109089	-50	0	0
1	259	6	unmapped	UPB_165216	19845	2965	65	32	37	17	45	33	33	37	16	43	714	809	562	69	583	583	681	522	76	-0.008	0.018	0.021	0.022	3.927	130	230	Error	-1	131	4	226	4433	97120	-50	0	0
1	260	6	unmapped	UPB_137182	19920	2965	65	33	40	21	52	32	32	36	16	44	670	811	623	76	571	571	645	498	77	0.01	0.033	0.029	0.025	4.169	100	248	-6.629	1	99	8	240	4768	97312	-50	0	0
1	261	6	unmapped	UPB_052128	20005	2970	35	31	34	15	44	33	33	36	15	41	1058	1278	804	62	628	628	673	443	65	-0.005	0.002	0.023	0.017	3.924	428	651	Error	-2	430	1	650	1083	40880	0	0	0
1	262	6	unmapped	UPB_131621	20090	2975	30	37	43	28	65	31	31	34	17	50	1118	1280	610	47	664	664	739	476	64	0.013	0.019	0.017	0.02	6.054	460	628	-6.242	6	454	12	616	1367	40969	0	0	0
1	263	6	unmapped	UPB_089164	20140	2965	65	34	39	16	41	31	31	35	17	48	650	778	632	81	627	627	696	483	69	0.13	0.053	0.02	0.019	4.346	26	159	-2.939	3	23	8	151	4673	93370	-50	0	0
1	264	6	unmapped	UPB_194684	20215	2965	65	37	43	24	55	31	31	37	19	51	1722	2006	1684	83	500	500	610	507	83	0.005	0.008	0.008	0.011	4.679	1228	1518	-7.67	6	1222	12	1506	5148	240672	-50	0	0
1	265	6	unmapped	UPB_225406	20285	2965	65	32	36	14	38	34	34	40	20	50	771	842	615	73	572	572	672	530	78	-0.01	0.007	0.035	0.033	4.348	197	272	Error	-2	199	2	270	4269	101058	-50	0	0
1	266	6	unmapped	UPB_071004	20375	2980	30	32	37	18	48	34	34	37	17	45	871	1059	591	55	683	683	762	562	73	-0.011	0.008	0.019	0.026	6.529	186	379	Error	-2	188	3	376	1176	33873	0	0	0
1	267	6	DarkCorner	DarkCorner	20455	2975	45	33	38	18	47	33	33	37	16	43	1721	1853	809	43	575	575	680	823	121	0	0.004	0.008	0.01	4.061	1146	1283	Error	0	1146	5	1278	1978	96376	0	0	0
1	1	7	DarkCorner	DarkCorner	910	3035	45	38	41	19	46	33	33	37	16	43	2108	2309	1799	77	477	477	549	408	74	0.003	0.004	0.006	0.009	3.122	1636	1840	-8.35	5	1631	8	1832	2140	120057	0	0	0
1	2	7	unmapped	UPB_078842	980	3040	50	35	41	23	56	35	35	38	17	44	4573	4841	2133	44	474	474	556	392	70	0	0.001	0.002	0.002	4.642	4099	4373	Error	0	4099	6	4367	3277	387304	0	0	0
1	3	7	unmapped	UPB_174772	1045	3045	30	32	32	13	40	37	37	43	25	58	995	1049	714	68	568	568	636	431	67	-0.012	-0.01	0.012	0.012	4.458	422	476	Error	-5	427	-5	481	1021	33566	0	0	0
1	4	7	unmapped	UPB_039700	1140	3030	25	33	42	21	50	33	33	38	16	42	856	1116	688	61	532	532	718	566	78	0	0.015	0.011	0.008	2.526	324	593	Error	0	324	9	584	501	13387	0	0	0
1	5	7	unmapped	UPB_135281	1210	3040	65	34	38	19	50	33	33	37	17	45	834	1005	939	93	591	591	789	1998	253	0.004	0.012	0.023	0.023	4.769	244	419	-7.925	1	243	5	414	4586	120632	-50	0	0
1	6	7	unmapped	UPB_188008	1275	3025	35	35	38	16	42	33	33	36	16	44	1591	1832	1503	82	559	559	726	605	83	0.002	0.004	0.01	0.01	5.226	1034	1278	-9.011	2	1032	5	1273	1224	58638	0	0	0
1	7	7	unmapped	UPB_188449	1350	3040	30	35	41	19	46	35	35	42	23	54	1444	1339	613	45	506	506	575	459	79	0	0.007	0.017	0.015	3.233	938	839	Error	0	938	6	833	1317	42863	0	0	0
1	8	7		NA	1430	3040	65	35	43	20	46	34	34	39	21	53	516	1087	5644	519	543	543	656	511	77	-0.037	0.017	0.038	0.037	3.576	-26	553	Error	1	-27	9	544	5183	130462	-50	0	0
1	9	7		NA	1505	3040	65	35	41	21	51	34	34	37	16	43	617	627	404	64	507	507	615	482	78	0.009	0.058	0.036	0.043	4.878	111	127	-6.781	1	110	7	120	4864	75207	-50	0	0
1	10	7	unmapped	UPB_097088	1580	3035	35	35	35	12	34	34	34	38	17	44	1046	1164	800	68	574	574	697	516	74	0.002	0.002	0.011	0.016	5.901	473	591	-8.883	1	472	1	590	1120	37241	0	0	0
1	11	7	unmapped	UPB_143217	1630	3035	40	34	37	16	43	32	32	37	19	51	1097	1148	786	68	514	514	607	472	77	0.003	0.008	0.025	0.021	5.247	585	639	-8.187	2	583	5	634	1946	59704	0	0	0
1	12	7	unmapped	UPB_126747	1725	3040	65	35	39	18	46	34	34	39	20	51	761	824	534	64	505	505	642	767	119	0.004	0.016	0.014	0.016	3.698	257	324	-8	1	256	5	319	4681	98831	-50	0	0
1	13	7	unmapped	UPB_083572	1795	3040	65	34	39	18	46	35	35	39	17	43	803	894	582	65	677	677	791	948	119	-0.008	0.018	0.02	0.022	4.603	125	221	Error	-1	126	4	217	4632	107318	-50	0	0
1	14	7	unmapped	UPB_180484	1870	3040	65	36	41	19	46	34	34	39	19	48	790	855	528	61	637	637	765	873	114	0.013	0.032	0.023	0.025	5.336	155	225	-6.257	2	153	7	218	4962	102641	-50	0	0
1	15	7	unmapped	UPB_138568	1930	3045	40	32	37	14	37	34	34	40	17	42	907	1033	576	55	523	523	621	488	78	-0.005	0.006	0.036	0.028	4.633	382	513	Error	-2	384	3	510	1931	53697	0	0	0
1	16	7	unmapped	UPB_036468	2015	3035	30	35	43	19	44	33	33	39	20	51	1086	1251	660	52	530	530	641	618	96	0.004	0.014	0.022	0.016	5.27	558	731	-8.119	2	556	10	721	1375	40033	0	0	0
1	17	7	unmapped	UPB_008970	2080	3040	45	36	41	19	46	34	34	38	19	50	1437	1488	692	46	534	534	622	475	76	0.002	0.007	0.016	0.022	6.282	905	961	-8.819	2	903	7	954	2134	77351	0	0	0
1	18	7	unmapped	UPB_127201	2165	3040	65	35	41	19	46	34	34	39	18	46	763	807	498	61	569	569	676	538	79	0.005	0.029	0.025	0.031	4.98	195	245	-7.6	1	194	7	238	4911	96828	-50	0	0
1	19	7	unmapped	UPB_003709	2225	3030	35	38	48	30	62	32	32	37	17	45	1111	1240	611	49	559	559	741	586	79	0.011	0.023	0.039	0.035	4.524	558	697	-6.524	6	552	16	681	1540	39692	0	0	0
1	20	7	unmapped	UPB_148163	2310	3040	65	36	41	19	46	33	33	38	18	47	737	839	605	72	584	584	704	539	76	0.02	0.031	0.024	0.029	6.381	156	263	-5.672	3	153	8	255	4918	100674	-50	0	0
1	21	7	unmapped	UPB_197194	2380	3040	65	36	42	23	54	35	35	39	18	46	828	1027	809	78	568	568	629	449	71	0.004	0.015	0.023	0.023	5.382	261	466	-8.022	1	260	7	459	5097	123206	-50	0	0
1	22	7	unmapped	UPB_115290	2455	3035	30	37	45	22	48	36	36	41	19	46	1534	1725	1047	60	611	611	669	474	70	0.001	0.008	0.011	0.009	3.33	924	1123	-9.85	1	923	9	1114	1429	55206	0	0	0
1	23	7	unmapped	UPB_064784	2525	3045	30	35	44	27	61	35	35	38	17	44	1763	1798	667	37	583	583	685	515	75	0	0.007	0.029	0.02	4.862	1180	1224	Error	0	1180	9	1215	1408	57533	0	0	0
1	24	7	unmapped	UPB_106451	2590	3045	30	32	42	23	54	34	34	41	22	53	1484	1455	755	51	606	606	691	524	75	-0.002	0.009	0.022	0.023	3.27	876	857	Error	-2	878	8	849	1329	46567	0	0	0
1	25	7	unmapped	UPB_174467	2670	3040	40	33	38	18	47	34	34	39	18	46	1385	1451	786	54	527	527	631	515	81	-0.001	0.004	0.016	0.018	5.955	857	928	Error	-1	858	4	924	1986	75452	0	0	0
1	26	7	unmapped	UPB_149296	2740	3040	40	33	37	17	45	34	34	40	22	55	1665	1662	714	42	519	519	626	482	76	-0.001	0.003	0.008	0.008	4.417	1145	1146	Error	-1	1146	3	1143	1942	86414	0	0	0
1	27	7		NA	2820	3040	65	33	37	16	43	34	34	38	19	50	604	691	511	73	639	639	727	557	76	0.029	0.058	0.026	0.031	5.147	-36	55	-5.129	-1	-35	3	52	4412	82906	-50	0	0
1	28	7	unmapped	UPB_131395	2880	3040	40	36	38	16	42	34	34	37	16	43	1713	1757	904	51	621	621	714	530	74	0.002	0.004	0.008	0.008	3.856	1094	1140	-9.093	2	1092	4	1136	1959	91347	0	0	0
1	29	7	unmapped	UPB_050624	2970	3050	35	32	40	20	50	32	32	35	16	45	1465	1298	683	52	610	610	725	520	71	0	0.012	0.018	0.03	6.318	855	696	Error	0	855	8	688	1281	41524	0	0	0
1	30	7	unmapped	UPB_179053	3035	3035	40	40	46	21	45	35	35	39	19	48	1759	1674	739	44	504	504	580	451	77	0.004	0.009	0.017	0.014	3.433	1260	1181	-7.972	5	1255	11	1170	2378	87031	0	0	0
1	31	7	unmapped	UPB_000166	3100	3035	45	32	37	14	37	35	35	39	17	43	1447	1621	1002	61	586	586	654	498	76	-0.003	0.002	0.009	0.009	3.184	858	1037	Error	-3	861	2	1035	1930	84270	0	0	0
1	32	7	unmapped	UPB_022392	3180	3040	45	34	40	20	50	36	36	40	17	42	1894	2017	902	44	549	549	642	520	80	-0.001	0.003	0.011	0.01	2.943	1343	1472	Error	-2	1345	4	1468	2072	104861	0	0	0
1	33	7	unmapped	UPB_006289	3260	3040	65	37	40	15	37	36	36	40	18	45	894	989	690	69	600	600	672	489	72	0.003	0.01	0.027	0.028	4.86	295	393	-8.2	1	294	4	389	4814	118624	-50	0	0
1	34	7	unmapped	UPB_196858	3335	3040	65	35	38	16	42	37	37	41	18	43	891	978	612	62	607	607	749	643	85	-0.007	0.003	0.02	0.025	4.502	282	372	Error	-2	284	1	371	4545	117389	-50	0	0
1	35	7	unmapped	UPB_208160	3385	3035	35	38	45	22	48	36	36	42	18	42	1185	1337	909	67	617	617	785	715	91	0.004	0.013	0.02	0.022	4.245	570	729	-8.15	2	568	9	720	1442	42788	0	0	0
1	36	7	unmapped	UPB_202430	3480	3040	65	38	40	16	40	35	35	40	18	45	814	887	558	62	652	652	791	636	80	0.019	0.021	0.029	0.029	4.715	165	240	-5.755	3	162	5	235	4836	106462	-50	0	0
1	37	7	unmapped	UPB_182264	3545	3040	55	36	40	16	40	36	36	41	19	46	4923	5317	2104	39	547	547	700	576	82	0	0.001	0.002	0.001	3.818	4376	4774	Error	0	4376	4	4770	3171	425326	0	0	0
1	38	7	unmapped	UPB_122728	3620	3035	25	38	33	11	33	35	35	38	16	42	1912	1637	790	48	626	626	755	620	82	0.002	-0.002	0.006	0.006	2.639	1289	1009	-8.744	3	1286	-2	1011	394	19648	0	0	0
1	39	7	unmapped	UPB_031174	3690	3040	40	37	43	21	48	35	35	40	21	52	1671	2139	2378	111	604	604	680	516	75	0.002	0.005	0.019	0.015	7.342	1069	1543	-9.059	2	1067	8	1535	2220	111234	0	0	0
1	40	7	unmapped	UPB_114142	3755	3035	35	37	42	25	59	36	36	41	19	46	1349	1449	774	53	618	618	675	494	73	0.001	0.007	0.018	0.021	9.958	732	837	-9.514	1	731	6	831	1345	46373	0	0	0
1	41	7	unmapped	UPB_062484	3830	3035	25	36	41	13	31	35	35	39	20	51	1570	1702	1381	81	721	721	836	599	71	0.001	0.006	0.005	0.005	7.555	850	987	-9.73	1	849	6	981	486	20419	0	0	0
1	42	7	unmapped	UPB_156196	3905	3040	35	37	42	18	42	36	36	39	17	43	1146	1285	696	54	578	578	687	540	78	0.002	0.008	0.012	0.01	4.675	569	713	-9.15	1	568	6	707	1359	41113	0	0	0
1	43	7	unmapped	UPB_183060	3985	3035	30	37	43	18	41	35	35	41	18	43	1566	1539	745	48	518	518	575	420	73	0.002	0.008	0.01	0.013	3.798	1050	1029	-9.033	2	1048	8	1021	1364	49244	0	0	0
1	44	7	unmapped	UPB_175091	4065	3040	65	39	41	19	46	37	37	42	20	47	934	965	613	63	521	521	593	460	77	0.005	0.009	0.026	0.021	5.145	415	448	-7.69	2	413	4	444	4886	115789	-50	0	0
1	45	7	unmapped	UPB_113282	4140	3040	65	39	46	24	52	37	37	41	18	43	983	1017	631	62	516	516	618	485	78	0.004	0.018	0.025	0.024	4.481	469	510	-7.867	2	467	9	501	5522	121998	-50	0	0
1	46	7	unmapped	UPB_056524	4210	3030	35	41	44	18	40	36	36	40	18	45	1168	1227	594	48	492	492	613	479	78	0.007	0.011	0.012	0.016	5.209	681	743	-7.079	5	676	8	735	1423	39276	0	0	0
1	47	7	unmapped	UPB_117140	4275	3040	40	40	45	22	48	36	36	39	15	38	1126	1174	639	54	530	530	564	403	71	0.007	0.014	0.012	0.014	5.105	600	653	-7.219	4	596	9	644	2339	61049	0	0	0
1	48	7	unmapped	UPB_079391	4355	3040	50	37	42	20	47	35	35	38	14	36	2542	2589	1023	39	593	593	579	389	67	0.001	0.004	0.006	0.007	3.647	1951	2003	-9.929	2	1949	7	1996	3364	207148	0	0	0
1	49	7	unmapped	UPB_066623	4425	3035	40	38	42	18	42	36	36	39	15	38	1399	1537	863	56	543	543	618	441	71	0.002	0.006	0.009	0.012	5.372	858	1000	-8.741	2	856	6	994	2166	79903	0	0	0
1	50	7	unmapped	UPB_180263	4500	3040	55	37	40	16	40	37	37	40	18	45	1275	1511	881	58	587	587	706	523	74	0	0.003	0.017	0.016	4.8	688	927	Error	0	688	3	924	3187	120849	0	0	0
1	51	7	unmapped	UPB_011559	4570	3045	30	34	35	15	42	37	37	39	17	43	1222	1352	709	52	598	598	710	628	88	-0.005	-0.003	0.029	0.034	3.505	621	752	Error	-3	624	-2	754	1129	43269	0	0	0
1	52	7	unmapped	UPB_175075	4640	3040	35	38	47	29	61	38	38	41	17	41	1334	1471	877	59	513	513	617	468	75	0	0.009	0.021	0.018	5.138	821	967	Error	0	821	9	958	1517	47076	0	0	0
1	53	7	unmapped	UPB_073231	4705	3045	35	34	40	21	52	37	37	41	19	46	1345	1179	783	66	650	650	742	543	73	-0.004	0.006	0.015	0.021	3.587	692	532	Error	-3	695	3	529	1269	37730	0	0	0
1	54	7	unmapped	UPB_114028	4800	3040	65	38	43	18	41	37	37	41	20	48	786	951	611	64	558	558	706	574	81	0.004	0.015	0.025	0.029	5.869	229	399	-7.833	1	228	6	393	5167	114159	-50	0	0
1	55	7	unmapped	UPB_020765	4870	3040	65	40	43	19	44	37	37	43	19	44	1012	1058	663	62	617	617	755	563	74	0.008	0.014	0.021	0.019	4.209	398	447	-7.041	3	395	6	441	5201	126906	-50	0	0
1	56	7	unmapped	UPB_043759	4945	3040	65	37	39	12	30	38	38	43	19	44	949	1048	674	64	596	596	708	498	70	-0.003	0.002	0.019	0.019	4.565	352	453	Error	-1	353	1	452	4638	125776	-50	0	0
1	57	7	unmapped	UPB_180972	5020	3040	65	38	44	20	45	38	38	42	20	47	956	1041	797	76	712	712	805	566	70	0	0.018	0.028	0.025	4.077	244	335	Error	0	244	6	329	5230	124916	-50	0	0
1	58	7	unmapped	UPB_100924	5090	3035	35	35	39	20	51	36	36	40	16	40	1604	1669	645	38	631	631	714	533	74	-0.001	0.003	0.01	0.008	5.265	972	1041	Error	-1	973	3	1038	1240	53422	0	0	0
1	59	7	unmapped	UPB_232304	5155	3015	25	43	49	22	44	41	41	45	20	44	1334	1112	906	81	764	764	883	638	72	0.004	0.023	0.011	0.014	1.999	572	356	-8.155	2	570	8	348	588	13343	0	0	0
1	60	7	unmapped	UPB_039166	5215	3035	35	38	45	23	51	38	38	42	19	45	1509	1498	950	63	697	697	834	590	70	0	0.009	0.012	0.014	3.69	812	808	Error	0	812	7	801	1430	47945	0	0	0
1	61	7	unmapped	UPB_170687	5320	3030	25	40	49	32	65	37	37	40	15	37	1332	1329	692	52	549	549	692	514	74	0.004	0.015	0.006	0.009	6.422	786	792	-8.028	3	783	12	780	591	15952	0	0	0
1	62	7	unmapped	UPB_228662	5385	3040	40	36	41	16	39	38	38	42	18	42	952	1077	580	53	470	470	611	484	79	-0.004	0.005	0.014	0.021	7.049	480	610	Error	-2	482	3	607	2115	56002	0	0	0
1	63	7	unmapped	UPB_155338	5460	3040	35	40	44	23	52	39	39	42	16	38	1319	1383	912	65	519	519	647	490	75	0.001	0.006	0.012	0.015	3.69	801	869	-9.644	1	800	5	864	1418	44269	0	0	0
1	64	7	unmapped	UPB_191675	5525	3020	35	34	42	21	50	37	37	43	20	46	2027	3775	5162	136	661	661	818	596	72	-0.002	0.002	0.01	0.009	3.788	1363	3119	Error	-3	1366	5	3114	1333	120815	0	0	0
1	65	7	unmapped	UPB_144309	5605	3040	65	39	43	18	41	37	37	42	22	52	973	1091	673	61	701	701	852	773	90	0.007	0.015	0.025	0.024	3.317	274	396	-7.087	2	272	6	390	5122	130959	-50	0	0
1	66	7	unmapped	UPB_091792	5675	3040	65	38	44	21	47	38	38	41	18	43	871	884	581	65	642	642	749	625	83	0	0.025	0.033	0.037	4.036	229	248	Error	0	229	6	242	5282	106053	-50	0	0
1	67	7	unmapped	UPB_019592	5760	3040	25	37	40	13	32	39	39	44	19	43	1437	1478	747	50	720	720	727	491	67	-0.003	0.001	0.006	0.005	3.745	715	759	Error	-2	717	1	758	474	17736	0	0	0
1	68	7	unmapped	UPB_103215	5815	3035	35	36	45	22	48	38	38	42	20	47	1425	1412	499	35	620	620	684	475	69	-0.002	0.009	0.018	0.023	2.931	803	799	Error	-2	805	7	792	1443	45172	0	0	0
1	69	7	unmapped	UPB_215807	5895	3040	65	37	39	17	43	38	38	43	19	44	849	979	664	67	650	650	732	522	71	-0.005	0.003	0.02	0.023	4.596	198	330	Error	-1	199	1	329	4654	117460	-50	0	0
1	70	7	unmapped	UPB_166703	5965	3035	50	38	43	19	44	37	37	42	18	42	1747	2036	1452	71	620	620	698	490	70	0.001	0.004	0.01	0.012	6.16	1128	1422	Error	1	1127	6	1416	3457	162917	0	0	0
1	71	7	unmapped	UPB_119830	6045	3040	65	39	44	19	43	38	38	42	18	42	865	970	709	73	605	605	699	569	81	0.004	0.016	0.029	0.038	4.734	261	371	-8.022	1	260	6	365	5299	116374	-50	0	0
1	72	7	unmapped	UPB_096038	6115	3040	65	39	43	19	44	38	38	42	19	45	844	900	529	58	551	551	653	495	75	0.003	0.014	0.026	0.03	4.322	294	354	-8.195	1	293	5	349	5170	107979	-50	0	0
1	73	7	unmapped	UPB_147447	6185	3040	30	39	39	12	30	39	39	44	20	45	1062	1209	664	54	506	506	626	503	80	0	0	0.024	0.023	2.835	556	703	Error	0	556	0	703	1257	38673	0	0	0
1	74	7	unmapped	UPB_068910	6260	3040	35	32	39	18	46	38	38	42	21	50	1977	2036	980	48	545	545	640	501	78	-0.004	0.001	0.012	0.007	4.343	1426	1492	Error	-6	1432	1	1491	1261	65137	0	0	0
1	75	7	unmapped	UPB_056456	6340	3035	30	34	42	19	45	36	36	41	18	43	1618	1675	792	47	632	632	707	506	71	-0.002	0.006	0.018	0.015	6.026	984	1049	Error	-2	986	6	1043	1329	53609	0	0	0
1	76	7	unmapped	UPB_126887	6410	3040	65	37	43	22	51	37	37	42	19	45	855	1035	1181	114	676	676	779	540	69	0	0.017	0.027	0.023	3.941	179	365	Error	0	179	6	359	5173	124259	-50	0	0
1	77	7	unmapped	UPB_229994	6485	3040	30	38	44	21	47	37	37	40	15	37	1047	1132	594	52	550	550	670	483	72	0.002	0.012	0.027	0.011	5.514	498	589	-8.957	1	497	7	582	1395	36209	0	0	0
1	78	7	unmapped	UPB_044224	6550	3040	55	38	42	17	40	39	39	44	21	47	1625	1718	820	47	542	542	614	406	66	-0.001	0.003	0.01	0.011	3.296	1082	1179	Error	-1	1083	3	1176	3346	137443	0	0	0
1	79	7	unmapped	UPB_157858	6620	3040	30	37	43	21	48	39	39	45	24	53	1186	1375	780	56	629	629	768	626	81	-0.004	0.005	0.031	0.044	3.808	555	750	Error	-2	557	4	746	1387	44011	0	0	0
1	80	7	unmapped	UPB_087307	6705	3040	65	38	42	17	40	38	38	43	21	48	1002	1131	685	60	690	690	779	601	77	0	0.009	0.022	0.018	4.363	312	445	Error	0	312	4	441	5052	135675	-50	0	0
1	81	7	unmapped	UPB_048747	6770	3025	25	41	43	21	48	38	38	42	18	42	1580	1652	848	51	700	700	787	637	80	0.003	0.005	0.021	0.02	4.985	883	957	-8.196	3	880	5	952	521	19819	0	0	0
1	82	7	unmapped	UPB_211630	6850	3035	25	32	36	17	47	37	37	41	20	48	2396	2337	1108	47	740	740	968	863	89	-0.003	-0.001	0.017	0.014	1.901	1651	1596	Error	-5	1656	-1	1597	436	28045	0	0	0
1	83	7	unmapped	UPB_164588	6920	3040	65	37	42	20	47	37	37	41	19	46	968	1085	668	61	708	708	828	650	78	0	0.013	0.028	0.03	4.633	260	382	Error	0	260	5	377	5001	130197	-50	0	0
1	84	7		NA	6995	3040	65	35	40	17	42	36	36	40	18	45	533	598	443	74	665	665	768	559	72	0.008	-0.06	0.036	0.038	5.317	-133	-63	-7.044	-1	-132	4	-67	4817	71728	-50	0	0
1	85	7	unmapped	UPB_026028	7065	3040	40	37	39	19	48	35	35	37	14	37	1349	1366	767	56	574	574	624	398	63	0.003	0.005	0.025	0.02	4.064	777	796	-8.598	2	775	4	792	2043	71049	0	0	0
1	86	7		NA	7140	3035	65	39	42	21	50	35	35	38	16	42	587	722	616	85	567	567	653	453	69	0.2	0.045	0.032	0.032	4.586	24	162	-2.322	4	20	7	155	5094	86644	-50	0	0
1	87	7	unmapped	UPB_056479	7210	3045	30	40	41	18	43	35	35	42	21	50	1609	1577	1276	80	537	537	645	494	76	0.005	0.006	0.023	0.026	6.092	1077	1046	-7.744	5	1072	6	1040	1310	50450	0	0	0
1	88	7	unmapped	UPB_190141	7290	3030	40	39	43	21	48	37	37	42	20	47	1558	1681	880	52	653	653	716	497	69	0.002	0.006	0.021	0.013	5.473	907	1034	-8.822	2	905	6	1028	2253	87421	0	0	0
1	89	7	unmapped	UPB_134565	7360	3035	40	37	42	19	45	38	38	42	21	50	1792	1823	734	40	609	609	714	593	83	-0.001	0.003	0.013	0.013	3.924	1182	1218	Error	-1	1183	4	1214	2200	94790	0	0	0
1	90	7	unmapped	UPB_089915	7425	3035	30	38	42	19	45	37	37	42	18	42	1698	1766	779	44	712	712	790	643	81	0.001	0.005	0.014	0.016	3.761	987	1059	-9.945	1	986	5	1054	1342	56497	0	0	0
1	91	7	unmapped	UPB_029676	7505	3040	45	35	38	19	50	37	37	41	17	41	2643	2760	995	36	655	655	713	502	70	-0.001	0	0.008	0.006	5.272	1986	2106	Error	-2	1988	1	2105	1989	143509	0	0	0
1	92	7	unmapped	UPB_017728	7580	3035	50	36	40	18	45	38	38	41	17	41	2279	2232	934	41	624	624	703	530	75	-0.001	0.001	0.007	0.006	4.462	1653	1610	Error	-2	1655	2	1608	3179	178558	0	0	0
1	93	7		NA	7655	3035	65	39	44	20	45	37	37	42	18	42	492	584	423	72	549	549	682	606	88	-0.035	0.2	0.032	0.043	3.937	-55	42	Error	2	-57	7	35	5274	70100	-50	0	0
1	94	7	unmapped	UPB_223466	7725	3040	50	38	42	17	40	37	37	42	19	45	1317	1399	732	52	651	651	716	562	78	0.002	0.007	0.023	0.021	4.924	667	753	-9.379	1	666	5	748	3375	111909	0	0	0
1	95	7	unmapped	UPB_179867	7795	3035	45	33	38	16	42	36	36	42	21	50	2040	2080	958	46	626	626	690	505	73	-0.002	0.001	0.009	0.007	3.032	1411	1456	Error	-3	1414	2	1454	1986	108178	0	0	0
1	96	7	unmapped	UPB_161904	7875	3035	65	41	44	19	43	37	37	41	20	48	1119	1132	716	63	614	614	726	602	82	0.008	0.014	0.019	0.022	4.586	509	525	-6.98	4	505	7	518	5228	135834	-50	0	0
1	97	7	unmapped	UPB_062347	7950	3030	30	38	44	22	50	39	39	41	16	39	1815	1827	955	52	625	625	732	609	83	-0.001	0.004	0.014	0.012	4.19	1189	1207	Error	-1	1190	5	1202	1421	58477	0	0	0
1	98	7	unmapped	UPB_161974	8025	3040	35	35	37	10	27	36	36	41	17	41	1892	1793	694	38	625	625	832	1423	171	-0.001	0.001	0.011	0.011	2.994	1266	1169	Error	-1	1267	1	1168	1182	57372	0	0	0
1	99	7	unmapped	UPB_000263	8095	3035	40	41	47	26	55	37	37	42	19	45	2796	2916	1211	41	619	619	823	1282	155	0.002	0.004	0.009	0.006	4.16	2181	2307	-9.088	4	2177	10	2297	2434	151650	0	0	0
1	100	7	unmapped	UPB_176703	8175	3035	30	39	50	26	52	37	37	41	22	53	1829	1724	897	52	633	633	770	867	112	0.002	0.012	0.018	0.016	4.131	1198	1104	-9.224	2	1196	13	1091	1604	55182	0	0	0
1	101	7	unmapped	UPB_084496	8240	3045	35	38	45	25	55	38	38	43	21	48	1985	1901	641	33	788	788	1192	3504	293	0	0.006	0.013	0.015	4.25	1197	1120	Error	0	1197	7	1113	1444	60816	0	0	0
1	102	7	unmapped	UPB_064357	8315	3035	65	36	41	21	51	37	37	42	19	45	1271	1419	765	53	750	750	1116	3141	281	-0.002	0.006	0.01	0.013	5.154	520	673	Error	-1	521	4	669	4883	170307	-50	0	0
1	103	7	unmapped	UPB_139829	8385	3030	40	39	43	16	37	37	37	42	20	47	1416	2029	2489	122	568	568	652	474	72	0.002	0.004	0.013	0.012	3.682	850	1467	-8.728	2	848	6	1461	2225	105510	0	0	0
1	104	7	unmapped	UPB_184834	8460	3035	65	38	45	24	53	38	38	41	17	41	892	1105	755	68	647	647	712	519	72	0	0.015	0.025	0.026	5.887	245	465	Error	0	245	7	458	5340	132642	-50	0	0
1	105	7	unmapped	UPB_231375	8535	3035	65	41	47	24	51	37	37	40	17	42	1062	1182	734	62	666	666	717	530	73	0.01	0.019	0.034	0.029	3.811	400	526	-6.629	4	396	10	516	5625	141872	-50	0	0
1	106	7	unmapped	UPB_068997	8605	3040	50	37	42	20	47	37	37	40	17	42	2427	2534	1062	41	634	634	693	475	68	0	0.003	0.005	0.006	4.875	1793	1905	Error	0	1793	5	1900	3329	202701	0	0	0
1	107	7	unmapped	UPB_129170	8680	3035	35	39	41	10	24	37	37	40	14	35	1628	1681	504	29	640	640	673	419	62	0.002	0.004	0.009	0.007	3.071	990	1045	-8.948	2	988	4	1041	1300	53779	0	0	0
1	108	7	unmapped	UPB_214693	8750	3040	40	39	45	22	48	40	40	42	17	40	1404	1480	840	56	652	652	712	613	86	-0.001	0.006	0.021	0.024	3.614	751	833	Error	-1	752	5	828	2347	76977	0	0	0
1	109	7	unmapped	UPB_037885	8825	3030	35	35	38	16	42	39	39	42	18	42	1785	1941	760	39	622	622	723	610	84	-0.003	-0.001	0.016	0.008	4.059	1159	1318	Error	-4	1163	-1	1319	1218	62105	0	0	0
1	110	7	unmapped	UPB_140298	8900	3035	50	39	47	26	55	39	39	44	19	43	1785	1940	950	48	681	681	740	530	71	0	0.006	0.02	0.017	3.892	1104	1267	Error	0	1104	8	1259	3766	155180	0	0	0
1	111	7	unmapped	UPB_226333	8975	3035	65	39	45	25	55	39	39	44	18	40	1288	1270	697	54	686	686	779	856	109	0	0.01	0.016	0.016	3.978	602	590	Error	0	602	6	584	5401	152403	-50	0	0
1	112	7	unmapped	UPB_079156	9045	3035	45	39	42	16	38	38	38	41	14	34	2083	2266	1185	52	548	548	609	435	71	0.001	0.002	0.008	0.007	2.797	1536	1722	Error	1	1535	4	1718	2185	117811	0	0	0
1	113	7	unmapped	UPB_193580	9110	3030	40	43	44	16	36	38	38	41	14	34	1472	1521	886	58	592	592	661	500	75	0.006	0.006	0.01	0.01	3.344	885	935	-7.459	5	880	6	929	2287	79086	0	0	0
1	114	7	unmapped	UPB_152951	9190	3035	50	43	47	24	51	39	39	42	17	40	1730	2092	1233	58	656	656	780	635	81	0.004	0.006	0.018	0.014	4.375	1078	1444	-8.069	4	1074	8	1436	3757	167336	0	0	0
1	115	7	unmapped	UPB_097858	9265	3035	45	39	48	23	47	38	38	43	19	44	2060	2267	904	39	659	659	767	603	78	0.001	0.006	0.014	0.012	2.779	1402	1618	Error	1	1401	10	1608	2495	117898	0	0	0
1	116	7	unmapped	UPB_212340	9340	3030	40	43	48	22	45	39	39	43	18	41	1688	1716	834	48	687	687	762	485	63	0.004	0.009	0.022	0.02	3.279	1005	1038	-7.967	4	1001	9	1029	2521	89255	0	0	0
1	117	7	unmapped	UPB_125848	9415	3035	40	39	45	19	42	39	39	45	20	44	1837	1884	802	42	620	620	717	529	73	0	0.005	0.018	0.013	2.785	1217	1270	Error	0	1217	6	1264	2324	97989	0	0	0
1	118	7	unmapped	UPB_075895	9485	3030	35	36	42	17	40	39	39	43	19	44	1856	1906	850	44	680	680	771	538	69	-0.003	0.002	0.011	0.01	2.056	1173	1229	Error	-3	1176	3	1226	1338	60988	0	0	0
1	119	7	unmapped	UPB_054578	9560	3035	45	36	41	20	48	41	41	48	26	54	1745	1906	931	48	561	561	654	458	70	-0.004	0	0.015	0.011	4.382	1179	1345	Error	-5	1184	0	1345	2117	99109	0	0	0
1	120	7	unmapped	UPB_097728	9630	3035	40	40	47	18	38	44	44	54	32	59	1562	1518	734	48	486	486	548	443	80	-0.004	0.003	0.026	0.021	3.412	1072	1035	Error	-4	1076	3	1032	2457	78913	0	0	0
1	121	7	unmapped	UPB_054897	9705	3035	30	46	49	24	48	41	41	46	21	45	962	1169	704	60	621	621	688	461	67	0.015	0.015	0.028	0.036	4.837	346	556	-6.092	5	341	8	548	1570	37393	0	0	0
1	122	7	unmapped	UPB_100999	9780	3030	45	41	46	21	45	39	39	44	20	45	1930	1952	821	42	622	622	675	482	71	0.002	0.005	0.013	0.012	4.462	1310	1337	-9.353	2	1308	7	1330	2392	101519	0	0	0
1	123	7	unmapped	UPB_124757	9850	3045	30	44	47	18	38	40	40	44	20	45	2191	1967	953	48	677	677	766	602	78	0.003	0.005	0.015	0.017	9.703	1518	1297	-8.564	4	1514	7	1290	1496	62941	0	0	0
1	124	7	unmapped	UPB_044644	9920	3035	40	43	48	24	50	39	39	44	22	50	2299	2416	775	32	590	590	679	521	76	0.002	0.005	0.01	0.009	2.818	1713	1835	-8.739	4	1709	9	1826	2518	125647	0	0	0
1	125	7	unmapped	UPB_192053	10010	3035	45	42	47	23	48	41	41	44	20	45	1368	1407	790	56	622	622	713	519	72	0.001	0.008	0.04	0.028	4.076	747	791	-9.543	1	746	6	785	2466	73181	0	0	0
1	126	7	unmapped	UPB_010198	10070	3035	65	38	44	19	43	39	39	43	18	41	1090	1132	686	60	659	659	719	487	67	-0.002	0.011	0.019	0.02	4.324	430	478	Error	-1	431	5	473	5226	135847	-50	0	0
1	127	7	unmapped	UPB_170911	10145	3035	65	43	48	23	47	40	40	44	16	36	941	1002	604	60	618	618	699	508	72	0.009	0.021	0.03	0.027	3.66	326	392	-6.75	3	323	8	384	5725	120291	-50	0	0
1	128	7	unmapped	UPB_157044	10220	3035	35	41	50	24	48	40	40	43	17	39	1517	1637	680	41	592	592	653	462	70	0.001	0.01	0.028	0.02	8.511	926	1055	-9.853	1	925	10	1045	1600	52398	0	0	0
1	129	7	unmapped	UPB_081221	10290	3030	40	43	47	22	46	41	41	44	19	43	1564	1608	851	52	602	602	667	477	71	0.002	0.006	0.007	0.01	3.599	964	1012	-8.91	2	962	6	1006	2423	83616	0	0	0
1	130	7	unmapped	UPB_109905	10365	3035	30	41	45	17	37	41	41	46	18	39	1996	1967	709	36	675	675	700	430	61	0	0.003	0.012	0.011	4.595	1321	1296	Error	0	1321	4	1292	1455	62952	0	0	0
1	131	7	unmapped	UPB_122475	10435	3035	65	39	42	17	40	41	41	46	21	45	1081	1133	643	56	616	616	680	456	67	-0.004	0.002	0.023	0.021	4.669	463	518	Error	-2	465	1	517	5040	135952	-50	0	0
1	132	7	unmapped	UPB_044498	10515	3035	40	38	44	23	52	39	39	45	22	48	1548	1546	820	53	512	512	609	465	76	-0.001	0.005	0.016	0.019	3.426	1035	1039	Error	-1	1036	5	1034	2273	80402	0	0	0
1	133	7	unmapped	UPB_177134	10585	3035	40	42	46	20	43	42	42	45	17	37	2705	2788	1101	39	540	540	626	481	76	0	0.002	0.004	0.005	3.08	2165	2252	Error	0	2165	4	2248	2399	144975	0	0	0
1	134	7	unmapped	UPB_014457	10660	3035	45	43	47	21	44	41	41	44	17	38	1799	1891	970	51	568	568	722	862	119	0.002	0.005	0.009	0.013	4.419	1233	1329	-9.266	2	1231	6	1323	2439	98333	0	0	0
1	135	7	unmapped	UPB_018452	10730	3040	45	44	49	19	38	39	39	42	15	35	3022	3127	1035	33	555	555	696	904	129	0.002	0.004	0.006	0.005	3.708	2472	2582	-8.947	5	2467	10	2572	2563	162582	0	0	0
1	136	7	unmapped	UPB_042985	10805	3035	65	38	42	16	38	40	40	43	17	39	1065	1078	663	61	687	687	821	728	88	-0.005	0.005	0.026	0.026	6.466	376	393	Error	-2	378	2	391	5026	129348	-50	0	0
1	137	7	unmapped	UPB_166752	10885	3020	25	44	47	15	31	40	40	42	18	42	2123	2647	3118	117	770	770	853	564	66	0.003	0.004	0.009	0.007	3.395	1357	1884	-8.402	4	1353	7	1877	561	31761	0	0	0
1	138	7	unmapped	UPB_137231	10960	3035	40	43	45	18	40	40	40	45	20	44	1283	1488	851	57	623	623	683	484	70	0.005	0.006	0.016	0.019	6.179	663	870	-7.781	3	660	5	865	2363	77393	0	0	0
1	139	7	unmapped	UPB_088606	11025	3035	45	43	48	21	43	39	39	45	20	44	1969	1956	861	44	630	630	728	543	74	0.003	0.007	0.013	0.013	3.576	1343	1335	-8.387	4	1339	9	1326	2477	101731	0	0	0
1	140	7	unmapped	UPB_008836	11100	3030	40	37	41	18	43	40	40	45	19	42	1961	2080	949	45	656	656	722	556	77	-0.002	0.001	0.009	0.012	6.303	1302	1425	Error	-3	1305	1	1424	2145	108182	0	0	0
1	141	7	unmapped	UPB_227006	11175	3035	40	43	48	20	41	41	41	46	20	43	1948	1947	738	37	612	612	669	504	75	0.001	0.005	0.007	0.009	4.462	1338	1342	-9.384	2	1336	7	1335	2477	101252	0	0	0
1	142	7	unmapped	UPB_218523	11245	3035	50	42	47	19	40	41	41	48	22	45	2062	2174	928	42	569	569	677	508	75	0.001	0.004	0.012	0.011	3.699	1494	1611	Error	1	1493	6	1605	3778	173958	0	0	0
1	143	7	unmapped	UPB_106317	11315	3035	65	41	48	26	54	42	42	47	21	44	949	1011	614	60	572	572	704	626	88	-0.003	0.014	0.035	0.036	5.516	376	445	Error	-1	377	6	439	5746	121267	-50	0	0
1	144	7	SM_11	SM_11	11395	3035	40	43	46	19	41	40	40	44	19	43	1927	1962	781	39	575	575	680	496	72	0.002	0.004	0.011	0.009	3.167	1355	1393	-8.816	3	1352	6	1387	2415	102040	0	0	0
1	145	7	unmapped	UPB_071166	11465	3030	30	36	43	18	41	41	41	45	19	42	1819	1818	794	43	555	555	674	521	77	-0.004	0.002	0.015	0.014	2.606	1259	1265	Error	-5	1264	2	1263	1365	58173	0	0	0
1	146	7	unmapped	UPB_229566	11535	3030	40	39	42	15	35	40	40	45	20	44	1552	1708	791	46	531	531	675	528	78	-0.001	0.002	0.014	0.012	2.883	1020	1179	Error	-1	1021	2	1177	2207	88797	0	0	0
1	147	7	unmapped	UPB_216710	11620	3035	35	41	47	23	48	39	39	45	22	48	2019	2115	1081	51	622	622	721	518	71	0.001	0.005	0.015	0.012	4.989	1399	1501	-9.448	2	1397	8	1493	1498	67687	0	0	0
1	148	7	unmapped	UPB_132956	11685	3040	40	39	42	18	42	40	40	46	22	47	1798	1929	882	45	640	640	710	585	82	-0.001	0.002	0.01	0.012	3.818	1157	1291	Error	-1	1158	2	1289	2186	100298	0	0	0
1	149	7	unmapped	UPB_209070	11760	3040	50	41	44	19	43	41	41	46	19	41	24686	23641	5871	24	586	586	690	560	81	0	0	0	0	3.189	24100	23058	Error	0	24100	3	23055	3557	1891251	0	0	0
1	150	7	unmapped	UPB_054376	11825	3030	35	41	47	18	38	44	44	47	20	42	1956	1861	845	45	572	572	657	552	84	-0.002	0.002	0.018	0.016	4.454	1381	1292	Error	-3	1384	3	1289	1502	59550	0	0	0
1	151	7	unmapped	UPB_178071	11895	3030	25	40	40	13	32	39	39	42	16	38	2348	2277	527	23	768	768	786	565	71	0.001	0.001	0.005	0.005	2.291	1581	1510	Error	1	1580	1	1509	481	27325	0	0	0
1	152	7	unmapped	UPB_227243	11975	3035	65	41	46	17	36	40	40	44	18	40	1301	1631	3019	185	600	600	718	582	81	0.001	0.006	0.015	0.013	3.85	702	1037	-9.453	1	701	6	1031	5484	195698	-50	0	0
1	153	7	unmapped	UPB_068195	12055	3030	40	44	47	20	42	40	40	44	17	38	1393	1481	821	55	611	611	685	507	74	0.005	0.008	0.014	0.014	4.011	786	877	-7.611	4	782	7	870	2453	77024	0	0	0
1	154	7	unmapped	UPB_073657	12125	3040	50	43	45	18	40	40	40	43	16	37	4698	4658	1708	36	561	561	690	652	94	0.001	0.001	0.002	0.002	3.609	4140	4102	Error	3	4137	5	4097	3636	372654	0	0	0
1	155	7	unmapped	UPB_165184	12190	3030	30	43	45	20	44	41	41	45	17	37	1747	1847	849	45	615	615	754	727	96	0.002	0.003	0.007	0.011	3.838	1134	1236	-9.145	2	1132	4	1232	1428	59090	0	0	0
1	156	7	unmapped	UPB_066345	12270	3030	45	37	41	23	56	40	40	44	19	43	1505	1574	801	50	625	625	696	466	66	-0.003	0.001	0.016	0.015	4.549	877	950	Error	-3	880	1	949	2149	81841	0	0	0
1	157	7	unmapped	UPB_036365	12350	3035	35	37	40	17	42	39	39	43	21	48	1391	1422	731	51	621	621	666	499	74	-0.003	0.001	0.01	0.01	4.279	768	802	Error	-2	770	1	801	1290	45505	0	0	0
1	158	7	unmapped	UPB_130223	12420	3030	40	36	44	23	52	40	40	44	19	43	1438	1542	812	52	635	635	720	546	75	-0.005	0.004	0.025	0.022	4.308	799	911	Error	-4	803	4	907	2262	80186	0	0	0
1	159	7	unmapped	UPB_136701	12495	3030	25	41	45	18	40	37	37	39	16	41	1915	1832	475	25	751	751	824	591	71	0.003	0.007	0.013	0.008	3.334	1168	1089	-8.185	4	1164	8	1081	545	21984	0	0	0
1	160	7	unmapped	UPB_096574	12565	3035	30	52	52	23	44	39	39	44	20	45	1734	1569	658	41	520	520	608	474	77	0.011	0.012	0.021	0.014	3.279	1227	1062	-6.545	13	1214	13	1049	1661	50216	0	0	0
1	161	7	unmapped	UPB_001473	12635	3035	40	40	42	16	38	40	40	44	19	43	1648	1824	940	51	551	551	753	1616	214	0	0.002	0.008	0.008	6.31	1097	1275	Error	0	1097	2	1273	2199	94867	0	0	0
1	162	7	unmapped	UPB_131134	12715	3040	40	43	49	23	46	38	38	43	20	46	1338	1573	983	62	579	579	710	555	78	0.007	0.011	0.026	0.022	3.879	764	1005	-7.246	5	759	11	994	2548	81786	0	0	0
1	163	7	unmapped	UPB_137955	12795	3035	35	38	42	25	59	38	38	44	21	47	1606	1751	754	43	725	725	970	1915	197	0	0.004	0.007	0.009	3.886	881	1030	Error	0	881	4	1026	1334	56027	0	0	0
1	164	7	unmapped	UPB_057151	12865	3030	30	39	45	19	42	39	39	44	18	40	1539	1594	697	43	584	584	845	1917	226	0	0.006	0.025	0.017	4.154	955	1016	Error	0	955	6	1010	1454	50994	0	0	0
1	165	7	unmapped	UPB_220883	12935	3030	30	38	39	17	43	38	38	43	20	46	1875	1870	813	43	489	489	583	501	85	0	0.001	0.005	0.01	7.24	1386	1382	Error	0	1386	1	1381	1248	59851	0	0	0
1	166	7	unmapped	UPB_152155	13010	3025	40	38	44	23	52	39	39	44	19	43	1758	1945	1167	60	653	653	702	544	77	-0.001	0.004	0.018	0.018	3.28	1104	1297	Error	-1	1105	5	1292	2303	101141	0	0	0
1	167	7	unmapped	UPB_074969	13075	3040	50	37	43	18	41	39	39	44	17	38	2765	2762	1173	42	594	594	697	529	75	-0.001	0.002	0.005	0.005	3.556	2169	2172	Error	-2	2171	4	2168	3401	220991	0	0	0
1	168	7	unmapped	UPB_030577	13155	3035	40	37	41	17	41	38	38	43	18	41	1746	1918	799	41	526	526	591	440	74	-0.001	0.002	0.007	0.008	2.867	1219	1395	Error	-1	1220	3	1392	2124	99714	0	0	0
1	169	7	unmapped	UPB_076303	13230	3035	45	37	40	16	40	38	38	44	20	45	2208	2311	847	36	629	629	696	486	69	-0.001	0.001	0.006	0.006	3.562	1578	1684	Error	-1	1579	2	1682	2069	120157	0	0	0
1	170	7	unmapped	UPB_099174	13300	3030	40	38	40	15	37	37	37	42	20	47	1395	1458	696	47	680	680	758	501	66	0.001	0.004	0.013	0.012	3.584	716	781	-9.482	1	715	3	778	2070	75800	0	0	0
1	171	7	unmapped	UPB_015899	13370	3035	45	34	37	13	35	38	38	42	17	40	1590	1502	711	47	614	614	674	475	70	-0.004	-0.001	0.015	0.014	5.507	972	887	Error	-4	976	-1	888	1915	78093	0	0	0
1	172	7	unmapped	UPB_065345	13445	3035	40	35	37	13	35	37	37	40	16	40	1734	1664	794	47	481	481	571	451	78	-0.002	0	0.012	0.011	4.07	1251	1183	Error	-2	1253	0	1183	1922	86504	0	0	0
1	173	7	unmapped	UPB_152268	13515	3040	30	39	42	20	47	37	37	40	20	50	1533	1628	729	44	558	558	619	472	76	0.002	0.005	0.009	0.008	5.172	977	1075	-8.929	2	975	5	1070	1359	52101	0	0	0
1	174	7	unmapped	UPB_227254	13585	3035	65	36	40	17	42	38	38	42	19	45	928	1054	670	63	613	613	795	1516	190	-0.006	0.005	0.02	0.024	5.27	313	443	Error	-2	315	2	441	4820	126472	-50	0	0
1	175	7	unmapped	UPB_128979	13665	3035	40	43	45	20	44	38	38	42	18	42	1246	1262	594	47	520	520	926	2451	264	0.007	0.009	0.016	0.023	5.144	731	749	-7.182	5	726	7	742	2347	65609	0	0	0
1	176	7	unmapped	UPB_016194	13750	3030	45	38	43	23	53	37	37	41	16	39	1030	1143	795	69	619	619	659	424	64	0.002	0.011	0.017	0.012	6.569	412	530	-8.683	1	411	6	524	2246	59445	0	0	0
1	177	7	unmapped	UPB_220114	13815	3040	40	44	50	24	48	38	38	43	21	48	1337	1343	809	60	579	579	645	447	69	0.008	0.016	0.019	0.019	4.001	764	776	-6.981	6	758	12	764	2576	69857	0	0	0
1	178	7	unmapped	UPB_211441	13890	3035	30	39	43	22	51	35	35	40	21	52	1284	1414	729	51	507	507	545	393	72	0.005	0.009	0.018	0.022	6.17	781	915	-7.602	4	777	8	907	1373	45241	0	0	0
1	179	7	unmapped	UPB_208260	13955	3030	35	40	45	15	33	38	38	42	19	45	1241	1251	710	56	692	692	806	1474	182	0.004	0.013	0.022	0.015	3.474	551	566	-8.101	2	549	7	559	1436	40029	0	0	0
1	180	7	unmapped	UPB_140207	14025	3035	65	38	42	22	52	38	38	42	18	42	963	1034	616	59	731	731	826	963	116	0	0.013	0.022	0.025	4.04	232	307	Error	0	232	4	303	5083	124031	-50	0	0
1	181	7	unmapped	UPB_055447	14100	3035	45	38	41	17	41	38	38	42	19	45	1832	1762	840	47	539	539	653	578	88	0	0.002	0.009	0.011	6.38	1293	1226	Error	0	1293	3	1223	2120	91631	0	0	0
1	182	7	unmapped	UPB_172003	14165	3040	35	42	48	27	56	36	36	40	16	40	1051	1637	3128	191	629	629	721	589	81	0.014	0.012	0.016	0.017	3.869	428	1020	-6.136	6	422	12	1008	1538	52391	0	0	0
1	183	7	unmapped	UPB_133545	14250	3025	30	41	43	19	44	38	38	40	17	42	1538	1455	775	53	524	524	718	695	96	0.003	0.005	0.005	0.011	6.786	1017	936	-8.401	3	1014	5	931	1368	46553	0	0	0
1	184	7	unmapped	UPB_188122	14320	3030	65	36	40	17	42	37	37	41	17	41	732	859	592	68	577	577	730	611	83	-0.006	0.011	0.022	0.024	4.877	154	285	Error	-1	155	3	282	4839	103088	-50	0	0
1	185	7	unmapped	UPB_174034	14390	3030	65	38	42	18	42	37	37	41	19	46	807	914	598	65	540	540	681	608	89	0.004	0.013	0.027	0.028	3.835	268	379	-8.061	1	267	5	374	5015	109708	-50	0	0
1	186	7	unmapped	UPB_172149	14465	3030	65	37	39	15	38	37	37	40	17	42	997	1056	613	58	599	599	705	567	80	0	0.004	0.019	0.019	4.615	398	459	Error	0	398	2	457	4701	126698	-50	0	0
1	187	7	unmapped	UPB_168821	14555	3035	30	36	38	12	31	35	35	38	15	39	1315	1346	712	52	436	436	565	455	80	0.001	0.003	0.01	0.01	2.786	880	913	-9.78	1	879	3	910	1203	43081	0	0	0
1	188	7	unmapped	UPB_200608	14610	3030	65	38	44	21	47	36	36	41	18	43	852	942	559	59	574	574	650	557	85	0.007	0.022	0.028	0.026	4.341	280	376	-7.119	2	278	8	368	5224	112980	-50	0	0
1	189	7	unmapped	UPB_006410	14685	3030	65	36	41	21	51	36	36	40	19	47	813	944	635	67	578	578	686	546	79	0	0.014	0.035	0.04	4.178	235	371	Error	0	235	5	366	4954	113261	-50	0	0
1	190	7	unmapped	UPB_164903	14760	3035	30	37	43	15	34	36	36	38	18	47	1258	1254	563	44	547	547	655	590	90	0.001	0.01	0.013	0.014	5.94	712	714	-9.474	1	711	7	707	1373	40136	0	0	0
1	191	7	unmapped	UPB_103161	14830	3030	65	38	40	15	37	36	36	39	15	38	929	941	627	66	590	590	721	576	79	0.006	0.011	0.022	0.021	3.994	341	355	-7.405	2	339	4	351	4823	112967	-50	0	0
1	192	7	unmapped	UPB_170240	14905	3030	65	39	43	17	39	38	38	42	19	45	732	819	569	69	580	580	679	568	83	0.007	0.021	0.033	0.042	5.086	153	244	-7.248	1	152	5	239	5205	98230	-50	0	0
1	193	7	unmapped	UPB_036879	14975	3045	35	36	36	16	44	38	38	42	19	45	1097	1161	626	53	586	586	643	558	86	-0.004	-0.003	0.012	0.01	3.696	509	573	Error	-2	511	-2	575	1167	37152	0	0	0
1	194	7		NA	15050	3030	65	37	41	21	51	38	38	42	19	45	492	567	473	83	590	590	662	504	76	0.01	-0.13	0.024	0.027	4.366	-99	-20	-6.615	-1	-98	3	-23	4961	68022	-50	0	0
1	195	7	unmapped	UPB_081591	15135	3030	35	40	45	22	48	37	37	40	17	42	1073	1366	852	62	505	505	627	499	79	0.005	0.009	0.013	0.017	5.241	571	869	-7.565	3	568	8	861	1453	43727	0	0	0
1	196	7		NA	15175	3035	30	37	38	10	26	37	37	41	17	41	675	785	478	60	520	520	593	528	89	0	0.004	0.02	0.025	5.807	155	266	Error	0	155	1	265	1214	25107	0	0	0
1	197	7	unmapped	UPB_081181	15300	3040	25	26	32	14	43	37	37	42	18	42	1459	1446	460	31	746	746	861	607	70	-0.015	-0.007	0.026	0.025	1.336	702	695	Error	-11	713	-5	700	385	17357	0	0	0
1	198	7	unmapped	UPB_126458	15340	3030	30	36	40	20	50	35	35	40	18	45	1072	1248	721	57	548	548	666	503	75	0.002	0.007	0.014	0.02	4.904	525	705	-9.033	1	524	5	700	1281	39922	0	0	0
1	199	7	unmapped	UPB_138816	15415	3030	65	36	40	17	42	36	36	39	18	46	883	918	552	60	643	643	777	744	95	0	0.015	0.023	0.027	4.543	240	279	Error	0	240	4	275	4825	110101	-50	0	0
1	200	7	unmapped	UPB_193479	15495	3035	50	38	42	16	38	37	37	41	18	43	1294	1276	694	54	506	506	597	463	77	0.001	0.006	0.02	0.017	3.962	789	775	-9.622	1	788	5	770	3388	102098	0	0	0
1	201	7	unmapped	UPB_030163	15575	3035	35	37	43	24	55	37	37	40	19	47	1410	1450	742	51	522	522	585	453	77	0	0.006	0.019	0.016	4.344	888	934	Error	0	888	6	928	1389	46401	0	0	0
1	202	7	unmapped	UPB_015404	15645	3040	30	37	39	12	30	37	37	43	22	51	1487	1421	799	56	597	597	617	417	67	0	0.002	0.018	0.029	10.552	890	826	Error	0	890	2	824	1241	45468	0	0	0
1	203	7	unmapped	UPB_012966	15725	3035	45	37	39	14	35	38	38	43	19	44	1099	1151	669	58	582	582	656	459	69	-0.002	0.002	0.024	0.025	5.574	516	570	Error	-1	517	1	569	2029	59852	0	0	0
1	204	7	unmapped	UPB_178679	15805	3030	30	37	40	19	47	39	39	43	19	44	1331	1312	832	63	671	671	772	527	68	-0.003	0.002	0.014	0.017	2.787	658	642	Error	-2	660	1	641	1267	41974	0	0	0
1	205	7		NA	15855	3030	65	37	39	14	35	39	39	43	18	41	539	634	464	73	586	586	661	460	69	0.043	0	0.032	0.035	4.281	-49	48	-4.555	-2	-47	0	48	4723	76121	-50	0	0
1	206	7	unmapped	UPB_208944	15935	3035	55	38	43	20	46	39	39	43	19	44	4765	4696	1532	32	487	487	565	412	72	0	0.001	0.003	0.003	3.261	4277	4213	Error	-1	4278	4	4209	3414	375716	0	0	0
1	207	7	unmapped	UPB_167329	16010	3035	55	39	42	17	40	38	38	41	16	39	1567	1622	971	59	513	513	568	459	80	0.001	0.004	0.008	0.008	3.622	1055	1113	Error	1	1054	4	1109	3355	129736	0	0	0
1	208	7	unmapped	UPB_121581	16080	3045	25	34	31	14	45	38	38	42	19	45	1399	1335	796	59	580	580	661	517	78	-0.005	-0.009	0.03	0.026	2.139	815	748	Error	-4	819	-7	755	368	16022	0	0	0
1	209	7	unmapped	UPB_131809	16160	3040	40	38	45	26	57	37	37	40	15	37	1140	1240	612	49	468	468	557	417	74	0.001	0.01	0.019	0.022	4.036	673	780	-9.392	1	672	8	772	2336	64464	0	0	0
1	210	7	unmapped	UPB_090161	16230	3035	40	38	43	23	53	39	39	41	16	39	1843	1845	668	36	429	429	547	473	86	-0.001	0.003	0.006	0.008	4.945	1413	1420	Error	-1	1414	4	1416	2236	95936	0	0	0
1	211	7	unmapped	UPB_002994	16295	3030	65	39	45	21	46	39	39	42	19	45	806	908	580	63	542	542	627	516	82	0	0.016	0.047	0.042	3.928	264	372	Error	0	264	6	366	5398	108906	-50	0	0
1	212	7	unmapped	UPB_090071	16370	3030	65	37	41	20	48	38	38	41	18	43	805	866	593	68	619	619	706	554	78	-0.005	0.012	0.027	0.023	4.038	185	250	Error	-1	186	3	247	4971	103865	-50	0	0
1	213	7	unmapped	UPB_191040	16445	3040	35	41	44	20	45	37	37	42	18	42	967	1150	647	56	526	526	623	472	75	0.009	0.011	0.031	0.027	2.988	445	631	-6.785	4	441	7	624	1392	36811	0	0	0
1	214	7	unmapped	UPB_099482	16515	3030	65	38	40	13	32	37	37	41	18	43	819	922	591	64	586	586	681	529	77	0.004	0.009	0.021	0.021	4.431	234	339	-7.864	1	233	3	336	4777	110660	-50	0	0
1	215	7	unmapped	UPB_117808	16600	3050	35	38	43	25	58	36	36	37	13	35	1385	1424	823	57	499	499	661	519	78	0.002	0.008	0.03	0.023	5.663	888	932	-8.791	2	886	7	925	1389	45578	0	0	0
1	216	7		NA	16660	3030	65	39	42	18	42	37	37	40	15	37	511	566	434	76	552	552	641	455	70	-0.049	0.357	0.041	0.035	4.463	-39	19	Error	2	-41	5	14	5077	67939	-50	0	0
1	217	7	unmapped	UPB_113281	16735	3030	35	39	44	18	40	36	36	40	17	42	960	1126	574	50	569	569	646	446	69	0.008	0.014	0.027	0.021	5.96	394	565	-7.026	3	391	8	557	1414	36038	0	0	0
1	218	7	unmapped	UPB_199482	16820	3025	25	39	38	7	18	38	38	43	18	41	1249	1218	762	62	657	657	722	472	65	0.002	0	0.005	0.006	3.423	593	561	-9.209	1	592	0	561	452	14611	0	0	0
1	219	7	unmapped	UPB_127021	16895	3040	40	38	42	16	38	37	37	41	18	43	1100	1167	584	50	493	493	566	445	78	0.002	0.007	0.014	0.013	5.119	608	679	-9.246	1	607	5	674	2165	60672	0	0	0
1	220	7	unmapped	UPB_189242	16965	3030	35	36	39	18	46	37	37	43	22	51	1261	1247	574	46	558	558	642	512	79	-0.001	0.003	0.016	0.014	5.941	702	691	Error	-1	703	2	689	1251	39912	0	0	0
1	221	7	unmapped	UPB_068740	17050	3040	45	37	40	14	35	36	36	41	20	48	1325	1348	690	51	501	501	578	432	74	0.001	0.005	0.01	0.011	3.765	825	851	-9.687	1	824	4	847	2074	70079	0	0	0
1	222	7	unmapped	UPB_078431	17110	3025	40	38	41	17	41	37	37	42	21	50	1153	1160	786	67	519	519	586	426	72	0.002	0.006	0.018	0.015	3.316	635	645	-9.308	1	634	4	641	2124	60337	0	0	0
1	223	7	unmapped	UPB_230540	17180	3045	25	31	34	9	26	37	37	40	17	42	1696	1535	584	38	679	679	753	548	72	-0.006	-0.004	0.021	0.011	5.776	1011	853	Error	-6	1017	-3	856	405	18417	0	0	0
1	224	7	unmapped	UPB_115132	17250	3025	30	36	37	15	40	38	38	43	19	44	1347	1276	659	51	628	628	740	529	71	-0.003	-0.002	0.011	0.013	4.375	717	647	Error	-2	719	-1	648	1181	40828	0	0	0
1	225	7	unmapped	UPB_127577	17320	3030	65	39	44	18	40	37	37	42	19	45	713	829	545	65	622	622	762	1225	160	0.022	0.034	0.032	0.033	4.598	93	214	-5.508	2	91	7	207	5228	99450	-50	0	0
1	226	7	unmapped	UPB_231631	17400	3035	45	40	42	17	40	38	38	43	19	44	2102	2220	920	41	573	573	767	1524	198	0.001	0.002	0.004	0.004	3.508	1531	1651	-9.578	2	1529	4	1647	2196	115426	0	0	0
1	227	7	unmapped	UPB_206184	17475	3035	25	38	41	16	39	37	37	40	16	40	1488	1468	786	53	571	571	682	490	71	0.001	0.004	0.045	0.042	9.3	918	901	-9.841	1	917	4	897	486	17619	0	0	0
1	228	7	unmapped	UPB_181454	17540	3030	65	37	41	15	36	37	37	41	17	41	937	1040	903	86	559	559	686	843	122	0	0.008	0.025	0.025	5.061	378	485	Error	0	378	4	481	4877	124780	-50	0	0
1	229	7	unmapped	UPB_059078	17630	3035	40	34	39	14	35	36	36	40	16	40	1144	1203	676	56	512	512	544	448	82	-0.003	0.004	0.023	0.018	4.014	630	694	Error	-2	632	3	691	2004	62540	0	0	0
1	230	7	unmapped	UPB_192021	17685	3030	65	37	42	19	45	36	36	40	18	45	744	856	627	73	601	601	693	534	77	0.007	0.024	0.017	0.025	5.078	144	261	-7.16	1	143	6	255	5079	102676	-50	0	0
1	231	7	unmapped	UPB_201551	17770	3030	55	37	41	17	41	38	38	42	20	47	1641	1708	1025	60	633	633	720	496	68	-0.001	0.003	0.011	0.013	5.942	1007	1078	Error	-1	1008	3	1075	3244	136676	0	0	0
1	232	7	unmapped	UPB_148692	17835	3030	65	36	40	16	40	36	36	41	20	48	760	826	553	66	636	636	683	433	63	0	0.021	0.023	0.023	4.505	124	194	Error	0	124	4	190	4752	99065	-50	0	0
1	233	7	unmapped	UPB_001548	17920	3035	30	37	38	18	47	35	35	39	19	48	1259	1407	901	64	577	577	605	406	67	0.003	0.004	0.017	0.014	4.937	684	833	-8.414	2	682	3	830	1231	45035	0	0	0
1	234	7	unmapped	UPB_185969	17985	3040	35	36	40	20	50	37	37	39	15	38	1361	1329	584	43	610	610	734	623	84	-0.001	0.004	0.021	0.026	4.473	750	722	Error	-1	751	3	719	1291	42515	0	0	0
1	235	7	unmapped	UPB_104152	18060	3030	30	39	44	21	47	36	36	37	13	35	1261	1214	567	46	499	499	654	650	99	0.004	0.011	0.033	0.022	11.063	765	723	-7.989	3	762	8	715	1416	38850	0	0	0
1	236	7	unmapped	UPB_065286	18135	3035	40	37	43	20	46	37	37	41	17	41	1484	1481	738	49	577	577	650	554	85	0	0.007	0.016	0.017	3.872	907	910	Error	0	907	6	904	2235	76998	0	0	0
1	237	7	unmapped	UPB_121602	18215	3025	35	36	38	13	34	37	37	40	17	42	929	971	682	70	572	572	706	613	86	-0.003	0.003	0.01	0.01	2.823	356	400	Error	-1	357	1	399	1210	31077	0	0	0
1	238	7	unmapped	UPB_059960	18270	3030	65	35	38	16	42	36	36	40	18	45	753	785	572	72	585	585	691	519	75	-0.006	0.01	0.024	0.023	3.541	167	202	Error	-1	168	2	200	4579	94219	-50	0	0
1	239	7	unmapped	UPB_232152	18355	3050	35	35	39	15	38	34	34	39	19	48	1110	1158	641	55	599	599	728	516	70	0.002	0.009	0.014	0.015	4.737	512	564	-8.997	1	511	5	559	1262	37053	0	0	0
1	240	7	unmapped	UPB_026965	18420	3020	45	39	40	14	35	35	35	40	20	50	1254	1624	1338	82	603	603	761	936	122	0.006	0.005	0.014	0.015	3.754	655	1026	-7.347	4	651	5	1021	2076	84447	0	0	0
1	241	7	unmapped	UPB_112747	18500	3040	35	37	43	29	67	34	34	39	22	56	1303	1300	655	50	510	510	663	565	85	0.004	0.011	0.017	0.017	3.826	796	799	-8.046	3	793	9	790	1362	41593	0	0	0
1	242	7	unmapped	UPB_217888	18565	3030	65	35	38	17	44	34	34	39	19	48	698	785	503	64	551	551	761	1220	160	0.007	0.017	0.031	0.029	5.079	148	238	-7.2	1	147	4	234	4591	94257	-50	0	0
1	243	7	unmapped	UPB_122592	18645	3035	35	35	39	24	61	37	37	40	18	45	1087	1095	494	45	556	556	687	529	77	-0.004	0.004	0.035	0.027	3.553	529	541	Error	-2	531	2	539	1262	35040	0	0	0
1	244	7	unmapped	UPB_076889	18720	3030	30	37	41	14	34	34	34	38	17	44	1075	1268	865	68	575	575	664	464	69	0.006	0.01	0.025	0.018	4.32	503	700	-7.381	3	500	7	693	1299	40571	0	0	0
1	245	7	unmapped	UPB_208207	18800	3035	55	36	40	17	42	34	34	38	16	42	10585	11050	2715	24	586	586	685	603	88	0	0.001	0.001	0.001	3.069	10001	10470	Error	2	9999	6	10464	3215	884026	0	0	0
1	246	7	unmapped	UPB_115453	18875	3035	50	35	38	15	39	34	34	38	16	42	1358	1388	657	47	616	616	755	623	82	0.001	0.005	0.016	0.015	5.165	743	776	-9.535	1	742	4	772	3049	111075	0	0	0
1	247	7	unmapped	UPB_132278	18940	3035	35	38	42	19	45	34	34	37	17	45	1343	1306	625	47	631	631	738	529	71	0.006	0.012	0.018	0.012	3.088	716	683	-7.476	4	712	8	675	1348	41786	0	0	0
1	248	7	unmapped	UPB_057321	19020	3035	50	34	37	18	48	35	35	40	19	47	1204	1321	709	53	616	616	710	532	74	-0.002	0.003	0.024	0.024	4.223	587	707	Error	-1	588	2	705	2982	105655	0	0	0
1	249	7	unmapped	UPB_118252	19085	3045	25	33	34	15	44	36	36	41	29	70	1054	1101	692	62	743	743	845	613	72	-0.01	-0.006	0.022	0.022	1.924	308	356	Error	-3	311	-2	358	407	13210	0	0	0
1	250	7	unmapped	UPB_004615	19165	3035	40	35	40	20	50	36	36	40	16	40	1330	1354	686	50	546	546	602	501	83	-0.001	0.005	0.015	0.01	5.902	783	812	Error	-1	784	4	808	2090	70400	0	0	0
1	251	7	unmapped	UPB_184376	19240	3035	40	36	42	21	50	35	35	40	20	50	1265	1315	718	54	582	582	649	474	73	0.001	0.01	0.025	0.025	4.104	684	740	-9.416	1	683	7	733	2186	68361	0	0	0
1	252	7	unmapped	UPB_080028	19315	3035	30	35	37	13	35	36	36	41	20	48	1209	1224	639	52	600	600	632	444	70	-0.002	0.002	0.021	0.019	4.046	608	625	Error	-1	609	1	624	1185	39169	0	0	0
1	253	7	unmapped	UPB_009580	19370	3030	65	32	37	18	48	35	35	39	19	48	786	832	565	67	585	585	669	507	75	-0.015	0.008	0.023	0.029	3.846	198	249	Error	-3	201	2	247	4491	99790	-50	0	0
1	254	7	unmapped	UPB_218827	19455	3050	40	33	37	16	43	36	36	39	19	48	934	1065	698	65	651	651	694	452	65	-0.011	0.002	0.025	0.029	3.005	280	415	Error	-3	283	1	414	1938	55398	0	0	0
1	255	7	unmapped	UPB_153650	19515	3030	65	34	37	17	45	33	33	38	16	42	819	930	658	70	625	625	781	1566	200	0.005	0.013	0.014	0.015	4.568	195	309	-7.6	1	194	4	305	4390	111554	-50	0	0
1	256	7	unmapped	UPB_162594	19590	3030	65	35	38	18	47	35	35	38	17	44	863	1370	4875	355	647	647	732	507	69	0	0.004	0.029	0.028	3.909	216	726	Error	0	216	3	723	4614	164430	-50	0	0
1	257	7	unmapped	UPB_001923	19665	3030	65	34	37	15	40	34	34	38	18	47	866	928	763	82	641	641	722	529	73	0	0.01	0.014	0.015	3.693	225	290	Error	0	225	3	287	4493	111302	-50	0	0
1	258	7	unmapped	UPB_093893	19740	3030	35	32	38	22	57	34	34	38	19	50	994	1140	637	55	601	601	703	548	77	-0.005	0.007	0.027	0.033	7.963	391	543	Error	-2	393	4	539	1223	36469	0	0	0
1	259	7		NA	19810	3030	65	33	38	17	44	34	34	38	18	47	463	574	474	82	524	524	651	512	78	0.016	0.08	0.026	0.03	4.609	-62	54	-5.931	-1	-61	4	50	4515	68821	-50	0	0
1	260	7	unmapped	UPB_025920	19885	3030	65	34	35	13	37	34	34	38	17	44	659	772	588	76	490	490	594	518	87	0	0.004	0.024	0.025	3.696	169	283	Error	0	169	1	282	4218	92614	-50	0	0
1	261	7	unmapped	UPB_120703	19980	3030	30	34	38	15	39	34	34	38	15	39	1239	1346	772	57	621	621	713	559	78	0	0.006	0.018	0.018	4.647	618	729	Error	0	618	4	725	1220	43076	0	0	0
1	262	7	unmapped	UPB_004871	20030	3030	65	31	34	14	41	33	33	36	17	47	801	861	564	65	658	658	747	625	83	-0.014	0.005	0.031	0.029	3.271	141	204	Error	-2	143	1	203	4129	103345	-50	0	0
1	263	7	unmapped	UPB_078384	20105	3030	65	36	39	18	46	32	32	35	18	51	788	832	594	71	585	585	717	703	98	0.02	0.028	0.022	0.024	4.036	207	254	-5.665	4	203	7	247	4700	99864	-50	0	0
1	264	7	unmapped	UPB_216184	20175	3030	65	33	39	19	48	32	32	35	15	42	771	896	698	77	553	553	640	536	83	0.005	0.02	0.02	0.019	4.28	219	350	-7.768	1	218	7	343	4625	107516	-50	0	0
1	265	7	unmapped	UPB_143468	20260	3035	45	33	37	16	43	34	34	39	18	46	1282	1288	774	60	468	468	591	509	86	-0.001	0.004	0.017	0.015	5.178	813	823	Error	-1	814	3	820	1937	66967	0	0	0
1	266	7	unmapped	UPB_155714	20345	3040	45	34	38	18	47	34	34	38	17	44	1594	1821	1036	56	565	565	694	523	75	0	0.003	0.011	0.011	2.743	1029	1260	Error	0	1029	4	1256	1970	94675	0	0	0
1	267	7	unmapped	UPB_090813	20395	3030	65	33	38	23	60	34	34	38	17	44	744	826	526	63	618	618	741	796	107	-0.008	0.019	0.023	0.022	5.478	125	212	Error	-1	126	4	208	4596	99072	-50	0	0
1	1	8	unmapped	UPB_119633	945	3100	55	34	38	16	42	32	32	36	15	41	1458	1501	674	44	469	469	671	2430	362	0.002	0.006	0.011	0.013	4.596	991	1038	-8.95	2	989	6	1032	3044	120117	0	0	0
1	2	8	unmapped	UPB_045357	1010	3100	40	33	39	20	51	34	34	39	18	46	1131	1202	665	55	437	437	516	400	77	-0.001	0.007	0.017	0.02	3.811	693	770	Error	-1	694	5	765	2002	62481	0	0	0
1	3	8	unmapped	UPB_009676	1095	3100	45	31	36	16	44	34	34	40	20	50	1272	1202	656	54	551	551	662	629	95	-0.004	0.003	0.018	0.022	4.947	718	653	Error	-3	721	2	651	1866	62507	0	0	0
1	4	8	unmapped	UPB_170216	1150	3115	30	37	43	20	46	34	34	39	20	51	1093	1079	653	60	608	608	685	722	105	0.006	0.019	0.015	0.016	3.053	488	480	-7.337	3	485	9	471	1373	34527	0	0	0
1	5	8	unmapped	UPB_049544	1235	3090	45	37	39	18	46	33	33	39	21	53	929	939	498	53	564	564	653	524	80	0.011	0.016	0.029	0.024	3.518	369	381	-6.512	4	365	6	375	2010	48822	0	0	0
1	6	8	unmapped	UPB_196136	1310	3105	50	33	37	17	45	33	33	38	18	47	1326	1386	754	54	533	533	634	526	82	0	0.005	0.012	0.015	5.05	793	857	Error	0	793	4	853	2952	110884	0	0	0
1	7	8	unmapped	UPB_217914	1380	3105	40	34	40	16	40	34	34	38	17	44	1099	1207	521	43	503	503	550	436	79	0	0.009	0.024	0.026	2.803	596	710	Error	0	596	6	704	2054	62786	0	0	0
1	8	8	unmapped	UPB_057718	1455	3100	45	34	38	16	42	33	33	37	17	45	894	987	628	63	440	440	503	419	83	0.002	0.009	0.021	0.022	4.088	455	552	-8.827	1	454	5	547	1951	51344	0	0	0
1	9	8	unmapped	UPB_139394	1530	3100	50	35	44	30	68	34	34	38	17	44	971	1243	1864	149	511	511	582	448	76	0.002	0.014	0.026	0.021	5.786	461	742	-8.845	1	460	10	732	3498	99462	0	0	0
1	10	8	unmapped	UPB_009989	1605	3105	55	34	37	16	43	34	34	39	18	46	1697	1911	929	48	528	528	588	414	70	0	0.002	0.007	0.008	4.871	1169	1386	Error	0	1169	3	1383	2977	152877	0	0	0
1	11	8	unmapped	UPB_095269	1680	3100	50	35	40	18	45	33	33	39	20	51	1278	1312	747	56	531	531	608	457	75	0.003	0.009	0.01	0.012	3.953	749	788	-8.545	2	747	7	781	3164	104954	0	0	0
1	12	8	unmapped	UPB_223524	1755	3100	35	33	39	21	53	36	36	39	18	46	1369	1350	747	55	603	603	772	1094	141	-0.004	0.004	0.04	0.022	4.665	763	750	Error	-3	766	3	747	1250	43209	0	0	0
1	13	8	unmapped	UPB_027206	1820	3120	25	44	51	29	56	34	34	40	19	47	1383	1346	812	60	808	808	889	589	66	0.017	0.032	0.024	0.029	2.426	585	555	-5.845	10	575	17	538	614	16154	0	0	0
1	14	8	unmapped	UPB_151487	1905	3105	65	33	36	13	36	34	34	38	17	44	798	908	601	66	620	620	700	528	75	-0.006	0.007	0.022	0.022	3.738	177	290	Error	-1	178	2	288	4308	108960	-50	0	0
1	15	8	unmapped	UPB_199745	1980	3105	65	33	37	18	48	34	34	37	15	40	789	839	581	69	596	596	697	611	87	-0.005	0.012	0.023	0.021	3.848	192	246	Error	-1	193	3	243	4462	100641	-50	0	0
1	16	8	unmapped	UPB_024364	2040	3105	40	34	44	23	52	33	33	36	15	41	1177	1251	711	56	579	579	703	680	96	0.002	0.016	0.022	0.021	5.341	599	683	-9.224	1	598	11	672	2297	65055	0	0	0
1	17	8	unmapped	UPB_180554	2120	3090	35	36	43	30	69	35	35	40	18	45	1769	1844	1303	70	583	583	670	521	77	0.001	0.006	0.014	0.014	4.208	1187	1269	Error	1	1186	8	1261	1369	58994	0	0	0
1	18	8	unmapped	UPB_146409	2185	3090	25	33	33	9	27	35	35	38	15	39	1444	1262	643	50	742	742	816	620	75	-0.003	-0.004	0.008	0.01	3.184	700	518	Error	-2	702	-2	520	394	15147	0	0	0
1	19	8	unmapped	UPB_224060	2265	3105	25	36	42	19	45	34	34	39	17	43	1550	1527	692	45	652	652	717	547	76	0.002	0.009	0.022	0.012	3.361	900	883	-8.811	2	898	8	875	504	18327	0	0	0
1	20	8	unmapped	UPB_131730	2335	3100	40	32	40	22	55	33	33	38	18	47	1583	1633	748	45	560	560	635	464	73	-0.001	0.007	0.019	0.016	4.076	1022	1080	Error	-1	1023	7	1073	2088	84928	0	0	0
1	21	8	unmapped	UPB_193620	2415	3100	50	32	36	17	47	34	34	40	20	50	1635	1656	765	46	580	580	672	468	69	-0.002	0.002	0.014	0.01	3.48	1053	1078	Error	-2	1055	2	1076	2915	132492	0	0	0
1	22	8	unmapped	UPB_136954	2490	3105	35	32	34	9	26	36	36	40	20	50	1852	2022	929	45	583	583	679	440	64	-0.003	-0.001	0.004	0.006	2.167	1265	1437	Error	-4	1269	-2	1439	1074	64718	0	0	0
1	23	8		NA	2565	3105	65	32	40	20	50	35	35	41	20	48	669	673	436	64	584	584	661	481	72	-0.035	0.056	0.036	0.039	3.849	82	94	Error	-3	85	5	89	4778	80790	-50	0	0
1	24	8	unmapped	UPB_059313	2630	3105	45	36	43	21	48	34	34	39	18	46	1851	2060	921	44	646	646	678	473	69	0.002	0.006	0.008	0.009	4.692	1207	1423	-9.235	2	1205	9	1414	2234	107114	0	0	0
1	25	8	unmapped	UPB_232531	2710	3100	40	32	35	15	42	35	35	41	21	51	1902	1798	676	37	673	673	811	1737	214	-0.002	0	0.007	0.008	3.691	1226	1125	Error	-3	1229	0	1125	1824	93516	0	0	0
1	26	8	unmapped	UPB_092782	2780	3100	50	37	43	18	41	33	33	38	19	50	2305	2363	1107	46	606	606	830	1768	213	0.002	0.006	0.009	0.008	3.062	1703	1767	-8.73	4	1699	10	1757	3421	189023	0	0	0
1	27	8	unmapped	UPB_101470	2845	3105	35	31	34	18	52	33	33	40	21	52	1816	1823	702	38	651	651	734	579	78	-0.002	0.001	0.015	0.009	5.051	1163	1173	Error	-2	1165	1	1172	1074	58330	0	0	0
1	28	8	unmapped	UPB_109481	2925	3095	35	39	44	18	40	35	35	38	18	47	1705	1685	708	42	611	611	715	552	77	0.004	0.008	0.021	0.019	5.682	1098	1083	-8.095	4	1094	9	1074	1403	53927	0	0	0
1	29	8	unmapped	UPB_094615	2990	3085	35	36	38	12	31	35	35	40	23	57	1386	1377	787	57	635	635	708	524	74	0.001	0.004	0.013	0.014	5.235	752	745	-9.553	1	751	3	742	1214	44064	0	0	0
1	30	8	unmapped	UPB_175688	3080	3105	65	34	39	18	46	35	35	39	20	51	944	1008	631	62	603	603	670	479	71	-0.003	0.01	0.026	0.025	4.313	340	409	Error	-1	341	4	405	4703	120981	-50	0	0
1	31	8	unmapped	UPB_072450	3145	3105	50	35	41	17	41	35	35	39	16	41	1271	1260	602	47	585	585	659	491	74	0	0.009	0.019	0.017	3.542	686	681	Error	0	686	6	675	3242	100835	0	0	0
1	32	8	unmapped	UPB_207456	3205	3100	25	33	39	22	56	35	35	39	18	46	1410	1379	494	35	712	712	793	537	67	-0.003	0.006	0.007	0.01	5.318	696	671	Error	-2	698	4	667	469	16547	0	0	0
1	33	8	unmapped	UPB_163891	3295	3090	35	39	47	22	46	34	34	38	17	44	1192	1368	698	51	618	618	726	515	70	0.009	0.017	0.018	0.018	3.771	579	763	-6.843	5	574	13	750	1506	43775	0	0	0
1	34	8	unmapped	UPB_217490	3355	3105	30	33	37	15	40	37	37	41	18	43	1053	1206	731	60	616	616	849	782	92	-0.009	0	0.019	0.024	3.844	433	590	Error	-4	437	0	590	1196	38587	0	0	0
1	35	8	unmapped	UPB_133074	3420	3110	25	41	40	9	22	37	37	44	21	47	1134	1280	651	50	659	659	969	1037	107	0.008	0.005	0.013	0.016	5.381	479	624	-6.892	4	475	3	621	479	15358	0	0	0
1	36	8	unmapped	UPB_181028	3515	3105	65	35	41	20	48	35	35	39	17	43	882	1273	3652	286	569	569	667	491	73	0	0.009	0.036	0.032	3.931	313	710	Error	0	313	6	704	4973	152804	-50	0	0
1	37	8	unmapped	UPB_054551	3585	3105	50	34	39	18	46	37	37	41	20	48	2249	2287	983	42	467	467	601	539	89	-0.002	0.001	0.014	0.008	5.078	1779	1822	Error	-3	1782	2	1820	3134	182975	0	0	0
1	38	8	unmapped	UPB_076060	3660	3100	50	35	40	18	45	35	35	41	23	56	1807	1880	931	49	532	532	653	512	78	0	0.004	0.01	0.01	3.882	1275	1353	Error	0	1275	5	1348	3162	150395	0	0	0
1	39	8	unmapped	UPB_205987	3730	3095	35	36	40	21	52	37	37	43	24	55	1284	1323	734	55	619	619	737	823	111	-0.002	0.004	0.013	0.015	3.097	664	707	Error	-1	665	3	704	1284	42324	0	0	0
1	40	8	unmapped	UPB_089783	3810	3105	65	37	40	16	40	36	36	42	20	47	899	1000	589	58	646	646	754	718	95	0.004	0.011	0.028	0.028	5.259	254	358	-7.983	1	253	4	354	4805	119953	-50	0	0
1	41	8	unmapped	UPB_071326	3885	3105	65	35	40	19	47	37	37	40	18	45	858	940	630	67	688	688	743	526	70	-0.012	0.012	0.023	0.024	4.129	168	255	Error	-2	170	3	252	4853	112816	-50	0	0
1	42	8	unmapped	UPB_160176	3940	3090	25	51	58	23	39	37	37	38	15	39	1843	1645	612	37	759	759	834	535	64	0.013	0.024	0.036	0.028	2.244	1098	907	-6.275	14	1084	21	886	700	19741	0	0	0
1	43	8	unmapped	UPB_216759	4025	3095	35	33	35	15	42	36	36	40	19	47	1501	1443	696	48	552	552	609	424	69	-0.003	-0.001	0.02	0.017	3.489	946	890	Error	-3	949	-1	891	1114	46162	0	0	0
1	44	8	unmapped	UPB_184035	4095	3095	45	38	42	17	40	36	36	40	18	45	1231	1218	676	55	501	501	580	464	80	0.003	0.008	0.017	0.014	4.767	732	723	-8.512	2	730	6	717	2176	63331	0	0	0
1	45	8	unmapped	UPB_084517	4170	3100	40	37	38	12	31	36	36	40	18	45	1254	1370	824	60	596	596	654	470	71	0.002	0.003	0.012	0.013	4.813	659	776	-9.362	1	658	2	774	1970	71246	0	0	0
1	46	8	unmapped	UPB_180864	4250	3105	65	39	44	20	45	35	35	38	15	39	749	868	539	62	573	573	632	644	101	0.023	0.031	0.023	0.025	4.419	180	304	-5.459	4	176	9	295	5258	104203	-50	0	0
1	47	8	unmapped	UPB_084560	4320	3100	50	38	39	16	41	34	34	37	16	43	1039	1157	647	55	533	533	520	331	63	0.008	0.008	0.015	0.02	4.239	510	629	-6.983	4	506	5	624	3132	92562	0	0	0
1	48	8	unmapped	UPB_005448	4390	3100	40	36	39	16	41	38	38	41	16	39	1651	1733	705	40	472	472	524	383	73	-0.002	0.001	0.012	0.01	3.552	1177	1262	Error	-2	1179	1	1261	2032	90137	0	0	0
1	49	8	unmapped	UPB_031102	4470	3105	65	37	40	15	37	38	38	41	17	41	718	852	556	65	557	557	674	607	90	-0.006	0.007	0.026	0.027	3.6	160	297	Error	-1	161	2	295	4791	102256	-50	0	0
1	50	8	unmapped	UPB_150941	4545	3100	30	39	39	12	30	39	39	41	19	46	1145	1353	918	67	634	634	796	779	97	0	0	0.014	0.017	2.786	511	719	Error	0	511	0	719	1249	43283	0	0	0
1	51	8	unmapped	UPB_221504	4605	3110	30	39	41	11	26	37	37	41	20	48	1225	1479	1775	120	589	589	750	946	126	0.003	0.004	0.018	0.015	3.584	638	894	-8.313	2	636	4	890	1301	47320	0	0	0
1	52	8	unmapped	UPB_194054	4685	3100	50	35	40	19	47	37	37	41	19	46	2162	2158	848	39	513	513	689	732	106	-0.001	0.002	0.008	0.008	4.921	1647	1648	Error	-2	1649	3	1645	3204	172658	0	0	0
1	53	8	unmapped	UPB_070926	4760	3105	40	37	42	22	52	37	37	41	18	43	1609	1601	887	55	493	493	597	493	82	0	0.005	0.017	0.013	5.562	1116	1113	Error	0	1116	5	1108	2162	83271	0	0	0
1	54	8	unmapped	UPB_076219	4830	3110	35	38	42	23	54	36	36	41	17	41	1465	1845	1522	82	659	659	800	589	73	0.002	0.005	0.021	0.011	4.747	808	1192	-8.655	2	806	6	1186	1358	59032	0	0	0
1	55	8	unmapped	UPB_181170	4900	3100	40	36	39	15	38	38	38	42	19	45	1133	1257	680	54	754	754	866	578	66	-0.005	0.002	0.012	0.016	4.451	377	504	Error	-2	379	1	503	2010	65349	0	0	0
1	56	8	unmapped	UPB_111867	4975	3095	30	35	41	17	41	39	39	43	18	41	1790	1730	719	41	704	704	788	593	75	-0.004	0.002	0.016	0.026	4.863	1082	1028	Error	-4	1086	2	1026	1297	55344	0	0	0
1	57	8	unmapped	UPB_133097	5050	3100	40	40	45	18	40	38	38	42	19	45	1715	1777	758	42	747	747	783	527	67	0.002	0.007	0.012	0.016	7.298	970	1037	-8.919	2	968	7	1030	2319	92403	0	0	0
1	58	8	unmapped	UPB_132300	5130	3100	65	39	42	17	40	37	37	40	16	40	888	1006	583	57	731	731	779	506	64	0.013	0.018	0.03	0.028	4.242	159	280	-6.295	2	157	5	275	5073	120744	-50	0	0
1	59	8	unmapped	UPB_180109	5195	3105	55	40	45	21	46	38	38	41	16	39	4994	5003	1675	33	764	764	851	546	64	0	0.002	0.003	0.003	4.318	4232	4246	Error	2	4230	7	4239	3635	400232	0	0	0
1	60	8	unmapped	UPB_136600	5265	3085	25	43	48	18	37	39	39	43	17	39	1550	1522	658	43	740	740	826	531	64	0.005	0.012	0.016	0.014	4.43	814	791	-7.662	4	810	9	782	570	18265	0	0	0
1	61	8	unmapped	UPB_016632	5345	3100	40	38	41	17	41	37	37	42	18	42	1658	1675	718	42	622	622	741	590	79	0.001	0.004	0.007	0.01	6.02	1037	1057	Error	1	1036	4	1053	2145	87086	0	0	0
1	62	8	unmapped	UPB_136355	5420	3100	65	38	43	20	46	37	37	41	16	39	1017	1140	784	68	471	471	598	472	78	0.002	0.009	0.022	0.019	4.164	547	675	-9.093	1	546	6	669	5191	136820	-50	0	0
1	63	8	unmapped	UPB_212952	5495	3100	65	37	42	21	50	38	38	42	18	42	861	954	661	69	725	725	860	784	91	-0.007	0.017	0.016	0.022	4.852	135	233	Error	-1	136	4	229	5050	114445	-50	0	0
1	64	8	unmapped	UPB_055468	5565	3090	25	36	42	18	42	38	38	45	28	62	2138	2291	1115	48	851	851	1100	1181	107	-0.002	0.003	0.016	0.01	4.424	1285	1444	Error	-2	1287	4	1440	500	27492	0	0	0
1	65	8	unmapped	UPB_037328	5635	3105	40	38	42	18	42	37	37	41	21	51	1234	1258	533	42	602	602	684	479	70	0.002	0.008	0.005	0.008	4.997	633	661	-9.304	1	632	5	656	2178	65412	0	0	0
1	66	8	unmapped	UPB_167211	5710	3100	50	39	45	22	48	39	39	41	17	41	1805	1946	906	46	621	621	683	486	71	0	0.005	0.012	0.011	3.173	1184	1331	Error	0	1184	6	1325	3636	155698	0	0	0
1	67	8	unmapped	UPB_191055	5790	3100	35	35	42	20	47	38	38	42	19	45	1262	1489	937	62	572	572	656	460	70	-0.004	0.004	0.015	0.015	3.008	687	921	Error	-3	690	4	917	1357	47632	0	0	0
1	68	8	unmapped	UPB_002556	5855	3100	45	43	45	19	42	38	38	42	19	45	1800	1724	787	45	580	580	677	469	69	0.004	0.006	0.01	0.011	4.264	1225	1151	-7.931	5	1220	7	1144	2346	89656	0	0	0
1	69	8	unmapped	UPB_006540	5935	3100	65	37	41	16	39	38	38	42	19	45	1000	1087	733	67	606	606	746	746	100	-0.003	0.006	0.014	0.015	4.606	393	484	Error	-1	394	3	481	4941	130498	-50	0	0
1	70	8	unmapped	UPB_079657	5995	3100	30	34	38	17	44	39	39	42	17	40	1312	1533	748	48	625	625	733	610	83	-0.007	-0.001	0.023	0.029	7.571	682	907	Error	-5	687	-1	908	1224	49068	0	0	0
1	71	8	unmapped	UPB_190724	6085	3105	45	38	45	25	55	37	37	41	17	41	1117	1186	708	59	555	555	651	555	85	0.002	0.013	0.019	0.02	3.363	563	639	-9.134	1	562	8	631	2350	61653	0	0	0
1	72	8	unmapped	UPB_200702	6150	3100	40	36	42	18	42	38	38	43	20	46	1084	1119	650	58	494	494	560	415	74	-0.003	0.006	0.048	0.037	5.517	588	629	Error	-2	590	4	625	2175	58190	0	0	0
1	73	8	unmapped	UPB_165024	6230	3100	45	38	42	15	35	37	37	41	19	46	1134	1198	692	57	474	474	563	432	76	0.002	0.007	0.013	0.014	4.252	661	729	-9.366	1	660	5	724	2168	62308	0	0	0
1	74	8	unmapped	UPB_233402	6295	3100	35	39	43	17	39	37	37	41	17	41	1216	1448	687	47	498	498	608	467	76	0.003	0.006	0.015	0.015	7.061	720	956	-8.488	2	718	6	950	1387	46328	0	0	0
1	75	8	unmapped	UPB_097590	6365	3100	45	39	45	20	44	38	38	42	17	40	1534	1538	665	43	507	507	660	485	73	0.001	0.007	0.02	0.012	5.045	1028	1038	Error	1	1027	7	1031	2335	79979	0	0	0
1	76	8	unmapped	UPB_156406	6430	3095	40	36	40	18	45	39	39	44	21	47	1072	1167	571	48	627	627	720	523	72	-0.007	0.002	0.026	0.029	3.277	442	541	Error	-3	445	1	540	2062	60704	0	0	0
1	77	8	unmapped	UPB_134136	6520	3100	65	39	44	22	50	38	38	43	20	46	813	918	649	70	599	599	657	444	67	0.005	0.019	0.024	0.031	4.513	215	325	-7.741	1	214	6	319	5227	110186	-50	0	0
1	78	8	unmapped	UPB_130352	6585	3100	40	41	42	13	30	37	37	43	22	51	1189	1230	722	58	575	575	621	418	67	0.007	0.008	0.015	0.018	4.372	618	660	-7.262	4	614	5	655	2201	63942	0	0	0
1	79	8	unmapped	UPB_193941	6665	3100	65	38	41	16	39	38	38	43	22	51	917	976	581	59	540	540	641	514	80	0	0.007	0.031	0.031	4.836	377	439	Error	0	377	3	436	4891	117149	-50	0	0
1	80	8	unmapped	UPB_090426	6740	3105	50	37	42	19	45	38	38	41	19	46	1494	1464	600	40	636	636	765	629	82	-0.001	0.005	0.018	0.016	3.879	857	832	Error	-1	858	4	828	3388	117158	0	0	0
1	81	8	unmapped	UPB_036108	6815	3090	35	38	47	25	53	37	37	41	20	48	1506	1533	828	54	651	651	802	624	77	0.001	0.011	0.043	0.031	3.164	856	892	-9.74	1	855	10	882	1514	49071	0	0	0
1	82	8	unmapped	UPB_210126	6885	3110	35	44	49	23	46	37	37	39	15	38	1254	1407	726	51	527	527	661	525	79	0.01	0.014	0.02	0.015	4.784	734	892	-6.698	7	727	12	880	1554	45018	0	0	0
1	83	8	unmapped	UPB_231100	6960	3095	35	33	41	16	39	38	38	41	19	46	1140	1209	622	51	539	539	646	446	69	-0.008	0.004	0.022	0.019	8.168	596	673	Error	-5	601	3	670	1297	38686	0	0	0
1	84	8	unmapped	UPB_070129	7030	3100	65	37	40	20	50	37	37	40	17	42	1024	998	567	56	557	557	642	461	71	0	0.007	0.022	0.018	3.93	467	444	Error	0	467	3	441	4854	119752	-50	0	0
1	85	8	unmapped	UPB_224071	7110	3095	40	39	45	19	42	35	35	37	13	35	1307	1417	734	51	529	529	636	474	74	0.005	0.011	0.015	0.014	4.026	782	898	-7.604	4	778	10	888	2323	73709	0	0	0
1	86	8	unmapped	UPB_022451	7180	3100	50	38	41	18	43	37	37	43	18	41	1339	1324	726	54	559	559	672	508	75	0.001	0.005	0.021	0.017	4.616	781	769	-9.607	1	780	4	765	3303	105921	0	0	0
1	87	8	unmapped	UPB_095371	7250	3085	45	39	42	17	40	37	37	42	19	45	1353	2479	7756	312	590	590	728	555	76	0.003	0.003	0.01	0.014	5.47	765	1894	-8.576	2	763	5	1889	2189	128919	0	0	0
1	88	8	unmapped	UPB_070846	7330	3100	25	37	42	14	33	39	39	41	16	39	1858	1964	661	33	716	716	834	850	101	-0.002	0.002	0.02	0.014	4.934	1140	1251	Error	-2	1142	3	1248	508	23566	0	0	0
1	89	8	unmapped	UPB_171386	7405	3100	30	41	45	19	42	37	37	41	17	41	1201	1483	948	63	610	610	745	707	94	0.007	0.009	0.017	0.021	4.827	595	881	-7.207	4	591	8	873	1450	47468	0	0	0
1	90	8	unmapped	UPB_068374	7475	3105	40	37	39	14	35	37	37	41	20	48	1795	1845	766	41	625	625	659	448	67	0	0.002	0.007	0.007	2.951	1170	1222	Error	0	1170	2	1220	2046	95929	0	0	0
1	91	8	unmapped	UPB_019896	7540	3100	45	40	43	14	32	37	37	41	18	43	1609	1649	755	45	554	554	652	519	79	0.003	0.005	0.011	0.009	3.858	1058	1101	-8.458	3	1055	6	1095	2215	85725	0	0	0
1	92	8	unmapped	UPB_085176	7610	3105	30	36	35	9	25	38	38	42	19	45	1867	1993	773	38	642	642	729	570	78	-0.002	-0.002	0.003	0.005	5.713	1223	1348	Error	-2	1225	-3	1351	1104	63765	0	0	0
1	93	8	unmapped	UPB_040679	7690	3100	65	36	40	18	45	38	38	43	19	44	964	1143	922	80	620	620	742	613	82	-0.006	0.004	0.021	0.023	4.314	342	525	Error	-2	344	2	523	4844	137168	-50	0	0
1	94	8	unmapped	UPB_187439	7765	3090	25	30	38	26	68	38	38	42	20	47	1773	1696	669	39	730	730	849	751	88	-0.008	0	0.045	0.017	5.798	1035	966	Error	-8	1043	0	966	455	20349	0	0	0
1	95	8	unmapped	UPB_150028	7840	3100	65	34	41	20	48	38	38	44	20	45	890	998	677	67	602	602	724	624	86	-0.014	0.008	0.025	0.03	5.937	284	399	Error	-4	288	3	396	4962	119792	-50	0	0
1	96	8	unmapped	UPB_138242	7910	3100	65	38	43	19	44	39	39	43	18	41	931	1051	618	58	638	638	747	615	82	-0.003	0.01	0.038	0.035	4.762	292	417	Error	-1	293	4	413	5200	126082	-50	0	0
1	97	8	unmapped	UPB_013221	7990	3095	40	38	47	33	70	38	38	42	18	42	1742	2016	1283	63	653	653	725	561	77	0	0.007	0.013	0.01	3.653	1089	1372	Error	0	1089	9	1363	2459	104843	0	0	0
1	98	8	unmapped	UPB_228408	8055	3090	30	36	37	10	27	38	38	42	18	42	1651	1574	647	41	620	620	669	466	69	-0.002	-0.001	0.005	0.007	4.675	1029	953	Error	-2	1031	-1	954	1180	50365	0	0	0
1	99	8	unmapped	UPB_148689	8130	3090	25	36	38	14	36	37	37	43	23	53	2288	2113	851	40	823	823	932	600	64	-0.001	0.001	0.008	0.005	4.374	1464	1291	Error	-1	1465	1	1290	460	25354	0	0	0
[truncated: 241,536 more rows]
