# Supplementary material for: Quadruple 9-mer-based protein binding microarray with DsRed fusion protein
Source: BMC Mol Biol. 2009 Sep 18;10:91. doi: 10.1186/1471-2199-10-91 (PMC2754467; doi:10.1186/1471-2199-10-91)
Supplement: Additional file 11 — The second processed data of OsNAC6 PBM. The processed microarray data of OsNAC6 used to determine binding sequence in this work. [file 1471-2199-10-91-S11.ZIP › OsNac6_011609_processed.txt]

id	9-mer Seed Sequence	F532 Median - B532	Quadrupled Sequence
(-)3xSLv1		1681
(-)3xSLv1		1958
(-)3xSLv1		951
(-)3xSLv1		1213
(-)3xSLv1		1781
(-)3xSLv1		1211
(-)3xSLv1		1692
(-)3xSLv1		1343
(-)3xSLv1		1465
(-)3xSLv1		2017
(-)3xSLv1		2886
(-)3xSLv1		1254
(-)3xSLv1		2389
(-)3xSLv1		2529
(-)3xSLv1		1376
(-)3xSLv1		1105
(-)3xSLv1		1736
(-)3xSLv1		1485
(-)3xSLv1		2575
(-)3xSLv1		1231
(-)3xSLv1		2894
(-)3xSLv1		1374
(-)3xSLv1		1501
(-)3xSLv1		2931
(-)3xSLv1		973
(-)3xSLv1		1489
(-)3xSLv1		1602
(-)3xSLv1		1969
(-)3xSLv1		1304
(-)3xSLv1		1305
(-)3xSLv1		1222
(-)3xSLv1		2428
(-)3xSLv1		574
(-)3xSLv1		1518
(-)3xSLv1		1115
(-)3xSLv1		4067
(-)3xSLv1		1575
(-)3xSLv1		1605
(-)3xSLv1		1337
(-)3xSLv1		1410
(-)3xSLv1		1680
(-)3xSLv1		1408
(-)3xSLv1		2051
(-)3xSLv1		1494
(-)3xSLv1		1300
(-)3xSLv1		4289
(-)3xSLv1		1372
(-)3xSLv1		1430
(-)3xSLv1		1646
(-)3xSLv1		1322
(-)3xSLv1		1930
(-)3xSLv1		1163
(-)3xSLv1		1353
(-)3xSLv1		396
(-)3xSLv1		2177
(-)3xSLv1		1694
(-)3xSLv1		1403
(-)3xSLv1		1558
(-)3xSLv1		1619
(-)3xSLv1		1512
(-)3xSLv1		2868
(-)3xSLv1		1695
(-)3xSLv1		1194
(-)3xSLv1		1307
(-)3xSLv1		2332
(-)3xSLv1		1666
(-)3xSLv1		1359
(-)3xSLv1		1507
(-)3xSLv1		1602
(-)3xSLv1		1137
(-)3xSLv1		1347
(-)3xSLv1		1321
(-)3xSLv1		1239
(-)3xSLv1		1778
(-)3xSLv1		1274
(-)3xSLv1		1355
(-)3xSLv1		1164
(-)3xSLv1		1429
(-)3xSLv1		1574
(-)3xSLv1		730
(-)3xSLv1		1891
(-)3xSLv1		1017
(-)3xSLv1		884
(-)3xSLv1		1519
(-)3xSLv1		1344
(-)3xSLv1		992
(-)3xSLv1		1092
(-)3xSLv1		731
(-)3xSLv1		996
(-)3xSLv1		2090
(-)3xSLv1		889
(-)3xSLv1		1167
(-)3xSLv1		1802
(-)3xSLv1		1384
(-)3xSLv1		883
(-)3xSLv1		564
(-)3xSLv1		1028
(-)3xSLv1		1101
(-)3xSLv1		1644
(-)3xSLv1		1083
(-)3xSLv1		665
(-)3xSLv1		1042
(-)3xSLv1		1127
(-)3xSLv1		1470
(-)3xSLv1		1204
(-)3xSLv1		1156
(-)3xSLv1		994
(-)3xSLv1		1348
(-)3xSLv1		1290
(-)3xSLv1		1382
(-)3xSLv1		1829
(-)3xSLv1		1851
(-)3xSLv1		1317
(-)3xSLv1		1442
(-)3xSLv1		1128
(-)3xSLv1		1117
(-)3xSLv1		1266
(-)3xSLv1		739
(-)3xSLv1		882
(-)3xSLv1		1173
(-)3xSLv1		2788
(-)3xSLv1		1150
(-)3xSLv1		917
(-)3xSLv1		1634
(-)3xSLv1		1022
(-)3xSLv1		965
(-)3xSLv1		2050
(-)3xSLv1		966
(-)3xSLv1		1768
(-)3xSLv1		1356
(-)3xSLv1		1179
(-)3xSLv1		1029
(-)3xSLv1		979
(-)3xSLv1		994
(-)3xSLv1		1561
(-)3xSLv1		2652
(-)3xSLv1		1672
(-)3xSLv1		1803
(-)3xSLv1		1891
(-)3xSLv1		835
(-)3xSLv1		995
(-)3xSLv1		1950
(-)3xSLv1		1118
(-)3xSLv1		1139
(-)3xSLv1		1003
(-)3xSLv1		849
(-)3xSLv1		1683
(-)3xSLv1		2227
(-)3xSLv1		224
(-)3xSLv1		1861
(-)3xSLv1		2369
(-)3xSLv1		2099
(-)3xSLv1		1102
(-)3xSLv1		725
(-)3xSLv1		3572
(-)3xSLv1		1283
(-)3xSLv1		1109
(-)3xSLv1		710
(-)3xSLv1		1053
(-)3xSLv1		1331
(-)3xSLv1		868
(-)3xSLv1		1207
(-)3xSLv1		1068
(-)3xSLv1		1815
(-)3xSLv1		1051
(-)3xSLv1		1049
(-)3xSLv1		1094
(-)3xSLv1		1630
(-)3xSLv1		1677
(-)3xSLv1		950
(-)3xSLv1		2170
(-)3xSLv1		3924
(-)3xSLv1		1251
(-)3xSLv1		1690
(-)3xSLv1		2331
(-)3xSLv1		1030
(-)3xSLv1		1015
(-)3xSLv1		807
(-)3xSLv1		845
(-)3xSLv1		1037
(-)3xSLv1		3210
(-)3xSLv1		3554
(-)3xSLv1		1138
(-)3xSLv1		1121
(-)3xSLv1		1944
(-)3xSLv1		1271
(-)3xSLv1		1456
(-)3xSLv1		1003
(-)3xSLv1		648
(-)3xSLv1		3117
(-)3xSLv1		1132
(-)3xSLv1		878
(-)3xSLv1		1174
(-)3xSLv1		757
(-)3xSLv1		1049
(-)3xSLv1		1124
(-)3xSLv1		810
(-)3xSLv1		969
(-)3xSLv1		962
(-)3xSLv1		710
(-)3xSLv1		1415
(-)3xSLv1		1041
(-)3xSLv1		1142
(-)3xSLv1		3435
(-)3xSLv1		2583
(-)3xSLv1		1300
(-)3xSLv1		1510
(-)3xSLv1		3334
(-)3xSLv1		874
(-)3xSLv1		736
(-)3xSLv1		3863
(-)3xSLv1		1593
(-)3xSLv1		314
(-)3xSLv1		1222
(-)3xSLv1		1161
(-)3xSLv1		1141
(-)3xSLv1		1284
(-)3xSLv1		3577
(-)3xSLv1		1734
(-)3xSLv1		1214
(-)3xSLv1		1168
(-)3xSLv1		969
(-)3xSLv1		2142
(-)3xSLv1		1079
(-)3xSLv1		976
(-)3xSLv1		1079
(-)3xSLv1		1185
(-)3xSLv1		1416
(-)3xSLv1		3108
(-)3xSLv1		3428
(-)3xSLv1		973
(-)3xSLv1		984
(-)3xSLv1		680
(-)3xSLv1		1265
(-)3xSLv1		857
(-)3xSLv1		1328
(-)3xSLv1		1251
(-)3xSLv1		1231
(-)3xSLv1		817
(-)3xSLv1		1335
(-)3xSLv1		1704
(-)3xSLv1		1262
(-)3xSLv1		1655
(-)3xSLv1		1104
(-)3xSLv1		803
(-)3xSLv1		3391
(-)3xSLv1		1180
(-)3xSLv1		1042
(-)3xSLv1		1459
(-)3xSLv1		2188
(-)3xSLv1		2389
(-)3xSLv1		1120
(-)3xSLv1		1043
(-)3xSLv1		1062
(-)3xSLv1		1153
(-)3xSLv1		1068
(-)3xSLv1		1263
(-)3xSLv1		1171
(-)3xSLv1		654
(-)3xSLv1		808
(-)3xSLv1		1261
(-)3xSLv1		891
(-)3xSLv1		2152
(-)3xSLv1		1486
(-)3xSLv1		2874
(-)3xSLv1		751
(-)3xSLv1		272
(-)3xSLv1		420
(-)3xSLv1		1388
(-)3xSLv1		2066
(-)3xSLv1		2667
(-)3xSLv1		1122
(-)3xSLv1		976
(-)3xSLv1		1282
(-)3xSLv1		1523
(-)3xSLv1		1233
(-)3xSLv1		2753
(-)3xSLv1		1346
(-)3xSLv1		1833
(-)3xSLv1		1070
(-)3xSLv1		1023
(-)3xSLv1		756
(-)3xSLv1		669
(-)3xSLv1		864
(-)3xSLv1		2001
(-)3xSLv1		1085
(-)3xSLv1		706
(-)3xSLv1		2543
(-)3xSLv1		1595
(-)3xSLv1		1600
(-)3xSLv1		600
(-)3xSLv1		1118
(-)3xSLv1		1513
(-)3xSLv1		1035
(-)3xSLv1		895
(-)3xSLv1		1034
(-)3xSLv1		905
(-)3xSLv1		386
(-)3xSLv1		1585
(-)3xSLv1		994
(-)3xSLv1		1508
(-)3xSLv1		1160
(-)3xSLv1		302
(-)3xSLv1		1541
(-)3xSLv1		1295
(-)3xSLv1		774
(-)3xSLv1		1334
(-)3xSLv1		1070
(-)3xSLv1		933
(-)3xSLv1		945
(-)3xSLv1		1020
(-)3xSLv1		843
(-)3xSLv1		1777
(-)3xSLv1		1371
(-)3xSLv1		956
(-)3xSLv1		159
(-)3xSLv1		809
(-)3xSLv1		1086
(-)3xSLv1		912
(-)3xSLv1		432
(-)3xSLv1		970
(-)3xSLv1		881
(-)3xSLv1		824
(-)3xSLv1		1082
(-)3xSLv1		1411
(-)3xSLv1		712
(-)3xSLv1		1440
(-)3xSLv1		286
(-)3xSLv1		648
(-)3xSLv1		1424
(-)3xSLv1		803
(-)3xSLv1		792
(-)3xSLv1		1146
(-)3xSLv1		1227
(-)3xSLv1		765
(-)3xSLv1		1025
(-)3xSLv1		136
(-)3xSLv1		836
(-)3xSLv1		689
(-)3xSLv1		1194
(-)3xSLv1		568
(-)3xSLv1		771
(-)3xSLv1		302
(-)3xSLv1		543
(-)3xSLv1		618
(-)3xSLv1		1350
(-)3xSLv1		1411
(-)3xSLv1		969
(-)3xSLv1		830
(-)3xSLv1		468
(-)3xSLv1		1295
(-)3xSLv1		509
(-)3xSLv1		762
(-)3xSLv1		421
(-)3xSLv1		426
(-)3xSLv1		983
(-)3xSLv1		711
(-)3xSLv1		1239
(-)3xSLv1		410
(-)3xSLv1		986
(-)3xSLv1		1137
(-)3xSLv1		279
(-)3xSLv1		691
(-)3xSLv1		1005
(-)3xSLv1		990
(-)3xSLv1		1495
(-)3xSLv1		944
(-)3xSLv1		1174
(-)3xSLv1		770
(-)3xSLv1		850
(-)3xSLv1		563
(-)3xSLv1		483
(-)3xSLv1		144
(-)3xSLv1		839
(-)3xSLv1		570
(-)3xSLv1		137
(-)3xSLv1		831
(-)3xSLv1		309
(-)3xSLv1		1030
(-)3xSLv1		304
(-)3xSLv1		269
(-)3xSLv1		358
(-)3xSLv1		978
(-)3xSLv1		1126
(-)3xSLv1		650
(-)3xSLv1		-757
(-)3xSLv1		1038
(-)3xSLv1		1579
(-)3xSLv1		692
(-)3xSLv1		759
(-)3xSLv1		952
(-)3xSLv1		1356
(-)3xSLv1		239
(-)3xSLv1		899
(-)3xSLv1		318
(-)3xSLv1		1177
(-)3xSLv1		334
(-)3xSLv1		472
(-)3xSLv1		408
(-)3xSLv1		41
(-)3xSLv1		708
(-)3xSLv1		-160
(-)3xSLv1		905
(-)3xSLv1		1344
(-)3xSLv1		-142
(-)3xSLv1		1273
(-)3xSLv1		-126
(-)3xSLv1		-71
(-)3xSLv1		934
(-)3xSLv1		283
(-)3xSLv1		24
(-)3xSLv1		997
(-)3xSLv1		699
(-)3xSLv1		510
(-)3xSLv1		460
(-)3xSLv1		1209
(-)3xSLv1		150
(-)3xSLv1		608
(-)3xSLv1		20
(-)3xSLv1		-982
(-)3xSLv1		-38
(-)3xSLv1		-174
(-)3xSLv1		347
(-)3xSLv1		1033
(-)3xSLv1		788
(-)3xSLv1		324
(-)3xSLv1		-1140
(-)3xSLv1		982
(-)3xSLv1		-465
(-)3xSLv1		996
(-)3xSLv1		-435
(-)3xSLv1		805
(-)3xSLv1		-836
(-)3xSLv1		1198
(-)3xSLv1		412
(-)3xSLv1		842
(-)3xSLv1		128
(-)3xSLv1		840
(-)3xSLv1		-887
(-)3xSLv1		484
(-)3xSLv1		830
(-)3xSLv1		637
(-)3xSLv1		1389
(-)3xSLv1		483
(-)3xSLv1		951
(-)3xSLv1		656
(-)3xSLv1		-354
(-)3xSLv1		-169
(-)3xSLv1		461
(-)3xSLv1		798
(-)3xSLv1		438
(-)3xSLv1		-676
(-)3xSLv1		191
(-)3xSLv1		167
(-)3xSLv1		85
(-)3xSLv1		70
(-)3xSLv1		985
(-)3xSLv1		1149
(-)3xSLv1		323
(-)3xSLv1		574
(-)3xSLv1		997
(-)3xSLv1		700
(-)3xSLv1		773
(-)3xSLv1		167
(-)3xSLv1		604
(-)3xSLv1		505
(-)3xSLv1		1103
(-)3xSLv1		254
(-)3xSLv1		876
(-)3xSLv1		760
(-)3xSLv1		380
(-)3xSLv1		329
(-)3xSLv1		617
(-)3xSLv1		756
(-)3xSLv1		222
(-)3xSLv1		1028
(-)3xSLv1		113
(-)3xSLv1		276
(-)3xSLv1		1143
(-)3xSLv1		570
(-)3xSLv1		324
(-)3xSLv1		904
(-)3xSLv1		346
(-)3xSLv1		824
(-)3xSLv1		244
(-)3xSLv1		117
(-)3xSLv1		824
(-)3xSLv1		651
(-)3xSLv1		551
(-)3xSLv1		476
(-)3xSLv1		844
(-)3xSLv1		874
(-)3xSLv1		832
(-)3xSLv1		518
(-)3xSLv1		944
(-)3xSLv1		826
(-)3xSLv1		374
(-)3xSLv1		633
(-)3xSLv1		676
(-)3xSLv1		921
(-)3xSLv1		862
(-)3xSLv1		813
(-)3xSLv1		767
(-)3xSLv1		1009
(-)3xSLv1		814
(-)3xSLv1		882
(-)3xSLv1		1056
(-)3xSLv1		233
(-)3xSLv1		799
(-)3xSLv1		148
(-)3xSLv1		952
(-)3xSLv1		646
(-)3xSLv1		683
(-)3xSLv1		729
(-)3xSLv1		952
(-)3xSLv1		685
(-)3xSLv1		624
(-)3xSLv1		814
(-)3xSLv1		774
(-)3xSLv1		558
(-)3xSLv1		774
(-)3xSLv1		49
(-)3xSLv1		266
(-)3xSLv1		575
(-)3xSLv1		1080
(-)3xSLv1		627
(-)3xSLv1		432
(-)3xSLv1		442
(-)3xSLv1		813
(-)3xSLv1		452
(-)3xSLv1		1059
(-)3xSLv1		711
(-)3xSLv1		635
(-)3xSLv1		270
(-)3xSLv1		268
(-)3xSLv1		269
(-)3xSLv1		1005
(-)3xSLv1		456
(-)3xSLv1		759
(-)3xSLv1		654
(-)3xSLv1		658
(-)3xSLv1		808
(-)3xSLv1		457
(-)3xSLv1		820
(-)3xSLv1		550
(-)3xSLv1		904
(-)3xSLv1		718
(-)3xSLv1		402
(-)3xSLv1		704
(-)3xSLv1		621
(-)3xSLv1		824
(-)3xSLv1		692
(-)3xSLv1		799
(-)3xSLv1		688
(-)3xSLv1		397
(-)3xSLv1		260
(-)3xSLv1		694
(-)3xSLv1		933
(-)3xSLv1		925
(-)3xSLv1		382
(-)3xSLv1		688
(-)3xSLv1		795
(-)3xSLv1		653
(-)3xSLv1		871
(-)3xSLv1		820
(-)3xSLv1		769
(-)3xSLv1		988
(-)3xSLv1		369
(-)3xSLv1		857
(-)3xSLv1		743
(-)3xSLv1		1982
(-)3xSLv1		656
(-)3xSLv1		612
(-)3xSLv1		762
(-)3xSLv1		411
(-)3xSLv1		689
(-)3xSLv1		258
(-)3xSLv1		673
(-)3xSLv1		501
(-)3xSLv1		568
(-)3xSLv1		937
(-)3xSLv1		537
(-)3xSLv1		904
(-)3xSLv1		737
(-)3xSLv1		677
(-)3xSLv1		1037
(-)3xSLv1		591
(-)3xSLv1		889
(-)3xSLv1		707
(-)3xSLv1		637
(-)3xSLv1		579
(-)3xSLv1		601
(-)3xSLv1		783
(-)3xSLv1		618
(-)3xSLv1		246
(-)3xSLv1		801
(-)3xSLv1		675
(-)3xSLv1		709
(-)3xSLv1		924
(-)3xSLv1		572
(-)3xSLv1		680
(-)3xSLv1		787
(-)3xSLv1		405
(-)3xSLv1		1006
(-)3xSLv1		630
(-)3xSLv1		806
(-)3xSLv1		821
(-)3xSLv1		322
(-)3xSLv1		792
(-)3xSLv1		631
(-)3xSLv1		428
(-)3xSLv1		953
(-)3xSLv1		390
(-)3xSLv1		982
(-)3xSLv1		743
(-)3xSLv1		807
(-)3xSLv1		874
(-)3xSLv1		826
(-)3xSLv1		502
(-)3xSLv1		736
(-)3xSLv1		305
(-)3xSLv1		542
(-)3xSLv1		732
(-)3xSLv1		814
(-)3xSLv1		948
(-)3xSLv1		770
(-)3xSLv1		953
(-)3xSLv1		703
(-)3xSLv1		841
(-)3xSLv1		700
(-)3xSLv1		785
(-)3xSLv1		1025
(-)3xSLv1		761
(-)3xSLv1		919
(-)3xSLv1		792
(-)3xSLv1		897
(-)3xSLv1		824
(-)3xSLv1		625
(-)3xSLv1		620
(-)3xSLv1		554
(-)3xSLv1		1188
(-)3xSLv1		746
(-)3xSLv1		612
(-)3xSLv1		465
(-)3xSLv1		790
(-)3xSLv1		1111
(-)3xSLv1		336
(-)3xSLv1		943
(-)3xSLv1		560
(-)3xSLv1		917
(-)3xSLv1		747
(-)3xSLv1		611
(-)3xSLv1		1008
(-)3xSLv1		721
(-)3xSLv1		782
(-)3xSLv1		714
(-)3xSLv1		608
(-)3xSLv1		480
(-)3xSLv1		391
(-)3xSLv1		645
(-)3xSLv1		672
(-)3xSLv1		638
(-)3xSLv1		452
(-)3xSLv1		604
(-)3xSLv1		866
(-)3xSLv1		358
(-)3xSLv1		759
(-)3xSLv1		550
(-)3xSLv1		678
(-)3xSLv1		866
(-)3xSLv1		123
(-)3xSLv1		609
(-)3xSLv1		731
(-)3xSLv1		734
(-)3xSLv1		408
DarkCorner		1099
DarkCorner		1582
DarkCorner		1082
DarkCorner		1453
DarkCorner		1475
DarkCorner		693
DarkCorner		1445
DarkCorner		1189
DarkCorner		1412
DarkCorner		1341
DarkCorner		420
DarkCorner		1146
DarkCorner		1217
DarkCorner		1168
DarkCorner		1317
DarkCorner		1179
DarkCorner		797
DarkCorner		1338
DarkCorner		1370
DarkCorner		1358
DarkCorner		1214
DarkCorner		1277
DarkCorner		1277
DarkCorner		1291
DarkCorner		315
DarkCorner		931
DarkCorner		1146
DarkCorner		1631
DarkCorner		699
DarkCorner		669
DarkCorner		972
DarkCorner		182
DarkCorner		-435
DarkCorner		604
DarkCorner		145
DarkCorner		821
DarkCorner		567
DarkCorner		853
DarkCorner		522
DarkCorner		195
DarkCorner		175
DarkCorner		789
DarkCorner		873
DarkCorner		905
DarkCorner		563
DarkCorner		132
DarkCorner		853
DarkCorner		881
DarkCorner		921
NA		-2
NA		6
NA		474
NA		135
NA		-42
NA		-52
NA		56
NA		-53
NA		67
NA		-113
NA		270
NA		-144
NA		-3
NA		18
NA		82
NA		64
NA		89
NA		-214
NA		9
NA		-69
NA		-72
NA		25
NA		-53
NA		-8
NA		44
NA		-199
NA		-215
NA		46
NA		-93
NA		-63
NA		-130
NA		205
NA		-7
NA		-104
NA		-27
NA		1
NA		-172
NA		-181
NA		-140
NA		-56
NA		-34
NA		-63
NA		-128
NA		96
NA		-184
NA		-25
NA		-135
NA		-93
NA		-62
NA		-27
NA		110
NA		-35
NA		-132
NA		20
NA		-57
NA		-98
NA		155
NA		-47
NA		-41
NA		-61
NA		85
NA		-30
NA		-70
NA		-67
NA		65
NA		-6
NA		-133
NA		-256
NA		40
NA		-23
NA		-85
NA		-63
NA		-71
NA		-56
NA		-64
NA		-112
NA		-10
NA		561
NA		128
NA		-81
NA		31
NA		-122
NA		213
NA		-10
NA		-65
NA		-15
NA		-12
NA		-43
NA		-18
NA		-62
NA		19
NA		-54
NA		-52
NA		150
NA		-52
NA		-109
NA		-65
NA		-192
NA		13
NA		-112
NA		-74
NA		-52
NA		3
NA		13
NA		-106
NA		-50
NA		-90
NA		-80
NA		-22
NA		-20
NA		-120
NA		-16
NA		82
NA		-36
NA		77
NA		32
NA		-66
NA		-1
NA		-105
NA		-37
NA		-127
NA		-237
NA		-112
NA		-12
NA		25
NA		-26
NA		-79
NA		74
NA		-144
NA		-43
NA		-46
NA		-79
NA		13
NA		85
NA		-49
NA		28
NA		-185
NA		-71
NA		-71
NA		-14
NA		-180
NA		-104
NA		-21
NA		68
NA		-56
NA		256
NA		-42
NA		34
NA		-77
NA		11
NA		-22
NA		-71
NA		-40
NA		9
NA		-94
NA		-46
NA		-82
NA		60
NA		-111
NA		-71
NA		-49
NA		154
NA		-49
NA		-14
NA		-114
NA		-71
NA		-16
NA		-63
NA		-100
NA		-88
NA		-87
NA		-76
NA		356
NA		-87
NA		-152
NA		-114
NA		61
NA		-9
NA		-102
NA		247
NA		-107
NA		-84
NA		-94
NA		70
NA		-29
NA		-170
NA		59
NA		-33
NA		-6
NA		-58
NA		-32
NA		-130
NA		-86
NA		9
NA		-112
NA		47
NA		-80
NA		68
NA		3
NA		-3
NA		5
NA		11
NA		43
NA		-88
NA		8
NA		-123
NA		132
NA		-101
NA		-71
NA		45
NA		71
NA		-27
NA		844
NA		-55
NA		-89
NA		-49
NA		-67
NA		-163
NA		-42
NA		-76
NA		10
NA		-120
NA		-106
NA		-82
NA		-55
NA		-57
NA		-70
NA		-14
NA		38
NA		-16
NA		13
NA		-151
NA		-65
NA		-20
NA		-44
NA		16
NA		-114
NA		-159
NA		-65
NA		-14
NA		-81
NA		-28
NA		-181
NA		-60
NA		35
NA		-21
NA		-130
NA		-11
NA		-74
NA		50
NA		-52
NA		-27
NA		-133
NA		-118
NA		-68
NA		-133
NA		-111
NA		-62
NA		-13
NA		-67
NA		-29
NA		89
NA		-152
NA		-64
NA		42
NA		-91
NA		-3
NA		-56
NA		-26
NA		-44
NA		48
NA		15
NA		-38
NA		-35
NA		-45
NA		-86
NA		-63
NA		-135
NA		52
NA		-34
NA		-14
NA		-72
NA		-168
NA		-61
NA		-127
NA		-79
NA		-54
NA		16
NA		-37
NA		-163
NA		-38
NA		-47
NA		-39
NA		38
NA		-65
NA		-19
NA		-63
NA		-51
NA		39
NA		31
NA		101
NA		-106
NA		-125
NA		-79
NA		-100
NA		-18
NA		-102
NA		-31
NA		-6
NA		21
NA		0
NA		53
NA		-20
NA		-41
NA		-32
NA		87
NA		-49
NA		51
NA		-52
NA		-40
NA		-93
NA		-185
NA		-78
NA		-82
NA		-168
NA		-79
NA		-35
NA		-109
NA		-57
NA		-53
NA		-90
NA		-156
NA		187
NA		-52
NA		-28
NA		49
NA		-86
NA		46
NA		-56
NA		31
NA		-82
NA		22
NA		-46
NA		-3
NA		-76
NA		-155
NA		-20
NA		-74
NA		7
NA		-28
NA		26
NA		-39
NA		-109
NA		-78
NA		6
NA		-23
NA		10
NA		-54
NA		-83
NA		-11
NA		-210
NA		7
NA		-70
NA		-137
NA		129
NA		92
NA		-83
NA		-15
NA		-14
NA		-157
NA		-17
NA		-109
NA		-56
NA		70
NA		-104
NA		-57
NA		-92
NA		-61
NA		1
NA		-163
NA		-76
NA		-12
NA		-29
NA		-57
NA		-45
NA		-122
NA		-69
NA		-100
NA		-23
NA		-24
NA		65
NA		-65
NA		71
NA		-34
NA		-51
NA		-47
NA		30
NA		-148
NA		-86
NA		15
NA		-43
NA		-109
NA		-42
NA		-61
NA		15
NA		-1
NA		-29
NA		-191
NA		-124
NA		-15
NA		-69
NA		6
NA		-112
NA		-153
NA		-55
NA		-28
NA		68
NA		-102
NA		-101
NA		-25
NA		-16
NA		374
NA		-63
NA		-91
NA		61
NA		-174
NA		67
NA		155
NA		-4
NA		-162
NA		-51
NA		-19
NA		-74
NA		-126
NA		-46
NA		-45
NA		-26
NA		35
NA		-88
NA		-40
NA		-120
NA		-139
NA		37
NA		-20
NA		-83
NA		-43
NA		-153
NA		-162
NA		-15
NA		-137
NA		-49
NA		54
NA		-10
NA		-16
NA		-41
NA		-10
NA		-5
NA		-54
NA		-62
NA		-49
NA		-29
NA		-56
NA		26
NA		64
NA		-145
NA		27
NA		-11
NA		15
NA		-120
NA		4
NA		33
NA		-31
NA		-155
NA		-57
NA		-83
NA		-178
NA		-28
NA		-42
NA		-94
NA		-44
NA		-46
NA		94
NA		-60
NA		-45
NA		-135
NA		-76
NA		-78
NA		41
NA		-114
NA		-223
NA		-30
NA		-102
NA		-114
NA		23
NA		-9
NA		-67
NA		235
NA		-212
NA		18
NA		-104
NA		-38
NA		-181
NA		-73
NA		-152
NA		-142
NA		-82
NA		-69
NA		-66
NA		205
NA		-96
NA		-45
NA		-152
NA		-95
NA		-147
NA		-92
NA		-160
NA		31
NA		-128
NA		-32
NA		190
NA		40
NA		-53
NA		-44
NA		-100
NA		2
NA		-79
NA		-7
NA		-194
NA		-196
NA		-87
NA		-89
NA		-1
NA		-140
NA		-15
NA		7
NA		-24
NA		344
NA		9
NA		-50
NA		-13
NA		45
NA		-100
NA		-47
NA		-187
NA		-102
NA		30
NA		-104
NA		-120
NA		22
NA		0
NA		-101
NA		44
NA		-76
NA		-113
NA		-116
NA		-18
NA		-24
NA		-28
NA		-30
NA		-40
NA		-41
NA		30
NA		-85
NA		-54
NA		-31
NA		457
NA		-22
NA		2
NA		-55
NA		-49
NA		-117
NA		-106
NA		-50
NA		-18
NA		65
NA		-65
NA		31
NA		-98
NA		21
NA		-62
NA		89
NA		-61
NA		-180
NA		-67
NA		-66
NA		-71
NA		-86
NA		-160
NA		-185
NA		-44
NA		-152
NA		-56
NA		-181
NA		36
NA		-152
NA		24
NA		-73
NA		-94
NA		3
NA		-68
NA		-20
NA		-126
NA		-83
NA		-146
NA		-80
NA		-34
NA		-16
NA		104
NA		-5
NA		-42
NA		-6
NA		-121
NA		-30
NA		14
NA		-23
NA		-38
NA		-10
NA		48
NA		-53
NA		-76
NA		60
NA		-58
NA		18
NA		-55
NA		-32
NA		-131
NA		-14
NA		-124
NA		-67
NA		98
NA		-12
NA		-21
NA		35
NA		-69
NA		-47
NA		57
NA		-32
NA		-3
NA		-38
NA		-18
NA		-19
NA		-97
NA		22
NA		-106
NA		-64
NA		-42
NA		-11
NA		-52
NA		-37
NA		-89
NA		-43
NA		-42
NA		-72
NA		-77
NA		-72
NA		-128
NA		-110
NA		29
NA		-58
NA		-81
NA		-84
NA		-144
NA		-42
NA		30
NA		17
NA		-9
NA		-7
NA		-90
NA		-40
NA		-100
NA		20
NA		-99
NA		-90
NA		25
NA		-191
NA		-97
NA		-79
NA		-127
NA		21
NA		-34
NA		-77
NA		32
NA		48
NA		426
NA		1
NA		-33
NA		10
NA		-12
NA		-14
NA		-119
NA		-23
NA		-101
NA		-42
NA		-100
NA		-118
NA		-54
NA		-12
NA		-46
NA		-21
NA		25
NA		-18
NA		-35
NA		-78
NA		-69
NA		-46
NA		-103
NA		-4
NA		113
NA		-24
NA		-77
NA		-147
NA		-9
NA		-147
NA		55
NA		-99
NA		117
NA		10
NA		-17
NA		-118
NA		20
NA		-92
NA		-130
NA		-61
NA		-108
NA		24
NA		50
NA		-121
NA		-112
NA		-47
NA		26
NA		-77
NA		38
NA		-35
NA		13
NA		-6
NA		203
NA		1042
NA		3
NA		32
NA		-10
NA		-54
NA		-28
NA		-78
NA		51
NA		-13
NA		-5
NA		377
NA		-106
NA		-53
NA		-130
NA		-2
NA		-93
NA		-148
NA		-130
NA		-68
NA		19
NA		-61
NA		-125
NA		-4
NA		82
NA		-25
NA		-93
NA		-131
NA		-92
NA		0
NA		152
NA		-45
NA		-108
NA		-3
NA		71
NA		-26
NA		-62
NA		-80
NA		-13
NA		-24
NA		-122
NA		-27
NA		-118
NA		-58
NA		59
NA		-114
NA		-26
NA		-87
NA		-9
NA		17905
NA		-56
NA		-22
NA		-63
NA		14
NA		-108
NA		-168
NA		-157
NA		-64
NA		-82
NA		-152
NA		-150
NA		-22
NA		-143
NA		-10
NA		-131
NA		44
NA		-12
NA		14
NA		-44
NA		-31
NA		-165
NA		-111
NA		13
NA		64
NA		-62
NA		-45
NA		55
NA		18
NA		-26
NA		49
NA		-27
NA		-128
NA		-130
NA		-34
NA		-63
NA		-85
NA		-89
NA		-31
NA		-152
NA		-26
NA		-96
NA		-115
NA		0
NA		6
NA		22
NA		-40
NA		-154
NA		-55
NA		-171
NA		-173
NA		-17
NA		122
NA		7
NA		-86
NA		-21
NA		82
NA		48
NA		-4
NA		-197
NA		-103
NA		-77
NA		-114
NA		-43
NA		-24
NA		-2
NA		-39
NA		41
NA		-4
NA		-100
NA		-21
NA		-178
NA		-78
NA		-38
NA		-42
NA		34
NA		-153
NA		-66
NA		-99
NA		-123
NA		-78
NA		85
NA		38
NA		-144
NA		-158
NA		-244
NA		-115
NA		-177
NA		43
NA		-34
NA		720
NA		-66
NA		-98
NA		-28
NA		-106
NA		103
NA		-44
NA		-67
NA		-64
NA		-102
NA		-65
NA		21
NA		-61
NA		9
NA		-94
NA		-139
NA		-169
NA		105
NA		33
NA		2
NA		-151
NA		145
NA		-169
NA		-57
NA		-11
NA		-3
NA		-74
NA		-85
NA		-134
NA		28
NA		-82
NA		-140
NA		-87
NA		-230
NA		-29
NA		40
NA		-25
NA		-142
NA		-19
NA		58
NA		92
NA		-85
NA		-33
NA		-175
NA		-198
NA		-132
NA		20
NA		-48
NA		-167
NA		-115
NA		-229
NA		-105
NA		8
NA		-96
NA		-76
NA		-59
NA		-35
NA		-52
NA		-105
NA		-69
NA		3
NA		-88
NA		-100
NA		-26
NA		-183
NA		-143
NA		-34
NA		-48
NA		-82
NA		-75
NA		-141
NA		-122
NA		90
NA		-149
NA		-26
NA		-141
NA		-180
NA		-80
NA		-26
NA		-8
NA		-149
NA		-40
NA		21
NA		-43
NA		-61
NA		-79
NA		-41
NA		71
NA		-146
NA		29
NA		102
NA		70
NA		-44
NA		16
NA		-58
NA		-35
NA		-89
NA		-51
NA		-94
NA		-98
NA		-136
NA		-146
NA		23
NA		46
NA		-32
NA		-2
NA		-44
NA		-58
NA		-37
NA		-217
NA		-59
NA		21
NA		-21
NA		-16
NA		-153
NA		-125
NA		-40
NA		-64
NA		8
NA		-97
NA		-38
NA		-157
NA		-33
NA		-69
NA		-41
NA		-160
NA		-129
NA		16
NA		-99
NA		31
NA		-121
NA		-41
NA		36
NA		-39
NA		38
NA		-135
NA		24
NA		-80
NA		56
NA		-39
NA		-122
NA		-57
NA		-62
NA		-6
NA		65
NA		-48
NA		-56
NA		-59
NA		-34
NA		-12
NA		-24
NA		-22
NA		-71
NA		-64
NA		-124
NA		-36
NA		-135
NA		-58
NA		33
NA		-67
NA		-97
NA		-12
NA		-61
NA		-75
NA		-143
NA		108
NA		8
NA		19
NA		31
NA		-108
NA		-60
NA		-11
NA		-30
NA		-77
NA		-49
NA		-28
NA		-79
NA		52
NA		-69
NA		42
NA		-20
NA		68
NA		-79
NA		-58
NA		79
NA		84
NA		-144
NA		-55
NA		-37
NA		-67
NA		-105
NA		111
NA		-60
NA		-107
NA		-53
NA		-243
NA		-120
NA		-52
NA		-154
NA		-76
NA		-59
NA		-131
NA		-41
NA		141
NA		-21
NA		-6
NA		-78
NA		-72
NA		-94
NA		-19
NA		-41
NA		-91
NA		703
NA		-94
NA		161
NA		31
NA		-38
NA		-82
NA		-40
NA		-66
NA		-117
NA		-99
NA		-11
NA		-2
NA		68
NA		89
NA		21
NA		59
NA		-106
NA		-78
NA		-83
NA		-37
NA		-19
NA		-52
NA		-158
NA		276
NA		-32
NA		19
NA		-21
NA		-86
NA		-92
NA		-159
NA		-51
NA		-92
NA		7
NA		-95
NA		-37
NA		-150
NA		-174
NA		-100
NA		-41
NA		4
NA		-3
NA		-59
NA		97
NA		-122
NA		-6
NA		-37
NA		-34
NA		-91
NA		3
NA		-57
NA		-53
NA		-99
NA		-72
NA		-64
NA		47
NA		-38
NA		100
NA		-90
NA		-76
NA		-139
NA		76
NA		-198
NA		-15
NA		52
NA		-42
NA		-113
NA		-53
NA		-74
NA		71
NA		102
NA		-135
NA		-78
NA		-184
NA		-75
NA		19
NA		64
NA		-81
NA		-205
NA		92
NA		-99
NA		-73
NA		38
NA		-93
NA		-46
NA		-65
NA		-137
NA		-157
NA		-137
NA		-105
NA		-26
NA		-144
NA		-25
NA		-178
NA		-76
NA		-36
NA		-100
NA		-53
NA		-155
NA		-120
NA		-31
NA		64
NA		-8
NA		-72
NA		-105
NA		-96
NA		-137
NA		-118
NA		111
NA		-43
NA		5
NA		-36
NA		-11
NA		-100
NA		-40
NA		-70
NA		-137
NA		-98
NA		2125
NA		69
NA		-10
NA		-113
NA		-104
NA		-77
NA		499
NA		161
NA		-9
NA		-118
NA		-2
NA		-143
NA		-56
NA		42
NA		-45
NA		-27
NA		-110
NA		4
NA		-18
NA		137
NA		-142
NA		71
NA		-26
NA		-45
NA		-108
NA		39
NA		-78
NA		-4
NA		5
NA		131
NA		-34
NA		-120
NA		-2
NA		33
NA		-147
NA		167
NA		-30
NA		-19
NA		-39
NA		-8
NA		17
NA		-79
NA		-8
NA		-45
NA		-121
NA		-3
NA		-188
NA		-125
NA		14
NA		-75
NA		-98
NA		-6
NA		-73
NA		24
NA		16
NA		-103
NA		-137
NA		-102
NA		-57
NA		-151
NA		-98
NA		-180
NA		-100
NA		11
NA		-8
NA		-32
NA		-140
NA		-96
NA		-35
NA		-111
NA		-152
NA		-23
[truncated: 241,505 more rows]
