# Supplementary material for: Quadruple 9-mer-based protein binding microarray with DsRed fusion protein
Source: BMC Mol Biol. 2009 Sep 18;10:91. doi: 10.1186/1471-2199-10-91 (PMC2754467; doi:10.1186/1471-2199-10-91)
Supplement: Additional file 12 — The third raw data of OsNAC6 PBM. The raw microarray data of OsNAC6 used to determine binding sequence in this work. [file 1471-2199-10-91-S12.ZIP › OsNac6_011809.csv]

ATF	1
29	56
Type=GenePix Results 3
DateTime=2009/01/18 20:59:31
Settings=
GalFile=D:\Agilent\Gal\UPBM08508.gal
PixelSize=5
Wavelengths=635 532
ImageFiles=D:\Agilent\Rice\OsNac6\OsNac6_011809.tif 2 D:\Agilent\Rice\OsNac6\OsNac6_011809.tif 3
NormalizationMethod=None
NormalizationFactors=1 1
JpegImage=
StdDev=Type 1
RatioFormulations=W1/W2 (635/532)
FeatureType=Circular
Barcode=
BackgroundSubtraction=LocalFeature
ImageOrigin=720, 2560
JpegOrigin=775, 2560
Creator=GenePix Pro 5.1.0.19
Scanner=GenePix 4000B [83943]
FocusPosition=0
Temperature=23
LinesAveraged=1
Comment=
PMTGain=550 550
ScanPower=100 100
LaserPower=3.08 3.64
Filters=<Empty> <Empty>
ScanRegion=144,512,4168,12136
Supplier=
Block	Column	Row	Name	ID	X	Y	Dia.	F635 Median	F635 Mean	F635 SD	F635 CV	B635	B635 Median	B635 Mean	B635 SD	B635 CV	F532 Median	F532 Mean	F532 SD	F532 CV	B532	B532 Median	B532 Mean	B532 SD	B532 CV	Ratio of Medians (635/532)	Ratio of Means (635/532)	Median of Ratios (635/532)	Mean of Ratios (635/532)	Ratios SD (635/532)	Sum of Medians (635/532)	Sum of Means (635/532)	Log Ratio (635/532)	F635 Median - B635	F532 Median - B532	F635 Mean - B635	F532 Mean - B532	F635 Total Intensity	F532 Total Intensity	Flags	Normalize	Autoflag
1	1	1	DarkCorner	DarkCorner	905	2690	50	35	38	16	42	32	32	36	17	47	1004	1018	203	19	105	105	114	59	51	0.003	0.007	0.011	0.012	2.899	902	919	-8.227	3	899	6	913	3059	81454	0	0	0
1	2	1	DarkCorner	DarkCorner	980	2690	50	32	38	19	50	32	32	37	16	43	1042	1039	238	22	117	117	136	96	70	0	0.007	0.012	0.011	3.55	925	928	Error	0	925	6	922	3071	83121	0	0	0
1	3	1	DarkCorner	DarkCorner	1055	2690	50	35	40	17	42	34	34	40	19	47	1016	1031	299	29	110	110	122	61	50	0.001	0.007	0.015	0.014	3.374	907	927	-9.823	1	906	6	921	3169	82471	0	0	0
1	4	1	DarkCorner	DarkCorner	1125	2690	50	35	40	18	45	32	32	38	19	50	1066	1042	239	22	119	119	125	64	51	0.003	0.009	0.014	0.013	2.802	950	931	-8.302	3	947	8	923	3204	83372	0	0	0
1	5	1	unmapped	UPB_013260	1205	2690	50	44	52	30	57	32	32	37	18	48	708	667	192	28	114	114	126	64	50	0.02	0.036	0.04	0.039	2.747	606	573	-5.629	12	594	20	553	4141	53392	0	0	0
1	6	1	unmapped	UPB_227728	1275	2690	50	43	52	30	57	32	32	37	18	48	3872	3931	679	17	118	118	131	70	53	0.003	0.005	0.006	0.005	3.175	3765	3833	-8.415	11	3754	20	3813	4178	314442	0	0	0
1	7	1	unmapped	UPB_161763	1350	2690	55	56	63	35	55	32	32	38	17	44	793	788	211	26	140	140	148	86	58	0.037	0.048	0.048	0.045	2.717	677	679	-4.766	24	653	31	648	5029	63073	0	0	0
1	8	1	unmapped	UPB_151273	1420	2690	55	107	114	66	57	31	31	36	18	50	1870	1824	330	18	148	148	154	75	48	0.044	0.05	0.049	0.044	2.329	1798	1759	-4.502	76	1722	83	1676	9134	145919	0	0	0
1	9	1	unmapped	UPB_029461	1495	2690	50	77	87	46	52	31	31	37	21	56	613	638	169	26	147	147	162	82	50	0.099	0.114	0.11	0.1	2.611	512	547	-3.341	46	466	56	491	6943	51015	0	0	0
1	10	1	unmapped	UPB_099611	1570	2690	55	40	51	34	66	33	33	38	19	50	1045	1039	262	25	147	147	164	102	62	0.008	0.02	0.025	0.024	2.643	905	910	-7.003	7	898	18	892	4071	83131	0	0	0
1	11	1	unmapped	UPB_134447	1645	2690	55	52	61	36	59	32	32	37	19	51	1417	1435	294	20	156	156	160	61	38	0.016	0.023	0.024	0.021	2.895	1281	1308	-5.978	20	1261	29	1279	4917	114764	0	0	0
1	12	1	unmapped	UPB_120795	1715	2690	55	100	104	59	56	32	32	36	17	47	1378	1382	270	19	154	154	159	63	39	0.056	0.059	0.054	0.051	2.469	1292	1300	-4.17	68	1224	72	1228	8304	110547	0	0	0
1	13	1	unmapped	UPB_133530	1790	2690	55	73	82	43	52	32	32	36	16	44	720	727	205	28	156	156	164	64	39	0.073	0.088	0.085	0.088	2.185	605	621	-3.782	41	564	50	571	6532	58152	0	0	0
1	14	1	unmapped	UPB_199102	1860	2690	50	61	68	43	63	33	33	37	19	51	639	642	205	31	156	156	164	70	42	0.058	0.072	0.084	0.079	3.511	511	521	-4.109	28	483	35	486	5403	51395	0	0	0
1	15	1	unmapped	UPB_042758	1935	2690	50	53	59	32	54	32	32	37	17	45	502	540	176	32	150	150	165	85	51	0.06	0.069	0.08	0.074	2.837	373	417	-4.067	21	352	27	390	4724	43189	0	0	0
1	16	1	unmapped	UPB_185067	2005	2690	55	52	60	31	51	32	32	38	19	50	895	851	268	31	149	149	163	88	53	0.027	0.04	0.044	0.041	2.534	766	730	-5.221	20	746	28	702	4813	68041	0	0	0
1	17	1	unmapped	UPB_060685	2080	2690	50	66	70	40	57	34	34	40	21	52	829	833	384	46	154	154	161	67	41	0.047	0.053	0.069	0.06	2.713	707	715	-4.399	32	675	36	679	5627	66629	0	0	0
1	18	1	unmapped	UPB_043186	2155	2690	50	50	60	35	58	32	32	37	18	48	722	719	227	31	169	169	181	85	46	0.033	0.051	0.069	0.059	2.39	571	578	-4.941	18	553	28	550	4779	57519	0	0	0
1	19	1	unmapped	UPB_010077	2225	2690	50	124	125	70	56	32	32	35	15	42	772	749	271	36	168	168	175	78	44	0.152	0.16	0.166	0.153	3.315	696	674	-2.715	92	604	93	581	10017	59946	0	0	0
1	20	1	unmapped	UPB_198299	2300	2690	50	66	75	46	61	32	32	37	17	45	1065	1058	314	29	168	168	174	68	39	0.038	0.048	0.053	0.046	2.977	931	933	-4.722	34	897	43	890	5965	84617	0	0	0
1	21	1	unmapped	UPB_119859	2375	2690	50	121	123	67	54	32	32	37	16	43	863	856	235	27	167	167	174	76	43	0.128	0.132	0.122	0.096	3.008	785	780	-2.967	89	696	91	689	9849	68448	0	0	0
1	22	1	unmapped	UPB_018472	2450	2690	50	92	100	62	62	32	32	37	16	43	758	762	241	31	171	171	181	83	45	0.102	0.115	0.11	0.098	2.697	647	659	-3.29	60	587	68	591	8026	60973	0	0	0
1	23	1	unmapped	UPB_175098	2520	2690	50	45	53	31	58	32	32	40	22	55	742	789	220	27	159	159	170	75	44	0.022	0.033	0.037	0.034	3.303	596	651	-5.487	13	583	21	630	4237	63142	0	0	0
1	24	1	unmapped	UPB_063651	2595	2690	50	77	82	39	47	32	32	38	20	52	705	739	209	28	158	158	166	81	48	0.082	0.086	0.091	0.075	2.261	592	631	-3.604	45	547	50	581	6597	59114	0	0	0
1	25	1	unmapped	UPB_006708	2670	2690	55	65	71	39	54	34	34	39	19	48	799	809	235	29	159	159	173	94	54	0.048	0.057	0.068	0.055	2.889	671	687	-4.368	31	640	37	650	5655	64747	0	0	0
1	26	1	unmapped	UPB_065636	2745	2690	45	65	79	48	60	32	32	37	17	45	690	740	265	35	161	161	178	115	64	0.062	0.081	0.063	0.062	3.755	562	626	-4.003	33	529	47	579	4105	38458	0	0	0
1	27	1	unmapped	UPB_132205	2815	2690	55	313	314	140	44	32	32	37	17	45	1513	1580	497	31	165	165	174	92	52	0.208	0.199	0.2	0.187	1.837	1629	1697	-2.262	281	1348	282	1415	25155	126435	0	0	0
1	28	1	unmapped	UPB_197084	2890	2690	50	42	50	28	56	34	34	39	19	48	2335	2328	661	28	158	158	169	81	47	0.004	0.007	0.009	0.007	3.698	2185	2186	-8.088	8	2177	16	2170	4014	186261	0	0	0
1	29	1	unmapped	UPB_226136	2960	2690	50	166	170	89	52	34	34	39	19	48	1275	1288	347	26	156	156	164	73	44	0.118	0.12	0.123	0.103	2.322	1251	1268	-3.084	132	1119	136	1132	13560	103013	0	0	0
1	30	1	unmapped	UPB_178615	3035	2690	50	89	93	52	55	35	35	40	21	52	880	855	249	29	174	174	195	112	57	0.076	0.085	0.078	0.077	2.665	760	739	-3.709	54	706	58	681	7418	68422	0	0	0
1	31	1	unmapped	UPB_126134	3110	2690	50	316	301	132	43	35	35	40	21	52	1199	1136	321	28	175	175	199	110	55	0.274	0.277	0.272	0.248	2.023	1305	1227	-1.866	281	1024	266	961	24055	90861	0	0	0
1	32	1	unmapped	UPB_028852	3180	2695	50	81	87	46	52	37	37	41	18	43	813	787	325	41	166	166	189	150	79	0.068	0.081	0.083	0.081	3.23	691	671	-3.878	44	647	50	621	6924	62926	0	0	0
1	33	1	unmapped	UPB_226694	3255	2690	50	203	210	113	53	35	35	40	18	45	1189	1130	294	26	163	163	183	132	72	0.164	0.181	0.166	0.151	2.055	1194	1142	-2.61	168	1026	175	967	16792	90426	0	0	0
1	34	1	unmapped	UPB_189383	3330	2690	50	58	67	39	58	32	32	38	18	47	614	663	243	36	173	173	190	137	72	0.059	0.071	0.081	0.072	2.435	467	525	-4.084	26	441	35	490	5364	53015	0	0	0
1	35	1	unmapped	UPB_190331	3400	2690	50	73	82	41	50	32	32	38	18	47	1213	1200	333	27	186	186	194	107	55	0.04	0.049	0.058	0.047	2.254	1068	1064	-4.647	41	1027	50	1014	6589	96009	0	0	0
1	36	1	unmapped	UPB_186066	3475	2690	50	169	178	85	47	36	36	41	19	46	1001	973	263	27	171	171	186	95	51	0.16	0.177	0.183	0.156	2.004	963	944	-2.642	133	830	142	802	14245	77861	0	0	0
1	37	1	unmapped	UPB_202022	3550	2690	50	58	68	40	58	36	36	42	19	45	654	649	185	28	168	168	181	82	45	0.045	0.067	0.07	0.058	3.163	508	513	-4.465	22	486	32	481	5478	51931	0	0	0
1	38	1	unmapped	UPB_213475	3620	2690	55	81	84	50	59	36	36	40	18	45	2316	2293	405	17	169	169	180	76	42	0.021	0.023	0.027	0.022	3.047	2192	2172	-5.576	45	2147	48	2124	6708	183462	0	0	0
1	39	1	unmapped	UPB_018764	3695	2690	50	356	358	153	42	35	35	39	18	46	931	928	252	27	177	177	189	87	46	0.426	0.43	0.38	0.388	2.153	1075	1074	-1.232	321	754	323	751	28634	74272	0	0	0
1	40	1	unmapped	UPB_168227	3770	2690	50	306	305	137	44	37	37	43	22	51	959	921	251	27	181	181	191	80	41	0.346	0.362	0.336	0.344	1.748	1047	1008	-1.532	269	778	268	740	24401	73682	0	0	0
1	41	1		NA	3835	2690	65	35	41	21	51	37	37	44	23	52	173	188	77	40	190	190	279	1377	493	0.118	-2	0.151	0.173	3.9	-19	2	-3.087	-2	-17	4	-2	4903	22509	-50	0	0
1	42	1	unmapped	UPB_157097	3915	2690	55	1019	991	345	34	36	36	44	25	56	750	804	224	27	191	191	313	1637	523	1.758	1.558	1.701	1.47	2.212	1542	1568	0.814	983	559	955	613	79243	64355	0	0	0
1	43	1	unmapped	UPB_206877	3990	2690	55	423	402	166	41	35	35	42	24	57	1489	1551	462	29	185	185	200	125	62	0.298	0.269	0.293	0.237	2.183	1692	1733	-1.749	388	1304	367	1366	32183	124055	0	0	0
1	44	1	unmapped	UPB_101182	4060	2690	50	269	289	135	46	35	35	41	19	46	766	725	179	24	185	185	191	78	40	0.403	0.47	0.492	0.414	2.173	815	794	-1.312	234	581	254	540	23110	58030	0	0	0
1	45	1	unmapped	UPB_112849	4135	2690	50	254	273	132	48	36	36	43	22	51	1277	1287	293	22	185	185	197	143	72	0.2	0.215	0.208	0.194	1.802	1310	1339	-2.325	218	1092	237	1102	21835	102981	0	0	0
1	46	1	unmapped	UPB_148176	4210	2690	50	85	92	58	63	35	35	41	19	46	1133	1137	280	24	197	197	223	167	74	0.053	0.061	0.08	0.06	2.508	986	997	-4.227	50	936	57	940	7390	90976	0	0	0
1	47	1	unmapped	UPB_002355	4280	2690	50	172	163	76	46	36	36	41	18	43	861	911	320	35	195	195	205	90	43	0.204	0.177	0.176	0.156	2.698	802	843	-2.292	136	666	127	716	13069	72891	0	0	0
1	48	1	unmapped	UPB_167072	4355	2690	50	165	174	92	52	35	35	40	19	47	1492	1475	255	17	186	186	192	70	36	0.1	0.108	0.089	0.079	3.174	1436	1428	-3.329	130	1306	139	1289	13947	117978	0	0	0
1	49	1	unmapped	UPB_223456	4430	2690	55	103	117	77	65	36	36	41	19	46	1443	1410	366	25	186	186	191	72	37	0.053	0.066	0.064	0.059	2.619	1324	1305	-4.23	67	1257	81	1224	9363	112781	0	0	0
1	50	1	unmapped	UPB_076807	4500	2690	45	92	96	49	51	36	36	43	26	60	1319	1260	291	23	175	175	209	375	179	0.049	0.055	0.054	0.05	2.679	1200	1145	-4.353	56	1144	60	1085	5006	65545	0	0	0
1	51	1	unmapped	UPB_027648	4575	2690	50	86	90	49	54	36	36	43	25	58	1075	1066	282	26	182	182	220	359	163	0.056	0.061	0.058	0.051	2.665	943	938	-4.159	50	893	54	884	7199	85309	0	0	0
1	52	1	unmapped	UPB_187601	4645	2695	45	230	214	85	39	36	36	41	17	41	909	973	325	33	176	176	191	98	51	0.265	0.223	0.227	0.194	2.707	927	975	-1.918	194	733	178	797	11147	50576	0	0	0
1	53	1	unmapped	UPB_144370	4720	2690	50	193	197	76	38	37	37	42	18	42	1431	1399	451	32	176	176	185	75	40	0.124	0.131	0.127	0.127	2.155	1411	1383	-3.008	156	1255	160	1223	15790	111955	0	0	0
1	54	1	unmapped	UPB_205404	4800	2695	45	61	68	38	55	37	37	40	17	42	900	879	184	20	169	169	185	126	68	0.033	0.044	0.053	0.045	2.699	755	741	-4.929	24	731	31	710	3522	45718	0	0	0
1	55	1	unmapped	UPB_112292	4870	2690	55	229	225	101	44	37	37	42	19	45	1457	1480	377	25	180	180	186	77	41	0.15	0.145	0.144	0.121	2.135	1469	1488	-2.734	192	1277	188	1300	18037	118417	0	0	0
1	56	1	unmapped	UPB_035980	4940	2690	45	97	105	57	54	37	37	44	22	50	1306	1312	350	26	167	167	175	71	40	0.053	0.059	0.055	0.047	2.539	1199	1213	-4.247	60	1139	68	1145	5474	68237	0	0	0
1	57	1	unmapped	UPB_215968	5015	2690	50	184	194	93	47	37	37	44	22	50	990	984	367	37	172	172	193	155	80	0.18	0.193	0.187	0.171	2.63	965	969	-2.476	147	818	157	812	15556	78691	0	0	0
1	58	1	unmapped	UPB_229117	5090	2690	55	285	266	122	45	37	37	43	21	48	747	748	166	22	172	172	181	67	37	0.431	0.398	0.439	0.344	2.322	823	805	-1.213	248	575	229	576	21254	59820	0	0	0
1	59	1	unmapped	UPB_018151	5160	2690	50	128	137	69	50	36	36	39	17	43	611	608	222	36	175	175	185	88	47	0.211	0.233	0.243	0.222	2.927	528	534	-2.245	92	436	101	433	10998	48606	0	0	0
1	60	1	unmapped	UPB_028605	5235	2695	50	109	115	61	53	36	36	38	17	44	2660	2552	546	21	193	193	236	184	77	0.03	0.033	0.033	0.027	2.595	2540	2438	-5.079	73	2467	79	2359	9171	204140	0	0	0
1	61	1	unmapped	UPB_061145	5310	2690	50	146	157	78	49	36	36	41	19	46	1114	1113	357	32	226	226	261	185	70	0.124	0.136	0.139	0.126	1.966	998	1008	-3.013	110	888	121	887	12550	89011	0	0	0
1	62	1	unmapped	UPB_122711	5380	2695	50	347	364	136	37	39	39	45	22	48	1075	1100	383	34	194	194	201	80	39	0.35	0.359	0.371	0.376	1.843	1189	1231	-1.516	308	881	325	906	29090	88028	0	0	0
1	63	1	unmapped	UPB_108920	5455	2690	50	175	193	93	48	39	39	45	24	53	1351	1393	523	37	184	184	196	113	57	0.117	0.127	0.135	0.116	2.071	1303	1363	-3.101	136	1167	154	1209	15442	111452	0	0	0
1	64	1	unmapped	UPB_093588	5530	2695	45	206	226	101	44	37	37	42	21	50	508	508	118	23	183	183	188	70	37	0.52	0.582	0.514	0.552	1.933	494	514	-0.943	169	325	189	325	11749	26425	0	0	0
1	65	1	unmapped	UPB_191058	5600	2690	50	162	164	80	48	36	36	40	20	50	956	1005	381	37	179	179	186	73	39	0.162	0.155	0.148	0.14	2.289	903	954	-2.624	126	777	128	826	13094	80438	0	0	0
1	66	1	unmapped	UPB_039124	5675	2690	45	56	63	35	55	38	38	44	21	47	1078	1071	264	24	168	168	177	70	39	0.02	0.028	0.032	0.027	3.367	928	928	-5.66	18	910	25	903	3250	55671	0	0	0
1	67	1	unmapped	UPB_070340	5745	2695	50	191	203	84	41	38	38	44	22	50	753	778	326	41	184	184	187	84	44	0.269	0.278	0.285	0.317	2.721	722	759	-1.895	153	569	165	594	16269	62206	0	0	0
1	68	1	unmapped	UPB_029860	5820	2690	45	101	110	63	57	37	37	43	21	48	1387	1368	381	27	184	184	278	1442	518	0.053	0.062	0.051	0.046	2.965	1267	1257	-4.232	64	1203	73	1184	5700	71152	0	0	0
1	69	1	unmapped	UPB_033750	5895	2690	50	219	218	101	46	37	37	42	20	47	850	867	309	35	187	187	186	70	37	0.275	0.266	0.238	0.246	2.052	845	861	-1.865	182	663	181	680	17430	69340	0	0	0
1	70	1	unmapped	UPB_184635	5965	2690	45	168	180	79	43	36	36	43	24	55	1421	1387	306	22	184	184	182	69	37	0.107	0.12	0.122	0.109	1.929	1369	1347	-3.228	132	1237	144	1203	9383	72141	0	0	0
1	71	1	unmapped	UPB_217956	6045	2695	45	102	108	53	49	37	37	41	19	46	733	726	181	24	184	184	197	117	59	0.118	0.131	0.133	0.119	2.188	614	613	-3.078	65	549	71	542	5617	37758	0	0	0
1	72	1	unmapped	UPB_108060	6115	2690	45	190	190	97	51	37	37	41	17	41	897	920	247	26	183	183	207	139	67	0.214	0.208	0.211	0.2	1.915	867	890	-2.222	153	714	153	737	9873	47842	0	0	0
1	73	1	unmapped	UPB_160276	6190	2690	50	156	169	95	56	38	38	42	18	42	974	1045	397	37	181	181	192	102	53	0.149	0.152	0.144	0.143	2.018	911	995	-2.749	118	793	131	864	13549	83563	0	0	0
1	74	1	unmapped	UPB_104887	6260	2695	50	327	331	124	37	39	39	46	23	50	748	1034	2629	254	179	179	190	76	40	0.506	0.342	0.548	0.497	2.191	857	1147	-0.982	288	569	292	855	26506	82749	0	0	0
1	75	1	unmapped	UPB_142559	6335	2690	50	145	147	75	51	38	38	44	23	52	768	775	292	37	187	187	197	112	56	0.184	0.185	0.156	0.172	2.518	688	697	-2.441	107	581	109	588	11776	61966	0	0	0
1	76	1	unmapped	UPB_177952	6410	2690	50	121	125	66	52	36	36	41	20	48	1420	1431	504	35	186	186	195	118	60	0.069	0.071	0.066	0.057	2.842	1319	1334	-3.86	85	1234	89	1245	9976	114507	0	0	0
1	77	1	unmapped	UPB_012652	6480	2695	50	399	399	145	36	38	38	42	18	42	747	753	283	37	186	186	191	68	35	0.643	0.637	0.653	0.68	1.921	922	928	-0.636	361	561	361	567	31938	60271	0	0	0
1	78	1	unmapped	UPB_078037	6555	2690	50	107	116	61	52	38	38	42	17	40	1060	1100	400	36	181	181	189	73	38	0.078	0.085	0.078	0.073	2.174	948	997	-3.671	69	879	78	919	9268	87972	0	0	0
1	79	1	unmapped	UPB_232943	6625	2690	45	283	284	93	32	37	37	42	19	45	1371	1287	346	26	179	179	185	64	34	0.206	0.223	0.222	0.216	1.673	1438	1355	-2.277	246	1192	247	1108	14750	66916	0	0	0
1	80	1	unmapped	UPB_230926	6700	2690	50	217	225	106	47	35	35	39	17	43	613	595	189	31	175	175	186	73	39	0.416	0.452	0.402	0.426	2.103	620	610	-1.267	182	438	190	420	18033	47638	0	0	0
1	81	1	unmapped	UPB_019787	6775	2690	45	227	240	98	40	38	38	43	20	46	1207	1205	313	25	181	181	188	73	38	0.184	0.197	0.187	0.181	1.809	1215	1226	-2.441	189	1026	202	1024	12473	62642	0	0	0
1	82	1	unmapped	UPB_100958	6845	2690	45	399	394	120	30	37	37	45	23	51	1928	1861	446	23	191	191	194	79	40	0.208	0.214	0.21	0.211	1.627	2099	2027	-2.263	362	1737	357	1670	20475	96748	0	0	0
1	83	1	unmapped	UPB_208623	6920	2690	55	169	179	98	54	36	36	42	21	50	755	774	190	24	189	189	196	77	39	0.235	0.244	0.221	0.207	2.399	699	728	-2.089	133	566	143	585	14291	61896	0	0	0
1	84	1	unmapped	UPB_198346	6995	2690	45	243	268	107	39	36	36	41	21	51	871	985	769	78	183	183	194	82	42	0.301	0.289	0.316	0.313	1.749	895	1034	-1.733	207	688	232	802	13923	51219	0	0	0
1	85	1	unmapped	UPB_206302	7065	2690	55	119	122	65	53	36	36	42	21	50	755	814	290	35	202	202	210	68	32	0.15	0.141	0.152	0.122	2.83	636	698	-2.736	83	553	86	612	9785	65154	0	0	0
1	86	1	unmapped	UPB_170835	7140	2690	50	266	275	125	45	37	37	41	19	46	649	680	258	37	191	191	201	73	36	0.5	0.487	0.473	0.508	2.519	687	727	-1	229	458	238	489	22033	54397	0	0	0
1	87	1	unmapped	UPB_066738	7220	2695	45	96	110	63	57	35	35	42	22	52	739	749	198	26	191	191	199	80	40	0.111	0.134	0.127	0.121	2.104	609	633	-3.167	61	548	75	558	5701	38958	0	0	0
1	88	1	unmapped	UPB_113925	7290	2690	45	103	120	63	52	36	36	42	21	50	1168	1273	445	34	189	189	190	73	38	0.068	0.077	0.066	0.061	2.829	1046	1168	-3.869	67	979	84	1084	6248	66214	0	0	0
1	89	1	unmapped	UPB_183950	7360	2690	50	207	224	105	46	35	35	40	19	47	1159	1172	462	39	185	185	190	74	38	0.177	0.191	0.198	0.175	2.356	1146	1176	-2.502	172	974	189	987	17905	93786	0	0	0
1	90	1	unmapped	UPB_010786	7435	2690	50	100	111	54	48	36	36	40	17	42	1194	1226	518	42	182	182	259	1053	406	0.063	0.072	0.066	0.065	2.671	1076	1119	-3.983	64	1012	75	1044	8917	98051	0	0	0
1	91	1	unmapped	UPB_083646	7510	2695	50	106	104	51	49	36	36	40	19	47	1196	1145	450	39	181	181	264	1088	412	0.069	0.071	0.066	0.078	2.347	1085	1032	-3.858	70	1015	68	964	8351	91580	0	0	0
1	92	1	unmapped	UPB_076186	7580	2690	45	84	87	47	54	37	37	42	21	50	1071	1065	297	27	181	181	185	71	38	0.053	0.057	0.059	0.059	2.218	937	934	-4.243	47	890	50	884	4504	55370	0	0	0
1	93	1	unmapped	UPB_163534	7655	2695	45	140	144	58	40	36	36	41	20	48	789	809	206	25	172	172	185	92	49	0.169	0.17	0.178	0.155	2.125	721	745	-2.569	104	617	108	637	7470	42042	0	0	0
1	94	1	unmapped	UPB_174008	7725	2695	45	168	189	79	41	37	37	42	22	52	640	637	195	30	186	186	198	85	42	0.289	0.337	0.272	0.342	2.283	585	603	-1.793	131	454	152	451	9838	33149	0	0	0
1	95	1	unmapped	UPB_203239	7800	2695	50	542	567	176	31	36	36	41	21	51	494	537	449	83	187	187	199	83	41	1.648	1.517	1.572	1.794	1.964	813	881	0.721	506	307	531	350	45392	42939	0	0	0
1	96	1	unmapped	UPB_157756	7875	2695	50	242	243	94	38	35	35	42	22	52	797	849	436	51	185	185	195	74	37	0.338	0.313	0.355	0.324	1.744	819	872	-1.564	207	612	208	664	19415	67911	0	0	0
1	97	1	unmapped	UPB_081420	7950	2695	50	73	87	51	58	35	35	39	20	51	633	655	257	39	200	200	211	95	45	0.088	0.114	0.107	0.103	3.707	471	507	-3.51	38	433	52	455	6962	52418	0	0	0
1	98	1	unmapped	UPB_131129	8020	2695	50	152	155	70	45	37	37	41	20	48	756	753	258	34	193	193	205	96	46	0.204	0.211	0.213	0.204	2.684	678	678	-2.292	115	563	118	560	12411	60271	0	0	0
1	99	1	unmapped	UPB_043428	8095	2695	55	104	106	52	49	36	36	41	20	48	2352	2235	562	25	190	190	205	101	49	0.031	0.034	0.038	0.03	2.377	2230	2115	-4.991	68	2162	70	2045	8482	178830	0	0	0
1	100	1	unmapped	UPB_013372	8170	2690	50	122	128	57	44	35	35	41	19	46	1012	998	365	36	185	185	199	104	52	0.105	0.114	0.124	0.11	2.434	914	906	-3.249	87	827	93	813	10263	79846	0	0	0
1	101	1	unmapped	UPB_180277	8240	2690	50	103	115	65	56	37	37	42	20	47	960	947	294	31	183	183	229	521	227	0.085	0.102	0.094	0.084	2.599	843	842	-3.557	66	777	78	764	9161	75746	0	0	0
1	102	1	unmapped	UPB_018684	8315	2695	50	414	427	175	40	35	35	39	17	43	658	636	230	36	177	177	202	249	123	0.788	0.854	0.752	0.962	2.244	860	851	-0.344	379	481	392	459	34186	50874	0	0	0
1	103	1	unmapped	UPB_095751	8385	2695	45	365	368	99	26	36	36	40	18	45	713	766	340	44	172	172	191	149	78	0.608	0.559	0.577	0.596	1.762	870	926	-0.718	329	541	332	594	19127	39828	0	0	0
1	104	1	unmapped	UPB_172040	8460	2690	55	331	343	146	42	36	36	43	23	53	586	626	196	31	180	180	193	131	67	0.727	0.688	0.775	0.664	2.096	701	753	-0.461	295	406	307	446	27470	50058	0	0	0
1	105	1	unmapped	UPB_094706	8535	2695	40	97	109	54	49	37	37	45	26	57	628	638	156	24	183	183	190	99	52	0.135	0.158	0.139	0.137	2.643	505	527	-2.891	60	445	72	455	5692	33187	0	0	0
1	106	1	unmapped	UPB_207307	8610	2695	45	92	92	49	53	36	36	42	19	45	704	729	194	26	169	169	183	100	54	0.105	0.1	0.122	0.099	2.507	591	616	-3.256	56	535	56	560	4777	37905	0	0	0
1	107	1	unmapped	UPB_160828	8680	2695	55	112	111	50	45	35	35	40	18	45	2513	2504	519	20	168	168	180	80	44	0.033	0.033	0.03	0.028	2.011	2422	2412	-4.929	77	2345	76	2336	8852	200318	0	0	0
1	108	1	unmapped	UPB_030963	8755	2695	50	90	95	50	52	36	36	39	17	43	500	507	224	44	160	160	168	84	50	0.159	0.17	0.171	0.187	3.659	394	406	-2.655	54	340	59	347	7599	40558	0	0	0
1	109	1	unmapped	UPB_148937	8830	2690	45	91	103	56	54	36	36	42	21	50	724	731	174	23	158	158	172	77	44	0.097	0.117	0.119	0.106	2.407	621	640	-3.363	55	566	67	573	5381	37996	0	0	0
1	110	1	unmapped	UPB_013445	8900	2695	45	146	152	70	46	37	37	42	20	47	1317	1354	470	34	160	160	173	79	45	0.094	0.096	0.1	0.095	2.224	1266	1309	-3.408	109	1157	115	1194	7903	70408	0	0	0
1	111	1	unmapped	UPB_169634	8975	2695	50	148	157	77	49	37	37	42	21	50	775	762	369	48	159	159	221	889	402	0.18	0.199	0.195	0.229	2.615	727	723	-2.472	111	616	120	603	12526	60977	0	0	0
1	112	1	unmapped	UPB_199625	9050	2695	45	117	125	72	57	36	36	42	20	47	771	776	154	19	157	157	233	998	428	0.132	0.144	0.139	0.124	2.552	695	708	-2.922	81	614	89	619	6489	40372	0	0	0
1	113	1	unmapped	UPB_034124	9120	2695	50	170	182	102	56	37	37	41	18	43	832	865	425	49	172	172	182	78	42	0.202	0.209	0.183	0.203	2.967	793	838	-2.311	133	660	145	693	14533	69163	0	0	0
1	114	1	unmapped	UPB_069953	9195	2695	40	74	78	36	46	37	37	41	18	43	579	595	159	26	163	163	184	93	50	0.089	0.095	0.093	0.086	2.878	453	473	-3.491	37	416	41	432	4055	30945	0	0	0
1	115	1	unmapped	UPB_167324	9270	2695	55	86	99	57	57	37	37	42	19	45	2092	2052	445	21	176	176	185	80	43	0.026	0.033	0.031	0.028	2.549	1965	1938	-5.289	49	1916	62	1876	7914	164122	0	0	0
1	116	1	unmapped	UPB_109372	9345	2695	50	118	130	80	61	37	37	42	20	47	893	850	409	48	180	180	192	113	58	0.114	0.139	0.166	0.134	2.971	794	763	-3.138	81	713	93	670	10395	68027	0	0	0
1	117	1	unmapped	UPB_115642	9415	2695	50	191	194	78	40	40	40	44	20	45	1607	1555	583	37	172	172	187	93	49	0.105	0.111	0.107	0.109	2.094	1586	1537	-3.248	151	1435	154	1383	15558	124438	0	0	0
1	118	1	unmapped	UPB_134066	9490	2695	50	155	160	79	49	37	37	40	17	42	985	1095	814	74	147	147	164	106	64	0.141	0.13	0.149	0.134	2.525	956	1071	-2.828	118	838	123	948	12762	87617	0	0	0
1	119	1	unmapped	UPB_124423	9560	2695	45	116	121	58	47	38	38	42	16	38	1136	1105	249	22	141	141	153	107	69	0.078	0.086	0.089	0.077	2.107	1073	1047	-3.673	78	995	83	964	6290	57477	0	0	0
1	120	1	unmapped	UPB_063889	9635	2695	50	102	114	68	59	38	38	41	17	41	577	600	274	45	154	154	166	103	62	0.151	0.17	0.176	0.149	3.707	487	522	-2.725	64	423	76	446	9154	47969	0	0	0
1	121	1		NA	9705	2690	65	38	43	21	48	38	38	43	20	46	166	169	57	33	169	169	179	86	48	0	100000	0.254	0.249	3.252	-3	5	Error	0	-3	5	0	5203	20294	-50	0	0
1	122	1	unmapped	UPB_073540	9780	2695	50	76	85	45	52	39	39	45	19	42	1000	1040	445	42	175	175	180	67	37	0.045	0.053	0.06	0.046	4.241	862	911	-4.479	37	825	46	865	6835	83187	0	0	0
1	123	1	unmapped	UPB_156147	9855	2695	50	91	94	48	51	38	38	43	18	41	2893	2788	809	29	150	150	158	70	44	0.019	0.021	0.023	0.021	2.253	2796	2694	-5.694	53	2743	56	2638	7486	223004	0	0	0
1	124	1	unmapped	UPB_161665	9930	2690	45	75	85	46	54	37	37	41	18	43	725	699	206	29	153	153	157	68	43	0.066	0.088	0.099	0.079	3.204	610	594	-3.912	38	572	48	546	4394	36349	0	0	0
1	125	1	unmapped	UPB_160904	10000	2690	45	186	197	88	44	38	38	42	18	42	873	870	211	24	158	158	162	70	43	0.207	0.223	0.214	0.196	1.885	863	871	-2.272	148	715	159	712	10235	45263	0	0	0
1	126	1	unmapped	UPB_157884	10075	2695	50	100	113	56	49	40	40	42	17	40	704	762	302	39	159	159	166	72	43	0.11	0.121	0.114	0.113	2.571	605	676	-3.183	60	545	73	603	9072	60975	0	0	0
1	127	1	unmapped	UPB_121459	10150	2690	45	111	124	65	52	40	40	43	20	46	1062	1034	329	31	159	159	168	70	41	0.079	0.096	0.095	0.082	2.669	974	959	-3.669	71	903	84	875	6429	53743	0	0	0
1	128	1	unmapped	UPB_128041	10220	2690	45	218	222	93	41	41	41	45	25	55	1101	1101	253	22	182	182	195	120	61	0.193	0.197	0.183	0.182	1.818	1096	1100	-2.376	177	919	181	919	11529	57245	0	0	0
1	129	1	unmapped	UPB_095325	10295	2695	45	139	142	59	41	41	41	44	19	43	1175	1217	322	26	185	185	204	124	60	0.099	0.098	0.111	0.095	2.217	1088	1133	-3.337	98	990	101	1032	7392	63280	0	0	0
1	130	1	unmapped	UPB_134306	10370	2695	50	141	150	78	52	38	38	42	18	42	1253	1260	454	36	178	178	190	73	38	0.096	0.104	0.095	0.096	2.416	1178	1194	-3.384	103	1075	112	1082	11965	100827	0	0	0
1	131	1	unmapped	UPB_027119	10440	2690	45	69	71	38	53	40	40	45	20	44	1596	1589	339	21	183	183	191	68	35	0.021	0.022	0.024	0.024	2.192	1442	1437	-5.607	29	1413	31	1406	3713	82628	0	0	0
1	132	1	unmapped	UPB_168178	10515	2695	45	168	170	73	42	40	40	44	20	45	739	768	296	38	177	177	183	71	38	0.228	0.22	0.235	0.212	2.459	690	721	-2.134	128	562	130	591	8862	39936	0	0	0
1	133	1	unmapped	UPB_067383	10590	2695	50	321	318	122	38	40	40	45	20	44	678	654	223	34	167	167	175	71	40	0.55	0.571	0.567	0.578	1.977	792	765	-0.863	281	511	278	487	25473	52311	0	0	0
1	134	1	unmapped	UPB_148320	10660	2695	45	58	64	39	60	41	41	46	19	41	684	704	193	27	172	172	182	80	43	0.033	0.043	0.047	0.054	2.977	529	555	-4.913	17	512	23	532	3353	36596	0	0	0
1	135	1	unmapped	UPB_066498	10735	2695	50	125	129	65	50	39	39	45	20	44	650	740	344	46	190	190	200	86	43	0.187	0.164	0.162	0.159	3.049	546	640	-2.419	86	460	90	550	10280	59209	0	0	0
1	136	1	unmapped	UPB_095432	10810	2695	45	133	134	64	47	39	39	44	19	43	1372	1365	289	21	187	187	193	76	39	0.079	0.081	0.081	0.071	2.388	1279	1273	-3.656	94	1185	95	1178	6979	71005	0	0	0
1	137	1	unmapped	UPB_030458	10880	2695	50	67	72	37	51	39	39	44	20	45	3283	3183	679	21	196	196	215	173	80	0.009	0.011	0.013	0.011	2.78	3115	3020	-6.785	28	3087	33	2987	5743	254645	0	0	0
1	138	1		NA	10950	2690	65	39	44	22	50	39	39	44	19	43	159	170	83	48	202	202	216	140	64	0	-0.156	0.105	0.121	3.708	-43	-27	Error	0	-43	5	-32	5303	20373	-50	0	0
1	139	1		NA	11025	2690	65	37	40	15	37	38	38	45	21	46	169	179	68	37	195	195	203	81	39	0.038	-0.125	0.216	0.216	4.866	-27	-14	-4.7	-1	-26	2	-16	4855	21424	-50	0	0
1	140	1	unmapped	UPB_190965	11100	2690	45	103	113	66	58	40	40	45	20	44	986	954	281	29	190	190	205	90	43	0.079	0.096	0.103	0.081	2.996	859	837	-3.659	63	796	73	764	5885	49612	0	0	0
1	141	1	unmapped	UPB_015066	11175	2695	50	97	102	44	43	40	40	44	18	40	587	625	262	41	195	195	201	79	39	0.145	0.144	0.129	0.152	2.926	449	492	-2.782	57	392	62	430	8128	49976	0	0	0
1	142	1	unmapped	UPB_016914	11245	2695	45	71	82	45	54	41	41	45	18	40	2381	2308	493	21	193	193	198	81	40	0.014	0.019	0.018	0.017	2.825	2218	2156	-6.189	30	2188	41	2115	4256	120002	0	0	0
1	143	1		NA	11320	2690	65	37	40	15	37	40	40	45	20	44	169	182	72	39	188	188	196	82	41	0.158	0	0.174	0.177	3.424	-22	-6	-2.663	-3	-19	0	-6	4832	21813	-50	0	0
1	144	1	unmapped	UPB_181819	11395	2695	45	86	95	40	42	41	41	46	21	45	802	777	198	25	206	206	209	83	39	0.076	0.095	0.085	0.078	2.809	641	625	-3.727	45	596	54	571	4960	40424	0	0	0
1	145	1	unmapped	UPB_114952	11470	2695	45	65	63	30	47	39	39	44	21	47	980	1002	277	27	203	203	211	84	39	0.033	0.03	0.043	0.031	3.376	803	823	-4.901	26	777	24	799	3285	52129	0	0	0
1	146	1	unmapped	UPB_111558	11540	2695	50	84	94	52	55	38	38	43	19	44	546	590	246	41	200	200	204	78	38	0.133	0.144	0.163	0.161	3.134	392	446	-2.911	46	346	56	390	7480	47164	0	0	0
1	147	1	unmapped	UPB_082260	11615	2695	45	51	61	35	57	40	40	43	16	37	919	932	242	25	193	193	204	97	47	0.015	0.028	0.029	0.027	3.126	737	760	-6.044	11	726	21	739	3177	48448	0	0	0
1	148	1	unmapped	UPB_134095	11685	2690	45	89	104	61	58	40	40	44	19	43	1249	1239	378	30	186	186	199	95	47	0.046	0.061	0.062	0.054	2.868	1112	1117	-4.439	49	1063	64	1053	5399	64450	0	0	0
1	149	1	unmapped	UPB_109331	11760	2695	50	84	91	46	50	40	40	45	19	42	825	946	422	44	168	168	180	75	41	0.067	0.066	0.065	0.062	3.157	701	829	-3.9	44	657	51	778	7253	75679	0	0	0
1	150	1	unmapped	UPB_198161	11835	2690	50	82	90	50	55	41	41	44	17	38	1511	1401	501	35	164	164	179	108	60	0.03	0.04	0.037	0.041	2.27	1388	1286	-5.038	41	1347	49	1237	7195	112068	0	0	0
1	151	1		NA	11905	2690	65	38	41	18	43	38	38	43	17	39	176	182	73	40	175	175	183	74	40	0	0.429	0.269	0.255	3.647	1	10	Error	0	1	3	7	4936	21834	-50	0	0
1	152	1	unmapped	UPB_148507	11980	2695	55	93	96	46	47	38	38	41	16	39	2260	2271	442	19	189	189	201	101	50	0.027	0.028	0.027	0.023	2.259	2126	2140	-5.235	55	2071	58	2082	7672	181670	0	0	0
1	153	1	unmapped	UPB_113847	12055	2695	50	276	283	107	37	39	39	44	21	47	1585	1508	488	32	177	177	188	105	55	0.168	0.183	0.174	0.177	1.773	1645	1575	-2.571	237	1408	244	1331	22675	120615	0	0	0
1	154	1	unmapped	UPB_007086	12130	2695	50	77	84	41	48	38	38	45	21	46	669	744	344	46	165	165	171	68	39	0.077	0.079	0.119	0.087	3.887	543	625	-3.692	39	504	46	579	6746	59504	0	0	0
1	155	1	unmapped	UPB_164018	12200	2695	50	64	67	37	55	38	38	42	19	45	871	906	384	42	165	165	173	64	36	0.037	0.039	0.045	0.051	3.659	732	770	-4.763	26	706	29	741	5392	72454	0	0	0
1	156	1	unmapped	UPB_199573	12275	2690	55	71	73	41	56	39	39	44	20	45	843	848	361	42	177	177	187	77	41	0.048	0.051	0.063	0.055	2.883	698	705	-4.379	32	666	34	671	5839	67830	0	0	0
1	157	1	unmapped	UPB_136784	12350	2695	50	82	91	50	54	39	39	46	21	45	817	868	347	39	181	181	196	94	47	0.068	0.076	0.091	0.071	2.671	679	739	-3.887	43	636	52	687	7298	69402	0	0	0
1	158	1	unmapped	UPB_135916	12420	2695	50	283	284	118	41	40	40	45	22	48	603	616	212	34	185	185	203	114	56	0.581	0.566	0.531	0.535	2.364	661	675	-0.783	243	418	244	431	22757	49292	0	0	0
1	159	1	unmapped	UPB_051238	12495	2695	45	56	69	43	62	39	39	44	20	45	1123	1047	301	28	185	185	199	97	48	0.018	0.035	0.034	0.035	2.923	955	892	-5.786	17	938	30	862	3571	54433	0	0	0
1	160	1	unmapped	UPB_118102	12565	2695	50	68	77	49	63	39	39	43	18	41	867	910	351	38	184	184	193	64	33	0.042	0.052	0.062	0.052	2.838	712	764	-4.558	29	683	38	726	6172	72832	0	0	0
1	161	1	unmapped	UPB_048947	12640	2695	50	64	74	43	58	38	38	43	19	44	660	681	257	37	199	199	206	70	33	0.056	0.075	0.083	0.084	2.968	487	518	-4.148	26	461	36	482	5908	54466	0	0	0
1	162	1	unmapped	UPB_164773	12715	2690	50	51	61	31	50	37	37	40	17	42	1071	1072	332	30	202	202	210	70	33	0.016	0.028	0.029	0.028	3.877	883	894	-5.956	14	869	24	870	4891	85784	0	0	0
1	163	1	unmapped	UPB_197259	12790	2695	55	50	59	29	49	38	38	42	20	47	835	888	306	34	210	210	216	70	32	0.019	0.031	0.042	0.033	3.489	637	699	-5.703	12	625	21	678	4707	71028	0	0	0
1	164	1	unmapped	UPB_047397	12860	2695	55	48	56	34	60	38	38	42	20	47	6929	6977	1330	19	207	207	213	69	32	0.001	0.003	0.003	0.002	3.19	6732	6788	-9.393	10	6722	18	6770	4473	558136	0	0	0
1	165	1	unmapped	UPB_194997	12935	2695	50	45	53	36	67	37	37	41	19	46	3761	3713	617	16	212	212	213	71	33	0.002	0.005	0.004	0.004	3.256	3557	3517	-8.793	8	3549	16	3501	4247	297010	0	0	0
1	166	1	unmapped	UPB_022901	13010	2690	50	62	70	39	55	36	36	40	17	42	735	764	344	45	212	212	214	71	33	0.05	0.062	0.066	0.067	3.864	549	586	-4.33	26	523	34	552	5637	61135	0	0	0
1	167	1	unmapped	UPB_011817	13080	2695	50	122	119	59	49	36	36	40	20	50	661	715	278	38	201	201	210	77	36	0.187	0.161	0.17	0.171	2.63	546	597	-2.419	86	460	83	514	9553	57200	0	0	0
1	168	1	unmapped	UPB_061252	13155	2695	50	59	68	46	67	37	37	42	20	47	800	837	293	35	204	204	213	79	37	0.037	0.049	0.055	0.05	3.565	618	664	-4.76	22	596	31	633	5418	66987	0	0	0
1	169	1	unmapped	UPB_122737	13230	2695	50	236	239	113	47	37	37	42	19	45	888	898	334	37	202	202	206	74	35	0.29	0.29	0.286	0.273	2.446	885	898	-1.785	199	686	202	696	19135	71828	0	0	0
1	170	1	unmapped	UPB_019958	13300	2695	40	58	64	37	57	38	38	42	19	45	712	704	225	31	198	198	209	86	41	0.039	0.051	0.053	0.058	2.953	534	532	-4.684	20	514	26	506	3309	36627	0	0	0
1	171	1	unmapped	UPB_099322	13375	2695	40	63	75	46	61	36	36	40	16	40	807	803	237	29	196	196	203	96	47	0.044	0.064	0.06	0.062	3.006	638	646	-4.5	27	611	39	607	3895	41772	0	0	0
1	172	1	unmapped	UPB_098647	13450	2695	40	69	70	38	54	36	36	41	18	43	694	692	199	28	196	196	202	82	40	0.066	0.069	0.104	0.076	3.196	531	530	-3.916	33	498	34	496	3658	35985	0	0	0
1	173	1	unmapped	UPB_112680	13520	2695	50	114	116	61	52	36	36	40	19	47	659	715	285	39	209	209	208	70	33	0.173	0.158	0.147	0.144	3.097	528	586	-2.528	78	450	80	506	9263	57186	0	0	0
1	174	1	unmapped	UPB_126092	13595	2695	45	66	72	37	51	36	36	40	20	50	858	856	211	24	205	205	229	282	123	0.046	0.055	0.064	0.047	3.004	683	687	-4.444	30	653	36	651	3769	44519	0	0	0
1	175	1	unmapped	UPB_006979	13670	2695	40	64	71	44	61	37	37	41	19	46	538	575	176	30	199	199	229	309	134	0.08	0.09	0.11	0.1	3.608	366	410	-3.65	27	339	34	376	3717	29905	0	0	0
1	176	1	unmapped	UPB_034285	13740	2695	50	55	65	35	53	35	35	39	17	43	646	730	322	44	201	201	212	114	53	0.045	0.057	0.062	0.049	3.886	465	559	-4.476	20	445	30	529	5185	58433	0	0	0
1	177	1	unmapped	UPB_138099	13815	2695	50	68	73	38	52	36	36	41	17	41	902	983	330	33	202	202	213	96	45	0.046	0.047	0.045	0.044	2.898	732	818	-4.451	32	700	37	781	5809	78648	0	0	0
1	178	1	unmapped	UPB_032113	13890	2690	45	99	98	45	45	36	36	40	18	45	1011	1051	346	32	200	200	212	87	41	0.078	0.073	0.091	0.076	2.085	874	913	-3.686	63	811	62	851	5087	54631	0	0	0
1	179	1	unmapped	UPB_191693	13960	2695	45	51	57	29	50	36	36	41	19	46	858	832	237	28	195	195	203	78	38	0.023	0.033	0.053	0.04	3.031	678	658	-5.466	15	663	21	637	2950	43241	0	0	0
1	180	1	unmapped	UPB_118153	14035	2695	45	58	62	30	48	35	35	40	20	50	710	695	180	25	189	189	195	90	46	0.044	0.053	0.057	0.054	3.132	544	533	-4.502	23	521	27	506	3224	36158	0	0	0
1	181	1	unmapped	UPB_061108	14110	2695	45	84	88	50	56	36	36	39	19	48	1016	1062	512	48	193	193	200	80	40	0.058	0.06	0.073	0.06	2.484	871	921	-4.1	48	823	52	869	4584	55235	0	0	0
1	182	1	unmapped	UPB_057421	14180	2695	45	66	71	37	52	37	37	42	21	50	715	767	245	31	185	185	201	78	38	0.055	0.058	0.072	0.057	2.974	559	616	-4.192	29	530	34	582	3675	39879	0	0	0
1	183	1	unmapped	UPB_173610	14255	2695	50	63	66	35	53	36	36	40	19	47	1129	1210	402	33	203	203	230	183	79	0.029	0.03	0.038	0.034	2.712	953	1037	-5.1	27	926	30	1007	5241	96812	0	0	0
1	184	1	unmapped	UPB_225319	14325	2695	50	77	85	49	57	35	35	40	20	50	2296	2224	679	30	207	207	212	89	41	0.02	0.025	0.025	0.02	3.524	2131	2067	-5.636	42	2089	50	2017	6761	177921	0	0	0
1	185	1	unmapped	UPB_036799	14405	2690	45	58	63	34	53	37	37	41	20	48	949	972	289	29	205	205	213	77	36	0.028	0.034	0.057	0.041	2.694	765	793	-5.147	21	744	26	767	3282	50533	0	0	0
1	186	1	unmapped	UPB_132810	14475	2695	50	86	97	50	51	37	37	41	18	43	1552	1565	551	35	196	196	210	77	36	0.036	0.044	0.043	0.044	2.611	1405	1429	-4.79	49	1356	60	1369	7721	125185	0	0	0
1	187	1	unmapped	UPB_138880	14545	2695	50	134	144	73	50	36	36	40	20	50	1219	1303	586	44	194	194	201	72	35	0.096	0.097	0.101	0.092	3.055	1123	1217	-3.387	98	1025	108	1109	11533	104225	0	0	0
1	188	1	unmapped	UPB_080386	14620	2695	50	53	61	38	62	35	35	41	21	51	1315	1355	505	37	202	202	203	70	34	0.016	0.023	0.025	0.022	3.104	1131	1179	-5.95	18	1113	26	1153	4879	108425	0	0	0
1	189	1		NA	14690	2690	65	36	40	17	42	36	36	41	19	46	210	207	72	34	212	212	214	79	36	0	-0.8	0.212	0.208	3.77	-2	-1	Error	0	-2	4	-5	4840	24893	-50	0	0
1	190	1	unmapped	UPB_133692	14765	2695	45	95	100	49	49	36	36	40	18	45	1134	1058	361	34	202	202	208	82	39	0.063	0.075	0.072	0.077	2.302	991	920	-3.982	59	932	64	856	5196	55026	0	0	0
1	191	1	unmapped	UPB_205086	14840	2695	45	49	63	43	68	37	37	42	20	47	712	720	183	25	198	198	204	74	36	0.023	0.05	0.066	0.037	4.348	526	548	-5.421	12	514	26	522	3289	37414	0	0	0
1	192	1	unmapped	UPB_038864	14915	2695	45	66	70	37	52	36	36	40	18	45	1018	1035	289	27	194	194	201	76	37	0.036	0.04	0.045	0.037	3.512	854	875	-4.78	30	824	34	841	3639	53831	0	0	0
1	193	1	unmapped	UPB_230611	14985	2690	45	168	166	57	34	36	36	41	19	46	734	722	206	28	184	184	188	63	33	0.24	0.242	0.231	0.245	1.981	682	668	-2.059	132	550	130	538	8638	37554	0	0	0
1	194	1	unmapped	UPB_052673	15060	2695	50	64	76	44	57	38	38	42	19	45	879	976	396	40	197	197	199	67	33	0.038	0.049	0.057	0.048	3.341	708	817	-4.713	26	682	38	779	6063	78047	0	0	0
1	195	1	unmapped	UPB_072397	15135	2695	45	56	68	36	52	35	35	40	18	45	850	842	203	24	197	197	207	78	37	0.032	0.051	0.049	0.037	3.908	674	678	-4.959	21	653	33	645	3531	43768	0	0	0
1	196	1	unmapped	UPB_134324	15205	2690	45	163	173	76	43	37	37	43	20	46	1932	1851	407	21	194	194	206	74	35	0.072	0.082	0.077	0.074	2.22	1864	1793	-3.786	126	1738	136	1657	8985	96244	0	0	0
1	197	1	unmapped	UPB_184517	15280	2695	50	48	57	35	61	36	36	40	19	47	808	837	356	42	198	198	204	68	33	0.02	0.033	0.044	0.037	3.845	622	660	-5.668	12	610	21	639	4556	66933	0	0	0
1	198	1	unmapped	UPB_179840	15355	2695	50	66	74	40	54	36	36	41	21	51	3059	3069	496	16	202	202	204	71	34	0.011	0.013	0.015	0.012	2.633	2887	2905	-6.573	30	2857	38	2867	5937	245542	0	0	0
1	199	1	unmapped	UPB_098332	15425	2695	50	81	86	47	54	38	38	44	21	47	862	873	400	45	201	201	206	78	37	0.065	0.071	0.088	0.089	3.124	704	720	-3.942	43	661	48	672	6909	69846	0	0	0
1	200	1	unmapped	UPB_205178	15500	2690	45	107	118	56	47	38	38	44	21	47	829	831	200	24	199	199	201	73	36	0.11	0.127	0.109	0.104	2.462	699	712	-3.191	69	630	80	632	6125	43223	0	0	0
1	201	1	unmapped	UPB_099937	15575	2695	45	90	104	60	57	37	37	39	16	41	940	967	261	26	184	184	192	72	37	0.07	0.086	0.082	0.068	3.003	809	850	-3.834	53	756	67	783	5423	50281	0	0	0
1	202	1	unmapped	UPB_158750	15650	2695	45	90	95	48	50	35	35	41	22	53	864	842	237	28	188	188	198	73	36	0.081	0.092	0.107	0.093	2.862	731	714	-3.62	55	676	60	654	4946	43806	0	0	0
1	203	1	unmapped	UPB_026761	15720	2695	45	73	84	54	64	36	36	41	20	48	714	798	276	34	198	198	201	78	38	0.072	0.08	0.092	0.075	3.241	553	648	-3.802	37	516	48	600	4383	41473	0	0	0
1	204	1		NA	15795	2690	65	36	42	21	50	38	38	42	18	42	217	218	72	33	196	196	208	86	41	-0.095	0.182	0.182	0.246	3.339	19	26	Error	-2	21	4	22	5054	26133	-50	0	0
1	205	1	unmapped	UPB_005329	15870	2695	50	116	118	62	52	38	38	41	18	43	733	817	430	52	203	203	206	65	31	0.147	0.13	0.14	0.134	2.987	608	694	-2.764	78	530	80	614	9431	65385	0	0	0
1	206	1	unmapped	UPB_046966	15940	2695	50	74	80	37	46	38	38	43	21	48	822	883	373	42	193	193	195	61	31	0.057	0.061	0.063	0.059	3.179	665	732	-4.127	36	629	42	690	6399	70620	0	0	0
1	207	1	unmapped	UPB_200943	16015	2695	50	67	70	43	61	38	38	44	22	50	1406	1462	507	34	193	193	198	69	34	0.024	0.025	0.034	0.029	2.847	1242	1301	-5.386	29	1213	32	1269	5620	116923	0	0	0
1	208	1	unmapped	UPB_095539	16090	2695	50	92	97	50	51	36	36	41	21	51	884	912	360	39	195	195	197	76	38	0.081	0.085	0.09	0.082	2.586	745	778	-3.621	56	689	61	717	7752	72954	0	0	0
1	209	1	unmapped	UPB_128369	16160	2695	50	301	290	106	36	37	37	41	20	48	1334	1340	454	33	187	187	192	75	39	0.23	0.219	0.219	0.212	1.845	1411	1406	-2.119	264	1147	253	1153	23163	107165	0	0	0
1	210	1	unmapped	UPB_074686	16235	2695	50	54	58	30	51	37	37	41	19	46	1302	1268	457	36	191	191	197	82	41	0.015	0.019	0.024	0.023	2.634	1128	1098	-6.03	17	1111	21	1077	4620	101469	0	0	0
1	211	1	unmapped	UPB_118236	16310	2695	55	77	84	43	51	37	37	42	18	42	688	694	258	37	191	191	202	87	43	0.08	0.093	0.098	0.081	3.315	537	550	-3.635	40	497	47	503	6683	55516	0	0	0
1	212	1	unmapped	UPB_005142	16380	2695	50	91	104	58	55	38	38	43	18	41	612	605	188	31	196	196	212	110	51	0.127	0.161	0.17	0.159	2.506	469	475	-2.973	53	416	66	409	8306	48360	0	0	0
1	213	1	unmapped	UPB_091068	16455	2695	50	51	60	33	55	38	38	42	16	38	5501	5584	869	15	193	193	205	89	43	0.002	0.004	0.006	0.005	3.086	5321	5413	-8.674	13	5308	22	5391	4782	446686	0	0	0
1	214	1	unmapped	UPB_115978	16525	2695	50	113	114	56	49	36	36	40	17	42	981	1052	435	41	185	185	187	70	37	0.097	0.09	0.095	0.084	2.579	873	945	-3.37	77	796	78	867	9108	84172	0	0	0
1	215	1	unmapped	UPB_009627	16600	2695	45	101	105	56	53	36	36	41	18	43	732	743	256	34	191	191	193	67	34	0.12	0.125	0.122	0.115	3.03	606	621	-3.057	65	541	69	552	5473	38647	0	0	0
1	216	1	unmapped	UPB_098264	16675	2695	45	142	146	69	47	37	37	42	18	42	1016	1007	202	20	201	201	205	69	33	0.129	0.135	0.148	0.114	2.717	920	915	-2.956	105	815	109	806	7592	52344	0	0	0
1	217	1		NA	16745	2690	65	38	44	25	56	38	38	43	19	44	187	193	78	40	231	231	240	99	41	0	-0.158	0.144	0.154	4.01	-44	-32	Error	0	-44	6	-38	5254	23138	-50	0	0
1	218	1	unmapped	UPB_031166	16820	2695	50	90	101	64	63	37	37	42	19	45	890	886	271	30	238	238	254	92	36	0.081	0.099	0.111	0.093	3.238	705	712	-3.621	53	652	64	648	8100	70856	0	0	0
1	219	1	unmapped	UPB_182225	16890	2695	50	149	154	71	46	36	36	41	18	43	683	671	166	24	253	253	271	149	54	0.263	0.282	0.283	0.267	2.108	543	536	-1.928	113	430	118	418	12336	53694	0	0	0
1	220	1	unmapped	UPB_230796	16970	2695	50	167	162	82	50	38	38	43	19	44	676	660	139	21	253	253	264	96	36	0.305	0.305	0.329	0.273	2.168	552	531	-1.713	129	423	124	407	12999	52820	0	0	0
1	221	1	unmapped	UPB_183891	17040	2695	50	296	292	119	40	38	38	44	21	47	990	995	384	38	200	200	210	90	42	0.327	0.319	0.318	0.323	2.138	1048	1049	-1.614	258	790	254	795	23326	79637	0	0	0
1	222	1	unmapped	UPB_036451	17115	2695	45	180	178	72	40	38	38	44	22	50	1099	1061	257	24	190	190	200	82	41	0.156	0.161	0.157	0.137	2.277	1051	1011	-2.678	142	909	140	871	9279	55174	0	0	0
1	223	1	unmapped	UPB_018918	17190	2695	45	168	169	74	43	38	38	42	21	50	1128	1055	275	26	206	206	211	78	36	0.141	0.154	0.158	0.137	2.38	1052	980	-2.826	130	922	131	849	8800	54867	0	0	0
1	224	1	unmapped	UPB_176824	17260	2690	45	152	166	76	45	37	37	44	23	52	2546	2478	424	17	192	192	207	108	52	0.049	0.056	0.052	0.051	1.963	2469	2415	-4.355	115	2354	129	2286	8611	128877	0	0	0
1	225	1	unmapped	UPB_147657	17335	2695	50	107	116	54	46	37	37	43	21	48	510	568	212	37	183	183	191	96	50	0.214	0.205	0.177	0.193	2.591	397	464	-2.224	70	327	79	385	9285	45461	0	0	0
1	226	1	unmapped	UPB_204686	17410	2695	50	43	47	22	46	37	37	41	19	46	1523	1513	446	29	184	184	186	76	40	0.004	0.008	0.017	0.013	2.989	1345	1339	-7.802	6	1339	10	1329	3745	121040	0	0	0
1	227	1	unmapped	UPB_049967	17480	2695	50	128	138	71	51	37	37	42	20	47	797	845	274	32	175	175	181	75	41	0.146	0.151	0.144	0.129	2.569	713	771	-2.773	91	622	101	670	11002	67617	0	0	0
1	228	1	unmapped	UPB_148200	17555	2695	50	70	80	48	60	36	36	42	23	54	1068	1063	371	34	175	175	179	63	35	0.038	0.05	0.063	0.044	3.438	927	932	-4.715	34	893	44	888	6373	85045	0	0	0
1	229	1		NA	17625	2690	65	37	39	14	35	36	36	40	20	50	150	153	59	38	177	177	181	68	37	-0.037	-0.125	0.136	0.15	4.872	-26	-21	Error	1	-27	3	-24	4681	18400	-50	0	0
1	230	1	unmapped	UPB_230914	17700	2695	50	199	207	120	57	36	36	40	19	47	552	553	129	23	179	179	180	68	37	0.437	0.457	0.475	0.389	2.413	536	545	-1.194	163	373	171	374	16597	44259	0	0	0
1	231	1	unmapped	UPB_046440	17775	2690	40	65	69	37	53	36	36	42	22	52	705	716	168	23	175	175	177	68	38	0.055	0.061	0.069	0.058	2.917	559	574	-4.192	29	530	33	541	3596	37235	0	0	0
1	232	1	unmapped	UPB_099708	17845	2695	45	119	133	64	48	36	36	42	23	54	693	704	185	26	175	175	181	71	39	0.16	0.183	0.185	0.151	2.743	601	626	-2.642	83	518	97	529	6939	36610	0	0	0
1	233	1	unmapped	UPB_022662	17920	2695	50	75	84	46	54	36	36	40	19	47	633	666	281	42	168	168	174	62	35	0.084	0.096	0.12	0.102	3.188	504	546	-3.576	39	465	48	498	6732	53278	0	0	0
1	234	1	unmapped	UPB_055135	17995	2695	50	79	88	46	52	35	35	39	17	43	1030	1081	403	37	171	171	174	74	42	0.051	0.058	0.066	0.052	2.64	903	963	-4.287	44	859	53	910	7018	86455	0	0	0
1	235	1	unmapped	UPB_073804	18070	2695	45	97	106	56	52	35	35	42	22	52	879	909	258	28	168	168	171	68	39	0.087	0.096	0.094	0.081	2.719	773	812	-3.52	62	711	71	741	5522	47264	0	0	0
1	236	1	unmapped	UPB_194260	18140	2695	50	53	65	41	63	35	35	43	22	51	765	841	471	56	176	176	179	68	37	0.031	0.045	0.047	0.043	3.891	607	695	-5.032	18	589	30	665	5190	67317	0	0	0
1	237	1	unmapped	UPB_122705	18215	2695	50	358	359	128	35	36	36	41	21	51	787	793	238	30	164	164	168	66	39	0.517	0.514	0.518	0.504	1.715	945	952	-0.952	322	623	323	629	28698	63413	0	0	0
1	238	1	unmapped	UPB_020473	18285	2695	45	119	121	57	47	35	35	40	19	47	685	691	203	29	151	151	162	71	43	0.157	0.159	0.18	0.181	1.8	618	626	-2.668	84	534	86	540	6308	35957	0	0	0
1	239	1	unmapped	UPB_200731	18365	2695	50	68	74	48	64	35	35	40	18	45	800	794	244	30	170	170	185	97	52	0.052	0.063	0.083	0.07	2.653	663	663	-4.255	33	630	39	624	5881	63559	0	0	0
1	240	1	unmapped	UPB_112682	18435	2695	50	234	250	104	41	35	35	41	20	48	720	751	287	38	165	165	179	94	52	0.359	0.367	0.337	0.372	2.046	754	801	-1.48	199	555	215	586	19961	60068	0	0	0
1	241	1	unmapped	UPB_139316	18505	2695	50	311	308	125	40	36	36	41	20	48	1175	1173	356	30	165	165	182	104	57	0.272	0.27	0.269	0.254	1.805	1285	1280	-1.877	275	1010	272	1008	24678	93812	0	0	0
1	242	1	unmapped	UPB_034438	18585	2695	45	78	85	46	54	36	36	41	20	48	1138	1136	262	23	177	177	191	118	61	0.044	0.051	0.043	0.048	2.6	1003	1008	-4.516	42	961	49	959	4420	59055	0	0	0
1	243	1	unmapped	UPB_038494	18655	2695	50	141	150	69	46	34	34	40	20	50	903	918	244	26	174	174	178	72	40	0.147	0.156	0.137	0.13	2.578	836	860	-2.768	107	729	116	744	11982	73426	0	0	0
1	244	1	unmapped	UPB_114267	18725	2695	50	69	72	40	55	35	35	39	19	48	626	642	287	44	161	161	169	73	43	0.073	0.077	0.087	0.084	3.628	499	518	-3.774	34	465	37	481	5782	51322	0	0	0
1	245	1	unmapped	UPB_018810	18800	2695	50	254	271	114	42	35	35	39	19	48	830	849	279	32	170	170	190	111	58	0.332	0.348	0.319	0.324	2.168	879	915	-1.592	219	660	236	679	21654	67917	0	0	0
1	246	1	unmapped	UPB_076964	18875	2695	50	51	60	36	60	34	34	39	18	46	2501	2460	410	16	184	184	194	89	45	0.007	0.011	0.011	0.009	3.333	2334	2302	-7.091	17	2317	26	2276	4824	196789	0	0	0
1	247	1	unmapped	UPB_100739	18950	2695	50	174	189	90	47	35	35	40	20	50	1196	1173	369	31	178	178	192	96	50	0.137	0.155	0.14	0.14	1.861	1157	1149	-2.873	139	1018	154	995	15150	93871	0	0	0
1	248	1	unmapped	UPB_063259	19020	2695	50	79	90	56	62	32	32	38	17	44	1596	1657	463	27	172	172	190	147	77	0.033	0.039	0.04	0.031	3.224	1471	1543	-4.921	47	1424	58	1485	7176	132532	0	0	0
1	249	1	unmapped	UPB_141083	19095	2695	50	76	81	48	59	32	32	37	15	40	962	1004	335	33	184	184	197	87	44	0.057	0.06	0.063	0.054	2.842	822	869	-4.144	44	778	49	820	6516	80297	0	0	0
1	250	1		NA	19165	2690	65	32	36	20	55	35	35	39	18	46	164	174	89	51	192	192	201	97	48	0.107	-0.056	0.122	0.125	3.473	-31	-17	-3.222	-3	-28	1	-18	4326	20911	-50	0	0
1	251	1	unmapped	UPB_106490	19240	2695	50	83	85	41	48	34	34	39	21	53	898	904	280	30	181	181	196	113	57	0.068	0.071	0.076	0.068	3.011	766	774	-3.871	49	717	51	723	6792	72320	0	0	0
1	252	1	unmapped	UPB_006066	19315	2695	50	138	144	66	45	34	34	39	19	48	670	695	251	36	181	181	187	75	40	0.213	0.214	0.216	0.192	2.477	593	624	-2.233	104	489	110	514	11497	55614	0	0	0
1	253	1	unmapped	UPB_190394	19390	2690	45	65	70	40	57	33	33	37	16	43	1242	1249	323	25	180	180	189	75	39	0.03	0.035	0.037	0.034	2.804	1094	1106	-5.053	32	1062	37	1069	3636	64950	0	0	0
1	254	1	unmapped	UPB_156616	19460	2695	50	49	62	41	66	34	34	37	17	45	714	719	220	30	179	179	186	101	54	0.028	0.052	0.063	0.052	3.698	550	568	-5.157	15	535	28	540	4960	57559	0	0	0
1	255	1	unmapped	UPB_033556	19535	2695	50	90	94	46	48	34	34	38	19	50	587	616	247	40	174	174	190	114	60	0.136	0.136	0.151	0.14	3.097	469	502	-2.883	56	413	60	442	7555	49254	0	0	0
1	256	1	unmapped	UPB_096042	19610	2695	50	81	90	60	66	35	35	40	21	52	732	736	335	45	183	183	194	106	54	0.084	0.099	0.135	0.118	3.548	595	608	-3.577	46	549	55	553	7235	58894	0	0	0
1	257	1	unmapped	UPB_201244	19680	2695	50	44	52	32	61	35	35	39	21	53	2280	2243	507	22	169	169	178	80	44	0.004	0.008	0.011	0.009	3.406	2120	2091	-7.874	9	2111	17	2074	4188	179463	0	0	0
1	258	1	unmapped	UPB_201876	19755	2695	50	145	152	68	44	32	32	37	17	45	886	924	307	33	168	168	203	151	74	0.157	0.159	0.146	0.137	2.464	831	876	-2.668	113	718	120	756	12149	73939	0	0	0
1	259	1	unmapped	UPB_020398	19825	2695	50	261	253	84	33	32	32	38	19	50	1394	1358	490	36	205	205	216	102	47	0.193	0.192	0.167	0.204	2.226	1418	1374	-2.376	229	1189	221	1153	20200	108652	0	0	0
1	260	1	unmapped	UPB_018042	19900	2695	50	71	77	44	57	32	32	38	19	50	1438	1376	333	24	207	207	213	88	41	0.032	0.038	0.034	0.034	2.591	1270	1214	-4.98	39	1231	45	1169	6150	110043	0	0	0
1	261	1	unmapped	UPB_232755	19975	2695	55	54	63	43	68	31	31	35	15	42	988	990	233	23	214	214	214	89	41	0.03	0.041	0.053	0.043	2.966	797	808	-5.073	23	774	32	776	5041	79161	0	0	0
1	262	1	unmapped	UPB_178499	20045	2695	50	66	69	38	55	30	30	35	16	45	1252	1204	257	21	203	203	230	205	89	0.034	0.039	0.042	0.036	2.963	1085	1040	-4.865	36	1049	39	1001	5521	96298	0	0	0
1	263	1	unmapped	UPB_113816	20120	2695	50	380	385	149	38	32	32	37	18	48	1319	1337	425	31	212	212	246	205	83	0.314	0.314	0.323	0.297	1.961	1455	1478	-1.669	348	1107	353	1125	30795	106984	0	0	0
1	264	1	unmapped	UPB_026284	20195	2695	50	80	87	48	55	31	31	36	19	52	942	961	212	22	214	214	224	85	37	0.067	0.075	0.069	0.057	3.077	777	803	-3.893	49	728	56	747	6982	76867	0	0	0
1	265	1	DarkCorner	DarkCorner	20270	2695	50	32	38	19	50	32	32	38	22	57	886	874	260	29	209	209	223	120	53	0	0.009	0.019	0.022	3.136	677	671	Error	0	677	6	665	3020	69903	0	0	0
1	266	1	DarkCorner	DarkCorner	20340	2695	50	30	33	17	51	32	32	36	16	44	956	952	270	28	210	210	229	144	62	-0.003	0.001	0.015	0.015	2.726	744	743	Error	-2	746	1	742	2640	76145	0	0	0
1	267	1	DarkCorner	DarkCorner	20415	2695	50	32	37	15	40	32	32	38	18	47	892	969	394	40	214	214	224	106	47	0	0.007	0.012	0.012	3.391	678	760	Error	0	678	5	755	2930	77556	0	0	0
1	1	2	DarkCorner	DarkCorner	945	2755	50	33	40	21	52	32	32	37	17	45	979	976	213	21	113	113	123	60	48	0.001	0.009	0.015	0.014	3.312	867	871	-9.758	1	866	8	863	3174	78096	0	0	0
1	2	2	DarkCorner	DarkCorner	1015	2755	50	33	37	21	56	34	34	41	19	46	1039	1038	371	35	131	131	144	97	67	-0.001	0.003	0.009	0.01	4.708	907	910	Error	-1	908	3	907	2935	83017	0	0	0
1	3	2	DarkCorner	DarkCorner	1090	2755	50	35	41	22	53	33	33	39	20	51	1061	1058	209	19	131	131	145	96	66	0.002	0.009	0.009	0.01	3.531	932	935	-8.861	2	930	8	927	3287	84601	0	0	0
1	4	2	unmapped	UPB_196526	1165	2755	50	40	47	28	59	32	32	37	18	48	831	823	185	22	129	129	135	60	44	0.011	0.022	0.033	0.026	2.889	710	709	-6.455	8	702	15	694	3723	65837	0	0	0
1	5	2	unmapped	UPB_149232	1240	2755	50	50	54	28	51	32	32	37	18	48	742	1129	3742	331	128	128	139	58	41	0.029	0.022	0.038	0.039	3.241	632	1023	-5.092	18	614	22	1001	4351	90305	0	0	0
1	6	2	unmapped	UPB_202472	1310	2755	50	119	128	54	42	32	32	38	18	47	1562	1594	264	16	138	138	143	58	40	0.061	0.066	0.063	0.057	2.037	1511	1552	-4.033	87	1424	96	1456	10233	127552	0	0	0
1	7	2	unmapped	UPB_198313	1385	2755	50	61	71	44	61	32	32	40	21	52	636	608	162	26	134	134	144	62	43	0.058	0.082	0.095	0.077	2.98	531	513	-4.114	29	502	39	474	5711	48643	0	0	0
1	8	2	unmapped	UPB_012170	1460	2755	50	48	58	37	63	31	31	39	24	61	599	572	186	32	148	148	251	1103	439	0.038	0.064	0.054	0.059	3.745	468	451	-4.73	17	451	27	424	4619	45757	0	0	0
1	9	2	unmapped	UPB_204338	1535	2755	50	50	53	28	52	32	32	36	21	58	726	709	197	27	137	137	159	99	62	0.031	0.037	0.054	0.046	2.581	607	593	-5.032	18	589	21	572	4255	56712	0	0	0
1	10	2	unmapped	UPB_028952	1605	2755	50	74	74	36	48	35	35	39	18	46	683	682	189	27	163	163	163	64	39	0.075	0.075	0.092	0.077	2.388	559	558	-3.737	39	520	39	519	5952	54557	0	0	0
1	11	2	unmapped	UPB_021361	1680	2755	50	140	145	76	52	35	35	39	19	48	2208	2127	370	17	156	156	164	63	38	0.051	0.056	0.053	0.046	2.388	2157	2081	-4.289	105	2052	110	1971	11638	170130	0	0	0
1	12	2	unmapped	UPB_068830	1750	2750	45	48	57	35	61	34	34	39	20	51	971	970	204	21	154	154	158	61	38	0.017	0.028	0.047	0.031	3.067	831	839	-5.867	14	817	23	816	2972	50428	0	0	0
1	13	2	unmapped	UPB_077285	1825	2755	50	53	61	40	65	34	34	39	21	53	723	706	207	29	152	152	162	79	48	0.033	0.049	0.067	0.055	2.991	590	581	-4.909	19	571	27	554	4885	56471	0	0	0
1	14	2	unmapped	UPB_146602	1895	2755	50	80	89	53	59	34	34	38	21	55	807	843	391	46	164	164	171	82	47	0.072	0.081	0.092	0.075	2.559	689	734	-3.805	46	643	55	679	7146	67413	0	0	0
1	15	2	unmapped	UPB_230356	1970	2755	50	76	83	52	62	33	33	38	18	47	2844	2835	427	15	156	156	166	71	42	0.016	0.019	0.019	0.016	2.885	2731	2729	-5.966	43	2688	50	2679	6676	226837	0	0	0
1	16	2	unmapped	UPB_092428	2045	2755	50	64	74	47	63	35	35	42	20	47	828	866	246	28	142	142	147	65	44	0.042	0.054	0.048	0.043	3.304	715	763	-4.564	29	686	39	724	5888	69277	0	0	0
1	17	2	unmapped	UPB_065306	2120	2755	50	61	78	51	65	35	35	42	20	47	528	512	162	31	153	153	160	77	48	0.069	0.12	0.116	0.113	3.573	401	402	-3.85	26	375	43	359	6270	40935	0	0	0
1	18	2	unmapped	UPB_222660	2190	2755	50	106	109	59	54	34	34	39	18	46	650	645	153	23	161	161	169	97	57	0.147	0.155	0.17	0.147	2.367	561	559	-2.764	72	489	75	484	8750	51608	0	0	0
1	19	2	unmapped	UPB_092501	2265	2755	50	129	129	73	56	33	33	40	20	50	2007	1989	321	16	144	144	148	67	45	0.052	0.052	0.052	0.04	2.592	1959	1941	-4.278	96	1863	96	1845	10282	159113	0	0	0
1	20	2	unmapped	UPB_188877	2340	2755	50	103	109	61	55	35	35	40	19	47	942	902	253	28	139	139	149	64	42	0.085	0.097	0.1	0.082	2.507	871	837	-3.562	68	803	74	763	8702	72165	0	0	0
1	21	2	unmapped	UPB_080277	2410	2755	50	63	74	48	64	32	32	37	14	37	1527	1545	314	20	162	162	168	69	41	0.023	0.03	0.033	0.024	3.94	1396	1425	-5.46	31	1365	42	1383	5919	123585	0	0	0
1	22	2	unmapped	UPB_209210	2485	2755	50	50	58	36	62	34	34	39	20	51	5363	5268	674	12	155	155	168	80	47	0.003	0.005	0.004	0.004	3.503	5224	5137	-8.347	16	5208	24	5113	4659	421463	0	0	0
1	23	2	unmapped	UPB_122026	2555	2750	45	139	142	62	43	34	34	42	25	59	818	799	188	23	141	141	147	65	44	0.155	0.164	0.168	0.134	2.75	782	766	-2.689	105	677	108	658	7369	41572	0	0	0
1	24	2	unmapped	UPB_210647	2630	2755	55	78	86	48	55	32	32	40	23	57	1209	1229	247	20	131	131	147	84	57	0.043	0.049	0.049	0.041	2.844	1124	1152	-4.551	46	1078	54	1098	6901	98346	0	0	0
1	25	2	unmapped	UPB_160872	2705	2755	50	97	107	64	59	34	34	39	19	48	679	677	222	32	130	130	144	85	59	0.115	0.133	0.121	0.117	3.078	612	620	-3.123	63	549	73	547	8564	54194	0	0	0
1	26	2	unmapped	UPB_213509	2780	2755	50	39	45	25	55	32	32	37	17	45	5385	5572	1419	25	136	136	144	68	47	0.001	0.002	0.003	0.003	2.788	5256	5449	-9.55	7	5249	13	5436	3577	445739	0	0	0
1	27	2	unmapped	UPB_030989	2850	2755	50	96	105	53	50	35	35	39	17	43	822	833	290	34	131	131	139	64	46	0.088	0.1	0.099	0.08	2.721	752	772	-3.502	61	691	70	702	8424	66623	0	0	0
1	28	2	unmapped	UPB_057748	2925	2755	50	56	65	41	63	35	35	40	18	45	1023	974	334	34	127	127	133	51	38	0.023	0.035	0.038	0.034	3.638	917	877	-5.415	21	896	30	847	5196	77905	0	0	0
1	29	2	unmapped	UPB_206177	3000	2755	50	49	62	37	59	34	34	39	20	51	5269	5398	1152	21	140	140	155	126	81	0.003	0.005	0.005	0.004	3.237	5144	5286	-8.418	15	5129	28	5258	4978	431860	0	0	0
1	30	2	unmapped	UPB_142686	3070	2755	50	79	90	52	57	36	36	42	26	61	2326	2264	481	21	151	151	173	132	76	0.02	0.026	0.024	0.02	2.795	2218	2167	-5.661	43	2175	54	2113	7186	181153	0	0	0
1	31	2	unmapped	UPB_160762	3145	2755	50	71	88	56	63	36	36	44	24	54	815	798	284	35	146	146	157	85	54	0.052	0.08	0.075	0.063	3.717	704	704	-4.257	35	669	52	652	7076	63807	0	0	0
1	32	2	unmapped	UPB_013728	3215	2755	45	140	131	58	44	37	37	42	22	52	1267	1331	426	32	144	144	153	96	62	0.092	0.079	0.103	0.075	2.188	1226	1281	-3.447	103	1123	94	1187	6823	69236	0	0	0
1	33	2	unmapped	UPB_051969	3290	2755	50	138	143	66	46	36	36	41	19	46	1166	1140	362	31	148	148	159	88	55	0.1	0.108	0.11	0.099	2.16	1120	1099	-3.319	102	1018	107	992	11459	91191	0	0	0
1	34	2	unmapped	UPB_026464	3365	2755	50	154	160	83	51	34	34	41	23	56	1587	1608	406	25	152	152	154	62	40	0.084	0.087	0.088	0.072	2.447	1555	1582	-3.58	120	1435	126	1456	12814	128679	0	0	0
1	35	2	unmapped	UPB_076587	3440	2755	50	66	72	43	59	35	35	41	19	46	849	811	326	40	155	155	159	83	52	0.045	0.056	0.077	0.062	2.606	725	693	-4.485	31	694	37	656	5797	64841	0	0	0
1	36	2	unmapped	UPB_036875	3510	2755	50	96	102	56	54	38	38	44	19	43	1105	1141	341	29	138	138	152	81	53	0.06	0.064	0.063	0.058	2.652	1025	1067	-4.059	58	967	64	1003	8190	91281	0	0	0
1	37	2	unmapped	UPB_003373	3585	2755	50	159	165	70	42	38	38	44	20	45	797	799	250	31	132	132	139	65	46	0.182	0.19	0.187	0.16	2.365	786	794	-2.458	121	665	127	667	13196	63895	0	0	0
1	38	2	unmapped	UPB_230656	3655	2755	55	455	456	186	40	36	36	44	24	54	1302	1258	275	21	135	135	141	58	41	0.359	0.374	0.362	0.337	1.869	1586	1543	-1.478	419	1167	420	1123	36481	100664	0	0	0
1	39	2	unmapped	UPB_150347	3730	2750	45	81	86	44	51	39	39	49	29	59	1408	1369	296	21	150	150	158	70	44	0.033	0.039	0.04	0.036	2.372	1300	1266	-4.905	42	1258	47	1219	4468	71206	0	0	0
1	40	2	unmapped	UPB_209623	3805	2755	50	55	65	36	55	41	41	50	28	56	8264	8259	1219	14	156	156	167	67	40	0.002	0.003	0.003	0.003	3.165	8122	8127	-9.178	14	8108	24	8103	5215	660741	0	0	0
1	41	2		NA	3875	2750	65	35	40	19	47	40	40	48	30	62	171	178	72	40	166	166	357	2084	583	-1	0	0.251	0.333	4.41	0	12	Error	-5	5	0	12	4755	21365	-50	0	0
1	42	2	unmapped	UPB_219525	3950	2755	50	155	166	90	54	37	37	48	32	66	623	615	153	24	148	148	166	86	51	0.248	0.276	0.256	0.223	2.764	593	596	-2.009	118	475	129	467	13284	49224	0	0	0
1	43	2	unmapped	UPB_133992	4025	2755	50	322	316	150	47	38	38	46	25	54	874	909	406	44	152	152	163	69	42	0.393	0.367	0.348	0.35	1.89	1006	1035	-1.346	284	722	278	757	25287	72740	0	0	0
1	44	2	unmapped	UPB_054537	4095	2755	45	216	225	84	37	38	38	46	26	56	1072	1029	233	22	171	171	169	60	35	0.198	0.218	0.234	0.209	1.801	1079	1045	-2.34	178	901	187	858	11677	53533	0	0	0
1	45	2	unmapped	UPB_183647	4170	2755	50	390	418	151	36	36	36	46	27	58	2428	2329	482	20	164	164	172	62	36	0.156	0.176	0.178	0.167	1.636	2618	2547	-2.677	354	2264	382	2165	33444	186280	0	0	0
1	46	2	unmapped	UPB_159529	4245	2755	50	232	241	105	43	36	36	45	23	51	836	856	350	40	153	153	165	63	38	0.287	0.292	0.318	0.274	1.94	879	908	-1.801	196	683	205	703	19308	68454	0	0	0
1	47	2	unmapped	UPB_110076	4315	2755	50	124	128	66	51	37	37	42	19	45	773	802	383	47	153	153	162	61	37	0.14	0.14	0.141	0.112	3.66	707	740	-2.833	87	620	91	649	10246	64130	0	0	0
1	48	2	NegativeControl	(-)3xSLv1	4390	2755	50	38	42	21	50	37	37	42	18	42	1040	1029	255	24	152	152	164	76	46	0.001	0.006	0.015	0.017	2.91	889	882	-9.794	1	888	5	877	3349	82333	0	0	0
1	49	2	unmapped	UPB_125311	4465	2760	45	71	75	40	53	37	37	44	20	45	627	634	172	27	151	151	165	80	48	0.071	0.079	0.083	0.07	2.93	510	521	-3.807	34	476	38	483	3922	32960	0	0	0
1	50	2	unmapped	UPB_083255	4540	2755	50	220	220	104	47	39	39	46	27	58	706	688	214	31	152	152	209	491	234	0.327	0.338	0.325	0.304	2.256	735	717	-1.614	181	554	181	536	17602	55023	0	0	0
1	51	2	unmapped	UPB_228956	4610	2755	50	528	511	167	32	37	37	47	29	61	668	663	167	25	148	148	204	500	245	0.944	0.92	0.891	0.886	1.53	1011	989	-0.083	491	520	474	515	40892	53001	0	0	0
1	52	2	unmapped	UPB_119874	4685	2755	50	111	120	73	60	40	40	44	20	45	1140	1130	320	28	141	141	147	53	36	0.071	0.081	0.087	0.071	2.886	1070	1069	-3.815	71	999	80	989	9606	90387	0	0	0
1	53	2	unmapped	UPB_212325	4760	2755	50	95	98	59	60	37	37	40	15	37	714	746	332	44	136	136	148	59	39	0.1	0.1	0.119	0.104	2.852	636	671	-3.317	58	578	61	610	7807	59670	0	0	0
1	54	2	unmapped	UPB_116237	4830	2755	50	133	137	71	51	37	37	42	20	47	1139	1093	374	34	135	135	139	57	41	0.096	0.104	0.101	0.093	2.437	1100	1058	-3.387	96	1004	100	958	10999	87424	0	0	0
1	55	2	unmapped	UPB_035844	4905	2755	50	94	105	52	49	39	39	44	20	45	853	881	279	31	128	128	135	52	38	0.076	0.088	0.085	0.073	2.719	780	819	-3.72	55	725	66	753	8376	70452	0	0	0
1	56	2	unmapped	UPB_227570	4980	2755	50	287	276	122	44	40	40	46	22	47	817	873	473	54	142	142	151	77	50	0.366	0.323	0.348	0.302	2.059	922	967	-1.45	247	675	236	731	22061	69868	0	0	0
1	57	2	unmapped	UPB_175488	5050	2755	45	125	141	67	47	37	37	44	22	50	736	751	197	26	146	146	166	138	83	0.149	0.172	0.161	0.147	2.241	678	709	-2.745	88	590	104	605	7307	39061	0	0	0
1	58	2	unmapped	UPB_142244	5125	2755	50	79	89	50	56	37	37	42	20	47	2688	2683	483	18	141	141	158	125	79	0.016	0.02	0.02	0.017	2.488	2589	2594	-5.922	42	2547	52	2542	7132	214600	0	0	0
1	59	2	unmapped	UPB_155569	5195	2755	45	117	138	79	57	37	37	42	21	50	777	877	497	56	135	135	142	56	39	0.125	0.136	0.138	0.125	2.586	722	843	-3.005	80	642	101	742	7170	45611	0	0	0
1	60	2	unmapped	UPB_122979	5270	2755	50	519	504	169	33	37	37	44	22	50	867	868	286	32	139	139	153	68	44	0.662	0.641	0.64	0.65	1.681	1210	1196	-0.595	482	728	467	729	40317	69409	0	0	0
1	61	2	unmapped	UPB_182136	5345	2755	50	127	136	73	53	37	37	44	22	50	917	905	246	27	152	152	167	82	49	0.118	0.131	0.12	0.115	2.441	855	852	-3.087	90	765	99	753	10856	72402	0	0	0
1	62	2	unmapped	UPB_144102	5415	2755	45	142	153	85	55	39	39	45	21	46	1026	1025	299	29	142	142	161	85	52	0.117	0.129	0.125	0.1	2.901	987	997	-3.101	103	884	114	883	7970	53294	0	0	0
1	63	2	unmapped	UPB_124751	5490	2755	50	236	239	118	49	41	41	47	26	55	1137	1105	403	36	148	148	166	106	63	0.197	0.207	0.203	0.196	2.505	1184	1155	-2.342	195	989	198	957	19154	88433	0	0	0
1	64	2	unmapped	UPB_157658	5565	2755	50	495	447	179	40	44	44	51	28	54	861	877	231	26	153	153	157	64	40	0.637	0.557	0.53	0.485	2.218	1159	1127	-0.651	451	708	403	724	35779	70186	0	0	0
1	65	2	unmapped	UPB_033706	5635	2755	45	269	275	102	37	42	42	47	22	46	1324	1313	298	22	154	154	152	59	38	0.194	0.201	0.209	0.187	1.774	1397	1392	-2.366	227	1170	233	1159	14293	68296	0	0	0
1	66	2	unmapped	UPB_100511	5710	2755	45	286	295	88	29	41	41	47	24	51	1071	1085	195	17	138	138	143	59	41	0.263	0.268	0.259	0.256	1.619	1178	1201	-1.929	245	933	254	947	15353	56426	0	0	0
1	67	2	unmapped	UPB_165868	5785	2755	50	211	237	115	48	39	39	47	26	55	741	730	248	33	145	145	155	93	60	0.289	0.338	0.345	0.322	1.971	768	783	-1.793	172	596	198	585	18990	58435	0	0	0
1	68	2	unmapped	UPB_165122	5860	2755	50	142	159	90	56	39	39	46	21	45	745	778	290	37	145	145	157	101	64	0.172	0.19	0.182	0.166	2.336	703	753	-2.542	103	600	120	633	12748	62267	0	0	0
1	69	2	unmapped	UPB_032621	5930	2755	50	97	114	59	51	38	38	44	23	52	1398	1407	442	31	137	137	149	63	42	0.047	0.06	0.055	0.051	2.497	1320	1346	-4.418	59	1261	76	1270	9110	112562	0	0	0
1	70	2	unmapped	UPB_178774	6005	2755	50	210	201	87	43	35	35	42	24	57	1132	1126	348	30	144	144	149	59	39	0.177	0.169	0.162	0.161	1.831	1163	1148	-2.497	175	988	166	982	16082	90106	0	0	0
1	71	2	unmapped	UPB_223034	6080	2755	50	220	225	109	48	39	39	46	27	58	991	1029	355	34	141	141	152	68	44	0.213	0.209	0.192	0.184	2.043	1031	1074	-2.231	181	850	186	888	18011	82329	0	0	0
1	72	2	unmapped	UPB_230834	6150	2755	55	225	236	97	41	40	40	47	27	57	802	838	231	27	141	141	151	66	43	0.28	0.281	0.291	0.25	2.403	846	893	-1.837	185	661	196	697	18915	67073	0	0	0
1	73	2	unmapped	UPB_165690	6225	2755	50	216	239	116	48	40	40	50	29	58	1161	1129	277	24	133	133	141	78	55	0.171	0.2	0.184	0.172	1.895	1204	1195	-2.546	176	1028	199	996	19105	90294	0	0	0
1	74	2	unmapped	UPB_096544	6300	2760	50	224	223	109	48	40	40	50	31	62	643	603	216	35	148	148	157	110	70	0.372	0.402	0.384	0.379	2.224	679	638	-1.428	184	495	183	455	17879	48276	0	0	0
1	75	2	unmapped	UPB_109079	6370	2755	50	107	108	55	50	37	37	43	24	55	1348	1310	442	33	143	143	160	93	58	0.058	0.061	0.062	0.056	2.498	1275	1238	-4.106	70	1205	71	1167	8621	104769	0	0	0
1	76	2	unmapped	UPB_176998	6445	2755	50	265	253	103	40	38	38	44	22	50	778	790	387	48	152	152	159	66	41	0.363	0.337	0.334	0.326	2.005	853	853	-1.463	227	626	215	638	20259	63189	0	0	0
1	77	2	unmapped	UPB_138439	6520	2755	55	178	180	83	46	40	40	43	20	46	1322	1311	380	28	150	150	167	143	85	0.118	0.121	0.108	0.106	1.93	1310	1301	-3.086	138	1172	140	1161	14417	104889	0	0	0
1	78	2	unmapped	UPB_199693	6590	2755	50	146	147	68	46	38	38	43	19	44	549	551	175	31	140	140	145	51	35	0.264	0.265	0.296	0.229	2.643	517	520	-1.921	108	409	109	411	11722	44045	0	0	0
1	79	2	unmapped	UPB_175552	6665	2755	50	245	239	110	46	37	37	44	20	45	1057	1042	366	35	139	139	145	51	35	0.227	0.224	0.226	0.22	1.915	1126	1105	-2.142	208	918	202	903	19112	83334	0	0	0
1	80	2	unmapped	UPB_087324	6740	2755	50	109	114	64	56	36	36	42	20	47	2188	2047	622	30	148	148	153	55	35	0.036	0.041	0.042	0.036	2.247	2113	1977	-4.805	73	2040	78	1899	9104	163796	0	0	0
1	81	2	unmapped	UPB_082521	6810	2755	45	261	270	103	38	43	43	48	25	52	675	683	191	27	158	158	164	56	34	0.422	0.432	0.457	0.418	1.734	735	752	-1.246	218	517	227	525	14064	35512	0	0	0
1	82	2	unmapped	UPB_000641	6885	2755	50	338	346	153	44	42	42	50	26	52	755	762	287	37	147	147	152	57	37	0.487	0.494	0.486	0.446	2.681	904	919	-1.038	296	608	304	615	27716	60943	0	0	0
1	83	2	unmapped	UPB_161056	6955	2755	50	335	351	130	37	39	39	45	23	51	887	881	304	34	154	154	161	62	38	0.404	0.429	0.442	0.435	1.666	1029	1039	-1.308	296	733	312	727	28050	70504	0	0	0
1	84	2	unmapped	UPB_201016	7030	2755	50	68	76	44	57	37	37	46	24	52	784	797	230	28	154	154	158	59	37	0.049	0.061	0.064	0.054	2.955	661	682	-4.345	31	630	39	643	6075	63753	0	0	0
1	85	2		NA	7100	2750	65	35	38	18	47	36	36	42	21	50	157	165	59	35	155	155	158	60	37	-0.5	0.2	0.297	0.316	4.056	1	12	Error	-1	2	2	10	4602	19783	-50	0	0
1	86	2	unmapped	UPB_230751	7180	2755	50	171	181	89	49	37	37	44	21	47	618	643	155	24	144	144	146	59	40	0.283	0.289	0.303	0.245	2.509	608	643	-1.823	134	474	144	499	14461	51400	0	0	0
1	87	2		NA	7245	2750	65	35	40	18	45	37	37	43	21	48	144	152	94	61	159	159	162	71	43	0.133	-0.429	0.2	0.226	4.132	-17	-4	-2.907	-2	-15	3	-7	4818	18206	-50	0	0
1	88	2		NA	7320	2750	65	36	38	14	36	37	37	43	21	48	168	170	60	35	149	149	160	70	43	-0.053	0.048	0.194	0.185	4.723	18	22	Error	-1	19	1	21	4525	20382	-50	0	0
1	89	2	unmapped	UPB_147162	7400	2755	45	108	118	61	51	39	39	44	21	47	854	850	232	27	159	159	163	61	37	0.099	0.114	0.113	0.12	2.107	764	770	-3.332	69	695	79	691	6145	44216	0	0	0
1	90	2	unmapped	UPB_068621	7470	2755	50	162	177	90	50	37	37	42	20	47	898	917	388	42	152	152	166	122	73	0.168	0.183	0.165	0.162	3.197	871	905	-2.577	125	746	140	765	14187	73389	0	0	0
1	91	2	unmapped	UPB_081376	7545	2760	50	101	117	71	60	37	37	42	20	47	892	864	380	43	153	153	167	115	68	0.087	0.113	0.12	0.117	2.843	803	791	-3.529	64	739	80	711	9329	69096	0	0	0
1	92	2	unmapped	UPB_024000	7615	2755	45	263	287	127	44	38	38	44	23	52	1337	1258	261	20	156	156	168	85	50	0.191	0.226	0.213	0.198	1.943	1406	1351	-2.392	225	1181	249	1102	14910	65405	0	0	0
1	93	2	unmapped	UPB_006619	7690	2755	50	140	137	72	52	37	37	42	19	45	934	944	355	37	157	157	174	91	52	0.133	0.127	0.139	0.138	2.2	880	887	-2.915	103	777	100	787	10970	75494	0	0	0
1	94	2	unmapped	UPB_044453	7765	2755	50	147	160	88	55	38	38	44	23	52	1017	1033	319	30	156	156	170	90	52	0.127	0.139	0.126	0.126	2.566	970	999	-2.982	109	861	122	877	12822	82649	0	0	0
1	95	2	unmapped	UPB_174060	7835	2755	45	127	145	76	52	37	37	43	24	55	648	650	154	23	173	173	186	92	49	0.189	0.226	0.196	0.188	2.304	565	585	-2.4	90	475	108	477	7524	33813	0	0	0
1	96	2	unmapped	UPB_091190	7910	2755	50	69	73	42	57	35	35	39	17	43	5249	5242	1110	21	188	188	194	70	36	0.007	0.008	0.01	0.008	2.444	5095	5092	-7.218	34	5061	38	5054	5811	419346	0	0	0
1	97	2	unmapped	UPB_168621	7980	2755	45	264	291	97	33	37	37	43	22	51	764	781	179	22	164	164	172	65	37	0.378	0.412	0.402	0.399	1.666	827	871	-1.402	227	600	254	617	15107	40631	0	0	0
1	98	2	unmapped	UPB_224101	8055	2760	45	408	408	115	28	38	38	45	23	51	617	606	175	28	153	153	166	84	50	0.797	0.817	0.837	0.871	2.107	834	823	-0.327	370	464	370	453	21218	31504	0	0	0
1	99	2	unmapped	UPB_187745	8130	2755	50	300	294	108	36	39	39	48	25	52	730	730	184	25	159	159	168	63	37	0.457	0.447	0.442	0.411	2.323	832	826	-1.129	261	571	255	571	23495	58430	0	0	0
1	100	2	unmapped	UPB_213544	8205	2755	50	84	89	46	51	37	37	43	18	41	3438	3704	899	24	161	161	165	58	35	0.014	0.015	0.016	0.012	2.629	3324	3595	-6.124	47	3277	52	3543	7116	296355	0	0	0
1	101	2	unmapped	UPB_130288	8275	2755	50	553	540	197	36	36	36	47	27	57	666	624	210	33	151	151	152	57	37	1.004	1.066	1.107	1.142	1.815	1032	977	0.006	517	515	504	473	43212	49913	0	0	0
1	102	2	unmapped	UPB_105859	8350	2755	50	156	168	86	51	41	41	49	26	53	984	966	370	38	152	152	157	58	36	0.138	0.156	0.157	0.146	2.356	947	941	-2.855	115	832	127	814	13400	77249	0	0	0
1	103	2	unmapped	UPB_165106	8425	2755	50	104	113	66	58	38	38	45	24	53	712	667	247	37	159	159	166	62	37	0.119	0.148	0.132	0.141	3.063	619	583	-3.067	66	553	75	508	9024	53334	0	0	0
1	104	2	unmapped	UPB_049665	8500	2755	50	153	165	90	54	37	37	44	27	61	891	908	363	39	163	163	161	62	38	0.159	0.172	0.165	0.148	2.312	844	873	-2.65	116	728	128	745	13213	72618	0	0	0
1	105	2	unmapped	UPB_213635	8570	2755	45	189	200	77	38	37	37	47	28	59	509	503	142	28	159	159	166	67	40	0.434	0.474	0.464	0.456	2.114	502	507	-1.203	152	350	163	344	10379	26150	0	0	0
1	106	2	unmapped	UPB_124284	8645	2755	45	129	131	63	48	38	38	46	23	50	1134	1190	341	28	157	157	172	81	47	0.093	0.09	0.087	0.086	1.796	1068	1126	-3.424	91	977	93	1033	6837	61887	0	0	0
1	107	2	unmapped	UPB_059724	8715	2755	45	255	253	98	38	38	38	41	18	43	1113	1119	257	22	146	146	154	59	38	0.224	0.221	0.215	0.2	1.884	1184	1188	-2.156	217	967	215	973	13139	58181	0	0	0
1	108	2	unmapped	UPB_123300	8790	2755	50	324	324	158	48	39	39	43	21	48	1166	1122	363	32	142	142	149	63	42	0.278	0.291	0.286	0.262	1.898	1309	1265	-1.845	285	1024	285	980	25907	89739	0	0	0
1	109	2	unmapped	UPB_159615	8860	2755	45	299	288	97	33	37	37	44	24	54	612	573	171	29	135	135	146	68	46	0.549	0.573	0.607	0.544	2.093	739	689	-0.864	262	477	251	438	14965	29770	0	0	0
1	110	2	unmapped	UPB_202166	8935	2755	50	198	211	82	38	38	38	46	25	54	673	665	216	32	142	142	152	65	42	0.301	0.331	0.354	0.341	2.426	691	696	-1.731	160	531	173	523	16843	53168	0	0	0
1	111	2	unmapped	UPB_210634	9010	2755	50	98	99	48	48	39	39	43	20	46	3324	3402	882	25	139	139	149	62	41	0.019	0.018	0.02	0.015	2.396	3244	3323	-5.754	59	3185	60	3263	7905	272181	0	0	0
1	112	2	unmapped	UPB_082808	9085	2755	45	120	129	76	58	36	36	41	19	46	991	985	227	23	131	131	138	58	42	0.098	0.109	0.111	0.073	3.62	944	947	-3.356	84	860	93	854	6689	51207	0	0	0
1	113	2	unmapped	UPB_053965	9155	2755	50	273	281	116	41	39	39	45	25	55	849	899	402	44	134	134	143	57	39	0.327	0.316	0.327	0.326	1.741	949	1007	-1.611	234	715	242	765	22509	71911	0	0	0
1	114	2	unmapped	UPB_039792	9230	2755	50	220	234	93	39	39	39	43	18	41	1223	1150	486	42	144	144	144	47	32	0.168	0.194	0.196	0.207	2.506	1260	1201	-2.576	181	1079	195	1006	18706	91962	0	0	0
1	115	2	unmapped	UPB_151453	9305	2760	50	86	99	58	58	36	36	40	16	40	770	803	331	41	151	151	152	55	36	0.081	0.097	0.1	0.094	2.803	669	715	-3.63	50	619	63	652	7905	64276	0	0	0
1	116	2	unmapped	UPB_111729	9380	2755	50	215	228	111	48	41	41	47	23	48	1952	1833	711	38	144	144	145	48	33	0.096	0.111	0.105	0.1	2.234	1982	1876	-3.377	174	1808	187	1689	18216	146610	0	0	0
1	117	2	unmapped	UPB_025209	9450	2755	50	554	544	204	37	44	44	53	25	47	721	728	218	29	121	121	131	58	44	0.85	0.824	0.809	0.803	1.585	1110	1107	-0.234	510	600	500	607	43534	58272	0	0	0
1	118	2	unmapped	UPB_027938	9525	2760	45	100	112	62	55	41	41	45	20	44	555	878	2490	283	122	122	129	56	43	0.136	0.094	0.156	0.127	3.436	492	827	-2.876	59	433	71	756	5829	45677	0	0	0
1	119	2	unmapped	UPB_148744	9600	2760	50	148	149	77	51	40	40	44	18	40	1099	1093	505	46	126	126	126	51	40	0.111	0.113	0.116	0.113	2.447	1081	1076	-3.171	108	973	109	967	11887	87440	0	0	0
1	120	2	unmapped	UPB_192698	9670	2760	50	148	166	79	47	37	37	41	19	46	661	644	297	46	137	137	143	53	37	0.212	0.254	0.239	0.264	2.563	635	636	-2.239	111	524	129	507	13261	51507	0	0	0
1	121	2	unmapped	UPB_060187	9745	2755	50	226	225	99	44	39	39	44	19	43	684	704	290	41	135	135	138	57	41	0.341	0.327	0.34	0.332	2.014	736	755	-1.554	187	549	186	569	18032	56343	0	0	0
1	122	2	unmapped	UPB_224476	9820	2755	50	537	528	217	41	38	38	47	23	48	527	538	152	28	139	139	158	80	50	1.286	1.228	1.308	1.172	1.916	887	889	0.363	499	388	490	399	42221	43001	0	0	0
1	123	2	unmapped	UPB_157614	9890	2755	55	77	79	36	45	39	39	45	21	46	3084	3273	1211	36	124	124	136	63	46	0.013	0.013	0.016	0.012	2.747	2998	3189	-6.283	38	2960	40	3149	6352	261845	0	0	0
1	124	2	unmapped	UPB_123373	9965	2760	50	109	120	62	51	39	39	46	22	47	749	783	356	45	134	134	141	61	43	0.114	0.125	0.122	0.114	2.976	685	730	-3.135	70	615	81	649	9585	62661	0	0	0
1	125	2	unmapped	UPB_103452	10035	2755	45	170	189	97	51	40	40	48	23	47	1545	1484	378	25	137	137	144	65	45	0.092	0.111	0.109	0.099	2.097	1538	1496	-3.437	130	1408	149	1347	9823	77144	0	0	0
1	126	2	unmapped	UPB_046134	10110	2760	45	93	93	56	60	40	40	44	18	40	737	751	249	33	129	129	135	60	44	0.087	0.085	0.095	0.082	2.61	661	675	-3.52	53	608	53	622	4838	39035	0	0	0
1	127	2	unmapped	UPB_183537	10185	2755	55	365	388	159	40	40	40	46	24	52	1232	1257	374	29	133	133	144	83	57	0.296	0.31	0.295	0.289	1.726	1424	1472	-1.758	325	1099	348	1124	31041	100551	0	0	0
1	128	2	unmapped	UPB_021990	10260	2755	50	118	129	75	58	38	38	45	21	46	1077	1127	480	42	141	141	150	89	59	0.085	0.092	0.083	0.082	3.051	1016	1077	-3.548	80	936	91	986	10303	90177	0	0	0
1	129	2	unmapped	UPB_050252	10330	2755	50	329	339	137	40	39	39	46	24	52	1024	984	304	30	142	142	148	63	42	0.329	0.356	0.36	0.348	1.815	1172	1142	-1.605	290	882	300	842	27101	78726	0	0	0
1	130	2	unmapped	UPB_199484	10405	2755	45	87	84	41	48	40	40	46	24	52	723	728	175	24	158	158	165	62	37	0.083	0.077	0.078	0.065	3.235	612	614	-3.588	47	565	44	570	4384	37845	0	0	0
1	131	2	unmapped	UPB_125078	10480	2755	45	90	92	40	43	41	41	46	22	47	890	903	215	23	164	164	169	58	34	0.067	0.069	0.076	0.063	2.498	775	790	-3.889	49	726	51	739	4788	46956	0	0	0
1	132	2	unmapped	UPB_209865	10550	2760	50	148	153	75	49	42	42	45	19	42	442	430	128	29	139	139	136	55	40	0.35	0.381	0.369	0.362	2.079	409	402	-1.515	106	303	111	291	12218	34377	0	0	0
1	133	2	unmapped	UPB_088488	10625	2760	45	73	86	47	54	44	44	50	24	48	730	738	168	22	135	135	134	53	39	0.049	0.07	0.058	0.054	2.801	624	645	-4.359	29	595	42	603	4452	38389	0	0	0
1	134	2	unmapped	UPB_225894	10695	2755	45	302	306	122	39	43	43	53	28	52	667	624	168	26	133	133	138	51	36	0.485	0.536	0.536	0.505	1.954	793	754	-1.044	259	534	263	491	15905	32438	0	0	0
1	135	2	unmapped	UPB_029964	10770	2760	50	85	91	50	54	40	40	47	22	46	1248	1275	559	43	142	142	145	46	31	0.041	0.045	0.049	0.045	3.186	1151	1184	-4.619	45	1106	51	1133	7261	101970	0	0	0
1	136	2	unmapped	UPB_110674	10845	2755	45	118	129	73	56	41	41	44	17	38	1046	1038	272	26	141	141	146	52	35	0.085	0.098	0.091	0.084	2.611	982	985	-3.555	77	905	88	897	6688	53986	0	0	0
1	137	2	unmapped	UPB_097090	10915	2760	50	123	130	71	54	40	40	45	19	42	637	651	269	41	143	143	145	59	40	0.168	0.177	0.178	0.186	2.568	577	598	-2.573	83	494	90	508	10391	52066	0	0	0
1	138	2	unmapped	UPB_227785	10990	2760	50	57	66	42	63	38	38	43	18	41	7093	7248	2050	28	154	154	155	59	38	0.003	0.004	0.004	0.004	2.93	6958	7122	-8.513	19	6939	28	7094	5284	579841	0	0	0
1	139	2	unmapped	UPB_029255	11060	2760	45	73	82	55	67	38	38	45	22	48	880	887	315	35	148	148	152	58	38	0.048	0.06	0.068	0.071	2.269	767	783	-4.386	35	732	44	739	4240	46123	0	0	0
1	140	2	unmapped	UPB_157080	11135	2755	55	85	94	50	53	40	40	45	22	48	1039	1128	420	37	154	154	165	71	43	0.051	0.055	0.056	0.055	2.689	930	1028	-4.298	45	885	54	974	7528	90272	0	0	0
1	141	2	unmapped	UPB_060196	11210	2755	45	81	90	40	44	42	42	46	22	47	864	854	277	32	142	142	152	60	39	0.054	0.067	0.087	0.058	3.372	761	760	-4.21	39	722	48	712	4675	44428	0	0	0
1	142	2	unmapped	UPB_167023	11285	2755	45	108	105	50	47	43	43	48	22	45	871	847	258	30	148	148	156	67	42	0.09	0.089	0.105	0.101	2.111	788	761	-3.475	65	723	62	699	5454	44026	0	0	0
1	143	2	unmapped	UPB_189497	11360	2755	50	58	63	30	47	43	43	48	19	39	993	1008	413	40	167	167	173	95	54	0.018	0.024	0.038	0.031	3.081	841	861	-5.783	15	826	20	841	5007	80662	0	0	0
1	144	2	unmapped	UPB_005897	11430	2755	50	132	152	74	48	38	38	42	18	42	1188	1113	434	38	157	157	159	62	38	0.091	0.119	0.115	0.106	2.699	1125	1070	-3.455	94	1031	114	956	12173	89045	0	0	0
1	145	2	unmapped	UPB_226874	11505	2755	50	303	321	137	42	37	37	44	23	52	639	655	236	36	147	147	151	54	35	0.541	0.559	0.578	0.549	2.559	758	792	-0.887	266	492	284	508	25685	52360	0	0	0
1	146	2	unmapped	UPB_233016	11580	2755	50	58	70	44	62	41	41	45	22	48	1090	1077	474	44	160	160	167	77	46	0.018	0.032	0.051	0.035	3.557	947	946	-5.774	17	930	29	917	5613	86123	0	0	0
1	147	2	unmapped	UPB_101500	11650	2760	45	104	101	51	50	40	40	45	19	42	848	830	244	29	166	166	173	83	47	0.094	0.092	0.09	0.075	3.602	746	725	-3.414	64	682	61	664	5235	43159	0	0	0
1	148	2	unmapped	UPB_070863	11725	2755	45	92	94	45	47	40	40	45	22	48	830	831	282	33	152	152	165	71	43	0.077	0.08	0.091	0.075	3.003	730	733	-3.705	52	678	54	679	4865	43225	0	0	0
1	149	2	unmapped	UPB_019720	11800	2755	45	160	178	77	43	39	39	44	18	40	1120	1147	338	29	165	165	168	64	38	0.127	0.142	0.127	0.128	1.895	1076	1121	-2.98	121	955	139	982	9270	59667	0	0	0
1	150	2	unmapped	UPB_103885	11870	2755	45	132	148	69	46	38	38	44	21	47	1041	1073	326	30	179	179	183	90	49	0.109	0.123	0.118	0.119	2.254	956	1004	-3.197	94	862	110	894	7711	55772	0	0	0
1	151	2	unmapped	UPB_030661	11945	2755	50	72	79	39	49	39	39	45	22	48	1627	1557	477	30	167	167	173	99	57	0.023	0.029	0.031	0.024	2.983	1493	1430	-5.467	33	1460	40	1390	6280	124583	0	0	0
1	152	2	unmapped	UPB_060051	12015	2755	50	84	85	40	47	40	40	44	19	43	1221	1202	451	37	155	155	157	57	36	0.041	0.043	0.047	0.047	4.138	1110	1092	-4.599	44	1066	45	1047	6782	96128	0	0	0
1	153	2	unmapped	UPB_143660	12090	2755	45	93	96	44	45	40	40	45	19	42	1019	1030	279	27	152	152	160	68	42	0.061	0.064	0.063	0.055	2.798	920	934	-4.032	53	867	56	878	4989	53563	0	0	0
1	154	2	unmapped	UPB_079863	12165	2760	50	60	66	33	50	40	40	47	21	44	2455	2254	734	32	155	155	168	67	39	0.009	0.012	0.014	0.013	3.088	2320	2125	-6.845	20	2300	26	2099	5279	180282	0	0	0
1	155	2	unmapped	UPB_225806	12235	2755	50	371	376	157	41	43	43	54	28	51	1082	1082	361	33	153	153	172	66	38	0.353	0.358	0.353	0.34	1.804	1257	1262	-1.502	328	929	333	929	30074	86542	0	0	0
1	156	2	unmapped	UPB_081516	12310	2760	50	74	77	39	50	41	41	50	26	52	1114	1120	493	44	159	159	168	70	41	0.035	0.037	0.046	0.041	2.829	988	997	-4.855	33	955	36	961	6185	89637	0	0	0
1	157	2	unmapped	UPB_191038	12385	2755	45	72	75	37	49	40	40	48	27	56	1042	1020	317	31	175	175	176	67	38	0.037	0.041	0.043	0.038	2.612	899	880	-4.76	32	867	35	845	3883	53042	0	0	0
1	158	2	unmapped	UPB_027348	12455	2760	45	139	143	55	38	38	38	45	24	53	833	822	269	32	172	172	182	65	35	0.153	0.162	0.155	0.156	2.207	762	755	-2.71	101	661	105	650	7458	42753	0	0	0
1	159	2	unmapped	UPB_140228	12530	2760	45	96	97	38	39	39	39	43	19	44	773	778	251	32	162	162	168	58	34	0.093	0.094	0.107	0.084	2.679	668	674	-3.422	57	611	58	616	5068	40476	0	0	0
1	160	2	unmapped	UPB_019496	12605	2760	50	68	80	55	68	39	39	42	18	42	1380	1350	573	42	165	165	175	66	37	0.024	0.035	0.038	0.03	2.847	1244	1226	-5.389	29	1215	41	1185	6381	108032	0	0	0
1	161	2	unmapped	UPB_189560	12675	2755	50	67	71	37	52	39	39	44	20	45	760	804	355	44	168	168	177	66	37	0.047	0.05	0.057	0.058	2.878	620	668	-4.402	28	592	32	636	5648	64357	0	0	0
1	162	2	unmapped	UPB_149390	12750	2755	50	49	61	36	59	38	38	43	19	44	902	918	404	44	163	163	171	67	39	0.015	0.03	0.045	0.04	3.414	750	778	-6.07	11	739	23	755	4841	73401	0	0	0
1	163	2	unmapped	UPB_051323	12825	2755	50	53	63	35	55	39	39	43	20	46	1071	1088	413	37	172	172	177	65	36	0.016	0.026	0.024	0.024	3.644	913	940	-6.005	14	899	24	916	5009	87012	0	0	0
1	164	2	unmapped	UPB_078753	12900	2755	45	80	91	52	57	42	42	46	20	43	1181	1213	317	26	172	172	184	63	34	0.038	0.047	0.042	0.035	3.328	1047	1090	-4.731	38	1009	49	1041	4707	63078	0	0	0
1	165	2	unmapped	UPB_227466	12970	2755	55	48	60	36	60	38	38	42	19	45	2459	2398	490	20	176	176	187	64	34	0.004	0.01	0.012	0.01	3.148	2293	2244	-7.835	10	2283	22	2222	4834	191840	0	0	0
1	166	2	unmapped	UPB_013915	13045	2760	45	69	79	46	58	36	36	41	19	46	939	913	292	31	179	179	187	71	37	0.043	0.059	0.068	0.052	3.296	793	777	-4.525	33	760	43	734	4101	47499	0	0	0
1	167	2	unmapped	UPB_035010	13120	2760	45	61	62	33	53	37	37	42	20	47	915	907	278	30	174	174	181	71	39	0.032	0.034	0.045	0.041	2.669	765	758	-4.948	24	741	25	733	3198	47145	0	0	0
1	168	2	unmapped	UPB_042092	13190	2760	45	89	90	58	64	38	38	41	19	46	928	914	253	27	169	169	177	72	40	0.067	0.07	0.094	0.074	3.286	810	797	-3.896	51	759	52	745	4690	47546	0	0	0
1	169	2	unmapped	UPB_203412	13265	2755	45	85	91	49	53	36	36	43	21	48	1033	1019	275	26	160	160	166	66	39	0.056	0.064	0.058	0.054	2.804	922	914	-4.155	49	873	55	859	4739	52986	0	0	0
1	170	2	unmapped	UPB_014002	13340	2760	50	74	81	45	55	37	37	42	19	45	971	1007	515	51	167	167	173	70	40	0.046	0.052	0.071	0.054	3.759	841	884	-4.442	37	804	44	840	6456	80538	0	0	0
1	171	2	unmapped	UPB_200847	13410	2760	50	82	82	43	52	36	36	39	17	43	942	943	334	35	172	172	178	69	38	0.06	0.06	0.076	0.057	2.938	816	817	-4.065	46	770	46	771	6523	75411	0	0	0
1	172	2	unmapped	UPB_169018	13485	2760	45	89	90	51	56	36	36	41	20	48	748	758	161	21	186	186	187	66	35	0.094	0.094	0.118	0.08	3.689	615	626	-3.407	53	562	54	572	4677	39435	0	0	0
1	173	2	unmapped	UPB_027457	13555	2755	45	78	85	47	55	38	38	44	21	47	1236	1229	388	31	177	177	173	64	36	0.038	0.045	0.057	0.037	3.726	1099	1099	-4.727	40	1059	47	1052	4430	63925	0	0	0
1	174	2	unmapped	UPB_077992	13630	2760	50	49	51	26	50	37	37	40	17	42	813	857	381	44	157	157	170	68	40	0.018	0.02	0.028	0.03	2.813	668	714	-5.773	12	656	14	700	4082	68570	0	0	0
1	175	2	unmapped	UPB_112313	13705	2760	50	67	73	38	52	36	36	39	15	38	1521	1541	563	36	156	156	172	71	41	0.023	0.027	0.029	0.028	2.932	1396	1422	-5.46	31	1365	37	1385	5841	123245	0	0	0
1	176	2	unmapped	UPB_167981	13775	2760	45	57	61	34	55	37	37	42	20	47	788	768	195	25	166	166	175	100	57	0.032	0.04	0.057	0.049	2.571	642	626	-4.959	20	622	24	602	3168	39946	0	0	0
1	177	2	unmapped	UPB_223643	13850	2755	55	87	96	52	54	35	35	40	18	45	1471	1459	482	33	164	164	175	85	48	0.04	0.047	0.05	0.042	2.26	1359	1356	-4.652	52	1307	61	1295	7655	116687	0	0	0
1	178	2	unmapped	UPB_109693	13925	2760	50	67	71	37	52	36	36	39	17	43	740	790	361	45	157	157	173	73	42	0.053	0.055	0.068	0.058	3.149	614	668	-4.233	31	583	35	633	5673	63181	0	0	0
1	179	2	unmapped	UPB_029040	13995	2760	45	70	75	44	58	36	36	39	16	41	924	899	347	38	158	158	170	92	54	0.044	0.053	0.066	0.05	3.513	800	780	-4.494	34	766	39	741	3898	46757	0	0	0
1	180	2	unmapped	UPB_032649	14070	2755	50	63	67	45	67	37	37	41	16	39	1280	1363	596	43	168	168	172	87	50	0.023	0.025	0.027	0.026	3.634	1138	1225	-5.419	26	1112	30	1195	5386	109069	0	0	0
1	181	2	unmapped	UPB_091372	14145	2755	55	130	128	66	51	37	37	44	22	50	1457	1485	380	25	163	163	167	56	33	0.072	0.069	0.076	0.057	2.736	1387	1413	-3.798	93	1294	91	1322	10240	118795	0	0	0
1	182	2	unmapped	UPB_024756	14220	2755	40	108	116	66	56	36	36	41	20	48	862	829	254	30	167	167	178	74	41	0.104	0.121	0.13	0.111	2.938	767	742	-3.271	72	695	80	662	6048	43109	0	0	0
1	183	2	unmapped	UPB_028238	14290	2760	45	71	78	46	58	36	36	41	20	48	909	991	364	36	167	167	175	75	42	0.047	0.051	0.056	0.049	2.728	777	866	-4.406	35	742	42	824	4051	51545	0	0	0
1	184	2	unmapped	UPB_054469	14365	2760	45	71	81	39	48	37	37	41	22	53	1032	1040	298	28	168	168	178	69	38	0.039	0.05	0.051	0.046	2.695	898	916	-4.667	34	864	44	872	4226	54061	0	0	0
1	185	2	unmapped	UPB_066060	14435	2760	45	79	101	61	60	37	37	40	18	45	1516	1444	379	26	171	171	181	67	37	0.031	0.05	0.047	0.038	2.508	1387	1337	-5.001	42	1345	64	1273	5234	75111	0	0	0
1	186	2	unmapped	UPB_161447	14510	2755	50	143	151	80	52	37	37	45	26	57	2119	2069	646	31	180	180	188	76	40	0.055	0.06	0.057	0.054	2.042	2045	2003	-4.193	106	1939	114	1889	12115	165500	0	0	0
1	187	2	unmapped	UPB_106360	14585	2755	55	142	142	72	50	37	37	45	24	53	1072	1128	537	47	182	182	185	75	40	0.118	0.111	0.126	0.101	3.055	995	1051	-3.083	105	890	105	946	11321	90226	0	0	0
1	188	2	unmapped	UPB_108906	14660	2760	40	97	98	51	52	37	37	43	21	48	957	958	298	31	194	194	190	74	38	0.079	0.08	0.091	0.084	2.274	823	825	-3.669	60	763	61	764	5100	49808	0	0	0
1	189	2	unmapped	UPB_038384	14730	2760	50	48	56	27	48	36	36	39	17	43	5635	5827	1200	20	186	186	194	77	39	0.002	0.004	0.004	0.003	2.966	5461	5661	-8.827	12	5449	20	5641	4478	466186	0	0	0
1	190	2	unmapped	UPB_139552	14805	2755	50	93	100	53	53	38	38	45	21	46	1202	1371	630	45	175	175	184	68	36	0.054	0.052	0.063	0.047	3.571	1082	1258	-4.223	55	1027	62	1196	7968	109706	0	0	0
1	191	2	unmapped	UPB_023031	14875	2760	45	81	94	57	60	38	38	42	19	45	1324	1282	336	26	186	186	199	78	39	0.038	0.051	0.052	0.041	2.816	1181	1152	-4.726	43	1138	56	1096	4911	66649	0	0	0
1	192	2	unmapped	UPB_005084	14950	2760	50	303	311	124	39	36	36	41	18	43	893	962	418	43	180	180	187	78	41	0.374	0.352	0.363	0.352	2.137	980	1057	-1.417	267	713	275	782	24871	76978	0	0	0
1	193	2	unmapped	UPB_002725	15025	2760	50	64	75	42	56	37	37	44	23	52	782	821	440	53	180	180	183	63	34	0.045	0.059	0.072	0.064	4.155	629	679	-4.479	27	602	38	641	6025	65684	0	0	0
1	194	2	unmapped	UPB_006491	15095	2760	45	79	94	40	42	37	37	41	18	43	936	1032	510	49	184	184	192	67	34	0.056	0.067	0.063	0.055	2.589	794	905	-4.162	42	752	57	848	4863	53683	0	0	0
1	195	2	unmapped	UPB_076557	15170	2760	50	75	78	46	58	37	37	43	21	48	969	1015	420	41	179	179	190	74	38	0.048	0.049	0.064	0.058	3.011	828	877	-4.378	38	790	41	836	6274	81194	0	0	0
1	196	2	unmapped	UPB_066199	15245	2755	45	55	59	34	57	36	36	41	19	46	858	882	239	27	178	178	193	73	37	0.028	0.033	0.041	0.041	2.653	699	727	-5.161	19	680	23	704	3045	45848	0	0	0
1	197	2	unmapped	UPB_208030	15320	2755	45	50	58	38	65	35	35	39	15	38	934	928	249	26	177	177	182	73	40	0.02	0.031	0.036	0.032	3.254	772	774	-5.657	15	757	23	751	2998	48242	0	0	0
1	198	2	unmapped	UPB_049289	15390	2760	45	79	86	47	54	36	36	42	21	50	1019	1021	283	27	185	185	190	80	42	0.052	0.06	0.047	0.049	2.388	877	886	-4.278	43	834	50	836	4467	53115	0	0	0
1	199	2	unmapped	UPB_041618	15465	2760	50	107	112	57	50	38	38	44	26	59	724	796	425	53	175	175	182	79	43	0.126	0.119	0.14	0.142	2.883	618	695	-2.992	69	549	74	621	8963	63683	0	0	0
1	200	2	unmapped	UPB_217327	15540	2755	50	63	73	41	56	38	38	44	25	56	1040	1066	462	43	176	176	185	80	43	0.029	0.039	0.044	0.043	3.211	889	925	-5.111	25	864	35	890	5837	85280	0	0	0
1	201	2	unmapped	UPB_103926	15610	2760	50	167	179	81	45	37	37	42	22	52	1238	1238	441	35	178	178	180	71	39	0.123	0.134	0.117	0.124	2.069	1190	1202	-3.027	130	1060	142	1060	14290	99014	0	0	0
1	202	2	unmapped	UPB_149940	15685	2755	55	60	66	35	53	38	38	44	21	47	1203	1216	482	39	180	180	185	66	35	0.022	0.027	0.031	0.028	3.37	1045	1064	-5.539	22	1023	28	1036	5319	97249	0	0	0
1	203	2	unmapped	UPB_150115	15755	2755	50	68	75	40	53	37	37	44	19	43	645	706	356	50	178	178	208	140	67	0.066	0.072	0.1	0.087	3.652	498	566	-3.913	31	467	38	528	6033	56467	0	0	0
1	204	2	unmapped	UPB_042458	15830	2760	45	69	75	46	61	37	37	41	20	48	1115	1042	312	29	170	170	178	67	37	0.034	0.044	0.057	0.042	3.004	977	910	-4.884	32	945	38	872	3906	54193	0	0	0
1	205	2	unmapped	UPB_082665	15905	2755	45	62	66	36	54	37	37	40	16	40	952	955	285	29	180	180	189	84	44	0.032	0.037	0.038	0.039	3.293	797	804	-4.949	25	772	29	775	3424	49684	0	0	0
1	206	2	unmapped	UPB_042392	15980	2755	45	69	78	40	51	36	36	41	17	41	842	872	304	34	174	174	192	93	48	0.049	0.06	0.054	0.052	2.759	701	740	-4.339	33	668	42	698	4073	45359	0	0	0
1	207	2		NA	16050	2750	65	38	42	18	42	37	37	42	19	45	140	147	54	36	172	172	174	67	38	-0.031	-0.2	0.171	0.177	4.674	-31	-20	Error	1	-32	5	-25	5034	17652	-50	0	0
1	208	2	unmapped	UPB_001113	16125	2760	50	71	76	42	55	36	36	40	18	45	1212	1156	431	37	149	149	153	61	39	0.033	0.04	0.043	0.037	2.864	1098	1047	-4.925	35	1063	40	1007	6040	92510	0	0	0
1	209	2	unmapped	UPB_002561	16200	2760	50	127	126	66	52	35	35	39	19	48	650	694	269	38	163	163	173	78	45	0.189	0.171	0.174	0.147	3.046	579	622	-2.404	92	487	91	531	10110	55540	0	0	0
1	210	2	unmapped	UPB_108327	16270	2760	45	114	116	57	49	37	37	43	20	46	701	700	158	22	180	180	190	76	40	0.148	0.152	0.171	0.148	2.219	598	599	-2.758	77	521	79	520	6028	36380	0	0	0
1	211	2	unmapped	UPB_031856	16345	2760	45	105	115	58	50	38	38	45	21	46	732	724	197	27	168	168	184	86	46	0.119	0.138	0.142	0.135	2.163	631	633	-3.073	67	564	77	556	6005	37671	0	0	0
1	212	2		NA	16415	2750	65	34	39	17	43	38	38	43	20	46	165	166	72	43	172	172	187	95	50	0.571	-0.167	0.163	0.229	4.377	-11	-5	-0.807	-4	-7	1	-6	4633	19960	-50	0	0
1	213	2	unmapped	UPB_219884	16485	2755	45	136	141	54	38	37	37	41	17	41	612	641	191	29	163	163	173	71	41	0.22	0.218	0.208	0.213	1.92	548	582	-2.181	99	449	104	478	7333	33333	0	0	0
1	214	2	unmapped	UPB_197562	16565	2760	50	111	115	62	53	37	37	41	18	43	584	635	272	42	173	173	179	74	41	0.18	0.169	0.195	0.155	3.262	485	540	-2.474	74	411	78	462	9195	50796	0	0	0
1	215	2	unmapped	UPB_047710	16635	2755	45	193	196	103	52	40	40	45	21	46	620	630	136	21	176	176	193	105	54	0.345	0.344	0.325	0.311	2.163	597	610	-1.537	153	444	156	454	10203	32755	0	0	0
1	216	2	unmapped	UPB_126038	16710	2760	50	235	249	116	46	42	42	46	20	43	946	1011	378	37	174	174	208	143	68	0.25	0.247	0.231	0.224	2.147	965	1044	-2	193	772	207	837	19890	80893	0	0	0
1	217	2	unmapped	UPB_064035	16785	2760	50	124	124	73	58	37	37	42	21	50	1344	1281	403	31	177	177	196	108	55	0.075	0.079	0.089	0.078	2.204	1254	1191	-3.746	87	1167	87	1104	9915	102505	0	0	0
1	218	2	unmapped	UPB_085300	16855	2755	45	105	120	65	54	36	36	42	20	47	750	763	175	22	189	189	198	71	35	0.123	0.146	0.115	0.125	2.45	630	658	-3.023	69	561	84	574	6252	39694	0	0	0
1	219	2	unmapped	UPB_118881	16930	2760	50	178	179	76	42	39	39	46	22	47	834	840	297	35	194	194	196	73	37	0.217	0.217	0.221	0.201	2.535	779	786	-2.203	139	640	140	646	14298	67174	0	0	0
1	220	2	unmapped	UPB_100785	17005	2760	50	90	108	63	58	43	43	49	27	55	1030	1003	295	29	180	180	185	114	61	0.055	0.079	0.077	0.072	2.337	897	888	-4.177	47	850	65	823	8655	80224	0	0	0
1	221	2	unmapped	UPB_028131	17075	2760	45	129	130	65	50	38	38	47	29	61	1193	1208	338	27	172	172	186	103	55	0.089	0.089	0.084	0.07	2.289	1112	1128	-3.488	91	1021	92	1036	6762	62798	0	0	0
1	222	2	unmapped	UPB_162984	17150	2760	50	135	138	76	55	37	37	43	24	55	943	942	288	30	183	183	190	70	36	0.129	0.133	0.128	0.116	2.31	858	860	-2.955	98	760	101	759	11048	75390	0	0	0
1	223	2	unmapped	UPB_139534	17225	2760	55	246	242	121	50	42	42	84	295	351	977	1002	225	22	188	188	1274	7320	574	0.259	0.246	0.256	0.224	1.823	993	1014	-1.951	204	789	200	814	19349	80176	0	0	0
1	224	2	unmapped	UPB_145032	17295	2760	45	85	99	62	62	41	41	48	25	52	776	814	259	31	169	169	186	86	46	0.072	0.09	0.09	0.074	3.377	651	703	-3.786	44	607	58	645	5146	42338	0	0	0
1	225	2	unmapped	UPB_065690	17370	2760	50	148	150	76	50	38	38	45	22	48	1246	1236	467	37	170	170	180	83	46	0.102	0.105	0.107	0.087	2.91	1186	1178	-3.29	110	1076	112	1066	12016	98858	0	0	0
1	226	2	unmapped	UPB_189316	17445	2760	50	50	60	32	53	39	39	47	22	46	860	937	370	39	157	157	159	66	41	0.016	0.027	0.038	0.031	3.527	714	801	-5.998	11	703	21	780	4763	74976	0	0	0
1	227	2	unmapped	UPB_146057	17520	2760	55	66	69	37	53	37	37	44	21	47	2115	2008	561	27	150	150	152	61	40	0.015	0.017	0.021	0.021	2.017	1994	1890	-6.082	29	1965	32	1858	5555	160656	0	0	0
1	228	2	unmapped	UPB_034516	17590	2760	50	199	195	90	46	36	36	42	20	47	828	861	316	36	142	142	151	63	41	0.238	0.221	0.226	0.214	2.047	849	878	-2.073	163	686	159	719	15565	68865	0	0	0
1	229	2	unmapped	UPB_133040	17665	2760	50	100	109	60	55	39	39	46	22	47	783	818	322	39	133	133	143	57	39	0.094	0.102	0.109	0.087	2.781	711	755	-3.414	61	650	70	685	8710	65400	0	0	0
1	230	2	unmapped	UPB_211107	17735	2760	55	116	116	56	48	36	36	41	19	46	1560	1576	333	21	152	152	158	61	38	0.057	0.056	0.054	0.043	2.932	1488	1504	-4.138	80	1408	80	1424	9287	126041	0	0	0
1	231	2	unmapped	UPB_105572	17810	2760	50	206	211	93	44	38	38	44	24	54	638	655	157	23	154	154	160	70	43	0.347	0.345	0.308	0.302	2.153	652	674	-1.527	168	484	173	501	16849	52388	0	0	0
1	232	2	unmapped	UPB_083749	17885	2760	50	77	81	47	58	37	37	41	19	46	1307	1372	423	30	151	151	153	59	38	0.035	0.036	0.038	0.031	2.999	1196	1265	-4.853	40	1156	44	1221	6448	109789	0	0	0
1	233	2	unmapped	UPB_099835	17955	2760	50	130	143	71	49	36	36	40	18	45	748	711	233	32	149	149	155	74	47	0.157	0.19	0.181	0.182	2.31	693	669	-2.672	94	599	107	562	11427	56918	0	0	0
1	234	2	unmapped	UPB_196959	18030	2760	50	86	93	55	59	36	36	42	20	47	988	986	339	34	161	161	163	74	45	0.06	0.069	0.075	0.062	2.977	877	882	-4.048	50	827	57	825	7431	78881	0	0	0
1	235	2	unmapped	UPB_223745	18105	2760	50	137	152	89	58	39	39	47	25	53	1091	1125	364	32	148	148	154	63	40	0.104	0.116	0.109	0.092	2.791	1041	1090	-3.266	98	943	113	977	12155	90010	0	0	0
1	236	2	unmapped	UPB_072308	18175	2760	45	177	182	85	46	36	36	44	25	56	897	886	207	23	151	151	160	95	59	0.189	0.199	0.2	0.194	1.849	887	881	-2.403	141	746	146	735	9440	46077	0	0	0
1	237	2	unmapped	UPB_120806	18250	2760	50	110	121	60	49	37	37	44	25	56	908	918	342	37	151	151	157	69	43	0.096	0.11	0.108	0.099	2.339	830	851	-3.374	73	757	84	767	9650	73405	0	0	0
1	238	2	unmapped	UPB_175271	18325	2760	50	156	152	87	57	36	36	41	22	53	660	644	172	26	152	152	157	73	46	0.236	0.236	0.246	0.189	2.871	628	608	-2.082	120	508	116	492	12140	51521	0	0	0
1	239	2	unmapped	UPB_165737	18400	2760	50	121	135	72	53	36	36	40	20	50	854	842	282	33	154	154	153	67	43	0.121	0.144	0.16	0.129	2.221	785	787	-3.042	85	700	99	688	10807	67334	0	0	0
1	240	2	unmapped	UPB_113498	18470	2760	50	380	373	153	41	38	38	46	22	47	764	783	284	36	144	144	144	55	38	0.552	0.524	0.492	0.503	2.099	962	974	-0.858	342	620	335	639	29860	62671	0	0	0
1	241	2	unmapped	UPB_087355	18545	2760	50	93	100	50	50	37	37	45	26	57	1612	1524	483	31	142	142	152	107	70	0.038	0.046	0.053	0.048	2.119	1526	1445	-4.714	56	1470	63	1382	8001	121936	0	0	0
1	242	2	unmapped	UPB_169220	18615	2760	45	124	133	58	43	34	34	42	26	61	599	598	169	28	153	153	159	72	45	0.202	0.222	0.182	0.202	2.505	536	544	-2.309	90	446	99	445	6938	31102	0	0	0
1	243	2	unmapped	UPB_027595	18690	2760	50	157	156	71	45	36	36	43	23	53	625	1161	3620	311	146	146	152	68	44	0.253	0.118	0.268	0.233	3.475	600	1135	-1.985	121	479	120	1015	12519	92914	0	0	0
1	244	2	unmapped	UPB_065304	18765	2760	40	72	81	48	59	36	36	43	24	55	673	646	166	25	145	145	155	74	47	0.068	0.09	0.078	0.08	3.336	564	546	-3.874	36	528	45	501	4224	33601	0	0	0
1	245	2	unmapped	UPB_123838	18840	2760	50	246	244	117	47	35	35	41	23	56	1087	1036	365	35	160	160	168	82	48	0.228	0.239	0.231	0.227	1.911	1138	1085	-2.135	211	927	209	876	19556	82913	0	0	0
1	246	2	unmapped	UPB_102721	18910	2760	50	402	393	173	44	35	35	42	23	54	589	605	198	32	149	149	154	57	37	0.834	0.785	0.795	0.738	2.04	807	814	-0.262	367	440	358	456	31405	48434	0	0	0
1	247	2	unmapped	UPB_035556	18985	2760	50	95	110	66	60	36	36	43	23	53	704	691	228	32	145	145	148	58	39	0.106	0.136	0.127	0.111	3.115	618	620	-3.244	59	559	74	546	8760	55271	0	0	0
1	248	2	unmapped	UPB_194122	19060	2760	50	104	115	60	52	35	35	40	19	47	651	627	212	33	150	150	160	92	57	0.138	0.168	0.185	0.166	2.896	570	557	-2.86	69	501	80	477	9209	50155	0	0	0
1	249	2	unmapped	UPB_029522	19130	2760	50	90	105	60	57	36	36	43	21	48	823	849	327	38	149	149	167	94	56	0.08	0.099	0.102	0.091	2.43	728	769	-3.642	54	674	69	700	8422	67900	0	0	0
1	250	2	unmapped	UPB_208319	19205	2760	45	57	66	44	66	35	35	41	22	53	582	613	201	32	142	142	156	66	42	0.05	0.066	0.083	0.07	3.489	462	502	-4.322	22	440	31	471	3446	31898	0	0	0
1	251	2	unmapped	UPB_215480	19275	2760	50	174	174	81	46	33	33	39	25	64	554	561	175	31	151	151	164	69	42	0.35	0.344	0.309	0.314	2.28	544	551	-1.515	141	403	141	410	13943	44896	0	0	0
1	252	2	unmapped	UPB_180308	19350	2760	50	84	93	56	60	34	34	38	18	47	748	733	247	33	161	161	164	63	38	0.085	0.103	0.119	0.093	3.366	637	631	-3.553	50	587	59	572	7478	58605	0	0	0
1	253	2	unmapped	UPB_224705	19425	2760	50	451	435	185	42	34	34	38	20	52	732	742	203	27	174	174	174	63	36	0.747	0.706	0.711	0.625	2.127	975	969	-0.42	417	558	401	568	34795	59392	0	0	0
1	254	2	unmapped	UPB_229363	19500	2760	50	227	219	108	49	36	36	41	22	53	650	663	188	28	174	174	199	146	73	0.401	0.374	0.394	0.355	2.083	667	672	-1.317	191	476	183	489	17548	53077	0	0	0
1	255	2	unmapped	UPB_191369	19570	2760	45	89	94	49	52	36	36	40	20	50	911	924	238	25	175	175	192	107	55	0.072	0.077	0.099	0.07	2.647	789	807	-3.796	53	736	58	749	4897	48043	0	0	0
1	256	2	unmapped	UPB_083203	19645	2760	50	106	114	65	57	34	34	40	24	60	739	724	229	31	169	169	173	100	57	0.126	0.144	0.143	0.122	2.813	642	635	-2.985	72	570	80	555	9080	57947	0	0	0
1	257	2	unmapped	UPB_087789	19715	2760	45	65	77	54	70	35	35	41	23	56	1185	1181	244	20	161	161	177	106	59	0.029	0.041	0.044	0.039	2.715	1054	1062	-5.093	30	1024	42	1020	3988	61411	0	0	0
1	258	2	unmapped	UPB_172576	19790	2760	50	51	58	33	56	35	35	42	22	52	681	686	260	37	180	180	182	69	37	0.032	0.045	0.062	0.052	3.432	517	529	-4.969	16	501	23	506	4621	54918	0	0	0
1	259	2	unmapped	UPB_068589	19865	2760	50	56	65	39	60	35	35	42	25	59	2566	2456	475	19	183	183	181	71	39	0.009	0.013	0.013	0.014	2.973	2404	2303	-6.826	21	2383	30	2273	5212	196484	0	0	0
1	260	2	unmapped	UPB_145007	19935	2755	45	63	74	45	60	35	35	39	20	51	1769	1722	386	22	196	196	193	70	36	0.018	0.026	0.028	0.025	2.95	1601	1565	-5.812	28	1573	39	1526	3843	89519	0	0	0
1	261	2	unmapped	UPB_083145	20010	2760	50	48	54	33	61	32	32	33	10	30	1054	1077	274	25	187	187	183	67	36	0.018	0.025	0.032	0.028	2.743	883	912	-5.76	16	867	22	890	4292	86155	0	0	0
1	262	2	unmapped	UPB_049116	20085	2760	50	122	130	71	54	31	31	34	14	41	1107	1086	287	26	189	189	240	316	131	0.099	0.11	0.117	0.099	2.376	1009	996	-3.335	91	918	99	897	10430	86856	0	0	0
1	263	2	unmapped	UPB_192653	20155	2760	40	78	83	52	62	33	33	37	18	48	645	701	395	56	181	181	193	92	47	0.097	0.096	0.128	0.096	3.287	509	570	-3.366	45	464	50	520	4323	36426	0	0	0
1	264	2	unmapped	UPB_138919	20230	2760	50	87	94	55	58	32	32	37	21	56	1070	1588	3650	229	192	192	198	77	38	0.063	0.044	0.074	0.064	2.718	933	1458	-3.997	55	878	62	1396	7506	127026	0	0	0
1	265	2	DarkCorner	DarkCorner	20305	2760	50	32	40	21	52	31	31	37	21	56	967	948	219	23	182	182	199	155	77	0.001	0.012	0.025	0.017	3.852	786	775	-9.617	1	785	9	766	3206	75844	0	0	0
1	266	2	DarkCorner	DarkCorner	20380	2760	50	33	35	14	40	31	31	35	16	45	903	942	248	26	190	190	224	201	89	0.003	0.005	0.013	0.013	3.248	715	756	-8.478	2	713	4	752	2834	75361	0	0	0
1	267	2	DarkCorner	DarkCorner	20450	2760	50	35	39	20	51	32	32	38	18	47	890	886	229	25	220	220	228	92	40	0.004	0.011	0.019	0.018	3.564	673	673	-7.803	3	670	7	666	3116	70901	0	0	0
1	1	3	DarkCorner	DarkCorner	905	2815	55	32	38	20	52	31	31	36	16	44	988	970	248	25	116	116	132	97	73	0.001	0.008	0.012	0.011	3.819	873	861	-9.768	1	872	7	854	3021	77610	0	0	0
1	2	3	DarkCorner	DarkCorner	980	2815	55	32	36	17	47	33	33	37	15	40	1024	1020	322	31	122	122	132	85	64	-0.001	0.003	0.007	0.009	4.135	901	901	Error	-1	902	3	898	2865	81588	0	0	0
1	3	3	DarkCorner	DarkCorner	1055	2820	50	32	40	20	50	34	34	39	19	48	1009	1012	254	25	121	121	138	94	68	-0.002	0.007	0.019	0.012	3.671	886	897	Error	-2	888	6	891	3168	80970	0	0	0
1	4	3	unmapped	UPB_129932	1125	2820	50	51	57	33	57	34	34	41	23	56	579	594	193	32	126	126	139	64	46	0.038	0.049	0.056	0.052	3.152	470	491	-4.736	17	453	23	468	4561	47504	0	0	0
1	5	3	unmapped	UPB_203902	1200	2820	50	68	77	43	55	33	33	37	17	45	692	697	198	28	123	123	132	58	43	0.062	0.077	0.077	0.067	3.435	604	618	-4.023	35	569	44	574	6167	55762	0	0	0
1	6	3	unmapped	UPB_218785	1275	2820	50	48	59	36	61	32	32	38	18	47	680	657	167	25	150	150	165	90	54	0.03	0.053	0.063	0.049	3.788	546	534	-5.05	16	530	27	507	4688	52521	0	0	0
1	7	3	unmapped	UPB_195119	1345	2820	55	37	43	26	60	31	31	36	17	47	2098	2116	462	21	141	141	165	88	53	0.003	0.006	0.007	0.007	3.75	1963	1987	-8.349	6	1957	12	1975	3478	169297	0	0	0
1	8	3	unmapped	UPB_037635	1420	2820	50	53	62	37	59	32	32	37	19	51	892	906	259	28	135	135	254	1158	455	0.028	0.039	0.04	0.036	3.229	778	801	-5.172	21	757	30	771	4950	72507	0	0	0
1	9	3	unmapped	UPB_229798	1495	2820	55	208	221	100	45	31	31	36	22	61	1523	1548	352	22	160	160	307	1363	443	0.13	0.137	0.131	0.117	2.258	1540	1578	-2.945	177	1363	190	1388	17709	123866	0	0	0
1	10	3		NA	1565	2815	65	34	39	19	48	34	34	37	16	43	147	161	69	42	161	161	159	62	38	0	100000	0.239	0.187	3.967	-14	5	Error	0	-14	5	0	4629	19310	-50	0	0
1	11	3	unmapped	UPB_074496	1645	2820	55	47	55	35	63	35	35	38	14	36	666	690	367	53	157	157	162	60	37	0.024	0.038	0.062	0.055	3.09	521	553	-5.407	12	509	20	533	4379	55212	0	0	0
1	12	3	unmapped	UPB_159735	1715	2820	50	60	72	45	62	35	35	40	20	50	1005	995	186	18	156	156	165	64	38	0.029	0.044	0.038	0.033	3.012	874	876	-5.086	25	849	37	839	5768	79572	0	0	0
1	13	3	unmapped	UPB_204811	1790	2820	55	46	55	32	58	31	31	39	21	53	794	774	171	22	154	154	160	68	42	0.023	0.039	0.041	0.036	2.9	655	644	-5.415	15	640	24	620	4419	61890	0	0	0
1	14	3	unmapped	UPB_178867	1860	2820	50	65	74	45	60	35	35	40	23	57	687	689	211	30	168	168	170	77	45	0.058	0.075	0.071	0.073	3.857	549	560	-4.113	30	519	39	521	5920	55104	0	0	0
1	15	3	unmapped	UPB_051104	1935	2820	50	102	106	66	62	31	31	37	19	51	1287	1311	249	18	174	174	179	69	38	0.064	0.066	0.08	0.065	2.018	1184	1212	-3.97	71	1113	75	1137	8518	104880	0	0	0
1	16	3	unmapped	UPB_077531	2010	2820	50	95	103	61	59	31	31	38	20	52	1190	1234	308	24	154	154	169	76	44	0.062	0.067	0.066	0.064	2.136	1100	1152	-4.017	64	1036	72	1080	8253	98701	0	0	0
1	17	3	unmapped	UPB_135171	2080	2820	50	124	133	69	51	32	32	38	18	47	868	851	219	25	145	145	151	69	45	0.127	0.143	0.128	0.124	2.491	815	807	-2.974	92	723	101	706	10622	68092	0	0	0
1	18	3	unmapped	UPB_052560	2155	2820	55	215	230	107	46	34	34	40	18	45	1142	1107	237	21	142	142	149	84	56	0.181	0.203	0.196	0.183	2.025	1181	1161	-2.466	181	1000	196	965	18431	88525	0	0	0
1	19	3	unmapped	UPB_082990	2225	2820	55	50	56	32	57	34	34	39	18	46	2319	2376	466	19	124	124	144	86	59	0.007	0.01	0.012	0.01	2.888	2211	2274	-7.1	16	2195	22	2252	4447	190091	0	0	0
1	20	3	unmapped	UPB_172225	2300	2820	50	63	76	48	63	33	33	36	17	47	2266	2255	330	14	120	120	133	55	41	0.014	0.02	0.016	0.018	2.43	2176	2178	-6.161	30	2146	43	2135	6086	180394	0	0	0
1	21	3	unmapped	UPB_079475	2375	2820	55	60	67	36	53	32	32	37	18	48	1144	1167	278	23	132	132	148	60	40	0.028	0.034	0.034	0.029	2.749	1040	1070	-5.176	28	1012	35	1035	5332	93364	0	0	0
1	22	3	unmapped	UPB_000721	2445	2820	55	121	122	55	45	33	33	38	19	50	1801	1771	400	22	155	155	165	74	44	0.053	0.055	0.054	0.047	2.337	1734	1705	-4.225	88	1646	89	1616	9724	141710	0	0	0
1	23	3	unmapped	UPB_105018	2520	2820	50	68	70	41	58	36	36	42	23	54	1038	1036	254	24	147	147	157	73	46	0.036	0.038	0.052	0.04	2.777	923	923	-4.799	32	891	34	889	5607	82875	0	0	0
1	24	3	unmapped	UPB_101318	2595	2820	50	99	102	54	52	34	34	42	25	59	1115	1085	263	24	124	124	138	88	63	0.066	0.071	0.079	0.065	2.443	1056	1029	-3.93	65	991	68	961	8123	86806	0	0	0
1	25	3	unmapped	UPB_131442	2665	2815	45	119	110	48	43	34	34	40	21	52	1200	1160	255	21	128	128	144	101	70	0.079	0.074	0.073	0.064	2.274	1157	1108	-3.657	85	1072	76	1032	5716	60325	0	0	0
1	26	3	unmapped	UPB_148723	2740	2820	50	77	90	55	61	35	35	39	20	51	814	797	267	33	139	139	147	83	56	0.062	0.084	0.072	0.071	3.371	717	713	-4.006	42	675	55	658	7189	63771	0	0	0
1	27	3	unmapped	UPB_123198	2815	2820	50	216	234	102	43	33	33	38	17	44	2115	2043	503	24	136	136	133	55	41	0.092	0.105	0.096	0.093	2.188	2162	2108	-3.435	183	1979	201	1907	18697	163467	0	0	0
1	28	3	unmapped	UPB_196966	2890	2820	50	36	41	24	58	36	36	40	18	45	2022	1986	516	25	133	133	136	50	36	0	0.003	0.005	0.006	3.493	1889	1858	Error	0	1889	5	1853	3289	158866	0	0	0
1	29	3	unmapped	UPB_013937	2960	2815	45	86	103	62	60	35	35	40	19	47	1091	1093	297	27	133	133	143	55	38	0.053	0.071	0.067	0.058	3.212	1009	1028	-4.231	51	958	68	960	5337	56846	0	0	0
1	30	3	unmapped	UPB_153883	3035	2820	50	80	99	59	59	34	34	37	18	48	1191	1210	362	29	143	143	157	120	76	0.044	0.061	0.051	0.051	2.559	1094	1132	-4.51	46	1048	65	1067	7937	96820	0	0	0
1	31	3	unmapped	UPB_068790	3105	2820	45	68	74	44	59	35	35	38	18	47	1051	1038	235	22	139	139	149	76	51	0.036	0.043	0.053	0.04	3.063	945	938	-4.788	33	912	39	899	3865	53954	0	0	0
1	32	3	unmapped	UPB_097455	3180	2820	50	327	316	141	44	36	36	42	22	52	951	932	242	25	143	143	152	81	53	0.36	0.355	0.381	0.309	2.052	1099	1069	-1.473	291	808	280	789	25270	74592	0	0	0
1	33	3	unmapped	UPB_228891	3255	2820	50	287	290	124	42	36	36	40	21	52	929	970	246	25	145	145	156	94	60	0.32	0.308	0.31	0.273	2.01	1035	1079	-1.643	251	784	254	825	23226	77608	0	0	0
1	34	3	unmapped	UPB_208230	3325	2820	55	137	137	74	54	35	35	40	21	52	1016	1044	279	26	136	136	146	59	40	0.116	0.112	0.133	0.111	2.177	982	1010	-3.109	102	880	102	908	10997	83536	0	0	0
1	35	3	unmapped	UPB_191413	3400	2820	50	97	107	59	55	35	35	44	25	56	1173	1147	325	28	141	141	153	73	47	0.06	0.072	0.061	0.056	2.667	1094	1078	-4.057	62	1032	72	1006	8524	91752	0	0	0
1	36	3	unmapped	UPB_223825	3475	2820	50	730	756	277	36	38	38	47	29	61	2156	2145	387	18	128	128	150	81	54	0.341	0.356	0.35	0.331	1.608	2720	2735	-1.551	692	2028	718	2017	60501	171593	0	0	0
1	37	3	unmapped	UPB_088562	3545	2820	45	85	93	57	61	38	38	45	23	51	1119	1121	230	20	138	138	149	62	41	0.048	0.056	0.055	0.054	2.081	1028	1038	-4.384	47	981	55	983	4820	58298	0	0	0
1	38	3	unmapped	UPB_091165	3620	2820	50	62	70	40	57	38	38	44	24	54	5700	5657	973	17	138	138	149	72	48	0.004	0.006	0.007	0.006	3.156	5586	5551	-7.856	24	5562	32	5519	5596	452530	0	0	0
1	39	3	unmapped	UPB_000287	3695	2820	50	171	173	83	47	38	38	47	27	57	2374	2286	506	22	129	129	149	81	54	0.059	0.063	0.06	0.051	2.306	2378	2292	-4.077	133	2245	135	2157	13806	182897	0	0	0
1	40	3		NA	3765	2815	65	35	39	18	46	40	40	50	28	56	147	149	61	40	139	139	150	66	44	-0.625	-0.1	0.235	0.289	3.873	3	9	Error	-5	8	-1	10	4725	17883	-50	0	0
1	41	3	unmapped	UPB_223224	3840	2815	45	117	120	44	36	43	43	50	27	54	824	814	167	20	152	152	151	58	38	0.11	0.116	0.121	0.101	2.194	746	739	-3.183	74	672	77	662	6222	42317	0	0	0
1	42	3	unmapped	UPB_181431	3915	2820	45	243	251	92	36	37	37	43	24	55	857	872	201	23	148	148	151	75	49	0.291	0.296	0.294	0.279	1.713	915	938	-1.783	206	709	214	724	13076	45320	0	0	0
1	43	3	unmapped	UPB_054575	3990	2820	50	133	131	75	57	37	37	44	23	52	944	962	301	31	148	148	163	103	63	0.121	0.115	0.119	0.095	2.967	892	908	-3.052	96	796	94	814	10455	76968	0	0	0
1	44	3	unmapped	UPB_115917	4060	2820	55	107	121	73	60	37	37	43	22	51	1549	1534	389	25	157	157	166	81	48	0.05	0.061	0.062	0.051	2.924	1462	1461	-4.314	70	1392	84	1377	9666	122716	0	0	0
1	45	3	unmapped	UPB_231968	4135	2820	50	42	50	26	52	37	37	43	21	48	1337	1324	248	18	154	154	159	61	38	0.004	0.011	0.019	0.015	3.173	1188	1183	-7.886	5	1183	13	1170	3989	105899	0	0	0
1	46	3	unmapped	UPB_049244	4210	2820	50	125	135	73	54	37	37	46	23	50	1005	946	302	31	142	142	145	59	40	0.102	0.122	0.125	0.109	2.438	951	902	-3.294	88	863	98	804	10816	75650	0	0	0
1	47	3		NA	4275	2815	65	37	41	19	46	38	38	44	22	50	161	174	79	45	136	136	146	56	38	-0.04	0.079	0.216	0.202	4.423	24	41	Error	-1	25	3	38	4902	20893	-50	0	0
1	48	3	unmapped	UPB_044572	4355	2820	50	121	124	70	56	37	37	38	15	39	969	975	278	28	135	135	144	53	36	0.101	0.104	0.115	0.091	2.62	918	927	-3.312	84	834	87	840	9914	77984	0	0	0
1	49	3	unmapped	UPB_090127	4430	2820	50	75	88	50	56	36	36	40	17	42	2436	2356	529	22	142	142	157	82	52	0.017	0.023	0.021	0.021	2.333	2333	2266	-5.878	39	2294	52	2214	7039	188470	0	0	0
1	50	3	unmapped	UPB_026310	4500	2820	50	172	185	93	50	37	37	42	20	47	1338	1300	370	28	142	142	159	87	54	0.113	0.128	0.117	0.109	2.274	1331	1306	-3.147	135	1196	148	1158	14771	103971	0	0	0
1	51	3	unmapped	UPB_068410	4575	2820	50	83	83	45	54	37	37	45	22	48	873	860	273	31	148	148	158	78	49	0.063	0.065	0.068	0.067	2.377	771	758	-3.978	46	725	46	712	6612	68769	0	0	0
1	52	3	unmapped	UPB_092201	4650	2820	45	90	94	44	46	40	40	45	22	48	589	584	146	25	150	150	155	59	38	0.114	0.124	0.118	0.115	2.6	489	488	-3.134	50	439	54	434	4892	30371	0	0	0
1	53	3	unmapped	UPB_037444	4720	2815	45	122	139	64	46	40	40	43	19	44	848	847	194	22	143	143	162	126	77	0.116	0.141	0.124	0.123	1.961	787	803	-3.104	82	705	99	704	7239	44044	0	0	0
1	54	3	unmapped	UPB_022682	4795	2820	50	95	103	54	52	38	38	42	19	45	2085	2130	330	15	133	133	146	64	43	0.029	0.033	0.033	0.029	2.415	2009	2062	-5.098	57	1952	65	1997	8273	170365	0	0	0
1	55	3	unmapped	UPB_129243	4870	2820	55	195	230	117	50	38	38	43	21	48	922	906	267	29	137	137	139	54	38	0.2	0.25	0.219	0.206	2.269	942	961	-2.322	157	785	192	769	18382	72450	0	0	0
1	56	3	unmapped	UPB_152554	4940	2820	50	105	113	57	50	39	39	47	23	48	943	916	273	29	124	124	132	56	42	0.081	0.093	0.084	0.083	2.426	885	866	-3.633	66	819	74	792	9028	73276	0	0	0
1	57	3	unmapped	UPB_150655	5015	2820	50	184	203	106	52	39	39	46	23	50	1703	1731	434	25	130	130	150	124	82	0.092	0.102	0.09	0.089	1.85	1718	1765	-3.439	145	1573	164	1601	16208	138484	0	0	0
1	58	3	unmapped	UPB_156103	5090	2820	50	156	177	99	55	37	37	44	19	43	910	889	268	30	148	148	161	126	78	0.156	0.189	0.169	0.151	2.49	881	881	-2.679	119	762	140	741	14156	71150	0	0	0
1	59	3	unmapped	UPB_150401	5165	2820	50	148	166	100	60	37	37	42	20	47	871	850	297	34	147	147	153	59	38	0.153	0.183	0.181	0.164	2.496	835	832	-2.705	111	724	129	703	13288	68013	0	0	0
1	60	3	unmapped	UPB_068414	5235	2820	50	83	95	64	67	37	37	44	23	52	921	2644	9122	345	140	140	145	57	39	0.059	0.023	0.097	0.086	3.423	827	2562	-4.086	46	781	58	2504	7564	211552	0	0	0
1	61	3	unmapped	UPB_000751	5305	2815	45	409	409	140	34	42	42	50	29	58	969	1003	259	25	152	152	160	68	42	0.449	0.431	0.418	0.426	1.584	1184	1218	-1.155	367	817	367	851	21280	52133	0	0	0
1	62	3	unmapped	UPB_107228	5380	2820	50	115	128	63	49	40	40	48	26	54	891	917	320	34	156	156	164	70	42	0.102	0.116	0.107	0.105	2.598	810	849	-3.293	75	735	88	761	10279	73380	0	0	0
1	63	3		NA	5450	2815	65	37	41	17	41	39	39	45	25	55	165	171	77	45	151	151	162	92	56	-0.143	0.1	0.196	0.212	3.843	12	22	Error	-2	14	2	20	4914	20579	-50	0	0
1	64	3	unmapped	UPB_200641	5525	2820	45	115	121	57	47	40	40	47	27	57	1051	1060	203	19	157	157	174	109	62	0.084	0.09	0.085	0.076	2.07	969	984	-3.575	75	894	81	903	6282	55110	0	0	0
1	65	3	unmapped	UPB_233206	5600	2820	50	96	105	57	54	38	38	47	25	53	1316	1300	334	25	155	155	162	68	41	0.05	0.059	0.053	0.046	2.751	1219	1212	-4.323	58	1161	67	1145	8402	104021	0	0	0
1	66	3	unmapped	UPB_054515	5675	2820	50	136	137	77	56	42	42	51	27	52	811	770	285	37	140	140	152	65	42	0.14	0.151	0.142	0.144	2.427	765	725	-2.836	94	671	95	630	10966	61572	0	0	0
1	67	3	unmapped	UPB_163834	5745	2820	50	283	276	117	42	42	42	51	29	56	694	699	229	32	134	134	141	55	39	0.43	0.414	0.431	0.391	2.009	801	799	-1.216	241	560	234	565	22112	55947	0	0	0
1	68	3	unmapped	UPB_086952	5820	2820	50	219	219	93	42	39	39	44	21	47	1157	1103	369	33	146	146	154	100	64	0.178	0.188	0.185	0.173	2.072	1191	1137	-2.49	180	1011	180	957	17540	88265	0	0	0
1	69	3	unmapped	UPB_028079	5895	2820	50	139	161	89	55	40	40	45	18	40	969	946	299	31	151	151	155	67	43	0.121	0.152	0.144	0.132	2.587	917	916	-3.047	99	818	121	795	12902	75691	0	0	0
1	70	3	unmapped	UPB_009790	5970	2820	50	192	187	89	47	41	41	46	24	52	1082	1098	341	31	136	136	152	68	44	0.16	0.152	0.153	0.137	2.116	1097	1108	-2.647	151	946	146	962	14965	87800	0	0	0
1	71	3	unmapped	UPB_182074	6040	2820	50	103	107	52	48	39	39	46	27	58	846	839	302	35	149	149	150	57	38	0.092	0.099	0.099	0.091	2.774	761	758	-3.445	64	697	68	690	8584	67158	0	0	0
1	72	3	unmapped	UPB_003149	6115	2820	50	211	213	91	42	39	39	49	29	59	750	720	250	34	156	156	160	65	40	0.29	0.309	0.295	0.29	2.472	766	738	-1.788	172	594	174	564	17031	57566	0	0	0
1	73	3	unmapped	UPB_016551	6190	2820	50	153	168	90	53	38	38	44	22	50	1182	1156	384	33	148	148	159	83	52	0.111	0.129	0.115	0.11	2.244	1149	1138	-3.169	115	1034	130	1008	13454	92479	0	0	0
1	74	3	unmapped	UPB_207517	6260	2820	55	241	259	114	44	42	42	46	22	47	1181	1334	1029	77	145	145	148	78	52	0.192	0.183	0.174	0.176	2.16	1235	1406	-2.38	199	1036	217	1189	20741	106756	0	0	0
1	75	3	unmapped	UPB_064244	6335	2820	50	205	217	107	49	37	37	42	18	42	681	686	261	38	137	137	145	55	37	0.309	0.328	0.322	0.303	2.412	712	729	-1.695	168	544	180	549	17350	54861	0	0	0
1	76	3	unmapped	UPB_001553	6410	2820	50	326	335	145	43	37	37	41	19	46	1047	1069	394	36	136	136	143	60	41	0.317	0.319	0.307	0.3	1.863	1200	1231	-1.656	289	911	298	933	26828	85539	0	0	0
1	77	3	unmapped	UPB_221112	6480	2820	50	132	139	70	50	39	39	43	20	46	568	587	168	28	149	149	161	144	89	0.222	0.228	0.24	0.193	2.784	512	538	-2.172	93	419	100	438	11113	46960	0	0	0
1	78	3	unmapped	UPB_211154	6555	2820	50	142	173	96	55	37	37	40	18	45	436	662	1804	272	147	147	164	144	87	0.363	0.264	0.392	0.361	2.795	394	651	-1.461	105	289	136	515	13806	52940	0	0	0
1	79	3	unmapped	UPB_231799	6625	2820	50	40	47	28	59	39	39	44	20	45	2138	2185	620	28	141	141	148	55	37	0.001	0.004	0.011	0.01	2.539	1998	2052	Error	1	1997	8	2044	3773	174792	0	0	0
1	80	3	unmapped	UPB_123053	6700	2820	50	473	477	160	33	36	36	45	25	55	763	739	228	30	143	143	148	55	37	0.705	0.74	0.734	0.781	1.748	1057	1037	-0.505	437	620	441	596	38131	59102	0	0	0
1	81	3	unmapped	UPB_093635	6775	2820	50	604	581	203	34	37	37	45	24	53	978	992	287	28	152	152	155	54	34	0.686	0.648	0.659	0.621	1.631	1393	1384	-0.543	567	826	544	840	46498	79330	0	0	0
1	82	3	unmapped	UPB_173234	6845	2820	45	292	303	104	34	40	40	48	24	50	849	885	245	27	148	148	155	56	36	0.359	0.357	0.359	0.348	1.622	953	1000	-1.476	252	701	263	737	15749	46022	0	0	0
1	83	3	unmapped	UPB_097525	6920	2820	50	547	553	175	31	42	42	48	27	56	851	876	226	25	152	152	159	88	55	0.722	0.706	0.736	0.685	1.615	1204	1235	-0.469	505	699	511	724	44217	70047	0	0	0
1	84	3	unmapped	UPB_140744	6995	2820	50	113	119	57	47	37	37	41	19	46	747	763	318	41	154	154	164	98	59	0.128	0.135	0.134	0.123	2.733	669	691	-2.964	76	593	82	609	9495	61027	0	0	0
1	85	3	unmapped	UPB_152562	7070	2820	55	332	310	135	43	36	36	40	20	50	1183	1216	345	28	150	150	151	70	46	0.287	0.257	0.279	0.243	1.753	1329	1340	-1.803	296	1033	274	1066	24773	97259	0	0	0
1	86	3	unmapped	UPB_162428	7140	2820	50	224	236	104	44	37	37	42	20	47	2015	1924	441	22	146	146	147	54	36	0.1	0.112	0.107	0.101	1.793	2056	1977	-3.321	187	1869	199	1778	18917	153930	0	0	0
1	87	3	unmapped	UPB_198938	7215	2820	50	94	96	55	57	36	36	41	19	46	688	712	185	25	141	141	152	58	38	0.106	0.105	0.109	0.083	3.247	605	631	-3.237	58	547	60	571	7702	56993	0	0	0
1	88	3	unmapped	UPB_190031	7290	2820	50	159	169	79	46	36	36	41	18	43	758	1517	7252	478	141	141	156	69	44	0.199	0.097	0.188	0.196	2.492	740	1509	-2.327	123	617	133	1376	13498	121338	0	0	0
1	89	3	unmapped	UPB_025646	7360	2820	50	172	177	75	42	38	38	43	22	51	800	846	398	47	149	149	157	68	43	0.206	0.199	0.203	0.208	2.135	785	836	-2.28	134	651	139	697	14151	67717	0	0	0
1	90	3	unmapped	UPB_004841	7435	2820	50	465	468	155	33	38	38	45	24	53	862	866	294	33	151	151	156	67	42	0.601	0.601	0.591	0.615	1.659	1138	1145	-0.736	427	711	430	715	37425	69243	0	0	0
1	91	3	unmapped	UPB_172430	7510	2820	50	440	426	148	34	39	39	47	21	44	635	642	227	35	144	144	150	58	38	0.817	0.777	0.737	0.788	1.731	892	885	-0.292	401	491	387	498	34115	51354	0	0	0
1	92	3	unmapped	UPB_126310	7580	2820	45	216	226	86	38	39	39	47	24	51	737	720	163	22	146	146	160	83	51	0.299	0.326	0.328	0.303	1.883	768	761	-1.739	177	591	187	574	11757	37456	0	0	0
1	93	3	unmapped	UPB_077764	7655	2820	50	86	93	51	54	36	36	43	24	55	989	996	384	38	152	152	174	106	60	0.06	0.068	0.072	0.059	2.944	887	901	-4.065	50	837	57	844	7414	79672	0	0	0
1	94	3	unmapped	UPB_057055	7725	2820	50	234	248	130	52	38	38	44	23	52	1287	1287	398	30	149	149	162	68	41	0.172	0.185	0.183	0.166	2.046	1334	1348	-2.538	196	1138	210	1138	19832	102989	0	0	0
1	95	3	unmapped	UPB_008593	7800	2820	45	97	106	55	51	39	39	47	27	57	921	947	177	18	168	168	187	126	67	0.077	0.086	0.079	0.074	2.553	811	846	-3.699	58	753	67	779	5500	49232	0	0	0
1	96	3	unmapped	UPB_017205	7875	2820	50	369	378	151	39	36	36	42	22	52	1069	1000	350	35	185	185	204	123	60	0.377	0.42	0.402	0.431	1.636	1217	1157	-1.409	333	884	342	815	30221	80007	0	0	0
1	97	3	unmapped	UPB_081342	7945	2820	45	387	382	151	39	36	36	45	25	55	985	1010	229	22	182	182	183	68	37	0.437	0.418	0.395	0.388	1.777	1154	1174	-1.194	351	803	346	828	19865	52503	0	0	0
1	98	3	unmapped	UPB_004053	8020	2820	50	169	180	88	48	38	38	44	23	52	724	690	255	36	157	157	168	80	47	0.231	0.266	0.278	0.246	2.213	698	675	-2.114	131	567	142	533	14438	55174	0	0	0
1	99	3	unmapped	UPB_117242	8095	2820	50	363	348	151	43	41	41	49	27	55	834	849	236	27	140	140	156	86	55	0.464	0.433	0.427	0.389	1.947	1016	1016	-1.108	322	694	307	709	27879	67956	0	0	0
1	100	3	unmapped	UPB_049689	8170	2820	50	101	101	53	52	42	42	51	27	52	951	916	260	28	145	145	161	95	59	0.073	0.077	0.093	0.069	2.996	865	830	-3.772	59	806	59	771	8096	73307	0	0	0
1	101	3	unmapped	UPB_189312	8240	2820	50	136	144	66	45	37	37	43	24	55	970	967	245	25	154	154	152	51	33	0.121	0.132	0.131	0.114	2.078	915	920	-3.043	99	816	107	813	11530	77362	0	0	0
1	102	3	unmapped	UPB_167761	8315	2820	50	281	286	118	41	43	43	50	29	58	608	599	193	32	152	152	149	52	34	0.522	0.544	0.588	0.521	1.881	694	690	-0.938	238	456	243	447	22848	47908	0	0	0
1	103	3	unmapped	UPB_089889	8390	2820	50	313	311	117	37	39	39	46	23	50	474	475	170	35	152	152	153	54	35	0.851	0.842	0.857	0.904	2.085	596	595	-0.233	274	322	272	323	24912	38020	0	0	0
1	104	3	unmapped	UPB_209523	8460	2820	50	160	173	87	50	37	37	44	25	56	1195	1229	328	26	149	149	153	56	36	0.118	0.126	0.115	0.11	2.15	1169	1216	-3.088	123	1046	136	1080	13878	98328	0	0	0
1	105	3	unmapped	UPB_221204	8535	2820	50	146	149	78	52	38	38	44	25	56	844	834	267	32	152	152	159	57	35	0.156	0.163	0.172	0.142	2.335	800	793	-2.68	108	692	111	682	11950	66699	0	0	0
1	106	3	unmapped	UPB_188062	8605	2815	45	272	274	116	42	43	43	49	26	53	708	702	184	26	150	150	165	77	46	0.41	0.418	0.385	0.385	1.862	787	783	-1.285	229	558	231	552	14222	36514	0	0	0
1	107	3	unmapped	UPB_122243	8680	2820	50	370	381	131	34	42	42	47	24	51	751	743	306	41	148	148	161	78	48	0.544	0.57	0.549	0.664	2.514	931	934	-0.878	328	603	339	595	30515	59455	0	0	0
1	108	3	unmapped	UPB_203639	8755	2820	50	125	135	67	49	40	40	45	22	48	1680	1702	350	20	133	133	142	65	45	0.055	0.061	0.06	0.056	2.019	1632	1664	-4.186	85	1547	95	1569	10770	136190	0	0	0
1	109	3	NC2_00089003	NC2_00089003	8825	2820	50	38	44	20	45	40	40	47	22	46	1425	1344	459	34	132	132	144	58	40	-0.002	0.003	0.014	0.013	5.078	1291	1216	Error	-2	1293	4	1212	3541	107481	0	0	0
1	110	3	unmapped	UPB_043861	8900	2820	45	183	195	92	47	37	37	45	23	51	719	716	163	22	141	141	148	58	39	0.253	0.275	0.257	0.224	2.352	724	733	-1.985	146	578	158	575	10121	37224	0	0	0
1	111	3	unmapped	UPB_165677	8975	2820	50	158	162	80	49	37	37	44	22	50	1247	1177	426	36	144	144	154	70	45	0.11	0.121	0.116	0.119	2.333	1224	1158	-3.188	121	1103	125	1033	12931	94176	0	0	0
1	112	3	unmapped	UPB_125538	9045	2820	45	370	381	124	32	39	39	46	24	52	768	773	205	26	138	138	144	65	45	0.525	0.539	0.519	0.525	1.721	961	977	-0.929	331	630	342	635	19820	40180	0	0	0
1	113	3	unmapped	UPB_079208	9120	2820	50	69	76	42	55	40	40	47	25	53	1936	1834	481	26	135	135	176	375	213	0.016	0.021	0.027	0.02	2.757	1830	1735	-5.957	29	1801	36	1699	6089	146759	0	0	0
1	114	3	unmapped	UPB_226029	9195	2820	50	573	549	186	33	39	39	49	26	53	625	622	170	27	138	138	180	430	238	1.097	1.054	1.031	1.065	1.73	1021	994	0.133	534	487	510	484	43941	49764	0	0	0
1	115	3	unmapped	UPB_059255	9270	2820	50	100	100	56	56	39	39	45	22	48	867	915	395	43	146	146	140	54	38	0.085	0.079	0.094	0.088	2.426	782	830	-3.563	61	721	61	769	8012	73232	0	0	0
1	116	3	unmapped	UPB_008440	9340	2820	50	149	170	86	50	37	37	42	20	47	863	834	351	42	135	135	137	52	37	0.154	0.19	0.19	0.185	2.359	840	832	-2.7	112	728	133	699	13569	66705	0	0	0
1	117	3	unmapped	UPB_201658	9415	2820	50	191	209	96	45	41	41	51	28	54	1516	1476	336	22	123	123	131	50	38	0.108	0.124	0.115	0.107	2.139	1543	1521	-3.215	150	1393	168	1353	16721	118096	0	0	0
1	118	3	unmapped	UPB_233063	9490	2820	50	101	115	60	52	42	42	49	26	53	1086	1037	435	41	122	122	251	1328	529	0.061	0.08	0.078	0.076	2.413	1023	988	-4.03	59	964	73	915	9219	82923	0	0	0
1	119	3	NegativeControl	(-)3xSLv1	9565	2820	45	39	45	20	44	40	40	42	15	35	1223	1206	261	21	123	123	127	63	49	-0.001	0.005	0.013	0.011	3.196	1099	1088	Error	-1	1100	5	1083	2315	62723	0	0	0
1	120	3	unmapped	UPB_081740	9635	2820	50	111	136	86	63	37	37	40	13	32	857	871	362	41	127	127	136	76	55	0.101	0.133	0.135	0.133	2.481	804	843	-3.302	74	730	99	744	10846	69681	0	0	0
1	121	3	unmapped	UPB_013821	9710	2820	45	90	96	57	59	37	37	42	17	40	503	608	516	84	128	128	134	56	41	0.141	0.123	0.162	0.152	2.931	428	539	-2.823	53	375	59	480	4977	31600	0	0	0
1	122	3	unmapped	UPB_019501	9780	2820	50	246	278	120	43	40	40	46	20	43	596	639	206	32	127	127	130	62	47	0.439	0.465	0.456	0.437	1.854	675	750	-1.187	206	469	238	512	22249	51141	0	0	0
1	123	3		NA	9850	2815	65	40	45	21	46	41	41	47	23	48	140	144	55	38	122	122	135	81	60	-0.056	0.182	0.391	0.354	4.657	17	26	Error	-1	18	4	22	5387	17325	-50	0	0
1	124	3	unmapped	UPB_010438	9930	2820	50	86	94	45	47	40	40	45	23	51	563	566	242	42	141	141	147	79	53	0.109	0.127	0.171	0.139	2.535	468	479	-3.198	46	422	54	425	7518	45300	0	0	0
1	125	3	unmapped	UPB_121118	10000	2820	50	100	109	55	50	41	41	52	27	51	1327	1409	462	32	152	152	153	60	39	0.05	0.054	0.046	0.048	2.375	1234	1325	-4.316	59	1175	68	1257	8701	112708	0	0	0
1	126	3	unmapped	UPB_176801	10075	2820	50	188	184	76	41	44	44	51	25	49	1333	1377	607	44	129	129	135	59	43	0.12	0.112	0.111	0.106	2.49	1348	1388	-3.064	144	1204	140	1248	14701	110128	0	0	0
1	127	3	unmapped	UPB_027583	10145	2820	45	124	133	66	49	43	43	49	23	46	731	858	696	81	135	135	147	69	46	0.136	0.124	0.14	0.109	3.085	677	813	-2.879	81	596	90	723	6890	44594	0	0	0
1	128	3	unmapped	UPB_053897	10220	2820	45	79	81	40	49	42	42	47	23	48	985	994	242	24	137	137	146	67	45	0.044	0.046	0.048	0.042	2.756	885	896	-4.518	37	848	39	857	4232	51671	0	0	0
1	129	3	unmapped	UPB_154523	10295	2820	50	97	111	62	55	38	38	44	22	50	691	712	290	40	134	134	142	59	41	0.106	0.126	0.109	0.111	2.44	616	651	-3.239	59	557	73	578	8919	56955	0	0	0
1	130	3	unmapped	UPB_161174	10370	2820	50	164	180	107	59	39	39	46	25	54	925	895	283	31	143	143	153	59	38	0.16	0.188	0.187	0.161	2.499	907	893	-2.645	125	782	141	752	14412	71591	0	0	0
1	131	3	unmapped	UPB_218579	10440	2820	50	136	150	72	48	40	40	47	25	53	541	553	145	26	150	150	156	53	33	0.246	0.273	0.25	0.227	2.401	487	513	-2.026	96	391	110	403	11963	44236	0	0	0
1	132	3	unmapped	UPB_108498	10515	2820	50	143	147	68	46	42	42	47	20	42	1560	1529	533	34	141	141	143	59	41	0.071	0.076	0.083	0.073	2.504	1520	1493	-3.812	101	1419	105	1388	11768	122347	0	0	0
1	133	3	unmapped	UPB_077878	10590	2820	50	61	65	29	44	42	42	45	19	42	937	979	358	36	130	130	138	87	63	0.024	0.027	0.034	0.03	2.647	826	872	-5.408	19	807	23	849	5223	78303	0	0	0
1	134	3	unmapped	UPB_187421	10660	2820	50	448	463	166	35	47	47	55	28	50	873	891	259	29	130	130	135	54	40	0.54	0.547	0.552	0.535	1.632	1144	1177	-0.89	401	743	416	761	37040	71243	0	0	0
1	135	3	unmapped	UPB_219492	10735	2820	50	60	70	44	62	43	43	51	27	52	863	912	344	37	127	127	139	82	58	0.023	0.034	0.046	0.049	2.491	753	812	-5.436	17	736	27	785	5620	72925	0	0	0
1	136	3	unmapped	UPB_080557	10810	2820	45	111	118	70	59	39	39	44	18	40	741	749	213	28	130	130	140	57	40	0.118	0.128	0.134	0.102	2.85	683	698	-3.085	72	611	79	619	6137	38949	0	0	0
1	137	3	unmapped	UPB_016070	10880	2820	50	100	115	68	59	38	38	43	19	44	708	720	283	39	138	138	149	64	42	0.109	0.132	0.133	0.115	2.782	632	659	-3.201	62	570	77	582	9206	57609	0	0	0
1	138	3	unmapped	UPB_206055	10955	2820	50	61	67	34	50	40	40	45	19	42	783	823	463	56	140	140	150	68	45	0.033	0.04	0.045	0.041	2.674	664	710	-4.936	21	643	27	683	5358	65867	0	0	0
1	139	3	unmapped	UPB_092223	11030	2820	45	210	215	91	42	41	41	47	23	48	581	578	143	24	133	133	144	63	43	0.377	0.391	0.33	0.349	2.007	617	619	-1.406	169	448	174	445	11197	30064	0	0	0
1	140	3	unmapped	UPB_174970	11100	2820	45	123	134	65	48	40	40	45	23	51	1112	1109	289	26	145	145	145	56	38	0.086	0.098	0.092	0.078	2.975	1050	1058	-3.542	83	967	94	964	6950	57683	0	0	0
1	141	3	unmapped	UPB_184650	11175	2825	50	80	86	48	55	42	42	45	22	48	747	696	306	43	146	146	154	59	38	0.063	0.08	0.082	0.088	2.936	639	594	-3.983	38	601	44	550	6899	55703	0	0	0
1	142	3	unmapped	UPB_085617	11245	2820	45	195	194	79	40	41	41	46	22	47	790	812	210	25	139	139	146	57	39	0.237	0.227	0.203	0.198	2.262	805	826	-2.08	154	651	153	673	10095	42248	0	0	0
1	143	3	unmapped	UPB_022623	11320	2820	50	93	100	43	43	43	43	49	22	44	1677	1528	551	36	137	137	150	84	56	0.032	0.041	0.035	0.035	2.543	1590	1448	-4.945	50	1540	57	1391	7977	122224	0	0	0
1	144	3	unmapped	UPB_165843	11395	2820	50	155	164	82	50	40	40	45	18	40	762	793	300	37	150	150	155	82	52	0.188	0.193	0.169	0.177	2.311	727	767	-2.412	115	612	124	643	13148	63440	0	0	0
1	145	3	unmapped	UPB_004428	11465	2820	45	97	99	52	52	38	38	43	20	46	1925	1931	410	21	145	145	145	44	30	0.033	0.034	0.037	0.027	3.461	1839	1847	-4.915	59	1780	61	1786	5125	100416	0	0	0
1	146	3	unmapped	UPB_013827	11540	2825	45	91	109	63	57	40	40	44	22	50	814	797	251	31	149	149	154	54	35	0.077	0.106	0.1	0.087	2.784	716	717	-3.705	51	665	69	648	5657	41450	0	0	0
1	147	3	unmapped	UPB_045501	11615	2820	50	86	99	51	51	42	42	45	20	44	1201	1149	464	40	148	148	160	82	51	0.042	0.057	0.053	0.05	2.611	1097	1058	-4.581	44	1053	57	1001	7934	91922	0	0	0
1	148	3	unmapped	UPB_230394	11685	2820	45	141	145	66	45	40	40	43	19	44	690	657	167	25	143	143	157	76	48	0.185	0.204	0.208	0.181	2.267	648	619	-2.437	101	547	105	514	7546	34189	0	0	0
1	149	3	unmapped	UPB_054500	11760	2820	45	88	97	48	49	39	39	43	19	44	713	723	231	31	166	166	177	124	70	0.09	0.104	0.096	0.091	2.877	596	615	-3.481	49	547	58	557	5040	37589	0	0	0
1	150	3	unmapped	UPB_036750	11835	2820	50	64	71	41	57	40	40	44	20	45	2071	1991	774	38	185	185	187	65	34	0.013	0.017	0.022	0.02	2.622	1910	1837	-6.296	24	1886	31	1806	5713	159259	0	0	0
1	151	3	unmapped	UPB_008805	11910	2820	45	67	74	43	58	37	37	43	21	48	704	697	183	26	168	168	176	87	49	0.056	0.07	0.072	0.061	2.585	566	566	-4.159	30	536	37	529	3826	36249	0	0	0
1	152	3	unmapped	UPB_100428	11980	2820	50	188	195	76	38	38	38	42	19	45	714	717	305	42	149	149	156	59	37	0.265	0.276	0.275	0.337	3.486	715	725	-1.913	150	565	157	568	15587	57367	0	0	0
1	153	3	unmapped	UPB_150722	12055	2820	50	58	67	39	58	39	39	43	17	39	1599	1628	515	31	159	159	165	69	41	0.013	0.019	0.025	0.016	3.354	1459	1497	-6.244	19	1440	28	1469	5348	130202	0	0	0
1	154	3	unmapped	UPB_072078	12125	2820	45	236	232	82	35	39	39	43	17	39	1037	999	301	30	164	164	172	76	44	0.226	0.231	0.246	0.238	1.968	1070	1028	-2.148	197	873	193	835	12084	51923	0	0	0
1	155	3	unmapped	UPB_167399	12200	2820	50	77	83	40	48	43	43	50	24	48	2296	2344	470	20	157	157	172	67	38	0.016	0.018	0.02	0.015	2.616	2173	2227	-5.975	34	2139	40	2187	6664	187494	0	0	0
1	156	3	unmapped	UPB_223334	12275	2820	50	137	145	73	50	42	42	50	24	48	553	557	160	28	165	165	175	62	35	0.245	0.263	0.258	0.239	2.435	483	495	-2.03	95	388	103	392	11587	44528	0	0	0
1	157	3	unmapped	UPB_107353	12350	2825	50	61	72	46	63	38	38	44	22	50	567	619	264	42	156	156	163	61	37	0.056	0.073	0.096	0.067	4.222	434	497	-4.159	23	411	34	463	5735	49515	0	0	0
1	158	3	unmapped	UPB_032956	12420	2820	50	118	124	60	48	40	40	48	22	45	1203	1216	480	39	171	171	176	71	40	0.076	0.08	0.075	0.072	2.873	1110	1129	-3.726	78	1032	84	1045	9928	97267	0	0	0
1	159	3	unmapped	UPB_221928	12495	2820	50	62	68	35	51	41	41	46	21	45	1760	1642	577	35	161	161	174	67	38	0.013	0.018	0.024	0.019	2.623	1620	1508	-6.251	21	1599	27	1481	5400	131326	0	0	0
1	160	3	unmapped	UPB_191144	12570	2820	50	48	53	27	50	38	38	42	19	45	998	1051	390	37	151	151	168	77	45	0.012	0.017	0.029	0.024	2.587	857	915	-6.404	10	847	15	900	4268	84058	0	0	0
1	161	3	unmapped	UPB_156517	12640	2820	50	73	77	40	51	40	40	44	21	47	2199	2296	633	27	165	165	171	66	38	0.016	0.017	0.019	0.015	2.987	2067	2168	-5.946	33	2034	37	2131	6194	183686	0	0	0
1	162	3	unmapped	UPB_016073	12715	2820	45	62	65	30	46	40	40	45	20	44	1069	1070	281	26	167	167	173	60	34	0.024	0.028	0.04	0.029	2.512	924	928	-5.358	22	902	25	903	3386	55647	0	0	0
1	163	3	unmapped	UPB_096383	12785	2820	45	95	101	64	63	38	38	43	19	44	1677	1688	449	26	163	163	166	63	37	0.038	0.041	0.049	0.033	3.907	1571	1588	-4.731	57	1514	63	1525	5271	87760	0	0	0
1	164	3	unmapped	UPB_140313	12860	2820	45	78	92	59	64	39	39	44	19	43	759	772	218	28	165	165	169	59	34	0.066	0.087	0.093	0.077	3.935	633	660	-3.929	39	594	53	607	4775	40167	0	0	0
1	165	3	unmapped	UPB_232334	12935	2820	50	46	53	31	58	38	38	42	17	40	1571	1575	478	30	171	171	182	61	33	0.006	0.011	0.014	0.013	3.175	1408	1419	-7.451	8	1400	15	1404	4210	126025	0	0	0
1	166	3	unmapped	UPB_154976	13010	2820	40	56	63	32	50	38	38	42	18	42	744	723	220	30	169	169	176	67	38	0.031	0.045	0.046	0.046	3.461	593	579	-4.997	18	575	25	554	3256	37607	0	0	0
1	167	3	unmapped	UPB_051763	13080	2820	40	68	79	42	53	37	37	42	17	40	738	749	241	32	169	169	175	69	39	0.054	0.072	0.101	0.083	3.048	600	622	-4.198	31	569	42	580	4084	38945	0	0	0
1	168	3	unmapped	UPB_017729	13155	2820	50	92	107	65	60	38	38	41	16	39	2166	2159	420	19	160	160	172	68	39	0.027	0.035	0.031	0.031	2.298	2060	2068	-5.215	54	2006	69	1999	8568	172728	0	0	0
1	169	3	unmapped	UPB_133993	13225	2820	45	100	101	49	48	37	37	41	18	43	1073	1088	278	25	164	164	171	68	39	0.069	0.069	0.074	0.061	2.352	972	988	-3.851	63	909	64	924	5237	56577	0	0	0
1	170	3	unmapped	UPB_106812	13300	2820	50	69	82	49	59	36	36	41	20	48	1445	1464	640	43	165	165	170	64	37	0.026	0.035	0.032	0.026	3.967	1313	1345	-5.278	33	1280	46	1299	6555	117119	0	0	0
1	171	3	unmapped	UPB_194753	13375	2820	45	58	61	29	47	37	37	40	16	40	1044	1028	222	21	157	157	175	117	66	0.024	0.028	0.031	0.025	3.023	908	895	-5.4	21	887	24	871	3147	53469	0	0	0
1	172	3	unmapped	UPB_185206	13445	2820	50	107	118	60	50	37	37	42	22	52	1257	1319	533	40	164	164	178	114	64	0.064	0.07	0.07	0.062	2.749	1163	1236	-3.965	70	1093	81	1155	9467	105555	0	0	0
1	173	3	unmapped	UPB_222268	13520	2820	50	74	78	40	51	38	38	44	22	50	1130	1115	331	29	172	172	175	64	36	0.038	0.042	0.047	0.041	2.563	994	983	-4.734	36	958	40	943	6253	89201	0	0	0
1	174	3	unmapped	UPB_056361	13595	2820	40	52	53	28	52	38	38	42	21	50	1116	1118	269	24	166	166	170	63	37	0.015	0.016	0.03	0.023	3.166	964	967	-6.084	14	950	15	952	2754	58144	0	0	0
1	175	3	NC2_00093385	NC2_00093385	13665	2820	50	36	41	20	48	37	37	41	19	46	964	969	372	38	161	161	167	65	38	-0.001	0.005	0.016	0.014	2.825	802	812	Error	-1	803	4	808	3314	77520	0	0	0
1	176	3	unmapped	UPB_016979	13740	2820	50	101	111	56	50	41	41	45	21	46	2072	2097	521	24	145	145	158	65	41	0.031	0.036	0.031	0.029	2.902	1987	2022	-5.005	60	1927	70	1952	8872	167767	0	0	0
1	177	3	unmapped	UPB_231771	13815	2820	50	37	42	20	47	40	40	45	23	51	1738	1647	355	21	146	146	157	65	41	-0.002	0.001	0.008	0.007	3.315	1589	1503	Error	-3	1592	2	1501	3387	131792	0	0	0
1	178	3	unmapped	UPB_038966	13890	2825	50	52	65	34	52	35	35	39	18	46	741	725	317	43	157	157	163	54	33	0.029	0.053	0.052	0.055	3.359	601	598	-5.102	17	584	30	568	5167	58034	0	0	0
1	179	3	unmapped	UPB_123077	13960	2820	45	98	97	49	50	36	36	41	18	43	646	730	415	56	150	150	164	77	46	0.125	0.105	0.108	0.094	3.094	558	641	-3	62	496	61	580	5038	37953	0	0	0
1	180	3	unmapped	UPB_011216	14035	2820	45	56	65	33	50	37	37	41	18	43	2014	1928	323	16	157	157	157	59	37	0.01	0.016	0.017	0.015	2.878	1876	1799	-6.611	19	1857	28	1771	3405	100234	0	0	0
1	181	3	unmapped	UPB_038618	14110	2820	45	60	69	35	50	38	38	42	17	40	1060	1021	274	26	162	162	166	76	45	0.024	0.036	0.032	0.029	3.079	920	890	-5.351	22	898	31	859	3563	53076	0	0	0
1	182	3	unmapped	UPB_197255	14180	2820	50	45	51	30	58	35	35	41	19	46	1163	1181	444	37	165	165	178	81	45	0.01	0.016	0.021	0.018	3.571	1008	1032	-6.641	10	998	16	1016	4107	94441	0	0	0
1	183	3	unmapped	UPB_034888	14255	2820	40	69	73	39	53	36	36	42	20	47	966	924	226	24	166	166	170	70	41	0.041	0.049	0.046	0.051	2.4	833	795	-4.599	33	800	37	758	3814	48038	0	0	0
1	184	3	unmapped	UPB_080561	14325	2825	45	52	60	36	60	38	38	42	18	42	813	784	246	31	166	166	169	64	37	0.022	0.036	0.047	0.04	3.387	661	640	-5.53	14	647	22	618	3140	40755	0	0	0
1	185	3		NA	14400	2815	65	36	40	19	47	37	37	41	18	43	164	166	66	39	166	166	178	87	48	0.5	100000	0.2	0.212	3.605	-3	3	-1	-1	-2	3	0	4787	19938	-50	0	0
1	186	3	unmapped	UPB_204458	14475	2820	50	58	59	30	50	37	37	43	25	58	1055	1039	343	33	166	166	172	74	43	0.024	0.025	0.032	0.031	2.887	910	895	-5.404	21	889	22	873	4700	83119	0	0	0
1	187	3	unmapped	UPB_024526	14545	2825	45	247	243	101	41	39	39	47	28	59	1936	1873	568	30	173	173	177	75	42	0.118	0.12	0.121	0.109	2.168	1971	1904	-3.083	208	1763	204	1700	12658	97391	0	0	0
1	188	3	unmapped	UPB_069687	14620	2820	45	202	206	82	39	42	42	47	25	53	802	788	192	24	169	169	177	66	37	0.253	0.265	0.248	0.244	2.053	793	783	-1.984	160	633	164	619	10697	40976	0	0	0
1	189	3	unmapped	UPB_014368	14695	2820	45	66	76	45	59	38	38	42	19	45	1776	1693	339	20	173	173	180	75	41	0.017	0.025	0.03	0.021	3.569	1631	1558	-5.839	28	1603	38	1520	3975	88031	0	0	0
1	190	3	unmapped	UPB_182233	14770	2820	55	43	57	35	61	37	37	42	20	47	1470	1515	512	33	165	165	181	87	48	0.005	0.015	0.019	0.015	3.795	1311	1370	-7.765	6	1305	20	1350	4524	121198	0	0	0
1	191	3	unmapped	UPB_072049	14840	2820	45	114	113	47	41	37	37	41	19	46	951	926	279	30	180	180	192	72	37	0.1	0.102	0.093	0.098	2.276	848	822	-3.324	77	771	76	746	5858	48169	0	0	0
1	192	3	unmapped	UPB_178199	14915	2825	45	71	86	44	51	35	35	40	19	47	1052	1014	273	26	180	180	188	77	40	0.041	0.061	0.053	0.049	2.817	908	885	-4.598	36	872	51	834	4478	52748	0	0	0
1	193	3	unmapped	UPB_225316	14990	2820	55	141	154	88	57	35	35	42	23	54	2246	2184	636	29	171	171	178	65	36	0.051	0.059	0.052	0.041	3.35	2181	2132	-4.291	106	2075	119	2013	12317	174711	0	0	0
1	194	3	unmapped	UPB_177839	15060	2825	45	172	178	63	35	36	36	42	21	50	819	835	289	34	174	174	180	62	34	0.211	0.215	0.217	0.213	2.03	781	803	-2.246	136	645	142	661	9236	43412	0	0	0
1	195	3	unmapped	UPB_153865	15135	2820	45	75	85	47	55	36	36	41	20	48	1062	1039	266	25	180	180	184	67	36	0.044	0.057	0.059	0.054	2.551	921	908	-4.499	39	882	49	859	4410	54016	0	0	0
1	196	3	unmapped	UPB_184367	15205	2825	50	91	102	60	58	36	36	41	19	46	1041	1058	470	44	190	190	194	69	35	0.065	0.076	0.087	0.077	2.739	906	934	-3.952	55	851	66	868	8141	84660	0	0	0
1	197	3	unmapped	UPB_119428	15280	2820	50	81	86	47	54	36	36	39	16	41	1253	1283	436	33	177	177	185	70	37	0.042	0.045	0.039	0.036	3.681	1121	1156	-4.58	45	1076	50	1106	6915	102622	0	0	0
1	198	3	unmapped	UPB_069284	15355	2820	50	129	128	63	49	38	38	43	18	41	1624	1568	503	32	172	172	178	68	38	0.063	0.064	0.06	0.056	2.859	1543	1486	-3.996	91	1452	90	1396	10268	125444	0	0	0
1	199	3	unmapped	UPB_184284	15425	2820	45	70	72	37	51	38	38	44	20	45	1051	1040	238	22	173	173	185	74	40	0.036	0.039	0.043	0.038	2.822	910	901	-4.778	32	878	34	867	3748	54087	0	0	0
1	200	3	unmapped	UPB_120359	15500	2820	50	96	99	54	54	38	38	43	22	51	758	798	354	44	171	171	174	68	39	0.099	0.097	0.093	0.094	3.806	645	688	-3.339	58	587	61	627	7904	63825	0	0	0
1	201	3	unmapped	UPB_046734	15575	2820	50	55	59	35	59	38	38	44	23	52	1604	1624	485	29	168	168	167	63	37	0.012	0.014	0.02	0.017	2.877	1453	1477	-6.4	17	1436	21	1456	4708	129940	0	0	0
1	202	3	unmapped	UPB_153695	15645	2820	50	74	93	53	56	39	39	43	19	44	1532	1508	508	33	168	168	168	61	36	0.026	0.04	0.042	0.035	3	1399	1394	-5.284	35	1364	54	1340	7422	120636	0	0	0
1	203	3	unmapped	UPB_082024	15720	2820	45	57	60	31	51	37	37	42	18	42	1034	1048	248	23	190	190	217	151	69	0.024	0.027	0.039	0.036	3.241	864	881	-5.399	20	844	23	858	3140	54521	0	0	0
1	204	3	unmapped	UPB_190390	15795	2820	45	75	81	49	60	37	37	42	20	47	1292	1310	354	27	185	185	210	145	69	0.034	0.039	0.043	0.038	2.631	1145	1169	-4.865	38	1107	44	1125	4188	68095	0	0	0
1	205	3	unmapped	UPB_006237	15870	2820	45	122	137	46	33	37	37	42	20	47	964	967	256	26	167	167	171	67	39	0.107	0.125	0.122	0.116	1.845	882	900	-3.229	85	797	100	800	7100	50297	0	0	0
1	206	3	unmapped	UPB_177385	15940	2820	50	190	196	93	47	37	37	43	20	46	1992	1807	579	32	177	177	184	87	47	0.084	0.098	0.094	0.09	2.595	1968	1789	-3.568	153	1815	159	1630	15708	144553	0	0	0
1	207	3	unmapped	UPB_079326	16015	2820	50	53	59	32	54	36	36	41	19	46	2538	2427	567	23	166	166	176	84	47	0.007	0.01	0.011	0.009	3.039	2389	2284	-7.124	17	2372	23	2261	4682	194156	0	0	0
1	208	3	unmapped	UPB_084182	16090	2820	45	130	131	57	43	37	37	41	19	46	1900	1837	366	19	155	155	168	102	60	0.053	0.056	0.058	0.051	1.856	1838	1776	-4.23	93	1745	94	1682	6829	95536	0	0	0
1	209	3	unmapped	UPB_115466	16160	2820	50	89	100	52	52	36	36	41	19	46	863	900	361	40	167	167	178	114	64	0.076	0.087	0.099	0.082	3.035	749	797	-3.715	53	696	64	733	7962	71985	0	0	0
1	210	3		NA	16235	2815	65	38	42	17	40	36	36	41	19	46	155	156	53	33	155	155	167	74	44	100000	6	0.18	0.235	3.696	2	7	16.61	2	0	6	1	4988	18750	-50	0	0
1	211	3	unmapped	UPB_101809	16305	2820	55	86	94	49	52	37	37	43	20	46	2821	2746	543	19	156	156	168	74	44	0.018	0.022	0.021	0.019	2.418	2714	2647	-5.765	49	2665	57	2590	7509	219695	0	0	0
1	212	3	unmapped	UPB_143679	16380	2820	50	150	150	63	42	36	36	42	21	50	1446	1353	484	35	157	157	169	69	40	0.088	0.095	0.088	0.09	2.426	1403	1310	-3.499	114	1289	114	1196	11972	108242	0	0	0
1	213	3	unmapped	UPB_111733	16455	2820	50	168	176	79	44	38	38	42	20	47	1552	1574	575	36	163	163	176	79	44	0.094	0.098	0.093	0.092	2.254	1519	1549	-3.417	130	1389	138	1411	14094	125908	0	0	0
1	214	3	unmapped	UPB_127543	16525	2825	45	143	148	75	50	37	37	40	16	40	773	762	200	26	173	173	180	78	43	0.177	0.188	0.199	0.163	2.264	706	700	-2.501	106	600	111	589	7675	39622	0	0	0
1	215	3	unmapped	UPB_074913	16600	2820	50	64	73	42	57	37	37	42	20	47	1770	1674	525	31	173	173	186	103	55	0.017	0.024	0.028	0.024	3.189	1624	1537	-5.886	27	1597	36	1501	5871	133931	0	0	0
1	216	3	unmapped	UPB_090649	16675	2820	50	110	118	59	50	39	39	45	23	51	538	536	186	34	169	169	197	117	59	0.192	0.215	0.221	0.228	3.059	440	446	-2.378	71	369	79	367	9418	42896	0	0	0
1	217	3	unmapped	UPB_205533	16745	2820	45	137	151	74	49	40	40	45	22	48	880	876	194	22	195	195	209	117	55	0.142	0.163	0.161	0.137	2.408	782	792	-2.82	97	685	111	681	7826	45556	0	0	0
1	218	3	unmapped	UPB_213059	16820	2825	50	51	67	43	64	38	38	43	22	51	672	680	207	30	181	181	189	66	34	0.026	0.058	0.06	0.057	3.056	504	528	-5.239	13	491	29	499	5321	54406	0	0	0
1	219	3	unmapped	UPB_171953	16895	2825	50	157	173	88	50	37	37	43	22	51	635	631	198	31	172	172	172	62	36	0.259	0.296	0.316	0.26	2.615	583	595	-1.948	120	463	136	459	13817	50445	0	0	0
1	220	3	unmapped	UPB_145937	16965	2820	45	73	81	40	49	37	37	42	18	42	1248	1252	254	20	170	170	170	61	35	0.033	0.041	0.049	0.039	2.291	1114	1126	-4.904	36	1078	44	1082	4232	65112	0	0	0
1	221	3	unmapped	UPB_016082	17040	2820	50	92	92	47	51	37	37	43	22	51	1235	1186	430	36	177	177	187	107	57	0.052	0.055	0.06	0.054	3.255	1113	1064	-4.266	55	1058	55	1009	7395	94878	0	0	0
1	222	3	unmapped	UPB_129144	17115	2825	45	115	128	71	55	39	39	45	25	55	751	734	192	26	186	186	193	104	53	0.135	0.162	0.158	0.139	2.526	641	637	-2.894	76	565	89	548	6678	38156	0	0	0
1	223	3	unmapped	UPB_161268	17190	2820	45	177	191	96	50	41	41	96	341	355	791	766	184	24	207	207	1655	8460	511	0.233	0.268	0.242	0.22	3.294	720	709	-2.102	136	584	150	559	9947	39844	0	0	0
1	224	3	unmapped	UPB_148646	17260	2820	50	125	128	62	48	42	42	94	336	357	689	676	263	38	181	181	1593	8339	523	0.163	0.174	0.16	0.173	3.129	591	581	-2.614	83	508	86	495	10223	54049	0	0	0
1	225	3	unmapped	UPB_146543	17335	2820	50	87	101	48	47	40	40	44	20	45	1667	1686	536	31	162	162	174	104	59	0.031	0.04	0.04	0.033	2.662	1552	1585	-5.001	47	1505	61	1524	8101	134892	0	0	0
1	226	3		NA	17405	2815	65	37	44	20	45	37	37	44	21	47	158	160	61	38	167	167	176	96	54	0	-1	0.222	0.291	4.399	-9	0	Error	0	-9	7	-7	5227	19219	-50	0	0
1	227	3	unmapped	UPB_025699	17480	2820	50	129	130	56	43	36	36	42	20	47	960	998	356	35	180	180	182	56	30	0.119	0.115	0.119	0.109	2.498	873	912	-3.068	93	780	94	818	10411	79855	0	0	0
1	228	3	unmapped	UPB_172177	17550	2820	45	140	156	85	54	36	36	42	19	45	848	811	223	27	154	154	158	61	38	0.15	0.183	0.154	0.155	2.34	798	777	-2.738	104	694	120	657	8090	42157	0	0	0
1	229	3	unmapped	UPB_029095	17625	2825	50	117	125	77	61	39	39	45	21	46	742	744	266	35	143	143	155	60	38	0.13	0.143	0.14	0.125	2.696	677	687	-2.941	78	599	86	601	9998	59488	0	0	0
1	230	3	unmapped	UPB_160264	17700	2820	45	106	116	57	49	38	38	46	22	47	1289	1257	284	22	145	145	153	53	34	0.059	0.07	0.066	0.064	2.058	1212	1190	-4.072	68	1144	78	1112	6023	65371	0	0	0
1	231	3	unmapped	UPB_168864	17775	2820	50	232	231	95	41	36	36	42	21	50	479	469	156	33	154	154	158	64	40	0.603	0.619	0.676	0.611	2.273	521	510	-0.73	196	325	195	315	18486	37528	0	0	0
1	232	3	unmapped	UPB_174179	17845	2820	50	356	353	123	34	37	37	44	27	61	641	616	200	32	143	143	146	65	44	0.641	0.668	0.694	0.699	1.902	817	789	-0.643	319	498	316	473	28203	49248	0	0	0
1	233	3	unmapped	UPB_092649	17920	2825	50	240	232	118	50	38	38	46	26	56	626	622	192	30	151	151	156	67	42	0.425	0.412	0.431	0.359	2.422	677	665	-1.234	202	475	194	471	18539	49760	0	0	0
1	234	3	unmapped	UPB_092397	17995	2825	45	239	241	88	36	40	40	47	22	46	666	695	181	26	151	151	161	74	45	0.386	0.369	0.393	0.332	2.421	714	745	-1.372	199	515	201	544	12527	36161	0	0	0
1	235	3	unmapped	UPB_210191	18065	2825	55	69	82	47	57	40	40	48	26	54	5336	5264	1106	21	149	149	155	64	41	0.006	0.008	0.008	0.007	2.689	5216	5157	-7.483	29	5187	42	5115	6533	421098	0	0	0
1	236	3	unmapped	UPB_213952	18140	2820	50	293	297	131	44	37	37	48	28	58	545	560	176	31	155	155	163	98	60	0.656	0.642	0.633	0.623	2.016	646	665	-0.607	256	390	260	405	23789	44824	0	0	0
1	237	3	unmapped	UPB_199869	18215	2825	50	183	182	85	46	40	40	47	26	55	978	1016	249	24	166	166	183	125	68	0.176	0.167	0.152	0.145	2.361	955	992	-2.505	143	812	142	850	14540	81310	0	0	0
1	238	3	unmapped	UPB_199057	18290	2825	50	95	101	58	57	37	37	45	25	55	694	686	199	29	156	156	168	104	61	0.108	0.121	0.147	0.102	2.913	596	594	-3.213	58	538	64	530	8051	54857	0	0	0
1	239	3	unmapped	UPB_158571	18360	2825	50	124	131	65	49	36	36	40	19	47	756	773	385	49	147	147	153	62	40	0.144	0.152	0.166	0.148	2.53	697	721	-2.791	88	609	95	626	10504	61850	0	0	0
1	240	3	unmapped	UPB_160910	18435	2820	50	353	345	105	30	37	37	45	23	51	695	659	256	38	145	145	151	58	38	0.575	0.599	0.55	0.664	2.159	866	822	-0.8	316	550	308	514	27603	52693	0	0	0
1	241	3	unmapped	UPB_088343	18505	2825	45	169	163	73	44	37	37	45	26	57	934	959	202	21	147	147	155	69	44	0.168	0.155	0.166	0.146	2.06	919	938	-2.576	132	787	126	812	8494	49843	0	0	0
1	242	3	unmapped	UPB_137537	18580	2825	50	331	308	132	42	35	35	40	20	50	1061	1023	320	31	157	157	163	72	44	0.327	0.315	0.312	0.294	1.892	1200	1139	-1.611	296	904	273	866	24663	81857	0	0	0
1	243	3	unmapped	UPB_049677	18655	2825	50	183	181	90	49	35	35	41	21	51	956	974	312	32	161	161	166	72	43	0.186	0.18	0.177	0.16	2.17	943	959	-2.425	148	795	146	813	14500	77901	0	0	0
1	244	3	unmapped	UPB_196694	18725	2825	45	157	157	65	41	34	34	40	20	50	552	547	130	23	146	146	157	71	45	0.303	0.307	0.285	0.268	2.198	529	524	-1.723	123	406	123	401	8159	28460	0	0	0
1	245	3	unmapped	UPB_104078	18800	2820	55	207	202	84	41	36	36	43	23	53	651	641	169	26	154	154	162	78	48	0.344	0.341	0.343	0.298	2.493	668	653	-1.539	171	497	166	487	16178	51307	0	0	0
1	246	3	unmapped	UPB_202625	18875	2820	50	375	356	134	37	38	38	49	27	55	705	701	266	37	149	149	159	71	44	0.606	0.576	0.522	0.61	2.448	893	870	-0.722	337	556	318	552	28468	56079	0	0	0
1	247	3	unmapped	UPB_211404	18945	2825	55	183	194	92	47	37	37	47	26	55	628	634	182	28	160	160	164	59	35	0.312	0.331	0.321	0.309	2.297	614	631	-1.681	146	468	157	474	15485	50736	0	0	0
1	248	3	unmapped	UPB_016376	19020	2820	50	188	193	73	37	36	36	44	25	56	1243	1168	386	33	157	157	160	60	37	0.14	0.155	0.143	0.163	2.229	1238	1168	-2.837	152	1086	157	1011	15449	93460	0	0	0
1	249	3	unmapped	UPB_148967	19090	2825	45	109	116	67	57	37	37	45	24	53	701	769	443	57	168	168	177	86	48	0.135	0.131	0.112	0.105	3.163	605	680	-2.888	72	533	79	601	6039	39992	0	0	0
1	250	3	unmapped	UPB_217891	19170	2820	45	87	94	51	54	35	35	42	21	50	712	722	148	20	166	166	180	90	50	0.095	0.106	0.11	0.093	2.547	598	615	-3.392	52	546	59	556	4877	37545	0	0	0
1	251	3	unmapped	UPB_155345	19240	2825	50	210	214	108	50	34	34	42	28	66	775	806	232	28	170	170	175	75	42	0.291	0.283	0.264	0.253	2.054	781	816	-1.781	176	605	180	636	17082	64441	0	0	0
1	252	3	unmapped	UPB_055505	19315	2820	50	97	101	55	54	34	34	40	24	60	803	807	276	34	165	165	172	80	46	0.099	0.104	0.104	0.098	2.662	701	709	-3.34	63	638	67	642	8107	64597	0	0	0
1	253	3	unmapped	UPB_006629	19390	2820	45	164	178	83	46	35	35	40	20	50	1302	1256	286	22	175	175	176	72	40	0.114	0.132	0.118	0.116	2.084	1256	1224	-3.127	129	1127	143	1081	9259	65329	0	0	0
1	254	3	unmapped	UPB_190943	19460	2825	45	103	113	60	53	35	35	40	21	52	979	972	228	23	168	168	168	65	38	0.084	0.097	0.1	0.086	2.57	879	882	-3.576	68	811	78	804	5881	50521	0	0	0
1	255	3	unmapped	UPB_153692	19535	2825	50	118	128	73	57	33	33	38	20	52	1656	1568	508	32	164	164	172	87	50	0.057	0.068	0.063	0.061	2.328	1577	1499	-4.134	85	1492	95	1404	10224	125433	0	0	0
1	256	3	unmapped	UPB_076157	19610	2825	40	54	67	46	68	32	32	38	18	47	879	903	244	27	164	164	174	97	55	0.031	0.047	0.058	0.042	3.199	737	774	-5.022	22	715	35	739	3480	46954	0	0	0
1	257	3	unmapped	UPB_222110	19680	2825	50	108	109	65	59	34	34	41	24	58	583	598	165	27	166	166	176	107	60	0.177	0.174	0.167	0.153	2.669	491	507	-2.494	74	417	75	432	8743	47839	0	0	0
1	258	3	unmapped	UPB_079802	19755	2825	50	128	132	77	58	35	35	41	22	53	1055	1055	359	34	170	170	186	102	54	0.105	0.11	0.118	0.092	2.66	978	982	-3.25	93	885	97	885	10596	84413	0	0	0
1	259	3	unmapped	UPB_002914	19825	2825	45	103	105	51	48	34	34	44	25	56	821	850	206	24	159	159	164	65	39	0.104	0.103	0.106	0.096	2.403	731	762	-3.262	69	662	71	691	5453	44214	0	0	0
1	260	3	unmapped	UPB_043162	19900	2825	50	53	61	37	60	34	34	41	23	56	977	1003	320	31	164	164	177	87	49	0.023	0.032	0.039	0.031	3.198	832	866	-5.419	19	813	27	839	4910	80205	0	0	0
1	261	3		NA	19975	2815	65	33	40	24	60	33	33	38	19	50	177	178	67	37	174	174	189	71	37	0	1.75	0.19	0.263	4.221	3	11	Error	0	3	7	4	4839	21402	-50	0	0
1	262	3	unmapped	UPB_038078	20045	2825	50	44	51	33	64	32	32	35	14	40	1153	1129	272	24	173	173	183	58	31	0.012	0.02	0.022	0.022	3.325	992	975	-6.352	12	980	19	956	4058	90321	0	0	0
1	263	3		NA	20120	2815	65	32	40	22	55	31	31	35	15	42	176	191	105	54	174	174	182	73	40	0.5	0.529	0.253	0.203	4.758	3	26	-1	1	2	9	17	4794	22888	-50	0	0
1	264	3	unmapped	UPB_081560	20195	2825	50	63	75	46	61	36	36	38	16	42	669	686	214	31	178	178	185	80	43	0.055	0.077	0.093	0.069	3.733	518	547	-4.185	27	491	39	508	5991	54909	0	0	0
1	265	3	unmapped	UPB_050685	20265	2825	55	57	65	34	52	33	33	41	25	60	715	720	208	28	182	182	191	74	38	0.045	0.059	0.074	0.046	3.575	557	570	-4.473	24	533	32	538	5192	57636	0	0	0
1	266	3	DarkCorner	DarkCorner	20340	2825	50	34	40	20	50	31	31	38	23	60	944	958	252	26	167	167	182	72	39	0.004	0.011	0.014	0.019	2.794	780	800	-8.017	3	777	9	791	3175	76657	0	0	0
1	267	3	DarkCorner	DarkCorner	20415	2825	50	34	38	19	50	32	32	37	16	43	898	952	215	22	196	196	208	92	44	0.003	0.008	0.011	0.012	3.095	704	762	-8.455	2	702	6	756	3044	76173	0	0	0
1	1	4	DarkCorner	DarkCorner	945	2880	50	35	40	18	45	32	32	36	18	50	997	1006	216	21	117	117	123	53	43	0.003	0.009	0.016	0.015	2.791	883	897	-8.196	3	880	8	889	3182	80500	0	0	0
1	2	4	DarkCorner	DarkCorner	1015	2880	50	34	37	15	40	31	31	37	20	54	1075	1048	233	22	124	124	127	57	44	0.003	0.006	0.009	0.01	3.219	954	930	-8.308	3	951	6	924	2956	83858	0	0	0
1	3	4	unmapped	UPB_187317	1090	2880	55	85	101	51	50	32	32	39	19	48	1868	1795	314	17	124	124	129	62	48	0.03	0.041	0.035	0.033	2.622	1797	1740	-5.04	53	1744	69	1671	8041	143584	0	0	0
1	4	4	unmapped	UPB_057104	1165	2880	50	43	54	33	61	32	32	37	19	51	1357	1344	277	20	128	128	139	57	41	0.009	0.018	0.025	0.019	3.203	1240	1238	-6.804	11	1229	22	1216	4322	107528	0	0	0
1	5	4	unmapped	UPB_071054	1240	2885	50	67	73	46	63	32	32	37	17	45	641	640	211	32	135	135	151	91	60	0.069	0.081	0.076	0.077	2.651	541	546	-3.854	35	506	41	505	5841	51188	0	0	0
1	6	4	unmapped	UPB_010649	1310	2885	50	63	72	42	58	33	33	37	15	40	1189	1158	289	24	150	150	169	97	57	0.029	0.039	0.038	0.035	2.85	1069	1047	-5.114	30	1039	39	1008	5751	92612	0	0	0
1	7	4	unmapped	UPB_211040	1385	2885	55	91	95	56	58	33	33	37	18	48	528	521	165	31	136	136	150	64	42	0.148	0.161	0.154	0.153	2.66	450	447	-2.757	58	392	62	385	7590	41690	0	0	0
1	8	4	unmapped	UPB_172626	1460	2880	50	67	74	47	63	32	32	36	17	47	677	705	400	56	138	138	145	59	40	0.065	0.074	0.082	0.084	2.518	574	609	-3.945	35	539	42	567	5892	56381	0	0	0
1	9	4	unmapped	UPB_039088	1530	2880	55	72	78	47	60	32	32	36	15	41	784	786	232	29	160	160	162	64	39	0.064	0.073	0.091	0.068	3.005	664	672	-3.963	40	624	46	626	6277	62853	0	0	0
1	10	4	unmapped	UPB_184660	1605	2880	55	48	58	34	58	35	35	40	17	42	966	946	193	20	140	140	151	62	41	0.016	0.029	0.034	0.025	3.572	839	829	-5.99	13	826	23	806	4601	75701	0	0	0
1	11	4	unmapped	UPB_191551	1680	2885	50	47	56	35	62	35	35	41	19	46	1201	1186	263	22	156	156	160	63	39	0.011	0.02	0.016	0.018	3.361	1057	1051	-6.444	12	1045	21	1030	4450	94857	0	0	0
1	12	4	unmapped	UPB_001178	1750	2885	50	124	131	56	42	32	32	38	18	47	1185	1143	309	27	163	163	177	93	52	0.09	0.101	0.092	0.096	2.249	1114	1079	-3.474	92	1022	99	980	10455	91467	0	0	0
1	13	4	unmapped	UPB_095933	1825	2885	50	86	101	59	58	35	35	41	22	53	784	797	242	30	135	135	149	70	46	0.079	0.1	0.105	0.078	3.349	700	728	-3.67	51	649	66	662	8072	63786	0	0	0
1	14	4	unmapped	UPB_093407	1900	2880	50	97	124	81	65	36	36	41	22	53	781	761	263	34	160	160	170	74	43	0.098	0.146	0.15	0.124	2.678	682	689	-3.348	61	621	88	601	9883	60895	0	0	0
1	15	4	unmapped	UPB_016494	1970	2885	50	167	180	85	47	32	32	39	22	56	852	871	198	22	159	159	176	70	39	0.195	0.208	0.209	0.18	2.034	828	860	-2.36	135	693	148	712	14391	69650	0	0	0
1	16	4	unmapped	UPB_183319	2045	2880	55	438	433	190	43	31	31	39	23	58	1113	1138	275	24	151	151	152	64	42	0.423	0.407	0.404	0.362	2.132	1369	1389	-1.241	407	962	402	987	34665	91059	0	0	0
1	17	4	unmapped	UPB_140095	2115	2885	55	97	104	60	57	35	35	41	23	56	1166	1202	286	23	147	147	146	63	43	0.061	0.065	0.064	0.054	3.249	1081	1124	-4.039	62	1019	69	1055	8355	96190	0	0	0
1	18	4	unmapped	UPB_165984	2190	2880	50	63	68	41	60	33	33	40	18	45	2176	2166	467	21	117	117	127	66	51	0.015	0.017	0.022	0.015	3.056	2089	2084	-6.101	30	2059	35	2049	5466	173247	0	0	0
1	19	4		NA	2260	2880	65	35	39	18	46	32	32	39	21	53	159	162	68	41	120	120	136	66	48	0.077	0.167	0.154	0.173	3.271	42	49	-3.7	3	39	7	42	4703	19411	-50	0	0
1	20	4	unmapped	UPB_053402	2335	2880	50	183	178	91	51	32	32	37	18	48	673	662	213	32	128	128	148	65	43	0.277	0.273	0.267	0.257	2.209	696	680	-1.852	151	545	146	534	14229	52986	0	0	0
1	21	4	unmapped	UPB_033865	2410	2880	55	76	81	45	55	36	36	41	21	51	993	962	280	29	138	138	141	54	38	0.047	0.055	0.068	0.049	2.952	895	869	-4.418	40	855	45	824	6463	76971	0	0	0
1	22	4	unmapped	UPB_031731	2485	2885	50	195	205	96	46	36	36	41	21	51	1257	1196	364	30	138	138	140	55	39	0.142	0.16	0.163	0.149	1.907	1278	1227	-2.815	159	1119	169	1058	16364	95660	0	0	0
1	23	4	unmapped	UPB_094062	2560	2885	50	114	118	64	54	33	33	40	21	52	582	621	451	72	126	126	137	64	46	0.178	0.172	0.201	0.194	2.323	537	580	-2.493	81	456	85	495	9424	49663	0	0	0
1	24	4	unmapped	UPB_087670	2630	2880	55	57	70	43	61	34	34	43	22	51	1404	1380	360	26	130	130	142	73	51	0.018	0.029	0.025	0.024	2.762	1297	1286	-5.792	23	1274	36	1250	5633	110404	0	0	0
1	25	4	unmapped	UPB_159599	2705	2880	50	87	89	52	58	34	34	42	24	57	1121	1120	326	29	130	130	143	83	58	0.053	0.056	0.068	0.049	3.285	1044	1045	-4.225	53	991	55	990	7135	89575	0	0	0
1	26	4		NA	2775	2880	65	34	37	16	43	33	33	37	18	48	139	143	62	43	140	140	147	76	51	-1	1.333	0.211	0.229	6.411	0	7	Error	1	-1	4	3	4453	17156	-50	0	0
1	27	4	unmapped	UPB_157642	2850	2880	50	85	92	53	57	36	36	43	24	55	1344	1344	496	36	151	151	161	71	44	0.041	0.047	0.054	0.044	2.63	1242	1249	-4.606	49	1193	56	1193	7350	107482	0	0	0
1	28	4	unmapped	UPB_157668	2925	2885	50	111	114	69	60	37	37	43	21	48	925	891	315	35	142	142	153	73	47	0.095	0.103	0.115	0.086	3.42	857	826	-3.403	74	783	77	749	9126	71248	0	0	0
1	29	4	unmapped	UPB_008701	3000	2885	50	89	96	57	59	34	34	40	18	45	881	865	304	35	135	135	147	64	43	0.074	0.085	0.082	0.079	2.874	801	792	-3.762	55	746	62	730	7693	69215	0	0	0
1	30	4	unmapped	UPB_217116	3070	2885	50	154	155	73	47	34	34	36	15	41	1241	1216	384	31	121	121	148	102	68	0.107	0.111	0.103	0.096	2.109	1240	1216	-3.222	120	1120	121	1095	12370	97261	0	0	0
1	31	4		NA	3140	2880	65	35	38	18	47	36	36	42	21	50	145	146	56	38	132	132	150	87	58	-0.077	0.143	0.177	0.189	3.606	12	16	Error	-1	13	2	14	4556	17515	-50	0	0
1	32	4	unmapped	UPB_048725	3220	2885	50	74	84	57	67	38	38	44	22	50	1077	1084	380	35	145	145	160	71	44	0.039	0.049	0.056	0.054	2.734	968	985	-4.694	36	932	46	939	6728	86741	0	0	0
1	33	4	unmapped	UPB_199643	3290	2885	50	56	67	43	64	36	36	39	20	51	1328	1323	352	26	139	139	156	78	50	0.017	0.026	0.028	0.023	3.036	1209	1215	-5.894	20	1189	31	1184	5394	105812	0	0	0
1	34	4	unmapped	UPB_150564	3365	2880	45	83	90	50	55	37	37	43	24	55	844	887	190	21	141	141	156	77	49	0.065	0.071	0.082	0.056	3.151	749	799	-3.934	46	703	53	746	4692	46148	0	0	0
1	35	4	unmapped	UPB_154505	3435	2885	45	123	123	69	56	37	37	49	29	59	1105	1104	215	19	143	143	146	67	45	0.089	0.089	0.084	0.065	3.061	1048	1047	-3.484	86	962	86	961	6401	57402	0	0	0
1	36	4	unmapped	UPB_206033	3510	2885	50	62	82	59	71	38	38	48	30	62	2471	2422	448	18	136	136	143	61	42	0.01	0.019	0.018	0.015	3.383	2359	2330	-6.604	24	2335	44	2286	6540	193739	0	0	0
1	37	4	unmapped	UPB_193220	3585	2885	50	42	53	31	58	37	37	40	18	45	3233	3197	594	18	147	147	157	79	50	0.002	0.005	0.009	0.006	3.594	3091	3066	-9.27	5	3086	16	3050	4259	255778	0	0	0
1	38	4	unmapped	UPB_003190	3655	2885	55	159	175	85	48	37	37	41	20	48	1014	978	322	32	146	146	155	76	49	0.141	0.166	0.162	0.147	2.787	990	970	-2.831	122	868	138	832	13971	78257	0	0	0
1	39	4	unmapped	UPB_153714	3730	2885	50	107	126	67	53	37	37	44	22	50	645	654	217	33	129	129	144	64	44	0.136	0.17	0.169	0.15	3.232	586	614	-2.882	70	516	89	525	10116	52308	0	0	0
1	40	4	unmapped	UPB_049477	3805	2885	50	148	150	71	47	41	41	52	38	73	1319	1269	415	32	128	128	141	62	43	0.09	0.096	0.093	0.096	2.276	1298	1250	-3.476	107	1191	109	1141	12025	101527	0	0	0
1	41	4	unmapped	UPB_082334	3875	2880	55	133	153	82	53	41	41	51	35	68	1136	1091	361	33	136	136	153	97	63	0.092	0.117	0.112	0.112	2.802	1092	1067	-3.442	92	1000	112	955	12252	87294	0	0	0
1	42	4	unmapped	UPB_090533	3950	2885	55	143	154	73	47	36	36	44	26	59	1654	1663	309	18	127	127	146	98	67	0.07	0.077	0.07	0.061	2.502	1634	1654	-3.835	107	1527	118	1536	12291	133040	0	0	0
1	43	4	unmapped	UPB_220021	4025	2885	50	153	154	75	48	37	37	43	23	53	491	503	132	26	137	137	148	89	60	0.328	0.32	0.325	0.304	2.106	470	483	-1.61	116	354	117	366	12359	40222	0	0	0
1	44	4	unmapped	UPB_005920	4100	2885	50	142	162	75	46	36	36	41	17	41	693	676	240	35	146	146	147	61	41	0.194	0.238	0.255	0.224	2.183	653	656	-2.367	106	547	126	530	12927	54072	0	0	0
1	45	4	unmapped	UPB_073342	4170	2885	50	301	312	120	38	36	36	42	24	57	1666	1602	453	28	135	135	143	64	44	0.173	0.188	0.18	0.18	1.789	1796	1743	-2.53	265	1531	276	1467	24956	128126	0	0	0
1	46	4	unmapped	UPB_030717	4245	2885	50	163	169	82	48	40	40	45	23	51	689	690	242	35	134	134	145	64	44	0.222	0.232	0.249	0.217	2.577	678	685	-2.174	123	555	129	556	13528	55191	0	0	0
1	47	4	unmapped	UPB_171084	4320	2885	55	172	186	89	47	38	38	44	23	52	1629	1610	327	20	136	136	147	61	41	0.09	0.1	0.098	0.08	2.239	1627	1622	-3.478	134	1493	148	1474	14903	128779	0	0	0
1	48	4	unmapped	UPB_133568	4390	2885	50	269	273	114	41	36	36	43	22	51	774	752	261	34	137	137	142	53	37	0.366	0.385	0.412	0.382	1.99	870	852	-1.451	233	637	237	615	21855	60164	0	0	0
1	49	4	unmapped	UPB_136297	4465	2885	50	249	249	93	37	39	39	45	24	53	770	747	211	28	139	139	150	62	41	0.333	0.345	0.327	0.335	2.041	841	818	-1.587	210	631	210	608	19952	59793	0	0	0
1	50	4	unmapped	UPB_034580	4540	2885	55	125	135	68	50	39	39	46	22	47	1082	1060	353	33	152	152	168	84	50	0.092	0.106	0.111	0.094	2.249	1016	1004	-3.435	86	930	96	908	10805	84810	0	0	0
1	51	4	unmapped	UPB_083802	4610	2885	50	97	97	55	56	34	34	38	17	44	1090	1066	331	31	156	156	158	57	36	0.067	0.069	0.07	0.062	2.764	997	973	-3.89	63	934	63	910	7769	85240	0	0	0
1	52	4	unmapped	UPB_000912	4685	2885	50	140	151	71	47	37	37	42	19	45	644	657	237	36	152	152	174	156	89	0.209	0.226	0.242	0.23	2.194	595	619	-2.256	103	492	114	505	12045	52556	0	0	0
1	53	4	unmapped	UPB_101446	4755	2885	50	274	291	124	42	38	38	44	23	52	1019	1012	329	32	139	139	167	148	88	0.268	0.29	0.263	0.278	1.901	1116	1126	-1.899	236	880	253	873	23287	80971	0	0	0
1	54	4	unmapped	UPB_111686	4830	2885	50	278	319	133	41	38	38	42	23	54	2282	2200	615	27	142	142	147	56	38	0.112	0.137	0.129	0.131	1.775	2380	2339	-3.157	240	2140	281	2058	25495	176013	0	0	0
1	55	4	unmapped	UPB_060114	4905	2885	50	410	412	135	32	38	38	42	22	52	822	787	245	31	152	152	154	59	38	0.555	0.589	0.562	0.582	1.524	1042	1009	-0.849	372	670	374	635	32947	62958	0	0	0
1	56	4	unmapped	UPB_181314	4975	2880	45	233	235	100	42	37	37	45	25	55	666	677	193	28	138	138	143	59	41	0.371	0.367	0.375	0.324	2.46	724	737	-1.43	196	528	198	539	12209	35187	0	0	0
1	57	4	unmapped	UPB_157754	5050	2885	50	238	264	122	46	38	38	45	26	57	1016	979	272	27	144	144	145	56	38	0.229	0.271	0.242	0.251	1.699	1072	1061	-2.124	200	872	226	835	21099	78307	0	0	0
1	58	4	unmapped	UPB_062848	5125	2885	50	184	210	104	49	36	36	39	14	35	1167	1143	327	28	144	144	149	59	39	0.145	0.174	0.164	0.154	2.225	1171	1173	-2.789	148	1023	174	999	16799	91464	0	0	0
1	59	4	unmapped	UPB_110938	5200	2885	50	334	333	114	34	36	36	39	13	33	689	666	181	27	155	155	155	57	36	0.558	0.581	0.565	0.549	1.862	832	808	-0.842	298	534	297	511	26628	53265	0	0	0
1	60	4	unmapped	UPB_196983	5270	2885	50	94	94	46	48	42	42	48	28	58	903	873	223	25	157	157	164	68	41	0.07	0.073	0.085	0.064	3.091	798	768	-3.843	52	746	52	716	7558	69873	0	0	0
1	61	4	unmapped	UPB_188763	5345	2885	50	361	370	150	40	42	42	51	29	56	842	875	318	36	156	156	164	70	42	0.465	0.456	0.469	0.421	1.852	1005	1047	-1.105	319	686	328	719	29610	69999	0	0	0
1	62	4	unmapped	UPB_132821	5415	2885	50	348	359	138	38	40	40	45	21	46	1381	1321	338	25	153	153	158	56	35	0.251	0.273	0.269	0.266	1.849	1536	1487	-1.995	308	1228	319	1168	28739	105709	0	0	0
1	63	4	unmapped	UPB_171344	5490	2885	50	272	293	124	42	40	40	47	23	48	607	611	160	26	152	152	162	66	40	0.51	0.551	0.505	0.536	1.871	687	712	-0.972	232	455	253	459	23473	48847	0	0	0
1	64	4	unmapped	UPB_105974	5565	2885	50	175	186	82	44	37	37	42	19	45	771	743	249	33	154	154	169	85	50	0.224	0.253	0.261	0.251	2.178	755	738	-2.161	138	617	149	589	14848	59431	0	0	0
1	65	4	unmapped	UPB_106303	5635	2885	55	758	738	205	27	37	37	47	26	55	1129	1101	380	34	151	151	163	87	53	0.737	0.738	0.735	0.762	1.504	1699	1651	-0.44	721	978	701	950	59067	88087	0	0	0
1	66	4	unmapped	UPB_218256	5710	2885	50	283	294	119	40	40	40	52	28	53	672	672	168	25	137	137	153	73	47	0.454	0.475	0.454	0.44	1.655	778	789	-1.139	243	535	254	535	23523	53747	0	0	0
1	67	4	unmapped	UPB_130622	5785	2885	50	226	241	105	43	40	40	47	26	55	786	779	249	31	128	128	136	47	34	0.283	0.309	0.31	0.293	1.87	844	852	-1.823	186	658	201	651	19290	62319	0	0	0
1	68	4	unmapped	UPB_115339	5855	2885	50	130	138	62	44	38	38	42	18	42	745	768	306	39	131	131	137	51	37	0.15	0.157	0.164	0.133	3.017	706	737	-2.739	92	614	100	637	11003	61467	0	0	0
1	69	4	unmapped	UPB_177487	5930	2885	50	102	107	51	47	38	38	44	20	45	1160	1110	366	32	143	143	154	66	42	0.063	0.071	0.073	0.066	2.455	1081	1036	-3.99	64	1017	69	967	8586	88800	0	0	0
1	70	4	unmapped	UPB_216187	6005	2885	50	270	281	113	40	42	42	44	20	45	1001	947	292	30	144	144	150	65	43	0.266	0.298	0.288	0.288	1.789	1085	1042	-1.91	228	857	239	803	22513	75731	0	0	0
1	71	4	unmapped	UPB_049292	6080	2885	50	203	205	97	47	36	36	40	17	42	909	887	292	32	149	149	151	56	37	0.22	0.229	0.231	0.215	1.987	927	907	-2.186	167	760	169	738	16390	70976	0	0	0
1	72	4	unmapped	UPB_006256	6150	2885	50	420	414	141	34	36	36	40	18	45	904	900	294	32	155	155	166	73	43	0.513	0.507	0.513	0.526	1.697	1133	1123	-0.964	384	749	378	745	33103	71971	0	0	0
1	73	4	unmapped	UPB_042729	6225	2885	50	161	178	80	44	37	37	40	16	40	902	891	372	41	157	157	159	74	46	0.166	0.192	0.192	0.182	2.376	869	875	-2.587	124	745	141	734	14262	71318	0	0	0
1	74	4	unmapped	UPB_062732	6295	2885	55	233	244	121	49	38	38	44	18	40	1238	1235	321	25	149	149	150	60	40	0.179	0.19	0.169	0.168	1.961	1284	1292	-2.481	195	1089	206	1086	19522	98763	0	0	0
1	75	4	unmapped	UPB_214937	6370	2885	50	155	157	66	42	38	38	43	20	46	590	613	165	26	138	138	141	52	36	0.259	0.251	0.249	0.231	2.371	569	594	-1.95	117	452	119	475	12558	49046	0	0	0
1	76	4	unmapped	UPB_137034	6445	2885	55	342	339	131	38	39	39	43	20	46	834	880	247	28	142	142	144	58	40	0.438	0.407	0.394	0.38	1.861	995	1038	-1.191	303	692	300	738	27147	70398	0	0	0
1	77	4	unmapped	UPB_054040	6515	2885	50	424	438	159	36	40	40	42	20	47	1307	1297	433	33	151	151	163	73	44	0.332	0.347	0.34	0.358	1.759	1540	1544	-1.59	384	1156	398	1146	35051	103724	0	0	0
1	78	4	unmapped	UPB_043924	6590	2885	50	127	143	77	53	38	38	42	20	47	2403	2373	583	24	140	140	146	54	36	0.039	0.047	0.045	0.039	2.13	2352	2338	-4.668	89	2263	105	2233	11455	189846	0	0	0
1	79	4	unmapped	UPB_129448	6665	2885	50	481	484	192	39	38	38	47	25	53	614	672	320	47	134	134	144	55	38	0.923	0.829	0.85	0.799	1.945	923	984	-0.116	443	480	446	538	38756	53752	0	0	0
1	80	4	unmapped	UPB_026211	6735	2885	50	442	432	155	35	40	40	51	33	64	1167	1128	398	35	133	133	138	48	34	0.389	0.394	0.395	0.4	1.686	1436	1387	-1.363	402	1034	392	995	34580	90215	0	0	0
1	81	4	unmapped	UPB_128587	6810	2885	50	573	573	195	34	39	39	48	29	60	1016	985	275	27	148	148	149	54	36	0.615	0.638	0.63	0.627	1.58	1402	1371	-0.701	534	868	534	837	45818	78821	0	0	0
1	82	4	unmapped	UPB_191900	6885	2885	50	348	342	138	40	39	39	48	28	58	870	851	182	21	144	144	155	76	49	0.426	0.429	0.434	0.376	2.054	1035	1010	-1.232	309	726	303	707	27320	68049	0	0	0
1	83	4	unmapped	UPB_126466	6955	2885	50	251	265	119	44	37	37	43	25	58	765	759	226	29	151	151	171	115	67	0.349	0.375	0.378	0.353	2.113	828	836	-1.521	214	614	228	608	21232	60702	0	0	0
1	84	4	unmapped	UPB_224566	7030	2885	50	618	624	203	32	38	38	46	28	60	835	864	208	24	150	150	152	71	46	0.847	0.821	0.864	0.804	1.549	1265	1300	-0.24	580	685	586	714	49941	69106	0	0	0
1	85	4	unmapped	UPB_039863	7105	2885	50	239	252	106	42	36	36	42	22	52	879	841	276	32	148	148	153	64	41	0.278	0.312	0.292	0.311	1.808	934	909	-1.848	203	731	216	693	20193	67293	0	0	0
1	86	4	unmapped	UPB_154808	7180	2885	55	94	113	69	61	36	36	42	23	54	2131	2169	528	24	144	144	156	68	43	0.029	0.038	0.037	0.03	2.716	2045	2102	-5.098	58	1987	77	2025	9038	173531	0	0	0
1	87	4	unmapped	UPB_104447	7250	2885	50	274	282	112	39	37	37	43	23	53	882	819	272	33	146	146	161	62	38	0.322	0.364	0.364	0.374	2.156	973	918	-1.635	237	736	245	673	22549	65525	0	0	0
1	88	4	unmapped	UPB_225651	7325	2885	50	408	419	151	36	37	37	43	21	48	708	688	214	31	150	150	159	63	39	0.665	0.71	0.722	0.733	1.787	929	920	-0.589	371	558	382	538	33534	55056	0	0	0
1	89	4	unmapped	UPB_070719	7395	2885	45	152	162	87	53	38	38	46	27	58	1164	1124	293	26	144	144	146	65	44	0.112	0.127	0.111	0.106	2.398	1134	1104	-3.161	114	1020	124	980	8407	58423	0	0	0
1	90	4	unmapped	UPB_017778	7470	2885	50	144	150	74	49	38	38	45	22	48	2492	2515	443	17	137	137	150	67	44	0.045	0.047	0.049	0.042	2.121	2461	2490	-4.474	106	2355	112	2378	11991	201233	0	0	0
1	91	4	unmapped	UPB_158212	7545	2885	50	178	193	99	51	42	42	50	24	48	702	710	240	33	142	142	153	61	39	0.243	0.266	0.224	0.221	2.539	696	719	-2.042	136	560	151	568	15402	56794	0	0	0
1	92	4	unmapped	UPB_149178	7615	2885	50	287	312	136	43	38	38	46	24	52	1239	1194	380	31	144	144	154	86	55	0.227	0.261	0.258	0.242	1.732	1344	1324	-2.137	249	1095	274	1050	24930	95517	0	0	0
1	93	4	unmapped	UPB_231619	7690	2885	50	338	335	121	36	37	37	44	23	52	828	852	238	27	135	135	143	66	46	0.434	0.416	0.448	0.397	1.942	994	1015	-1.203	301	693	298	717	26774	68172	0	0	0
1	94	4	unmapped	UPB_167182	7765	2885	50	200	214	107	50	42	42	51	29	56	1657	1646	276	16	148	148	155	73	47	0.105	0.115	0.105	0.093	2.074	1667	1670	-3.256	158	1509	172	1498	17147	131648	0	0	0
1	95	4	unmapped	UPB_039997	7835	2880	45	188	193	73	37	38	38	45	23	51	815	835	214	25	159	159	182	129	70	0.229	0.229	0.238	0.213	1.843	806	831	-2.129	150	656	155	676	10023	43428	0	0	0
1	96	4	unmapped	UPB_208591	7910	2885	55	120	123	63	51	38	38	45	23	51	2482	2456	399	16	162	162	169	78	46	0.035	0.037	0.032	0.028	2.551	2402	2379	-4.822	82	2320	85	2294	9836	196492	0	0	0
1	97	4	unmapped	UPB_085370	7985	2885	50	392	434	158	36	38	38	46	27	58	1271	1257	368	29	157	157	168	86	51	0.318	0.36	0.36	0.356	1.672	1468	1496	-1.654	354	1114	396	1100	34747	100574	0	0	0
1	98	4	unmapped	UPB_092781	8060	2885	50	210	223	103	46	38	38	44	25	56	1983	1882	601	31	134	134	156	104	66	0.093	0.106	0.1	0.093	2.172	2021	1933	-3.426	172	1849	185	1748	17824	150527	0	0	0
1	99	4	unmapped	UPB_196017	8130	2885	45	94	105	56	53	40	40	46	24	52	716	722	167	23	138	138	149	92	61	0.093	0.111	0.14	0.103	2.725	632	649	-3.42	54	578	65	584	5478	37561	0	0	0
1	100	4		NA	8200	2880	65	36	38	20	52	38	38	44	22	50	129	141	85	60	131	131	143	78	54	1	0	0.323	0.255	4.293	-4	10	0	-2	-2	0	10	4582	16965	-50	0	0
1	101	4	unmapped	UPB_149084	8275	2885	45	190	203	94	46	37	37	44	22	50	843	837	221	26	129	129	137	49	35	0.214	0.234	0.219	0.228	1.998	867	874	-2.222	153	714	166	708	10567	43543	0	0	0
1	102	4	unmapped	UPB_085067	8350	2880	45	229	231	87	37	39	39	47	27	57	1907	1892	396	20	143	143	146	50	34	0.108	0.11	0.105	0.1	1.764	1954	1941	-3.215	190	1764	192	1749	12030	98363	0	0	0
1	103	4	unmapped	UPB_090306	8425	2885	50	81	89	54	60	38	38	45	22	48	2268	2244	333	14	150	150	145	51	35	0.02	0.024	0.023	0.019	2.717	2161	2145	-5.622	43	2118	51	2094	7099	179487	0	0	0
1	104	4	unmapped	UPB_049435	8500	2885	50	177	199	96	48	37	37	44	28	63	770	766	257	33	151	151	154	52	33	0.226	0.263	0.242	0.241	1.999	759	777	-2.145	140	619	162	615	15917	61312	0	0	0
1	105	4	unmapped	UPB_000867	8570	2885	45	141	140	67	47	37	37	43	24	55	631	720	799	110	140	140	146	58	39	0.212	0.178	0.219	0.193	2.471	595	683	-2.239	104	491	103	580	7262	37433	0	0	0
1	106	4	unmapped	UPB_086811	8645	2885	50	63	70	41	58	39	39	47	26	55	1360	1320	471	35	139	139	148	74	50	0.02	0.026	0.024	0.025	3.528	1245	1212	-5.669	24	1221	31	1181	5603	105625	0	0	0
1	107	4	unmapped	UPB_138572	8715	2880	45	403	427	126	29	44	44	51	29	56	888	862	214	24	129	129	141	67	47	0.473	0.523	0.473	0.519	1.615	1118	1116	-1.08	359	759	383	733	22190	44826	0	0	0
1	108	4	unmapped	UPB_190026	8790	2885	50	128	143	85	59	39	39	45	26	57	571	564	201	35	138	138	144	66	45	0.206	0.244	0.244	0.231	2.485	522	530	-2.282	89	433	104	426	11435	45104	0	0	0
1	109	4	unmapped	UPB_040765	8865	2885	50	192	209	93	44	39	39	44	23	52	605	633	263	41	140	140	138	53	38	0.329	0.345	0.37	0.347	2.302	618	663	-1.604	153	465	170	493	16745	50638	0	0	0
1	110	4	unmapped	UPB_023709	8940	2885	45	106	112	61	54	35	35	42	22	52	529	536	145	27	137	137	145	70	48	0.181	0.193	0.216	0.174	2.406	463	476	-2.465	71	392	77	399	5841	27880	0	0	0
1	111	4	unmapped	UPB_018510	9010	2885	50	190	191	89	46	38	38	45	24	53	553	562	244	43	134	134	152	84	55	0.363	0.357	0.374	0.373	2.369	571	581	-1.463	152	419	153	428	15278	44991	0	0	0
1	112	4	unmapped	UPB_162328	9085	2885	45	121	129	67	51	42	42	46	25	54	665	697	178	25	135	135	150	84	56	0.149	0.155	0.152	0.141	2.027	609	649	-2.746	79	530	87	562	6697	36260	0	0	0
1	113	4	unmapped	UPB_160764	9160	2885	45	210	220	87	39	40	40	44	21	47	906	881	270	30	141	141	180	397	220	0.222	0.243	0.23	0.227	2.107	935	920	-2.17	170	765	180	740	11435	45836	0	0	0
1	114	4	unmapped	UPB_130910	9230	2885	55	406	415	135	32	42	42	47	22	46	769	763	172	22	136	136	172	442	256	0.575	0.595	0.608	0.574	1.643	997	1000	-0.798	364	633	373	627	33194	61067	0	0	0
1	115	4	unmapped	UPB_084202	9305	2885	50	168	185	88	47	39	39	44	21	47	907	894	379	42	137	137	133	55	41	0.168	0.193	0.194	0.177	3.361	899	903	-2.577	129	770	146	757	14808	71523	0	0	0
1	116	4	unmapped	UPB_154890	9380	2885	50	144	154	90	58	37	37	41	19	46	942	909	335	36	133	133	142	51	35	0.132	0.151	0.135	0.124	2.556	916	893	-2.919	107	809	117	776	12348	72723	0	0	0
1	117	4	unmapped	UPB_043491	9450	2885	50	99	114	59	51	40	40	48	28	58	1070	1116	396	35	129	129	321	1664	518	0.063	0.075	0.071	0.063	2.706	1000	1061	-3.995	59	941	74	987	9157	89268	0	0	0
1	118	4	unmapped	UPB_213422	9525	2885	55	129	145	79	54	40	40	45	20	44	510	539	141	26	123	123	232	1231	530	0.23	0.252	0.242	0.236	2.223	476	521	-2.12	89	387	105	416	11597	43144	0	0	0
1	119	4	unmapped	UPB_144672	9595	2885	45	238	250	109	43	39	39	46	24	52	838	858	397	46	119	119	128	70	54	0.277	0.286	0.276	0.27	1.881	918	950	-1.853	199	719	211	739	12989	44624	0	0	0
1	120	4	unmapped	UPB_179682	9670	2885	50	190	201	80	39	39	39	46	25	54	2016	1904	585	30	128	128	137	67	48	0.08	0.091	0.095	0.088	1.933	2039	1938	-3.644	151	1888	162	1776	16048	152289	0	0	0
1	121	4	unmapped	UPB_217693	9745	2885	50	116	128	66	51	40	40	44	21	47	486	496	156	31	127	127	129	58	44	0.212	0.238	0.213	0.211	2.744	435	457	-2.24	76	359	88	369	10258	39683	0	0	0
1	122	4	unmapped	UPB_003982	9815	2885	50	79	85	42	49	41	41	46	21	45	514	550	312	56	121	121	118	52	44	0.097	0.103	0.121	0.109	3.625	431	473	-3.37	38	393	44	429	6788	44031	0	0	0
1	123	4	unmapped	UPB_023505	9890	2885	50	201	205	84	40	42	42	47	24	51	622	639	283	44	118	118	131	74	56	0.315	0.313	0.305	0.326	2.376	663	684	-1.664	159	504	163	521	16360	51109	0	0	0
1	124	4	unmapped	UPB_145095	9965	2885	50	75	81	41	50	38	38	45	23	51	2294	2304	491	21	135	135	151	96	63	0.017	0.02	0.02	0.016	2.768	2196	2212	-5.867	37	2159	43	2169	6450	184301	0	0	0
1	125	4		NA	10035	2880	65	36	41	18	43	42	42	50	27	54	125	127	60	47	131	131	144	73	50	1	0.25	0.294	0.309	3.156	-12	-5	0	-6	-6	-1	-4	4959	15239	-50	0	0
1	126	4	unmapped	UPB_153563	10110	2885	50	113	124	68	54	43	43	49	21	42	1013	1019	374	36	136	136	142	57	40	0.08	0.092	0.089	0.077	3.183	947	964	-3.647	70	877	81	883	9889	81510	0	0	0
1	127	4	unmapped	UPB_111156	10185	2885	50	400	418	147	35	43	43	48	21	43	787	803	271	33	139	139	148	63	42	0.551	0.565	0.575	0.555	2.119	1005	1039	-0.86	357	648	375	664	33415	64260	0	0	0
1	128	4	unmapped	UPB_093870	10260	2885	50	129	145	87	60	42	42	48	24	50	793	746	264	35	135	135	148	61	41	0.132	0.169	0.174	0.152	2.501	745	714	-2.919	87	658	103	611	11620	59646	0	0	0
1	129	4	unmapped	UPB_022574	10330	2880	45	68	73	45	61	38	38	44	25	56	903	910	232	25	135	135	147	65	44	0.039	0.045	0.051	0.042	2.779	798	810	-4.678	30	768	35	775	3789	47305	0	0	0
1	130	4	unmapped	UPB_058988	10405	2880	45	146	163	70	42	40	40	48	26	54	853	857	216	25	150	150	154	58	37	0.151	0.174	0.166	0.145	2.278	809	830	-2.729	106	703	123	707	8486	44570	0	0	0
1	131	4	unmapped	UPB_166951	10480	2885	50	87	93	51	54	42	42	47	23	48	4482	4856	1482	30	137	137	149	59	39	0.01	0.011	0.01	0.01	2.451	4390	4770	-6.593	45	4345	51	4719	7432	388450	0	0	0
1	132	4	unmapped	UPB_166403	10550	2885	55	153	152	72	47	41	41	46	21	45	906	928	272	29	124	124	140	81	57	0.143	0.138	0.147	0.128	2.297	894	915	-2.804	112	782	111	804	12133	74254	0	0	0
1	133	4	unmapped	UPB_064400	10625	2885	50	219	221	101	45	43	43	50	26	52	1146	1095	413	37	129	129	136	75	55	0.173	0.184	0.18	0.172	2.143	1193	1144	-2.531	176	1017	178	966	17710	87591	0	0	0
1	134	4	unmapped	UPB_127904	10700	2885	50	117	121	62	51	43	43	49	26	53	803	834	316	37	134	134	143	91	63	0.111	0.111	0.117	0.102	2.257	743	778	-3.176	74	669	78	700	9700	66727	0	0	0
1	135	4	unmapped	UPB_136004	10770	2885	45	138	161	85	52	40	40	44	21	47	759	761	193	25	135	135	151	94	62	0.157	0.193	0.174	0.16	2.175	722	747	-2.671	98	624	121	626	8369	39554	0	0	0
1	136	4	unmapped	UPB_049157	10845	2885	50	101	114	62	54	38	38	45	23	51	922	905	359	39	142	142	152	74	48	0.081	0.1	0.097	0.094	2.457	843	839	-3.63	63	780	76	763	9148	72403	0	0	0
1	137	4	unmapped	UPB_087085	10920	2885	45	153	149	65	43	41	41	45	18	40	944	996	303	30	144	144	164	137	83	0.14	0.127	0.131	0.115	2.686	912	960	-2.837	112	800	108	852	7735	51812	0	0	0
1	138	4	unmapped	UPB_065628	10990	2885	45	107	111	60	54	42	42	46	18	39	797	827	264	31	131	131	150	131	87	0.098	0.099	0.099	0.093	2.342	731	765	-3.357	65	666	69	696	5750	42992	0	0	0
1	139	4	unmapped	UPB_129048	11065	2885	50	90	105	68	64	40	40	45	21	46	1176	1204	472	39	130	130	138	55	39	0.048	0.061	0.059	0.055	2.359	1096	1139	-4.387	50	1046	65	1074	8424	96359	0	0	0
1	140	4	unmapped	UPB_025268	11140	2885	50	170	180	93	51	41	41	46	23	50	1090	1140	484	42	143	143	149	56	37	0.136	0.139	0.134	0.134	2.178	1076	1136	-2.876	129	947	139	997	14404	91183	0	0	0
1	141	4	unmapped	UPB_027480	11210	2885	50	189	210	81	38	43	43	47	21	44	859	933	357	38	144	144	142	51	35	0.204	0.212	0.218	0.209	1.986	861	956	-2.292	146	715	167	789	16777	74666	0	0	0
1	142	4	unmapped	UPB_052539	11285	2885	50	111	109	59	54	43	43	48	21	43	753	807	323	40	142	142	141	55	39	0.111	0.099	0.118	0.089	3.589	679	731	-3.168	68	611	66	665	8745	64547	0	0	0
1	143	4	unmapped	UPB_193979	11355	2885	50	49	57	31	54	42	42	47	21	44	2004	1907	697	36	144	144	155	90	58	0.004	0.009	0.016	0.017	2.328	1867	1778	-8.054	7	1860	15	1763	4578	152571	0	0	0
1	144	4	unmapped	UPB_213427	11430	2885	50	129	146	79	54	39	39	43	19	44	553	582	165	28	147	147	150	56	37	0.222	0.246	0.264	0.214	2.432	496	542	-2.173	90	406	107	435	11644	46525	0	0	0
1	145	4	unmapped	UPB_168739	11505	2880	45	92	101	55	54	38	38	42	19	45	627	688	182	26	154	154	158	55	34	0.114	0.118	0.127	0.095	2.87	527	597	-3.131	54	473	63	534	5263	35756	0	0	0
1	146	4	unmapped	UPB_033626	11580	2885	50	96	102	55	53	42	42	46	19	41	1025	1023	383	37	157	157	173	85	49	0.062	0.069	0.075	0.049	3.834	922	926	-4.007	54	868	60	866	8168	81831	0	0	0
1	147	4	unmapped	UPB_068061	11650	2885	45	124	126	58	46	42	42	49	23	46	1595	1745	596	34	152	152	171	88	51	0.057	0.053	0.054	0.052	2.215	1525	1677	-4.137	82	1443	84	1593	6532	90738	0	0	0
1	148	4	unmapped	UPB_001501	11725	2885	50	203	213	99	46	42	42	48	24	50	601	645	304	47	158	158	175	132	75	0.363	0.351	0.354	0.37	2.438	604	658	-1.46	161	443	171	487	17009	51625	0	0	0
1	149	4	unmapped	UPB_229048	11800	2885	55	234	248	107	43	44	44	51	27	52	628	673	203	30	169	169	184	141	76	0.414	0.405	0.415	0.358	2.719	649	708	-1.272	190	459	204	504	19839	53852	0	0	0
1	150	4	unmapped	UPB_167196	11870	2885	50	72	78	43	55	41	41	47	24	51	1942	1928	365	18	157	157	167	69	41	0.017	0.021	0.022	0.017	3.203	1816	1808	-5.848	31	1785	37	1771	6213	154240	0	0	0
1	151	4	unmapped	UPB_090408	11945	2885	50	84	93	62	66	39	39	44	21	47	1538	1598	341	21	145	145	157	67	42	0.032	0.037	0.043	0.036	2.645	1438	1507	-4.952	45	1393	54	1453	7461	127814	0	0	0
1	152	4	unmapped	UPB_130004	12015	2885	50	359	348	133	38	39	39	47	22	46	512	519	161	31	161	161	164	69	42	0.912	0.863	0.855	0.847	2.101	671	667	-0.133	320	351	309	358	27849	41539	0	0	0
1	153	4	unmapped	UPB_037577	12090	2885	50	87	95	48	50	42	42	46	22	47	916	905	379	41	164	164	173	77	44	0.06	0.072	0.076	0.07	2.875	797	794	-4.063	45	752	53	741	7586	72391	0	0	0
1	154	4	unmapped	UPB_231568	12165	2885	50	213	217	103	47	42	42	46	22	47	924	926	239	25	169	169	250	634	253	0.226	0.231	0.251	0.197	2.521	926	932	-2.142	171	755	175	757	17331	74047	0	0	0
1	155	4	unmapped	UPB_194070	12235	2885	50	93	109	60	55	40	40	44	17	38	3174	3150	476	15	165	165	246	630	256	0.018	0.023	0.021	0.019	2.543	3062	3054	-5.827	53	3009	69	2985	8717	251994	0	0	0
1	156	4	unmapped	UPB_232981	12310	2885	45	71	76	40	52	40	40	44	19	43	1157	1142	259	22	164	164	163	57	34	0.031	0.037	0.043	0.035	2.865	1024	1014	-5.001	31	993	36	978	3952	59385	0	0	0
1	157	4	unmapped	UPB_063510	12385	2885	50	65	88	59	67	39	39	44	19	43	971	934	364	38	156	156	165	60	36	0.032	0.063	0.055	0.051	3.618	841	827	-4.97	26	815	49	778	7001	74756	0	0	0
1	158	4	unmapped	UPB_135804	12455	2885	50	66	72	39	54	40	40	45	20	44	1095	1121	420	37	156	156	167	64	38	0.028	0.033	0.04	0.034	2.751	965	997	-5.175	26	939	32	965	5732	89667	0	0	0
1	159	4	unmapped	UPB_031704	12530	2885	45	126	128	53	41	39	39	43	22	51	1094	1141	308	26	164	164	179	75	41	0.094	0.091	0.099	0.08	2.542	1017	1066	-3.418	87	930	89	977	6641	59323	0	0	0
1	160	4	unmapped	UPB_010500	12605	2885	50	63	68	35	51	38	38	43	21	48	2336	2150	602	28	170	170	185	113	61	0.012	0.015	0.018	0.015	2.774	2191	2010	-6.437	25	2166	30	1980	5452	172030	0	0	0
1	161	4	unmapped	UPB_157928	12675	2885	50	76	84	46	54	40	40	43	18	41	789	793	289	36	174	174	180	66	36	0.059	0.071	0.071	0.058	3.997	651	663	-4.095	36	615	44	619	6687	63469	0	0	0
1	162	4	unmapped	UPB_049970	12750	2885	50	64	67	30	44	38	38	43	18	41	802	886	314	35	164	164	171	60	35	0.041	0.04	0.038	0.036	2.873	664	751	-4.617	26	638	29	722	5373	70849	0	0	0
1	163	4	unmapped	UPB_060020	12825	2885	50	56	62	40	64	37	37	43	21	48	1134	1235	431	34	163	163	168	63	37	0.02	0.023	0.03	0.03	2.502	990	1097	-5.675	19	971	25	1072	4999	98776	0	0	0
1	164	4	unmapped	UPB_194791	12900	2885	50	44	54	32	59	37	37	44	21	47	4378	4436	1088	24	165	165	608	5178	851	0.002	0.004	0.006	0.005	3.207	4220	4288	-9.233	7	4213	17	4271	4325	354876	0	0	0
1	165	4	unmapped	UPB_093462	12975	2885	50	78	86	53	61	37	37	42	20	47	818	1423	5031	353	188	188	192	71	36	0.065	0.04	0.086	0.07	2.857	671	1284	-3.942	41	630	49	1235	6895	113839	0	0	0
1	166	4	unmapped	UPB_020269	13045	2885	50	74	85	53	62	37	37	42	20	47	1031	1053	449	42	169	169	180	69	38	0.043	0.054	0.051	0.047	4.044	899	932	-4.542	37	862	48	884	6810	84214	0	0	0
1	167	4	unmapped	UPB_008290	13115	2885	50	71	74	34	45	37	37	41	17	41	785	871	423	48	150	150	163	58	35	0.054	0.051	0.059	0.049	3.749	669	758	-4.223	34	635	37	721	5884	69669	0	0	0
1	168	4	unmapped	UPB_186148	13190	2885	50	73	81	46	56	35	35	38	16	42	1105	1084	474	43	161	161	173	61	35	0.04	0.05	0.056	0.048	3.654	982	969	-4.635	38	944	46	923	6518	86724	0	0	0
1	169	4	unmapped	UPB_181113	13265	2885	50	51	53	29	54	36	36	39	19	48	684	727	335	46	165	165	173	65	37	0.029	0.03	0.048	0.05	3.065	534	579	-5.113	15	519	17	562	4216	58183	0	0	0
1	170	4	unmapped	UPB_221431	13335	2885	50	111	118	57	48	37	37	41	18	43	596	601	181	30	159	159	178	110	61	0.169	0.183	0.181	0.167	2.345	511	523	-2.562	74	437	81	442	9465	48104	0	0	0
1	171	4	unmapped	UPB_160937	13410	2885	50	76	85	48	56	37	37	40	18	45	991	1007	356	35	159	159	173	104	60	0.047	0.057	0.055	0.056	2.634	871	896	-4.415	39	832	48	848	6826	80531	0	0	0
1	172	4	unmapped	UPB_134501	13485	2885	50	131	144	76	52	38	38	44	22	50	1417	1425	385	27	160	160	169	61	36	0.074	0.084	0.083	0.075	2.083	1350	1371	-3.757	93	1257	106	1265	11547	113971	0	0	0
1	173	4	unmapped	UPB_063175	13555	2885	45	82	85	42	49	36	36	39	19	48	1008	1001	288	28	162	162	166	64	38	0.054	0.058	0.068	0.057	2.666	892	888	-4.201	46	846	49	839	4418	52029	0	0	0
1	174	4	unmapped	UPB_102590	13630	2885	45	86	105	64	60	37	37	40	19	47	745	780	195	25	156	156	164	69	42	0.083	0.109	0.098	0.084	2.892	638	692	-3.587	49	589	68	624	5448	40541	0	0	0
1	175	4	unmapped	UPB_033572	13705	2885	50	84	89	49	55	37	37	43	23	53	974	1040	427	41	160	160	174	86	49	0.058	0.059	0.061	0.057	2.252	861	932	-4.114	47	814	52	880	7089	83173	0	0	0
1	176	4	unmapped	UPB_204984	13780	2885	50	39	46	30	65	38	38	45	22	48	7590	7705	1918	24	157	157	171	86	50	0	0.001	0.001	0.002	3.712	7434	7556	Error	1	7433	8	7548	3659	616391	0	0	0
1	177	4	unmapped	UPB_137675	13850	2885	50	68	74	42	56	35	35	41	20	48	1593	1575	521	33	163	163	167	60	35	0.023	0.028	0.027	0.026	3.155	1463	1451	-5.437	33	1430	39	1412	5925	126019	0	0	0
1	178	4	unmapped	UPB_113124	13925	2885	50	234	236	104	44	36	36	41	20	48	1036	1122	376	33	157	157	169	69	40	0.225	0.207	0.204	0.194	1.867	1077	1165	-2.15	198	879	200	965	18906	89772	0	0	0
1	179	4	unmapped	UPB_162186	14000	2885	45	56	72	42	58	35	35	41	20	48	1015	1041	260	24	156	156	166	74	44	0.024	0.042	0.041	0.036	3.355	880	922	-5.354	21	859	37	885	3738	54129	0	0	0
1	180	4	unmapped	UPB_103551	14070	2885	50	57	69	38	55	35	35	41	19	46	862	926	361	38	156	156	167	83	49	0.031	0.044	0.049	0.04	3.589	728	804	-5.004	22	706	34	770	5507	74075	0	0	0
1	181	4	unmapped	UPB_025723	14145	2885	50	118	133	64	48	36	36	42	19	45	929	1026	433	42	156	156	165	77	46	0.106	0.111	0.121	0.109	2.204	855	967	-3.237	82	773	97	870	10629	82071	0	0	0
1	182	4	unmapped	UPB_201467	14220	2885	50	57	64	39	60	36	36	41	17	41	3384	3429	677	19	157	157	159	60	37	0.007	0.009	0.008	0.009	2.543	3248	3300	-7.264	21	3227	28	3272	5145	274308	0	0	0
1	183	4	unmapped	UPB_013300	14290	2885	50	95	99	50	50	37	37	41	17	41	633	680	282	41	166	166	175	76	43	0.124	0.121	0.12	0.12	3.319	525	576	-3.009	58	467	62	514	7903	54380	0	0	0
1	184	4	unmapped	UPB_221281	14365	2885	50	110	112	54	48	38	38	43	19	44	506	558	275	49	163	163	177	102	57	0.21	0.187	0.232	0.189	2.59	415	469	-2.252	72	343	74	395	8986	44634	0	0	0
1	185	4	unmapped	UPB_020686	14440	2885	45	93	92	55	59	37	37	43	19	44	757	737	227	30	169	169	179	102	56	0.095	0.097	0.112	0.091	3.088	644	623	-3.392	56	588	55	568	4795	38321	0	0	0
1	186	4	unmapped	UPB_198570	14510	2885	50	42	46	21	45	37	37	42	20	47	1164	1120	398	35	170	170	174	75	43	0.005	0.009	0.021	0.018	2.838	999	959	-7.635	5	994	9	950	3667	89627	0	0	0
1	187	4	unmapped	UPB_065812	14585	2885	50	114	123	67	54	36	36	42	23	54	1009	1055	430	40	169	169	173	64	36	0.093	0.098	0.115	0.094	3.28	918	973	-3.429	78	840	87	886	9844	84407	0	0	0
1	188	4	unmapped	UPB_075549	14660	2885	45	50	56	29	51	38	38	43	21	48	589	622	177	28	175	175	177	64	36	0.029	0.04	0.075	0.055	2.724	426	465	-5.109	12	414	18	447	2907	32344	0	0	0
1	189	4	unmapped	UPB_123596	14730	2885	45	69	73	47	64	37	37	42	21	50	679	704	194	27	176	176	181	94	51	0.064	0.068	0.082	0.072	3.225	535	564	-3.974	32	503	36	528	3797	36608	0	0	0
1	190	4	unmapped	UPB_087445	14805	2885	50	55	65	42	64	38	38	42	20	47	1894	1763	573	32	171	171	191	97	50	0.01	0.017	0.019	0.017	2.871	1740	1619	-6.663	17	1723	27	1592	5207	141076	0	0	0
1	191	4	unmapped	UPB_200084	14880	2885	50	62	71	41	57	37	37	41	19	46	591	602	238	39	177	177	194	82	42	0.06	0.08	0.091	0.093	3.142	439	459	-4.05	25	414	34	425	5670	48167	0	0	0
1	192	4	unmapped	UPB_071849	14950	2885	45	66	73	42	57	36	36	41	19	46	944	963	262	27	191	191	193	69	35	0.04	0.048	0.071	0.047	3.578	783	809	-4.65	30	753	37	772	3792	50087	0	0	0
1	193	4	unmapped	UPB_183923	15025	2885	50	207	209	95	45	36	36	44	23	52	2141	2018	598	29	188	188	192	96	50	0.088	0.095	0.092	0.079	2.473	2124	2003	-3.514	171	1953	173	1830	16744	161457	0	0	0
1	194	4	unmapped	UPB_205661	15100	2885	45	103	112	48	42	37	37	44	24	54	720	742	199	26	181	181	189	100	52	0.122	0.134	0.134	0.127	2.174	605	636	-3.03	66	539	75	561	5807	38576	0	0	0
1	195	4	unmapped	UPB_188759	15170	2885	50	146	155	80	51	37	37	43	22	51	1138	1155	342	29	182	182	190	70	36	0.114	0.121	0.106	0.112	2.382	1065	1091	-3.133	109	956	118	973	12384	92427	0	0	0
1	196	4	unmapped	UPB_214014	15245	2885	55	104	113	63	55	39	39	42	18	42	1222	1276	303	23	172	172	177	68	38	0.062	0.067	0.067	0.057	2.502	1115	1178	-4.014	65	1050	74	1104	9072	102102	0	0	0
1	197	4	unmapped	UPB_170314	15315	2885	50	57	64	32	50	37	37	42	18	42	1113	1120	373	33	172	172	178	77	43	0.021	0.028	0.034	0.028	3.104	961	975	-5.556	20	941	27	948	5080	89629	0	0	0
1	198	4	unmapped	UPB_010768	15390	2885	50	98	105	53	50	39	39	44	18	40	906	955	396	41	184	184	185	79	42	0.082	0.086	0.094	0.089	2.87	781	837	-3.613	59	722	66	771	8430	76438	0	0	0
1	199	4	unmapped	UPB_163159	15465	2885	50	56	62	33	53	36	36	41	18	43	7983	8113	1526	18	183	183	191	90	47	0.003	0.003	0.003	0.003	3.109	7820	7956	-8.607	20	7800	26	7930	4965	649076	0	0	0
1	200	4	unmapped	UPB_104113	15540	2885	45	157	169	82	48	39	39	46	22	47	860	848	194	22	177	177	178	79	44	0.173	0.194	0.187	0.165	2.214	801	801	-2.533	118	683	130	671	8807	44112	0	0	0
1	201	4		NA	15610	2880	65	38	43	20	46	39	39	45	21	46	156	172	102	59	166	166	165	60	36	0.1	0.667	0.165	0.173	4.688	-11	10	-3.322	-1	-10	4	6	5102	20589	-50	0	0
1	202	4	unmapped	UPB_179806	15685	2885	50	64	70	33	47	37	37	42	19	45	2229	2180	452	20	167	167	166	60	36	0.013	0.016	0.017	0.013	3.278	2089	2046	-6.255	27	2062	33	2013	5622	174377	0	0	0
1	203	4	unmapped	UPB_054466	15755	2885	45	74	83	50	60	37	37	41	17	41	975	1030	294	28	188	188	213	147	69	0.047	0.055	0.061	0.056	2.596	824	888	-4.411	37	787	46	842	4290	53538	0	0	0
1	204	4	unmapped	UPB_151133	15830	2885	50	91	98	53	54	37	37	43	20	46	1079	1103	404	36	180	180	184	68	36	0.06	0.066	0.077	0.065	2.758	953	984	-4.057	54	899	61	923	7812	88230	0	0	0
1	205	4	unmapped	UPB_206294	15905	2885	50	84	90	45	50	38	38	45	23	51	813	827	208	25	171	171	171	58	33	0.072	0.079	0.078	0.069	2.643	688	708	-3.803	46	642	52	656	7229	66124	0	0	0
1	206	4	unmapped	UPB_140115	15975	2885	50	76	84	55	65	37	37	43	20	46	1124	1160	404	34	162	162	166	59	35	0.041	0.047	0.053	0.041	3.402	1001	1045	-4.624	39	962	47	998	6743	92809	0	0	0
1	207	4	unmapped	UPB_094093	16050	2885	50	60	67	34	50	37	37	41	18	43	2444	2411	564	23	157	157	170	74	43	0.01	0.013	0.017	0.013	2.527	2310	2284	-6.636	23	2287	30	2254	5365	192877	0	0	0
1	208	4	unmapped	UPB_150877	16125	2885	50	94	95	50	52	36	36	41	18	43	640	660	266	40	164	164	176	102	57	0.122	0.119	0.121	0.121	3.106	534	555	-3.037	58	476	59	496	7578	52815	0	0	0
1	209	4	unmapped	UPB_173508	16195	2885	50	161	166	82	49	36	36	41	19	46	776	742	291	39	152	152	153	62	40	0.2	0.22	0.213	0.221	2.857	749	720	-2.32	125	624	130	590	13307	59340	0	0	0
1	210	4	unmapped	UPB_057068	16270	2885	45	64	72	40	55	36	36	41	19	46	1444	1399	275	19	149	149	154	67	43	0.022	0.029	0.031	0.025	2.891	1323	1286	-5.531	28	1295	36	1250	3748	72733	0	0	0
1	211	4	unmapped	UPB_093298	16345	2885	45	81	79	45	56	36	36	41	18	43	836	847	172	20	155	155	161	67	41	0.066	0.062	0.074	0.06	2.386	726	735	-3.92	45	681	43	692	4111	44064	0	0	0
1	212	4	unmapped	UPB_090138	16420	2885	50	68	72	39	54	37	37	43	25	58	2219	2129	451	21	166	166	183	87	47	0.015	0.018	0.022	0.019	2.572	2084	1998	-6.049	31	2053	35	1963	5762	170313	0	0	0
1	213	4	unmapped	UPB_073893	16495	2880	45	141	153	82	53	37	37	44	25	56	1160	1197	415	34	177	177	194	93	47	0.106	0.114	0.103	0.097	2.734	1087	1136	-3.241	104	983	116	1020	7959	62218	0	0	0
1	214	4	unmapped	UPB_134010	16565	2885	55	110	103	50	48	37	37	43	23	53	1030	1098	395	35	179	179	184	70	38	0.086	0.072	0.083	0.07	2.806	924	985	-3.543	73	851	66	919	8265	87812	0	0	0
1	215	4	unmapped	UPB_146257	16640	2885	50	78	93	51	54	37	37	44	23	52	766	797	320	40	180	180	188	69	36	0.07	0.091	0.081	0.083	3.015	627	673	-3.837	41	586	56	617	7440	63742	0	0	0
1	216	4	unmapped	UPB_037554	16710	2885	50	131	141	69	48	36	36	43	20	46	775	756	276	36	192	192	188	60	31	0.163	0.186	0.182	0.178	2.513	678	669	-2.617	95	583	105	564	11316	60501	0	0	0
1	217	4	unmapped	UPB_056702	16780	2885	45	167	169	76	44	38	38	44	23	52	1374	1345	299	22	194	194	193	69	35	0.109	0.114	0.109	0.094	2.517	1309	1282	-3.193	129	1180	131	1151	8764	69948	0	0	0
1	218	4	unmapped	UPB_171208	16855	2885	50	238	246	102	41	42	42	48	27	56	805	765	286	37	176	176	179	66	36	0.312	0.346	0.303	0.359	2.646	825	793	-1.682	196	629	204	589	19705	61237	0	0	0
1	219	4	unmapped	UPB_011470	16930	2885	50	195	199	81	40	38	38	44	21	47	677	684	279	40	180	180	177	65	36	0.316	0.319	0.298	0.35	2.686	654	665	-1.662	157	497	161	504	15921	54723	0	0	0
1	220	4	unmapped	UPB_194600	17005	2885	55	115	126	70	55	36	36	42	18	42	1120	1124	203	18	189	189	191	73	38	0.085	0.096	0.084	0.074	2.634	1010	1025	-3.559	79	931	90	935	10097	89952	0	0	0
1	221	4	unmapped	UPB_200454	17075	2885	50	47	55	33	60	38	38	44	19	43	1488	1459	385	26	169	169	184	83	45	0.007	0.013	0.02	0.017	3.127	1328	1307	-7.195	9	1319	17	1290	4423	116702	0	0	0
1	222	4	unmapped	UPB_063067	17150	2885	50	141	167	93	55	38	38	45	23	51	1277	1323	373	28	188	188	193	75	38	0.095	0.114	0.093	0.095	2.045	1192	1264	-3.402	103	1089	129	1135	13328	105846	0	0	0
1	223	4	unmapped	UPB_208011	17225	2885	50	170	171	88	51	40	40	90	321	356	658	662	239	36	195	195	1481	7970	538	0.281	0.281	0.289	0.268	2.552	593	598	-1.833	130	463	131	467	13688	52923	0	0	0
1	224	4	unmapped	UPB_046333	17300	2885	45	115	124	54	43	37	37	43	21	48	887	878	189	21	158	158	171	69	40	0.107	0.121	0.109	0.103	2.133	807	807	-3.224	78	729	87	720	6428	45659	0	0	0
1	225	4	unmapped	UPB_125428	17370	2880	45	174	195	99	50	38	38	43	21	48	1198	1203	398	33	149	149	168	101	60	0.13	0.149	0.138	0.13	2.529	1185	1211	-2.947	136	1049	157	1054	10138	62542	0	0	0
1	226	4	unmapped	UPB_008411	17445	2885	50	106	114	64	56	38	38	44	22	50	868	848	315	37	162	162	168	66	39	0.096	0.111	0.102	0.098	2.818	774	762	-3.376	68	706	76	686	9130	67809	0	0	0
1	227	4	unmapped	UPB_065250	17515	2885	50	104	118	64	54	36	36	41	19	46	646	648	256	39	162	162	162	63	38	0.14	0.169	0.174	0.151	2.959	552	568	-2.831	68	484	82	486	9451	51869	0	0	0
1	228	4	unmapped	UPB_214879	17590	2885	50	301	317	119	37	38	38	44	20	45	544	539	150	27	147	147	154	62	40	0.662	0.712	0.663	0.705	1.702	660	671	-0.594	263	397	279	392	25359	43091	0	0	0
1	229	4	unmapped	UPB_044598	17665	2885	45	106	101	45	44	38	38	43	20	46	850	865	281	32	149	149	162	57	35	0.097	0.088	0.096	0.09	1.991	769	779	-3.366	68	701	63	716	5269	44995	0	0	0
1	230	4	unmapped	UPB_206047	17735	2885	50	89	99	55	55	38	38	45	24	53	607	672	413	61	149	149	157	58	36	0.111	0.117	0.139	0.117	3.039	509	584	-3.167	51	458	61	523	7943	53795	0	0	0
1	231	4	unmapped	UPB_022239	17810	2885	50	89	94	51	54	40	40	48	27	56	569	581	233	40	151	151	156	75	48	0.117	0.126	0.118	0.131	3.152	467	484	-3.093	49	418	54	430	7487	46498	0	0	0
1	232	4	unmapped	UPB_136209	17885	2885	50	186	206	103	50	38	38	45	27	60	673	656	176	26	153	153	160	76	47	0.285	0.334	0.332	0.306	2.174	668	671	-1.813	148	520	168	503	16497	52498	0	0	0
1	233	4	unmapped	UPB_105725	17955	2885	50	482	472	150	31	42	42	50	24	48	1265	1264	439	34	161	161	172	69	40	0.399	0.39	0.384	0.397	1.652	1544	1533	-1.327	440	1104	430	1103	37722	101085	0	0	0
1	234	4	unmapped	UPB_134431	18030	2885	50	163	177	74	41	40	40	50	24	48	860	873	240	27	158	158	159	71	44	0.175	0.192	0.193	0.172	2.002	825	852	-2.513	123	702	137	715	14163	69801	0	0	0
1	235	4	unmapped	UPB_090380	18105	2885	50	92	102	57	55	36	36	44	26	59	4577	4554	875	19	123	123	139	62	44	0.013	0.015	0.015	0.012	2.548	4510	4497	-6.314	56	4454	66	4431	8168	364350	0	0	0
1	236	4		NA	18175	2880	65	35	39	18	46	36	36	44	24	54	139	144	72	50	149	149	160	115	71	0.1	-0.6	0.182	0.213	4.178	-11	-2	-3.322	-1	-10	3	-5	4693	17237	-50	0	0
1	237	4	unmapped	UPB_162439	18250	2885	50	156	167	69	41	40	40	46	25	54	1709	1692	336	19	158	158	165	104	63	0.075	0.083	0.087	0.07	2.488	1667	1661	-3.741	116	1551	127	1534	13395	135374	0	0	0
1	238	4	unmapped	UPB_172726	18325	2885	50	56	60	29	48	38	38	45	24	53	6094	6110	1277	20	171	171	187	121	64	0.003	0.004	0.005	0.003	3.172	5941	5961	-8.362	18	5923	22	5939	4778	488784	0	0	0
1	239	4	unmapped	UPB_224105	18395	2885	45	349	362	103	28	37	37	44	22	50	750	727	174	23	148	148	163	107	65	0.518	0.561	0.545	0.552	1.707	914	904	-0.948	312	602	325	579	18814	37799	0	0	0
1	240	4	unmapped	UPB_171980	18470	2885	45	314	335	100	29	38	38	47	26	55	692	703	158	22	149	149	157	64	40	0.508	0.536	0.481	0.527	1.589	819	851	-0.976	276	543	297	554	17402	36547	0	0	0
1	241	4	unmapped	UPB_008878	18540	2885	45	156	162	64	39	35	35	41	22	53	734	729	214	29	155	155	163	72	44	0.209	0.221	0.198	0.208	2.199	700	701	-2.259	121	579	127	574	8417	37882	0	0	0
1	242	4	unmapped	UPB_218907	18615	2885	55	272	284	123	43	34	34	41	21	51	850	918	551	60	169	169	174	104	59	0.349	0.334	0.343	0.325	2.015	919	999	-1.517	238	681	250	749	22738	73433	0	0	0
1	243	4	unmapped	UPB_077931	18690	2885	50	89	99	58	58	37	37	43	21	48	1231	1261	320	25	171	171	181	114	62	0.049	0.057	0.05	0.041	3.18	1112	1152	-4.349	52	1060	62	1090	7906	100850	0	0	0
1	244	4	unmapped	UPB_169211	18760	2885	45	180	183	79	43	35	35	40	19	47	1087	1086	202	18	160	160	164	67	40	0.156	0.16	0.156	0.128	2.453	1072	1074	-2.677	145	927	148	926	9493	56471	0	0	0
1	245	4	unmapped	UPB_150058	18835	2885	45	295	306	96	31	36	36	44	24	54	755	747	183	24	157	157	164	74	45	0.433	0.458	0.499	0.457	1.691	857	860	-1.207	259	598	270	590	15927	38864	0	0	0
1	246	4	unmapped	UPB_066910	18910	2885	40	61	76	50	65	36	36	44	23	52	680	769	393	51	167	167	171	67	39	0.049	0.066	0.073	0.062	3.382	538	642	-4.359	25	513	40	602	3967	39968	0	0	0
1	247	4	unmapped	UPB_076525	18980	2885	45	108	120	64	53	36	36	42	22	52	896	901	271	30	167	167	185	116	62	0.099	0.114	0.124	0.103	2.506	801	818	-3.34	72	729	84	734	6253	46845	0	0	0
1	248	4	unmapped	UPB_174190	19055	2885	50	182	186	79	42	37	37	43	23	53	672	668	244	36	168	168	187	125	66	0.288	0.298	0.289	0.295	2.54	649	649	-1.797	145	504	149	500	14894	53401	0	0	0
1	249	4	unmapped	UPB_226727	19130	2885	50	181	180	87	48	35	35	42	21	50	741	720	223	30	177	177	191	81	42	0.259	0.267	0.275	0.249	2.617	710	688	-1.95	146	564	145	543	14436	57613	0	0	0
1	250	4	unmapped	UPB_088100	19205	2885	50	101	105	59	56	36	36	44	24	54	2306	2310	502	21	170	170	184	73	39	0.03	0.032	0.033	0.025	3.095	2201	2209	-5.038	65	2136	69	2140	8425	184833	0	0	0
1	251	4	unmapped	UPB_096633	19280	2885	50	111	121	66	54	33	33	39	24	61	851	834	282	33	184	184	184	82	44	0.117	0.135	0.141	0.113	2.934	745	738	-3.096	78	667	88	650	9686	66702	0	0	0
1	252	4	NegativeControl	(-)3xSLv1	19350	2885	45	34	37	15	40	32	32	35	15	42	1152	1161	193	16	182	182	181	73	40	0.002	0.005	0.008	0.009	3.274	972	984	-8.922	2	970	5	979	1914	60363	0	0	0
1	253	4	unmapped	UPB_124063	19425	2885	45	102	112	62	55	34	34	39	19	48	933	955	232	24	170	170	178	79	44	0.089	0.099	0.09	0.077	2.466	831	863	-3.488	68	763	78	785	5832	49655	0	0	0
1	254	4	unmapped	UPB_134334	19495	2885	50	258	263	106	40	34	34	39	21	53	1344	1307	409	31	148	148	158	74	46	0.187	0.198	0.201	0.19	1.959	1420	1388	-2.417	224	1196	229	1159	21036	104530	0	0	0
1	255	4	unmapped	UPB_228804	19570	2885	50	492	487	183	37	35	35	41	22	53	1128	1129	236	20	160	160	165	73	44	0.472	0.466	0.495	0.43	1.755	1425	1421	-1.083	457	968	452	969	38952	90334	0	0	0
1	256	4	unmapped	UPB_126196	19645	2885	50	89	90	47	52	37	37	42	20	47	1268	1210	398	32	149	149	160	76	47	0.046	0.05	0.059	0.049	2.971	1171	1114	-4.428	52	1119	53	1061	7180	96793	0	0	0
1	257	4	unmapped	UPB_069539	19720	2885	45	62	70	39	55	39	39	44	23	52	830	832	226	27	157	157	158	62	39	0.034	0.046	0.045	0.043	3.286	696	706	-4.871	23	673	31	675	3654	43257	0	0	0
1	258	4	unmapped	UPB_208875	19790	2885	50	63	70	48	68	35	35	42	23	54	1211	1205	278	23	150	150	158	58	36	0.026	0.033	0.041	0.03	4.001	1089	1090	-5.244	28	1061	35	1055	5600	96395	0	0	0
1	259	4	unmapped	UPB_144052	19860	2885	45	100	110	59	53	33	33	40	19	47	851	850	261	30	168	168	176	79	44	0.098	0.113	0.121	0.091	3.7	750	759	-3.35	67	683	77	682	5733	44180	0	0	0
1	260	4	unmapped	UPB_096678	19935	2885	50	183	183	90	49	34	34	39	19	48	622	624	206	33	168	168	195	111	56	0.328	0.327	0.281	0.305	2.503	603	605	-1.607	149	454	149	456	14664	49911	0	0	0
1	261	4	unmapped	UPB_164818	20010	2885	55	58	61	30	49	34	34	38	19	50	1848	1838	490	26	164	164	185	99	53	0.014	0.016	0.017	0.013	3.444	1708	1701	-6.133	24	1684	27	1674	4897	147043	0	0	0
1	262	4	unmapped	UPB_063938	20080	2890	45	100	104	55	52	31	31	35	16	45	693	684	197	28	171	171	177	87	49	0.132	0.142	0.14	0.118	3.146	591	586	-2.919	69	522	73	513	5423	35555	0	0	0
1	263	4	unmapped	UPB_228637	20155	2885	50	181	189	101	53	32	32	37	16	43	575	600	258	43	174	174	181	92	50	0.372	0.369	0.38	0.341	2.376	550	583	-1.428	149	401	157	426	15121	48035	0	0	0
1	264	4	unmapped	UPB_036573	20230	2885	50	111	115	57	49	34	34	40	19	47	976	994	282	28	187	187	195	80	41	0.098	0.1	0.105	0.084	2.753	866	888	-3.357	77	789	81	807	9218	79518	0	0	0
1	265	4	unmapped	UPB_203021	20305	2885	50	71	78	42	53	32	32	41	23	56	706	694	231	33	177	177	188	75	39	0.074	0.089	0.097	0.079	2.858	568	563	-3.762	39	529	46	517	6257	55480	0	0	0
1	266	4	DarkCorner	DarkCorner	20380	2885	55	34	39	19	48	33	33	41	22	53	984	941	246	26	166	166	178	78	43	0.001	0.008	0.017	0.015	4.63	819	781	-9.676	1	818	6	775	3154	75265	0	0	0
1	267	4	DarkCorner	DarkCorner	20450	2885	45	32	37	16	43	32	32	38	18	47	1021	1030	328	31	187	187	197	84	42	0	0.006	0.01	0.012	3.344	834	848	Error	0	834	5	843	1926	53559	0	0	0
1	1	5	DarkCorner	DarkCorner	905	2945	50	32	38	21	55	32	32	37	18	48	1076	1053	231	21	113	113	124	76	61	0	0.006	0.012	0.012	3.764	963	946	Error	0	963	6	940	3038	84269	0	0	0
1	2	5	DarkCorner	DarkCorner	980	2945	50	34	38	16	42	33	33	39	22	56	993	978	202	20	115	115	119	54	45	0.001	0.006	0.016	0.012	3.573	879	868	-9.778	1	878	5	863	3069	78278	0	0	0
1	3	5	unmapped	UPB_230729	1055	2945	50	42	56	37	66	34	34	39	18	46	665	663	151	22	124	124	129	58	44	0.015	0.041	0.056	0.052	2.955	549	561	-6.079	8	541	22	539	4469	53029	0	0	0
1	4	5	unmapped	UPB_040930	1130	2945	50	89	90	47	52	34	34	37	15	40	568	577	165	28	133	133	139	64	46	0.126	0.126	0.116	0.106	2.961	490	500	-2.984	55	435	56	444	7178	46172	0	0	0
1	5	5	unmapped	UPB_187012	1200	2945	50	251	265	125	47	34	34	40	20	50	681	703	167	23	133	133	144	65	45	0.396	0.405	0.385	0.352	2.245	765	801	-1.336	217	548	231	570	21203	56233	0	0	0
1	6	5	unmapped	UPB_156513	1275	2945	50	55	63	39	61	36	36	41	18	43	2346	2408	451	18	142	142	148	62	41	0.009	0.012	0.015	0.011	3.309	2223	2293	-6.858	19	2204	27	2266	5002	192626	0	0	0
1	7	5	unmapped	UPB_172340	1350	2945	50	60	70	40	57	32	32	35	14	40	1599	1577	304	19	150	150	160	70	43	0.019	0.027	0.025	0.022	2.745	1477	1465	-5.693	28	1449	38	1427	5616	126135	0	0	0
1	8	5	unmapped	UPB_073963	1420	2945	50	59	66	38	57	32	32	37	18	48	1459	1452	286	19	139	139	145	60	41	0.02	0.026	0.03	0.024	3.007	1347	1347	-5.611	27	1320	34	1313	5284	116197	0	0	0
1	9	5	unmapped	UPB_079332	1495	2945	50	105	109	77	70	32	32	37	20	54	2019	2053	446	21	140	140	164	177	107	0.039	0.04	0.042	0.035	3.011	1952	1990	-4.686	73	1879	77	1913	8699	164267	0	0	0
1	10	5	unmapped	UPB_011252	1570	2945	50	111	120	63	52	34	34	39	19	48	701	730	199	27	141	141	153	63	41	0.138	0.146	0.161	0.127	2.494	637	675	-2.862	77	560	86	589	9632	58418	0	0	0
1	11	5	unmapped	UPB_190161	1640	2945	50	40	48	24	50	36	36	42	20	47	795	781	199	25	134	134	148	68	45	0.006	0.019	0.032	0.025	3.533	665	659	-7.369	4	661	12	647	3800	62443	0	0	0
1	12	5	unmapped	UPB_133414	1715	2945	50	70	80	48	60	33	33	38	17	44	1021	1006	230	22	172	172	183	97	53	0.044	0.056	0.051	0.049	2.709	886	881	-4.52	37	849	47	834	6415	80515	0	0	0
1	13	5	unmapped	UPB_014759	1790	2945	50	73	80	42	52	32	32	36	14	38	921	916	216	23	160	160	178	94	52	0.054	0.063	0.059	0.053	2.817	802	804	-4.214	41	761	48	756	6381	73254	0	0	0
1	14	5	unmapped	UPB_046555	1860	2945	55	46	53	30	56	35	35	39	20	51	1831	1852	334	18	148	148	156	65	41	0.007	0.011	0.012	0.011	3.181	1694	1722	-7.257	11	1683	18	1704	4226	148133	0	0	0
1	15	5	NegativeControl	(-)3xSLv1	1935	2945	50	35	39	19	48	36	36	44	26	59	1225	1315	424	32	172	172	181	84	46	-0.001	0.003	0.014	0.01	3.226	1052	1146	Error	-1	1053	3	1143	3116	105231	0	0	0
1	16	5	unmapped	UPB_157935	2005	2945	55	1228	1185	424	35	37	37	49	30	61	544	535	133	24	151	151	168	101	60	3.031	2.99	3.016	2.802	2.047	1584	1532	1.6	1191	393	1148	384	94837	42812	0	0	0
1	17	5	unmapped	UPB_089401	2080	2945	55	1187	1137	392	34	44	44	54	34	62	1038	1082	360	33	150	150	156	74	47	1.287	1.173	1.293	1.121	2.154	2031	2025	0.364	1143	888	1093	932	90989	86525	0	0	0
1	18	5	unmapped	UPB_055692	2155	2945	50	114	106	57	53	35	35	45	31	68	965	972	194	19	125	125	136	65	47	0.094	0.084	0.103	0.068	2.939	919	918	-3.41	79	840	71	847	8491	77785	0	0	0
1	19	5	unmapped	UPB_023425	2230	2945	50	173	187	102	54	34	34	41	25	60	634	657	199	30	123	123	142	70	49	0.272	0.287	0.259	0.244	2.136	650	687	-1.878	139	511	153	534	14936	52572	0	0	0
1	20	5	unmapped	UPB_204414	2300	2945	50	51	59	32	54	32	32	40	22	55	957	981	269	27	137	137	151	85	56	0.023	0.032	0.029	0.03	2.941	839	871	-5.432	19	820	27	844	4744	78454	0	0	0
1	21	5	unmapped	UPB_163677	2375	2945	50	48	57	35	61	34	34	39	20	51	1263	1276	304	23	131	131	141	59	41	0.012	0.02	0.025	0.02	2.998	1146	1168	-6.337	14	1132	23	1145	4550	102044	0	0	0
1	22	5	unmapped	UPB_069963	2450	2945	50	49	56	39	69	34	34	40	20	50	768	744	257	34	138	138	164	235	143	0.024	0.036	0.038	0.04	3.173	645	628	-5.392	15	630	22	606	4456	59493	0	0	0
1	23	5	unmapped	UPB_066763	2520	2945	50	71	80	50	62	35	35	40	21	52	1124	1089	349	32	132	132	138	56	40	0.036	0.047	0.048	0.038	3.149	1028	1002	-4.784	36	992	45	957	6395	87136	0	0	0
1	24	5	unmapped	UPB_189796	2595	2945	50	89	98	55	56	35	35	42	23	54	676	639	209	32	134	134	145	74	51	0.1	0.125	0.147	0.116	3.383	596	568	-3.327	54	542	63	505	7832	51127	0	0	0
1	25	5	unmapped	UPB_169158	2670	2945	50	79	85	45	52	32	32	42	24	57	741	741	221	29	137	137	143	71	49	0.078	0.088	0.099	0.089	2.288	651	657	-3.684	47	604	53	604	6796	59241	0	0	0
1	26	5	unmapped	UPB_217710	2740	2945	50	83	93	55	59	31	31	38	21	55	779	749	196	26	130	130	139	63	45	0.08	0.1	0.092	0.077	2.832	701	681	-3.642	52	649	62	619	7409	59936	0	0	0
1	27	5	unmapped	UPB_040313	2815	2945	50	102	109	58	53	35	35	41	23	56	1294	1277	400	31	148	148	152	63	41	0.058	0.066	0.06	0.054	2.878	1213	1203	-4.096	67	1146	74	1129	8694	102197	0	0	0
1	28	5	unmapped	UPB_125960	2890	2945	50	134	145	85	58	36	36	43	24	55	920	933	268	28	168	168	171	81	47	0.13	0.142	0.123	0.114	2.553	850	874	-2.94	98	752	109	765	11588	74617	0	0	0
1	29	5	unmapped	UPB_138240	2960	2945	50	653	629	214	34	38	38	48	26	54	664	665	159	23	141	141	157	81	51	1.176	1.128	1.099	1.068	1.797	1138	1115	0.234	615	523	591	524	50327	53212	0	0	0
1	30	5	unmapped	UPB_167552	3035	2945	50	42	50	29	58	36	36	43	23	53	8554	8709	1947	22	132	132	146	71	48	0.001	0.002	0.003	0.002	3.427	8428	8591	Error	6	8422	14	8577	4006	696743	0	0	0
1	31	5	unmapped	UPB_078715	3105	2945	45	150	157	80	50	36	36	43	22	51	1302	1313	285	21	127	127	147	92	62	0.097	0.102	0.112	0.093	2.041	1289	1307	-3.366	114	1175	121	1186	8185	68300	0	0	0
1	32	5	unmapped	UPB_171438	3180	2945	55	264	254	111	43	39	39	48	26	54	755	768	148	19	137	137	154	91	59	0.364	0.341	0.365	0.294	2.213	843	846	-1.458	225	618	215	631	20284	61448	0	0	0
1	33	5	unmapped	UPB_025199	3255	2945	50	313	309	151	48	40	40	49	29	59	1030	1025	265	25	143	143	149	56	37	0.308	0.305	0.316	0.253	2.5	1160	1151	-1.7	273	887	269	882	24752	82001	0	0	0
1	34	5	unmapped	UPB_129857	3325	2950	50	574	540	197	36	37	37	45	27	60	926	882	335	37	133	133	147	76	51	0.677	0.672	0.711	0.738	1.917	1330	1252	-0.562	537	793	503	749	43196	70546	0	0	0
1	35	5	unmapped	UPB_170675	3400	2945	50	197	210	106	50	37	37	44	23	52	917	901	269	29	140	140	149	78	52	0.206	0.227	0.216	0.207	1.893	937	934	-2.28	160	777	173	761	16826	72060	0	0	0
1	36	5	unmapped	UPB_025165	3475	2945	50	89	95	58	61	35	35	42	24	57	791	776	273	35	135	135	148	89	60	0.082	0.094	0.104	0.074	3.873	710	701	-3.603	54	656	60	641	7602	62080	0	0	0
1	37	5	unmapped	UPB_097011	3545	2945	50	68	77	46	59	39	39	48	28	58	843	824	282	34	140	140	146	60	41	0.041	0.056	0.069	0.061	2.555	732	722	-4.599	29	703	38	684	6133	65958	0	0	0
1	38	5	unmapped	UPB_181473	3620	2945	45	487	501	164	32	37	37	49	30	61	1021	1027	181	17	138	138	140	56	40	0.51	0.522	0.511	0.499	1.51	1333	1353	-0.972	450	883	464	889	26059	53379	0	0	0
1	39	5	unmapped	UPB_057622	3695	2945	50	140	142	71	50	37	37	44	24	54	833	802	223	27	141	141	148	68	45	0.149	0.159	0.146	0.139	2.269	795	766	-2.748	103	692	105	661	11337	64196	0	0	0
1	40	5	unmapped	UPB_014216	3770	2945	50	151	161	95	59	37	37	47	27	57	1127	1129	389	34	134	134	145	65	44	0.115	0.125	0.11	0.099	2.433	1107	1119	-3.123	114	993	124	995	12866	90332	0	0	0
1	41	5	unmapped	UPB_014086	3840	2945	50	186	186	87	46	37	37	48	36	75	1366	1303	368	28	133	133	149	90	60	0.121	0.127	0.132	0.114	2.194	1382	1319	-3.049	149	1233	149	1170	14914	104212	0	0	0
1	42	5	unmapped	UPB_201728	3915	2945	50	196	215	115	53	36	36	45	24	53	937	985	546	55	136	136	155	95	61	0.2	0.211	0.215	0.177	2.812	961	1028	-2.324	160	801	179	849	17201	78800	0	0	0
1	43	5	unmapped	UPB_160317	3990	2945	55	131	132	68	51	37	37	41	20	48	1404	1339	317	23	130	130	136	58	42	0.074	0.079	0.078	0.061	2.418	1368	1304	-3.761	94	1274	95	1209	10557	107117	0	0	0
1	44	5	unmapped	UPB_183174	4060	2945	45	56	63	44	69	37	37	41	20	48	996	1008	236	23	135	135	138	59	42	0.022	0.03	0.047	0.04	3.248	880	899	-5.502	19	861	26	873	3277	52437	0	0	0
1	45	5	unmapped	UPB_135210	4135	2945	50	229	240	107	44	37	37	44	22	50	993	951	294	30	139	139	140	52	37	0.225	0.25	0.232	0.233	1.828	1046	1015	-2.153	192	854	203	812	19235	76056	0	0	0
1	46	5	unmapped	UPB_121454	4205	2945	45	194	198	93	46	40	40	46	25	54	842	893	363	40	135	135	148	68	45	0.218	0.208	0.237	0.192	2.248	861	916	-2.199	154	707	158	758	10320	46420	0	0	0
1	47	5	unmapped	UPB_157400	4280	2945	50	215	227	98	43	39	39	46	22	47	821	795	272	34	133	133	144	65	45	0.256	0.284	0.258	0.275	2.056	864	850	-1.967	176	688	188	662	18195	63628	0	0	0
1	48	5	unmapped	UPB_113208	4355	2945	50	265	250	114	45	38	38	45	22	48	1116	1059	273	25	147	147	149	59	39	0.234	0.232	0.227	0.194	2.373	1196	1124	-2.094	227	969	212	912	20008	84740	0	0	0
1	49	5	unmapped	UPB_098452	4425	2945	50	320	325	138	42	43	43	49	27	55	1073	1045	349	33	136	136	143	62	43	0.296	0.31	0.31	0.31	2.071	1214	1191	-1.758	277	937	282	909	25973	83581	0	0	0
1	50	5	unmapped	UPB_101730	4500	2945	50	420	400	168	42	42	42	51	29	56	907	1315	3865	293	131	131	143	61	42	0.487	0.302	0.479	0.423	1.927	1154	1542	-1.038	378	776	358	1184	32027	105174	0	0	0
1	51	5	unmapped	UPB_124432	4575	2945	50	154	164	79	48	35	35	39	19	48	1358	1314	447	34	135	135	152	102	67	0.097	0.109	0.105	0.1	1.928	1342	1308	-3.361	119	1223	129	1179	13145	105158	0	0	0
1	52	5	unmapped	UPB_116855	4650	2945	45	65	68	33	48	35	35	38	16	42	845	863	184	21	135	135	155	121	78	0.042	0.045	0.053	0.04	2.962	740	761	-4.565	30	710	33	728	3519	44889	0	0	0
1	53	5	unmapped	UPB_197861	4720	2945	50	61	73	44	60	38	38	44	23	52	1376	1344	457	34	138	138	162	123	75	0.019	0.029	0.041	0.028	3.152	1261	1241	-5.75	23	1238	35	1206	5806	107487	0	0	0
1	54	5	unmapped	UPB_031744	4795	2950	50	129	137	65	47	38	38	46	26	56	772	775	265	34	147	147	150	52	34	0.146	0.158	0.177	0.152	3.062	716	727	-2.78	91	625	99	628	10952	62021	0	0	0
1	55	5	unmapped	UPB_086686	4870	2945	50	79	85	37	43	36	36	42	24	57	1137	1122	315	28	139	139	149	53	35	0.043	0.05	0.053	0.047	2.19	1041	1032	-4.537	43	998	49	983	6778	89720	0	0	0
1	56	5	unmapped	UPB_233104	4940	2945	50	252	265	125	47	40	40	49	28	57	1037	1051	278	26	148	148	161	93	57	0.238	0.249	0.245	0.23	1.701	1101	1128	-2.068	212	889	225	903	21217	84041	0	0	0
1	57	5	unmapped	UPB_222916	5015	2945	50	324	325	129	39	39	39	48	28	58	712	716	181	25	151	151	158	60	37	0.508	0.506	0.516	0.465	1.915	846	851	-0.977	285	561	286	565	26019	57262	0	0	0
1	58	5	unmapped	UPB_165360	5090	2945	50	129	133	80	60	39	39	46	25	54	603	594	196	32	150	150	168	79	47	0.199	0.212	0.228	0.208	2.434	543	538	-2.332	90	453	94	444	10617	47539	0	0	0
1	59	5	unmapped	UPB_000974	5160	2950	50	85	94	51	54	38	38	42	18	42	699	700	259	37	155	155	173	82	47	0.086	0.103	0.096	0.092	3.612	591	601	-3.533	47	544	56	545	7503	55983	0	0	0
1	60	5	unmapped	UPB_147245	5235	2945	50	79	94	58	61	40	40	45	19	42	2874	2810	623	22	137	137	151	61	40	0.014	0.02	0.016	0.015	2.974	2776	2727	-6.133	39	2737	54	2673	7480	224814	0	0	0
1	61	5	unmapped	UPB_021663	5305	2945	55	617	594	216	36	43	43	51	28	54	1151	1135	278	24	135	135	431	3174	736	0.565	0.551	0.544	0.497	1.748	1590	1551	-0.824	574	1016	551	1000	47497	90830	0	0	0
1	62	5	unmapped	UPB_036611	5380	2945	50	136	143	68	47	42	42	47	23	48	930	944	322	34	147	147	437	3134	717	0.12	0.127	0.136	0.127	1.995	877	898	-3.058	94	783	101	797	11401	75534	0	0	0
1	63	5	unmapped	UPB_011200	5455	2945	50	322	328	139	42	40	40	47	25	53	941	940	261	27	150	150	160	62	38	0.357	0.365	0.343	0.349	1.679	1073	1078	-1.488	282	791	288	790	26237	75206	0	0	0
1	64	5	unmapped	UPB_041312	5525	2945	45	250	261	117	44	38	38	44	24	54	856	881	206	23	157	157	176	94	53	0.303	0.308	0.324	0.273	2.001	911	947	-1.721	212	699	223	724	13594	45794	0	0	0
1	65	5	unmapped	UPB_224315	5600	2950	50	283	299	138	46	37	37	45	25	55	1185	1128	381	33	154	154	166	90	54	0.239	0.269	0.269	0.272	2.062	1277	1236	-2.067	246	1031	262	974	23882	90208	0	0	0
1	66	5	unmapped	UPB_039865	5675	2950	50	283	321	150	46	40	40	51	28	54	1087	1057	365	34	146	146	151	73	48	0.258	0.308	0.299	0.291	1.754	1184	1192	-1.953	243	941	281	911	25703	84577	0	0	0
1	67	5	unmapped	UPB_160832	5750	2945	55	258	264	126	47	38	38	47	24	51	2024	2027	408	20	133	133	140	63	45	0.116	0.119	0.123	0.101	1.998	2111	2120	-3.104	220	1891	226	1894	21149	162178	0	0	0
1	68	5	unmapped	UPB_203104	5820	2945	50	490	476	178	37	37	37	44	21	47	739	708	208	29	131	131	145	70	48	0.745	0.761	0.769	0.733	1.632	1061	1016	-0.425	453	608	439	577	38042	56675	0	0	0
1	69	5	unmapped	UPB_128594	5895	2945	50	736	669	240	35	39	39	47	24	51	1001	1001	253	25	131	131	146	54	36	0.801	0.724	0.744	0.656	1.812	1567	1500	-0.32	697	870	630	870	53513	80048	0	0	0
1	70	5	unmapped	UPB_223846	5970	2945	55	698	694	268	38	43	43	50	28	56	940	971	233	23	143	143	170	127	74	0.822	0.786	0.815	0.713	1.83	1452	1479	-0.283	655	797	651	828	55488	77707	0	0	0
1	71	5	unmapped	UPB_033478	6040	2945	45	117	134	83	61	40	40	45	22	48	1139	1183	264	22	140	140	167	130	77	0.077	0.09	0.07	0.069	3.3	1076	1137	-3.698	77	999	94	1043	6945	61529	0	0	0
1	72	5	unmapped	UPB_172331	6115	2945	50	356	347	143	41	42	42	48	22	45	1309	1334	338	25	145	145	153	66	43	0.27	0.257	0.256	0.234	1.927	1478	1494	-1.89	314	1164	305	1189	27798	106690	0	0	0
1	73	5	unmapped	UPB_010532	6190	2945	50	193	190	94	49	42	42	50	26	52	1044	1062	348	32	146	146	155	68	43	0.168	0.162	0.175	0.154	1.839	1049	1064	-2.572	151	898	148	916	15200	84962	0	0	0
1	74	5	unmapped	UPB_160309	6260	2945	50	231	245	126	51	38	38	47	26	55	1012	1027	288	28	159	159	163	67	41	0.226	0.238	0.22	0.212	2.079	1046	1075	-2.144	193	853	207	868	19575	82182	0	0	0
1	75	5	unmapped	UPB_003530	6335	2945	50	387	408	181	44	38	38	45	22	48	916	915	317	34	140	140	153	62	40	0.45	0.477	0.468	0.454	1.679	1125	1145	-1.153	349	776	370	775	32626	73183	0	0	0
1	76	5	unmapped	UPB_028457	6410	2950	50	128	131	70	53	38	38	45	24	53	651	669	242	36	136	136	145	50	34	0.175	0.174	0.177	0.155	2.635	605	626	-2.517	90	515	93	533	10494	53501	0	0	0
1	77	5	unmapped	UPB_105761	6480	2950	50	226	249	119	47	40	40	44	17	38	1202	1209	434	35	154	154	389	1826	469	0.177	0.198	0.194	0.185	2.003	1234	1264	-2.494	186	1048	209	1055	19891	96738	0	0	0
1	78	5	unmapped	UPB_147924	6555	2945	50	91	106	63	59	38	38	44	21	47	1547	1569	332	21	154	154	625	3520	563	0.038	0.048	0.05	0.04	2.655	1446	1483	-4.716	53	1393	68	1415	8455	125554	0	0	0
1	79	5	unmapped	UPB_098221	6630	2945	50	164	166	71	42	37	37	43	21	48	1068	1127	400	35	138	138	145	56	38	0.137	0.13	0.133	0.124	2.07	1057	1118	-2.872	127	930	129	989	13242	90178	0	0	0
1	80	5	unmapped	UPB_131022	6700	2945	50	188	197	82	41	39	39	51	32	62	958	952	339	35	139	139	151	98	64	0.182	0.194	0.181	0.2	2.012	968	971	-2.459	149	819	158	813	15794	76148	0	0	0
1	81	5	unmapped	UPB_115218	6775	2950	50	195	217	110	50	41	41	51	34	66	1005	992	370	37	140	140	148	73	49	0.178	0.207	0.189	0.188	2.248	1019	1028	-2.49	154	865	176	852	17381	79371	0	0	0
1	82	5	unmapped	UPB_107604	6845	2945	45	371	393	139	35	38	38	49	29	59	848	845	251	29	148	148	158	74	46	0.476	0.509	0.532	0.5	1.642	1033	1052	-1.072	333	700	355	697	20444	43951	0	0	0
1	83	5	unmapped	UPB_118082	6920	2945	50	209	208	102	49	38	38	46	23	50	1063	1075	326	30	146	146	154	76	49	0.186	0.183	0.181	0.168	1.969	1088	1099	-2.423	171	917	170	929	16623	86014	0	0	0
1	84	5	unmapped	UPB_101695	6995	2945	50	398	391	174	44	41	41	49	29	59	1109	1170	312	26	145	145	146	52	35	0.37	0.341	0.38	0.309	2.031	1321	1375	-1.433	357	964	350	1025	31266	93577	0	0	0
1	85	5	unmapped	UPB_012887	7065	2945	45	411	448	151	33	40	40	50	30	60	805	803	147	18	142	142	145	57	39	0.56	0.617	0.569	0.595	1.646	1034	1069	-0.838	371	663	408	661	23316	41742	0	0	0
1	86	5	unmapped	UPB_213680	7140	2945	45	181	183	81	44	37	37	42	21	50	535	565	156	27	141	141	152	66	43	0.365	0.344	0.312	0.301	2.445	538	570	-1.452	144	394	146	424	9504	29382	0	0	0
1	87	5	unmapped	UPB_097295	7215	2945	45	587	584	162	27	41	41	49	32	65	699	712	146	20	139	139	147	57	38	0.975	0.948	0.963	0.931	1.56	1106	1116	-0.037	546	560	543	573	30390	37013	0	0	0
1	88	5	unmapped	UPB_004500	7290	2945	50	175	188	100	53	40	40	48	32	66	791	764	247	32	136	136	146	57	39	0.206	0.236	0.235	0.2	2.47	790	776	-2.279	135	655	148	628	15062	61108	0	0	0
1	89	5	unmapped	UPB_001413	7360	2950	50	249	258	110	42	43	43	49	26	53	624	605	249	41	144	144	145	61	42	0.429	0.466	0.464	0.473	2.006	686	676	-1.22	206	480	215	461	20676	48439	0	0	0
1	90	5	unmapped	UPB_096104	7435	2950	50	397	401	161	40	39	39	46	25	54	734	722	227	31	143	143	142	57	40	0.606	0.625	0.601	0.62	1.878	949	941	-0.723	358	591	362	579	32057	57782	0	0	0
1	91	5	unmapped	UPB_139392	7510	2945	50	181	194	103	53	39	39	43	20	46	938	931	293	31	135	135	146	57	39	0.177	0.195	0.177	0.16	2.397	945	951	-2.5	142	803	155	796	15482	74443	0	0	0
1	92	5	unmapped	UPB_127819	7580	2950	50	398	405	171	42	44	44	49	21	42	694	676	197	29	140	140	148	61	41	0.639	0.674	0.648	0.662	1.964	908	897	-0.646	354	554	361	536	32370	54043	0	0	0
1	93	5	unmapped	UPB_136105	7655	2950	50	350	376	163	43	39	39	47	22	46	845	837	308	36	137	137	146	61	41	0.439	0.481	0.496	0.467	1.843	1019	1037	-1.187	311	708	337	700	30089	66968	0	0	0
1	94	5	unmapped	UPB_225383	7725	2950	55	459	467	158	33	42	42	50	29	58	721	732	184	25	139	139	145	66	45	0.716	0.717	0.742	0.71	1.64	999	1018	-0.481	417	582	425	593	37364	58543	0	0	0
1	95	5	unmapped	UPB_223603	7800	2945	50	137	151	79	52	41	41	48	26	54	462	470	139	29	150	150	151	64	42	0.308	0.344	0.325	0.322	2.584	408	430	-1.7	96	312	110	320	12046	37563	0	0	0
1	96	5	unmapped	UPB_026161	7875	2950	50	464	435	172	39	38	38	45	22	48	796	780	320	41	149	149	148	62	41	0.658	0.629	0.658	0.675	1.956	1073	1028	-0.603	426	647	397	631	34836	62438	0	0	0
1	97	5	unmapped	UPB_048192	7950	2950	50	230	220	103	46	40	40	45	25	55	1173	1092	382	34	131	131	432	2796	647	0.182	0.187	0.181	0.174	1.938	1232	1141	-2.455	190	1042	180	961	17618	87355	0	0	0
1	98	5	unmapped	UPB_032346	8020	2945	50	390	403	161	39	41	41	50	32	64	1206	1116	349	31	137	137	143	62	43	0.326	0.37	0.375	0.374	1.841	1418	1341	-1.615	349	1069	362	979	32258	89261	0	0	0
1	99	5	unmapped	UPB_215513	8095	2945	45	198	195	94	48	39	39	44	24	54	1358	1331	270	20	135	135	143	65	45	0.13	0.13	0.119	0.107	2.431	1382	1352	-2.943	159	1223	156	1196	10162	69191	0	0	0
1	100	5	unmapped	UPB_232223	8170	2950	50	98	111	73	65	39	39	44	19	43	986	949	329	34	135	135	147	70	47	0.069	0.088	0.101	0.082	2.936	910	886	-3.85	59	851	72	814	8856	75901	0	0	0
1	101	5	unmapped	UPB_231963	8240	2950	55	43	46	20	43	36	36	43	21	48	1041	1077	228	21	125	125	135	60	44	0.008	0.011	0.014	0.013	2.907	923	962	-7.032	7	916	10	952	3716	86151	0	0	0
1	102	5	unmapped	UPB_212531	8315	2945	50	391	396	163	41	40	40	50	28	56	728	706	200	28	139	139	144	49	34	0.596	0.628	0.613	0.597	2.005	940	923	-0.747	351	589	356	567	31676	56463	0	0	0
1	103	5	unmapped	UPB_197601	8390	2945	45	149	150	65	43	40	40	48	26	54	972	943	180	19	152	152	150	58	38	0.133	0.139	0.146	0.115	2.187	929	901	-2.911	109	820	110	791	7812	49059	0	0	0
1	104	5		NA	8460	2940	65	39	44	22	50	37	37	44	22	50	128	140	57	40	138	138	143	60	41	-0.2	3.5	0.375	0.328	3.844	-8	9	Error	2	-10	7	2	5289	16746	-50	0	0
1	105	5	unmapped	UPB_195912	8530	2945	45	138	149	68	45	38	38	45	26	57	940	899	237	26	131	131	143	62	43	0.124	0.145	0.15	0.111	2.952	909	879	-3.016	100	809	111	768	7739	46728	0	0	0
1	106	5	unmapped	UPB_020777	8605	2950	45	238	254	91	35	37	37	44	24	54	955	938	228	24	137	137	142	54	38	0.246	0.271	0.26	0.26	1.704	1019	1018	-2.025	201	818	217	801	13223	48800	0	0	0
1	107	5	unmapped	UPB_220329	8680	2945	45	170	176	65	36	39	39	47	25	53	472	483	125	25	131	131	137	59	43	0.384	0.389	0.402	0.367	2.034	472	489	-1.38	131	341	137	352	9154	25126	0	0	0
1	108	5	unmapped	UPB_033685	8755	2945	50	123	145	79	54	42	42	49	31	63	1078	1101	308	27	138	138	147	66	44	0.086	0.107	0.091	0.085	2.375	1021	1066	-3.537	81	940	103	963	11597	88080	0	0	0
1	109	5	unmapped	UPB_097503	8825	2950	55	370	375	171	45	39	39	46	33	71	706	685	265	38	135	135	136	58	42	0.58	0.611	0.605	0.601	1.808	902	886	-0.787	331	571	336	550	30028	54802	0	0	0
1	110	5	unmapped	UPB_053165	8900	2950	50	137	142	69	48	38	38	45	31	68	632	655	245	37	134	134	137	68	49	0.199	0.2	0.202	0.186	2.288	597	625	-2.331	99	498	104	521	11322	52409	0	0	0
1	111	5	unmapped	UPB_213629	8975	2945	45	523	525	150	28	38	38	45	26	57	508	523	120	22	133	133	144	81	56	1.293	1.249	1.271	1.258	1.564	860	877	0.371	485	375	487	390	27317	27196	0	0	0
1	112	5	unmapped	UPB_163119	9045	2945	45	129	144	73	50	41	41	47	25	53	900	878	246	28	135	135	158	138	87	0.115	0.139	0.139	0.129	2.306	853	846	-3.12	88	765	103	743	7464	45651	0	0	0
1	113	5	unmapped	UPB_082306	9120	2950	45	92	97	51	52	40	40	45	22	48	852	855	237	27	136	136	150	79	52	0.073	0.079	0.091	0.081	2.09	768	776	-3.783	52	716	57	719	5036	44461	0	0	0
1	114	5	unmapped	UPB_201870	9195	2950	50	291	301	114	37	40	40	45	21	46	694	695	283	40	137	137	142	57	40	0.451	0.468	0.473	0.479	2.163	808	819	-1.15	251	557	261	558	24116	55634	0	0	0
1	115	5	unmapped	UPB_152816	9265	2945	50	85	90	51	56	39	39	45	22	48	733	690	272	39	127	127	133	62	46	0.076	0.091	0.104	0.112	2.728	652	614	-3.72	46	606	51	563	7191	55171	0	0	0
1	116	5	unmapped	UPB_110162	9340	2945	50	134	143	76	53	38	38	43	19	44	739	672	318	47	123	123	128	52	40	0.156	0.191	0.187	0.205	3.25	712	654	-2.682	96	616	105	549	11419	53730	0	0	0
1	117	5		NA	9410	2940	65	38	46	22	47	38	38	45	23	51	121	127	66	51	123	123	133	58	43	0	2	0.333	0.307	3.366	-2	12	Error	0	-2	8	4	5482	15244	-50	0	0
1	118	5	unmapped	UPB_036601	9490	2950	50	127	139	71	51	38	38	45	24	53	990	1005	431	42	120	120	271	1543	569	0.102	0.114	0.11	0.107	2.823	959	986	-3.289	89	870	101	885	11087	80401	0	0	0
1	119	5	unmapped	UPB_082562	9560	2950	45	114	119	57	47	38	38	44	20	45	1100	1112	297	26	114	114	121	51	42	0.077	0.081	0.077	0.07	2.377	1062	1079	-3.698	76	986	81	998	6210	57813	0	0	0
1	120	5	unmapped	UPB_109545	9635	2945	45	255	299	128	42	42	42	50	30	60	808	747	252	33	117	117	130	61	46	0.308	0.408	0.476	0.401	2.061	904	887	-1.698	213	691	257	630	15523	38833	0	0	0
1	121	5	unmapped	UPB_082485	9710	2945	55	143	155	88	56	42	42	47	25	53	1110	1138	389	34	128	128	140	63	45	0.103	0.112	0.108	0.1	2.059	1083	1123	-3.281	101	982	113	1010	12367	91051	0	0	0
1	122	5	unmapped	UPB_120228	9780	2945	50	164	172	101	58	38	38	42	17	40	963	1018	619	60	128	128	129	53	41	0.151	0.151	0.144	0.127	2.61	961	1024	-2.728	126	835	134	890	13774	81463	0	0	0
1	123	5	unmapped	UPB_143111	9855	2950	50	102	110	57	51	40	40	48	23	47	811	752	343	45	124	124	122	42	34	0.09	0.111	0.122	0.111	2.57	749	698	-3.47	62	687	70	628	8832	60172	0	0	0
1	124	5	unmapped	UPB_157131	9925	2950	50	208	234	104	44	42	42	49	25	51	790	798	309	38	129	129	135	49	36	0.251	0.287	0.308	0.29	1.88	827	861	-1.993	166	661	192	669	18739	63834	0	0	0
1	125	5	unmapped	UPB_167214	10000	2950	55	77	84	43	51	38	38	44	25	56	2116	2114	399	18	128	128	142	76	53	0.02	0.023	0.024	0.018	3.038	2027	2032	-5.672	39	1988	46	1986	6692	169102	0	0	0
1	126	5	unmapped	UPB_229217	10075	2950	50	288	306	128	41	40	40	44	22	50	565	538	172	31	131	131	144	76	52	0.571	0.654	0.642	0.656	2.03	682	673	-0.807	248	434	266	407	24483	43078	0	0	0
1	127	5	unmapped	UPB_010415	10145	2950	45	344	365	93	25	43	43	47	20	42	777	770	195	25	135	135	137	56	40	0.469	0.507	0.482	0.511	1.469	943	957	-1.093	301	642	322	635	18968	40033	0	0	0
1	128	5	unmapped	UPB_063983	10220	2950	50	144	158	81	51	43	43	51	26	50	1287	1274	558	43	131	131	164	244	148	0.087	0.101	0.097	0.102	2.83	1257	1258	-3.517	101	1156	115	1143	12638	101950	0	0	0
1	129	5	unmapped	UPB_224182	10290	2950	45	215	219	82	37	42	42	48	26	54	1362	1280	405	31	126	126	155	225	145	0.14	0.153	0.15	0.148	1.995	1409	1331	-2.837	173	1236	177	1154	11378	66538	0	0	0
1	130	5	unmapped	UPB_066285	10370	2950	55	150	161	82	50	40	40	45	22	48	697	766	320	41	135	135	140	61	43	0.196	0.192	0.187	0.185	2.249	672	752	-2.353	110	562	121	631	12858	61293	0	0	0
1	131	5	unmapped	UPB_026732	10440	2950	45	94	92	44	47	41	41	47	20	42	584	617	160	25	144	144	149	61	40	0.12	0.108	0.116	0.094	2.825	493	524	-3.053	53	440	51	473	4802	32105	0	0	0
1	132	5	unmapped	UPB_119918	10515	2945	50	345	357	157	43	43	43	50	24	48	1045	1048	251	23	130	130	136	57	41	0.33	0.342	0.325	0.31	1.692	1217	1232	-1.599	302	915	314	918	28591	83818	0	0	0
1	133	5	unmapped	UPB_002615	10590	2950	45	204	208	87	41	43	43	48	24	50	675	691	170	24	129	129	133	54	40	0.295	0.294	0.284	0.257	2.133	707	727	-1.762	161	546	165	562	10818	35933	0	0	0
1	134	5	unmapped	UPB_099050	10660	2945	45	190	208	91	43	43	43	49	25	51	592	597	173	28	129	129	137	54	39	0.317	0.353	0.336	0.324	2.025	610	633	-1.655	147	463	165	468	10795	31022	0	0	0
1	135	5	unmapped	UPB_204330	10735	2950	50	81	82	42	51	40	40	45	22	48	1378	1342	483	35	147	147	154	61	39	0.033	0.035	0.033	0.029	3.294	1272	1237	-4.908	41	1231	42	1195	6544	107320	0	0	0
1	136	5	unmapped	UPB_138569	10805	2950	55	378	372	161	43	41	41	47	25	53	782	832	308	37	133	133	141	56	39	0.519	0.474	0.48	0.47	1.742	986	1030	-0.945	337	649	331	699	29787	66595	0	0	0
1	137	5	unmapped	UPB_011117	10880	2950	50	90	102	60	58	40	40	44	21	47	1948	2035	595	29	137	137	142	66	46	0.028	0.033	0.037	0.026	3.073	1861	1960	-5.179	50	1811	62	1898	8163	162826	0	0	0
1	138	5	unmapped	UPB_225336	10955	2945	50	268	285	128	44	42	42	46	20	43	1038	1012	340	33	127	127	143	137	95	0.248	0.275	0.266	0.252	1.801	1137	1128	-2.011	226	911	243	885	22764	80959	0	0	0
1	139	5	unmapped	UPB_161245	11025	2950	50	136	135	60	44	42	42	46	19	41	1129	1098	424	38	127	127	132	59	44	0.094	0.096	0.1	0.09	2.674	1096	1064	-3.414	94	1002	93	971	10815	87825	0	0	0
1	140	5	unmapped	UPB_174434	11100	2945	50	138	157	92	58	41	41	46	21	45	919	884	330	37	130	130	140	59	42	0.123	0.154	0.139	0.136	2.323	886	870	-3.024	97	789	116	754	12547	70691	0	0	0
1	141	5	unmapped	UPB_070406	11175	2950	50	227	240	114	47	42	42	49	21	42	762	780	324	41	143	143	142	53	37	0.299	0.311	0.305	0.291	2.526	804	835	-1.742	185	619	198	637	19197	62433	0	0	0
1	142	5	unmapped	UPB_061743	11245	2950	55	111	124	75	60	42	42	46	18	39	1687	1688	534	31	143	143	141	52	36	0.045	0.053	0.048	0.04	2.63	1613	1627	-4.484	69	1544	82	1545	9908	135061	0	0	0
1	143	5	unmapped	UPB_199564	11320	2945	50	124	127	59	46	41	41	45	20	44	718	730	199	27	150	150	154	60	38	0.146	0.148	0.146	0.121	2.882	651	666	-2.775	83	568	86	580	10127	58410	0	0	0
1	144	5	unmapped	UPB_220332	11395	2945	50	96	104	58	55	38	38	46	26	56	487	493	199	40	152	152	160	61	38	0.173	0.194	0.18	0.173	3.206	393	407	-2.53	58	335	66	341	8311	39420	0	0	0
1	145	5	unmapped	UPB_067995	11470	2950	50	79	92	50	54	40	40	46	23	50	659	707	305	43	162	162	164	63	38	0.078	0.095	0.115	0.089	2.809	536	597	-3.672	39	497	52	545	7382	56572	0	0	0
1	146	5	unmapped	UPB_124188	11540	2950	50	184	191	93	48	40	40	44	19	43	873	848	297	35	162	162	172	71	41	0.203	0.22	0.213	0.21	2.205	855	837	-2.304	144	711	151	686	15301	67809	0	0	0
1	147	5	unmapped	UPB_072746	11615	2945	45	159	178	77	43	43	43	50	22	44	821	808	230	28	166	166	205	401	195	0.177	0.21	0.188	0.206	2.117	771	777	-2.497	116	655	135	642	9248	41995	0	0	0
1	148	5	unmapped	UPB_005909	11690	2950	50	226	225	111	49	44	44	51	26	50	970	983	316	32	160	160	168	71	42	0.225	0.22	0.223	0.202	1.997	992	1004	-2.154	182	810	181	823	17984	78637	0	0	0
1	149	5	unmapped	UPB_129858	11760	2950	50	447	442	175	39	46	46	55	32	58	752	734	276	37	167	167	174	65	37	0.685	0.698	0.74	0.696	1.748	986	963	-0.545	401	585	396	567	35380	58724	0	0	0
1	150	5	unmapped	UPB_066928	11835	2950	50	74	81	42	51	44	44	51	29	56	1068	1075	469	43	148	148	163	68	41	0.033	0.04	0.046	0.041	2.571	950	964	-4.939	30	920	37	927	6454	86026	0	0	0
1	151	5	unmapped	UPB_173346	11905	2945	45	179	172	73	42	39	39	46	23	50	939	945	271	28	147	147	156	71	45	0.177	0.167	0.154	0.147	2.335	932	931	-2.5	140	792	133	798	8932	49150	0	0	0
1	152	5	unmapped	UPB_158826	11980	2950	50	87	97	54	55	39	39	47	24	51	661	664	245	36	153	153	161	72	44	0.094	0.114	0.124	0.106	3.197	556	569	-3.404	48	508	58	511	7748	53116	0	0	0
1	153	5	unmapped	UPB_189622	12055	2950	50	61	74	43	58	43	43	49	24	48	5470	5727	1433	25	156	156	167	65	38	0.003	0.006	0.007	0.006	3.04	5332	5602	-8.206	18	5314	31	5571	5954	458167	0	0	0
1	154	5	unmapped	UPB_180631	12125	2950	50	129	146	80	54	41	41	48	23	47	486	511	171	33	152	152	163	72	44	0.263	0.292	0.285	0.264	2.814	422	464	-1.924	88	334	105	359	11686	40913	0	0	0
1	155	5	unmapped	UPB_151456	12200	2945	65	65	75	44	58	40	40	46	19	41	1014	963	530	55	164	164	219	504	230	0.029	0.044	0.049	0.046	3.118	875	834	-5.087	25	850	35	799	8956	115502	0	0	0
1	156	5	unmapped	UPB_011790	12275	2950	50	119	129	72	55	38	38	41	18	43	961	988	422	42	158	158	168	61	36	0.101	0.11	0.109	0.098	2.588	884	921	-3.309	81	803	91	830	10306	79028	0	0	0
1	157	5	unmapped	UPB_209284	12345	2950	55	52	61	39	63	38	38	44	22	50	6107	6275	1777	28	164	164	163	60	36	0.002	0.004	0.004	0.003	2.722	5957	6134	-8.73	14	5943	23	6111	4891	501981	0	0	0
1	158	5	unmapped	UPB_009191	12420	2945	45	95	97	48	49	40	40	45	21	46	1235	1269	297	23	157	157	172	82	47	0.051	0.051	0.05	0.044	2.758	1133	1169	-4.293	55	1078	57	1112	5059	65991	0	0	0
1	159	5	unmapped	UPB_065091	12495	2950	45	85	103	59	57	40	40	42	20	47	1023	1024	292	28	162	162	173	79	45	0.052	0.073	0.064	0.058	2.765	906	925	-4.258	45	861	63	862	5332	53233	0	0	0
1	160	5	unmapped	UPB_219472	12570	2950	45	88	96	56	58	40	40	44	22	50	935	905	237	26	156	156	174	100	57	0.062	0.075	0.091	0.068	3.285	827	805	-4.021	48	779	56	749	4993	47068	0	0	0
1	161	5	unmapped	UPB_126379	12640	2945	45	95	94	44	46	38	38	43	21	48	964	944	291	30	167	167	185	111	60	0.072	0.072	0.092	0.071	2.597	854	833	-3.806	57	797	56	777	4905	49106	0	0	0
1	162	5	unmapped	UPB_121333	12715	2950	50	189	187	83	44	38	38	44	20	45	954	946	366	38	162	162	167	60	35	0.191	0.19	0.204	0.19	1.922	943	933	-2.391	151	792	149	784	14992	75640	0	0	0
1	163	5	unmapped	UPB_160971	12785	2945	45	264	278	80	28	38	38	46	25	54	776	778	201	25	173	173	179	67	37	0.375	0.397	0.382	0.396	1.71	829	845	-1.416	226	603	240	605	14465	40473	0	0	0
1	164	5	unmapped	UPB_093375	12860	2950	40	54	64	40	62	38	38	45	22	48	686	693	177	25	157	157	635	5348	842	0.03	0.049	0.057	0.054	2.802	545	562	-5.047	16	529	26	536	3346	36031	0	0	0
1	165	5	unmapped	UPB_174589	12935	2950	50	74	75	41	54	37	37	44	23	52	965	1574	5288	335	167	167	688	5616	816	0.046	0.027	0.053	0.045	3.285	835	1445	-4.431	37	798	38	1407	5998	125946	0	0	0
1	166	5	unmapped	UPB_109176	13005	2950	45	80	84	45	53	36	36	44	24	54	940	991	337	34	194	194	196	75	38	0.059	0.06	0.068	0.059	2.547	790	845	-4.084	44	746	48	797	4372	51532	0	0	0
1	167	5	unmapped	UPB_055316	13080	2950	45	67	78	46	58	37	37	44	23	52	620	685	353	51	170	170	177	64	36	0.067	0.08	0.102	0.091	2.95	480	556	-3.907	30	450	41	515	4057	35623	0	0	0
1	168	5	unmapped	UPB_018719	13155	2945	45	117	117	60	51	37	37	40	17	42	1282	1294	355	27	162	162	173	63	36	0.071	0.071	0.059	0.052	3.37	1200	1212	-3.807	80	1120	80	1132	6077	67277	0	0	0
1	169	5		NA	13225	2940	65	36	40	18	45	37	37	39	17	43	131	148	104	70	161	161	167	67	40	0.033	-0.231	0.187	0.197	3.667	-31	-10	-4.907	-1	-30	3	-13	4804	17709	-50	0	0
1	170	5	unmapped	UPB_010871	13300	2945	45	80	77	37	48	36	36	41	19	46	1639	1564	443	28	163	163	174	72	41	0.03	0.029	0.036	0.031	2.682	1520	1442	-5.068	44	1476	41	1401	3999	81345	0	0	0
1	171	5	unmapped	UPB_174711	13375	2945	45	60	68	36	52	37	37	41	18	43	761	737	200	27	164	164	176	67	38	0.039	0.054	0.058	0.05	3.28	620	604	-4.698	23	597	31	573	3553	38331	0	0	0
1	172	5	unmapped	UPB_142431	13445	2950	45	68	79	42	53	38	38	41	20	48	880	882	245	27	174	174	178	63	35	0.042	0.058	0.055	0.052	2.66	736	749	-4.557	30	706	41	708	4114	45853	0	0	0
1	173	5	unmapped	UPB_038858	13520	2950	50	66	78	46	58	37	37	41	20	48	1541	1505	568	37	163	163	174	67	38	0.021	0.031	0.03	0.026	3.458	1407	1383	-5.57	29	1378	41	1342	6207	120373	0	0	0
1	174	5	unmapped	UPB_149109	13595	2950	50	61	69	38	55	35	35	38	16	42	994	972	356	36	159	159	163	63	38	0.031	0.042	0.047	0.036	3.025	861	847	-5.005	26	835	34	813	5491	77733	0	0	0
1	175	5		NA	13665	2940	65	35	38	16	42	35	35	39	18	46	162	164	58	35	158	158	167	65	38	0	0.5	0.351	0.288	5.225	4	9	Error	0	4	3	6	4517	19663	-50	0	0
1	176	5	unmapped	UPB_221749	13740	2950	50	305	325	129	39	37	37	47	26	55	1573	1559	321	20	151	151	171	93	54	0.188	0.205	0.188	0.187	1.741	1690	1696	-2.408	268	1422	288	1408	25994	124757	0	0	0
1	177	5	unmapped	UPB_020110	13815	2950	50	155	161	74	45	36	36	44	21	47	1015	1030	436	42	162	162	180	118	65	0.14	0.144	0.146	0.143	2.272	972	993	-2.842	119	853	125	868	12882	82364	0	0	0
1	178	5	unmapped	UPB_064553	13890	2950	45	58	60	31	51	35	35	43	22	51	865	865	235	27	162	162	166	61	36	0.033	0.036	0.043	0.034	3.532	726	728	-4.934	23	703	25	703	3139	44960	0	0	0
1	179	5	unmapped	UPB_080462	13960	2950	50	45	53	28	52	35	35	42	23	54	654	712	259	36	154	154	163	70	42	0.02	0.032	0.038	0.032	3.746	510	576	-5.644	10	500	18	558	4276	56941	0	0	0
1	180	5	unmapped	UPB_229073	14035	2950	50	47	57	37	64	35	35	38	16	42	1885	1877	398	21	159	159	164	73	44	0.007	0.013	0.016	0.013	3.085	1738	1740	-7.168	12	1726	22	1718	4556	150166	0	0	0
1	181	5	unmapped	UPB_103867	14105	2950	50	108	119	58	48	36	36	43	21	48	964	947	329	34	162	162	168	64	38	0.09	0.106	0.099	0.089	2.85	874	868	-3.478	72	802	83	785	9481	75798	0	0	0
1	182	5	unmapped	UPB_076937	14180	2945	45	260	263	76	28	37	37	45	24	53	1771	1787	316	17	155	155	165	68	41	0.138	0.138	0.14	0.131	1.634	1839	1858	-2.857	223	1616	226	1632	13676	92905	0	0	0
1	183	5	unmapped	UPB_161963	14255	2950	50	45	57	37	64	38	38	46	30	65	813	864	341	39	159	159	334	1800	538	0.011	0.027	0.04	0.037	3.467	661	724	-6.546	7	654	19	705	4548	69118	0	0	0
1	184	5	unmapped	UPB_069488	14325	2950	45	64	80	47	58	39	39	45	20	44	1533	1577	382	24	160	160	172	77	44	0.018	0.029	0.024	0.022	2.74	1398	1458	-5.779	25	1373	41	1417	4150	82012	0	0	0
1	185	5	unmapped	UPB_169721	14400	2950	50	76	83	46	55	38	38	44	20	45	804	838	320	38	167	167	173	95	54	0.06	0.067	0.067	0.066	2.893	675	716	-4.067	38	637	45	671	6603	67045	0	0	0
1	186	5	unmapped	UPB_130508	14475	2950	55	225	222	93	41	38	38	44	20	45	841	814	205	25	161	161	171	96	56	0.275	0.282	0.3	0.257	2.016	867	837	-1.862	187	680	184	653	17739	65134	0	0	0
1	187	5	unmapped	UPB_080671	14545	2950	45	62	70	36	51	35	35	41	19	46	907	892	274	30	158	158	166	58	34	0.036	0.048	0.049	0.044	3.402	776	769	-4.794	27	749	35	734	3621	46382	0	0	0
1	188	5	unmapped	UPB_113587	14620	2950	50	118	127	67	52	37	37	41	19	46	631	667	278	41	175	175	180	60	33	0.178	0.183	0.18	0.171	2.442	537	582	-2.493	81	456	90	492	10188	53320	0	0	0
1	189	5	unmapped	UPB_188407	14695	2950	50	270	283	121	42	40	40	45	24	53	849	862	195	22	175	175	176	62	35	0.341	0.354	0.344	0.32	1.916	904	930	-1.551	230	674	243	687	22629	68971	0	0	0
1	190	5	unmapped	UPB_067277	14765	2950	45	95	106	63	59	37	37	43	23	53	909	950	274	28	169	169	179	73	40	0.078	0.088	0.077	0.073	2.962	798	850	-3.673	58	740	69	781	5492	49422	0	0	0
1	191	5	unmapped	UPB_089693	14840	2950	40	167	182	90	49	38	38	43	23	53	654	646	148	22	170	170	190	98	51	0.267	0.303	0.31	0.271	2.405	613	620	-1.908	129	484	144	476	9488	33577	0	0	0
1	192	5	unmapped	UPB_046296	14915	2950	50	49	59	34	57	38	38	43	21	48	905	933	424	45	179	179	189	85	44	0.015	0.028	0.034	0.031	3.068	737	775	-6.044	11	726	21	754	4724	74632	0	0	0
1	193	5	unmapped	UPB_067079	14990	2950	45	52	72	50	69	35	35	40	18	45	838	829	214	25	185	185	187	64	34	0.026	0.057	0.05	0.048	3.759	670	681	-5.263	17	653	37	644	3740	43127	0	0	0
1	194	5	unmapped	UPB_228152	15060	2945	45	166	170	75	44	37	37	42	23	54	693	700	172	24	172	172	183	96	52	0.248	0.252	0.236	0.223	2.444	650	661	-2.014	129	521	133	528	8827	36402	0	0	0
1	195	5	unmapped	UPB_084423	15135	2945	45	110	112	50	44	39	39	45	22	48	1045	993	274	27	165	165	170	61	35	0.081	0.088	0.085	0.082	2.535	951	901	-3.632	71	880	73	828	5804	51644	0	0	0
1	196	5	unmapped	UPB_007734	15210	2945	45	65	79	54	68	39	39	42	20	47	776	775	236	30	162	162	169	65	38	0.042	0.065	0.062	0.06	3.078	640	653	-4.562	26	614	40	613	4107	40274	0	0	0
1	197	5	unmapped	UPB_102710	15280	2950	50	245	266	123	46	37	37	42	18	42	540	559	204	36	174	174	185	89	48	0.568	0.595	0.578	0.579	2.384	574	614	-0.815	208	366	229	385	21256	44685	0	0	0
1	198	5	unmapped	UPB_124748	15355	2950	50	116	124	63	50	37	37	42	17	40	656	795	549	69	178	178	186	92	49	0.165	0.141	0.172	0.151	3.492	557	704	-2.597	79	478	87	617	9892	63561	0	0	0
1	199	5	unmapped	UPB_199892	15425	2950	50	139	145	83	57	37	37	41	17	41	1738	1620	589	36	187	187	187	85	45	0.066	0.075	0.073	0.073	2.762	1653	1541	-3.927	102	1551	108	1433	11599	129573	0	0	0
1	200	5	unmapped	UPB_090185	15500	2950	50	56	60	36	60	36	36	42	20	47	2747	2664	585	21	181	181	194	108	55	0.008	0.01	0.012	0.012	2.433	2586	2507	-7.003	20	2566	24	2483	4825	213107	0	0	0
1	201	5	unmapped	UPB_163994	15575	2950	45	60	68	40	58	38	38	44	20	45	1073	1049	268	25	167	167	180	104	57	0.024	0.034	0.037	0.034	2.983	928	912	-5.364	22	906	30	882	3553	54543	0	0	0
1	202	5	unmapped	UPB_211593	15645	2950	45	248	256	99	38	39	39	44	21	47	1006	1012	248	24	163	163	165	60	36	0.248	0.256	0.262	0.239	1.898	1052	1066	-2.012	209	843	217	849	13317	52606	0	0	0
1	203	5	unmapped	UPB_044868	15720	2950	50	51	61	33	54	38	38	43	18	41	1400	1366	439	32	170	170	170	60	35	0.011	0.019	0.024	0.023	2.541	1243	1219	-6.564	13	1230	23	1196	4899	109309	0	0	0
1	204	5	unmapped	UPB_032989	15795	2945	45	82	87	41	47	39	39	45	21	46	777	821	257	31	176	176	182	66	36	0.072	0.074	0.057	0.058	3.147	644	693	-3.805	43	601	48	645	4501	42674	0	0	0
1	205	5	unmapped	UPB_227692	15870	2950	50	91	102	58	56	39	39	45	24	53	639	682	236	34	176	176	182	66	36	0.112	0.125	0.115	0.108	2.788	515	569	-3.154	52	463	63	506	8160	54586	0	0	0
1	206	5	unmapped	UPB_171957	15940	2945	45	135	140	48	34	38	38	43	20	46	688	704	170	24	167	167	174	63	36	0.186	0.19	0.175	0.171	2.095	618	639	-2.425	97	521	102	537	7292	36587	0	0	0
1	207	5	unmapped	UPB_144669	16015	2950	50	78	87	43	49	39	39	44	21	47	793	790	285	36	160	160	169	70	41	0.062	0.076	0.08	0.076	3.069	672	678	-4.021	39	633	48	630	6937	63173	0	0	0
1	208	5	unmapped	UPB_214577	16090	2950	45	232	223	80	35	37	37	42	21	50	718	724	170	23	170	170	182	84	46	0.356	0.336	0.333	0.327	1.848	743	740	-1.491	195	548	186	554	11603	37638	0	0	0
1	209	5	unmapped	UPB_047528	16160	2950	50	135	152	82	53	39	39	44	23	52	1011	944	333	35	164	164	173	76	43	0.113	0.145	0.136	0.13	2.639	943	893	-3.141	96	847	113	780	12149	75535	0	0	0
1	210	5	unmapped	UPB_012505	16235	2950	50	71	80	40	50	37	37	44	22	50	789	843	287	34	155	155	159	61	38	0.054	0.063	0.054	0.053	2.529	668	731	-4.221	34	634	43	688	6413	67446	0	0	0
1	211	5	unmapped	UPB_047642	16305	2950	55	212	214	105	49	38	38	45	22	48	1617	1649	369	22	164	164	174	76	43	0.12	0.119	0.116	0.099	2.394	1627	1661	-3.062	174	1453	176	1485	17124	131925	0	0	0
1	212	5	unmapped	UPB_025341	16380	2950	50	196	221	114	51	37	37	43	23	53	807	775	259	33	171	171	181	74	40	0.25	0.305	0.289	0.282	2.21	795	788	-2	159	636	184	604	17712	62017	0	0	0
1	213	5	unmapped	UPB_207072	16455	2950	50	199	203	91	44	40	40	47	27	57	817	799	255	31	182	182	198	101	51	0.25	0.264	0.255	0.252	1.815	794	780	-1.998	159	635	163	617	16202	63936	0	0	0
1	214	5	unmapped	UPB_094545	16530	2950	50	282	280	124	44	37	37	45	25	55	642	663	449	67	177	177	192	99	51	0.527	0.5	0.542	0.51	1.846	710	729	-0.924	245	465	243	486	22361	53024	0	0	0
1	215	5	unmapped	UPB_066105	16600	2950	55	136	138	57	41	36	36	41	21	51	754	795	296	37	166	166	170	59	34	0.17	0.162	0.186	0.15	2.354	688	731	-2.556	100	588	102	629	11036	63638	0	0	0
1	216	5		NA	16675	2940	65	36	40	17	42	37	37	41	20	48	167	171	62	36	167	167	174	61	35	100000	0.75	0.225	0.278	5.138	-1	7	16.61	-1	0	3	4	4765	20489	-50	0	0
1	217	5	unmapped	UPB_036710	16745	2950	50	152	164	81	49	37	37	45	25	55	953	950	333	35	183	183	183	65	35	0.149	0.166	0.154	0.148	2.661	885	894	-2.743	115	770	127	767	13109	75982	0	0	0
1	218	5	unmapped	UPB_000343	16820	2950	50	298	282	108	38	42	42	49	29	59	759	763	280	36	175	175	178	65	36	0.438	0.408	0.435	0.411	2.22	840	828	-1.19	256	584	240	588	22544	61044	0	0	0
1	219	5	unmapped	UPB_058137	16895	2950	50	87	99	60	60	40	40	45	20	44	753	822	361	43	160	160	171	64	37	0.079	0.089	0.09	0.077	3.218	640	721	-3.657	47	593	59	662	7883	65728	0	0	0
1	220	5	unmapped	UPB_216658	16965	2950	55	365	360	140	38	42	42	45	20	44	677	738	257	34	187	187	183	62	33	0.659	0.577	0.603	0.528	2.24	813	869	-0.601	323	490	318	551	28807	59029	0	0	0
1	221	5	unmapped	UPB_100506	17040	2950	50	315	312	127	40	42	42	45	18	40	834	821	264	32	169	169	183	74	40	0.411	0.414	0.382	0.41	2.058	938	922	-1.284	273	665	270	652	24938	65662	0	0	0
1	222	5	unmapped	UPB_115666	17115	2950	50	90	100	51	51	38	38	41	16	39	908	933	391	41	165	165	175	73	41	0.07	0.081	0.084	0.072	2.7	795	830	-3.837	52	743	62	768	7986	74624	0	0	0
1	223	5	unmapped	UPB_083834	17190	2950	50	123	136	75	55	39	39	45	24	53	623	634	209	32	176	176	180	66	36	0.188	0.212	0.197	0.194	2.302	531	555	-2.412	84	447	97	458	10903	50749	0	0	0
1	224	5	unmapped	UPB_207070	17260	2950	50	373	374	133	35	38	38	47	27	57	709	687	181	26	175	175	178	68	38	0.627	0.656	0.699	0.647	1.716	869	848	-0.673	335	534	336	512	29914	54995	0	0	0
1	225	5	unmapped	UPB_108332	17335	2950	50	385	374	147	39	39	39	45	22	48	881	863	242	28	154	154	168	73	43	0.476	0.472	0.429	0.435	1.848	1073	1044	-1.071	346	727	335	709	29910	69007	0	0	0
1	226	5	unmapped	UPB_011522	17405	2945	45	360	374	118	31	42	42	45	20	44	1411	1383	459	33	147	147	159	73	45	0.252	0.269	0.243	0.276	1.755	1582	1568	-1.991	318	1264	332	1236	19463	71923	0	0	0
1	227	5	unmapped	UPB_039175	17480	2950	50	103	111	56	50	40	40	44	20	45	838	838	299	35	140	140	151	75	49	0.09	0.102	0.099	0.104	2.2	761	769	-3.47	63	698	71	698	8886	67013	0	0	0
1	228	5	unmapped	UPB_103511	17555	2950	50	343	351	139	39	37	37	43	22	51	752	778	226	29	155	155	158	69	43	0.513	0.504	0.496	0.469	2.063	903	937	-0.964	306	597	314	623	28078	62261	0	0	0
1	229	5	unmapped	UPB_110802	17630	2950	50	333	337	145	43	38	38	46	24	52	684	768	552	71	153	153	154	55	35	0.556	0.486	0.51	0.5	1.847	826	914	-0.848	295	531	299	615	26958	61438	0	0	0
1	230	5	unmapped	UPB_140260	17700	2950	50	96	103	55	53	37	37	44	23	52	812	864	333	38	164	164	167	57	34	0.091	0.094	0.107	0.089	3.383	707	766	-3.457	59	648	66	700	8248	69157	0	0	0
1	231	5	unmapped	UPB_057382	17770	2950	45	255	252	100	39	42	42	46	22	47	809	889	384	43	152	152	155	56	36	0.324	0.285	0.293	0.29	2.063	870	947	-1.625	213	657	210	737	13129	46232	0	0	0
1	232	5	unmapped	UPB_147633	17845	2950	50	133	138	62	44	39	39	44	21	47	602	584	231	39	152	152	162	83	51	0.209	0.229	0.214	0.225	2.819	544	531	-2.259	94	450	99	432	11025	46747	0	0	0
1	233	5	unmapped	UPB_092795	17920	2950	50	286	300	138	46	39	39	44	21	47	1081	990	337	34	155	155	171	92	53	0.267	0.313	0.297	0.298	2.1	1173	1096	-1.907	247	926	261	835	23998	79222	0	0	0
1	234	5	unmapped	UPB_118542	17995	2950	50	86	97	69	71	38	38	45	21	46	2265	2167	734	33	157	157	164	70	42	0.023	0.029	0.031	0.028	2.27	2156	2069	-5.457	48	2108	59	2010	7753	173362	0	0	0
1	235	5		NA	18065	2940	65	40	47	24	51	36	36	43	21	48	139	145	60	41	142	142	147	67	45	-1.333	3.667	0.38	0.331	3.706	1	14	Error	4	-3	11	3	5608	17451	-50	0	0
1	236	5	unmapped	UPB_061304	18140	2950	50	135	140	60	42	35	35	41	21	51	1305	1292	435	33	145	145	151	78	51	0.086	0.092	0.101	0.085	2.014	1260	1252	-3.536	100	1160	105	1147	11231	103369	0	0	0
1	237	5	unmapped	UPB_162755	18215	2950	50	115	139	80	57	36	36	40	18	45	2178	2175	348	16	150	150	152	75	49	0.039	0.051	0.039	0.037	2.559	2107	2128	-4.682	79	2028	103	2025	11087	173982	0	0	0
1	238	5	unmapped	UPB_017888	18290	2950	50	220	229	104	45	38	38	43	19	44	1455	1438	352	24	159	159	167	64	38	0.14	0.149	0.133	0.126	2.065	1478	1470	-2.832	182	1296	191	1279	18355	115026	0	0	0
1	239	5	unmapped	UPB_017608	18360	2950	50	109	114	52	45	37	37	45	23	51	2268	2263	484	21	162	162	179	120	67	0.034	0.037	0.039	0.033	2.324	2178	2178	-4.87	72	2106	77	2101	9111	181046	0	0	0
1	240	5	unmapped	UPB_006136	18435	2950	50	226	235	116	49	39	39	46	24	52	996	996	379	38	146	146	155	66	42	0.22	0.231	0.223	0.214	2.563	1037	1046	-2.184	187	850	196	850	18823	79675	0	0	0
1	241	5	unmapped	UPB_007855	18505	2950	45	105	117	75	64	40	40	46	25	54	1049	1021	289	28	147	147	154	72	46	0.072	0.088	0.092	0.079	2.42	967	951	-3.795	65	902	77	874	6086	53114	0	0	0
1	242	5	unmapped	UPB_225927	18580	2950	50	347	364	136	37	37	37	43	21	48	693	670	168	25	156	156	163	67	41	0.577	0.636	0.58	0.624	1.994	847	841	-0.793	310	537	327	514	29089	53609	0	0	0
1	243	5	unmapped	UPB_047358	18655	2950	50	76	87	52	59	37	37	42	20	47	3042	3058	435	14	170	170	181	98	54	0.014	0.017	0.015	0.013	3.288	2911	2938	-6.202	39	2872	50	2888	6965	244651	0	0	0
1	244	5	unmapped	UPB_125174	18725	2945	45	113	119	59	49	36	36	41	18	43	1321	1325	325	24	183	183	195	108	55	0.068	0.073	0.065	0.061	2.224	1215	1225	-3.885	77	1138	83	1142	6183	68874	0	0	0
1	245	5	unmapped	UPB_138333	18800	2950	50	279	281	123	43	36	36	42	23	54	1107	1171	286	24	159	159	170	80	47	0.256	0.242	0.244	0.21	2.275	1191	1257	-1.964	243	948	245	1012	22459	93659	0	0	0
1	246	5	unmapped	UPB_168021	18875	2950	50	263	254	123	48	38	38	46	27	58	475	500	179	35	156	156	163	75	46	0.705	0.628	0.677	0.658	2.645	544	560	-0.504	225	319	216	344	20326	40028	0	0	0
1	247	5	unmapped	UPB_164496	18945	2950	55	141	158	83	52	37	37	43	22	51	2030	2077	389	18	166	166	177	104	58	0.056	0.063	0.066	0.052	2.548	1968	2032	-4.164	104	1864	121	1911	12630	166141	0	0	0
1	248	5	unmapped	UPB_028226	19020	2950	50	53	64	40	62	36	36	42	21	50	841	919	334	36	167	167	188	131	69	0.025	0.037	0.037	0.035	3.176	691	780	-5.309	17	674	28	752	5093	73491	0	0	0
1	249	5	unmapped	UPB_139249	19095	2950	50	303	296	127	42	36	36	43	22	51	985	986	260	26	175	175	182	78	42	0.33	0.321	0.324	0.291	1.711	1077	1071	-1.601	267	810	260	811	23645	78918	0	0	0
1	250	5	unmapped	UPB_190056	19170	2950	50	92	100	61	61	38	38	44	19	43	772	760	279	36	181	181	184	65	35	0.091	0.107	0.121	0.103	2.807	645	641	-3.452	54	591	62	579	8013	60777	0	0	0
1	251	5	unmapped	UPB_073854	19240	2950	50	77	88	44	50	35	35	38	18	47	898	913	311	34	185	185	186	72	38	0.059	0.073	0.076	0.072	2.397	755	781	-4.085	42	713	53	728	7054	73038	0	0	0
1	252	5	unmapped	UPB_180080	19315	2950	50	130	149	87	58	33	33	36	15	41	841	861	280	32	174	174	179	73	40	0.145	0.169	0.143	0.147	2.287	764	803	-2.782	97	667	116	687	11946	68858	0	0	0
1	253	5	unmapped	UPB_195945	19390	2950	50	78	78	44	56	34	34	41	23	56	951	960	327	34	164	164	174	83	47	0.056	0.055	0.074	0.055	2.703	831	840	-4.161	44	787	44	796	6277	76825	0	0	0
1	254	5	unmapped	UPB_228418	19460	2950	50	206	212	96	45	34	34	41	23	56	572	601	193	32	150	150	163	82	50	0.408	0.395	0.442	0.373	2.165	594	629	-1.295	172	422	178	451	16967	48047	0	0	0
1	255	5	unmapped	UPB_047227	19535	2950	50	97	106	57	53	35	35	41	22	53	1750	1737	327	18	156	156	162	70	43	0.039	0.045	0.041	0.036	2.387	1656	1652	-4.684	62	1594	71	1581	8472	138989	0	0	0
1	256	5		NA	19605	2940	65	35	43	22	51	36	36	40	18	45	125	139	64	46	148	148	153	68	44	0.043	-0.778	0.22	0.212	3.171	-24	-2	-4.524	-1	-23	7	-9	5183	16661	-50	0	0
1	257	5	unmapped	UPB_084637	19680	2950	50	86	97	62	63	36	36	41	19	46	1125	1096	379	34	141	141	143	58	40	0.051	0.064	0.07	0.056	3.624	1034	1016	-4.299	50	984	61	955	7780	87684	0	0	0
1	258	5		NA	19755	2940	65	35	42	22	52	36	36	42	21	50	145	147	52	35	143	143	150	68	45	-0.5	1.5	0.258	0.291	5.384	1	10	Error	-1	2	6	4	5024	17642	-50	0	0
1	259	5	unmapped	UPB_138972	19825	2950	50	261	251	99	39	36	36	43	23	53	765	753	276	36	153	153	163	66	40	0.368	0.358	0.34	0.357	1.97	837	815	-1.444	225	612	215	600	20090	60269	0	0	0
1	260	5	unmapped	UPB_065347	19900	2950	50	75	82	48	58	33	33	40	23	57	885	905	303	33	161	161	180	95	52	0.058	0.066	0.08	0.066	2.813	766	793	-4.108	42	724	49	744	6575	72415	0	0	0
1	261	5	unmapped	UPB_224770	19975	2950	50	342	335	134	40	33	33	39	23	58	961	962	251	26	167	167	185	101	54	0.389	0.38	0.385	0.342	2.09	1103	1097	-1.362	309	794	302	795	26800	76936	0	0	0
1	262	5	unmapped	UPB_063875	20045	2950	45	100	110	55	50	32	32	39	21	53	2056	2051	322	15	179	179	180	86	47	0.036	0.042	0.037	0.032	2.629	1945	1950	-4.787	68	1877	78	1872	5697	106638	0	0	0
1	263	5	unmapped	UPB_058581	20120	2950	50	319	315	130	41	31	31	37	19	51	810	840	283	33	183	183	189	83	43	0.459	0.432	0.449	0.408	1.872	915	941	-1.122	288	627	284	657	25177	67218	0	0	0
1	264	5	unmapped	UPB_010413	20195	2950	50	131	132	59	44	33	33	38	19	50	849	879	244	27	179	179	182	64	35	0.146	0.141	0.146	0.135	1.951	768	799	-2.773	98	670	99	700	10528	70308	0	0	0
1	265	5	unmapped	UPB_084136	20270	2950	55	80	81	45	55	32	32	39	19	48	974	969	354	36	183	183	189	79	41	0.061	0.062	0.068	0.055	3.245	839	835	-4.043	48	791	49	786	6517	77488	0	0	0
1	266	5	unmapped	UPB_047708	20340	2950	45	121	117	58	49	34	34	41	21	51	696	690	149	21	179	179	185	80	43	0.168	0.162	0.162	0.131	2.781	604	594	-2.571	87	517	83	511	6074	35857	0	0	0
1	267	5	DarkCorner	DarkCorner	20415	2950	50	32	38	21	55	32	32	38	19	50	961	957	214	22	178	178	184	73	39	0	0.008	0.009	0.011	3.666	783	785	Error	0	783	6	779	3041	76558	0	0	0
1	1	6	DarkCorner	DarkCorner	945	3010	50	32	38	17	44	33	33	39	19	48	1034	1020	246	24	114	114	123	59	47	-0.001	0.006	0.018	0.011	3.779	919	911	Error	-1	920	5	906	3024	81598	0	0	0
1	2	6	unmapped	UPB_172118	1015	3010	50	47	57	37	64	32	32	36	17	47	1564	1545	419	27	121	121	124	55	44	0.01	0.018	0.025	0.016	4.014	1458	1449	-6.588	15	1443	25	1424	4593	123633	0	0	0
1	3	6	unmapped	UPB_104791	1090	3010	50	84	103	61	59	33	33	37	18	48	761	786	179	22	132	132	131	56	42	0.081	0.107	0.085	0.076	3.002	680	724	-3.624	51	629	70	654	8260	62914	0	0	0
1	4	6	unmapped	UPB_088850	1165	3010	50	37	47	28	59	34	34	40	19	47	1262	1260	227	18	137	137	140	59	42	0.003	0.012	0.02	0.014	3.355	1128	1136	-8.551	3	1125	13	1123	3727	100815	0	0	0
1	5	6	unmapped	UPB_125814	1240	3010	45	85	88	49	55	35	35	42	20	47	783	780	167	21	129	129	135	59	43	0.076	0.081	0.089	0.067	3.225	704	704	-3.709	50	654	53	651	4554	40568	0	0	0
1	6	6	unmapped	UPB_018026	1310	3010	50	60	67	34	50	32	32	37	17	45	583	591	183	30	150	150	155	63	40	0.065	0.079	0.086	0.067	3.216	461	476	-3.951	28	433	35	441	5336	47256	0	0	0
1	7	6	unmapped	UPB_054906	1385	3010	50	47	55	37	67	31	31	35	17	48	1116	1117	228	20	150	150	158	61	38	0.017	0.025	0.028	0.024	3.298	982	991	-5.916	16	966	24	967	4406	89327	0	0	0
1	8	6	unmapped	UPB_148878	1460	3010	50	510	523	243	46	30	30	37	22	59	1098	1092	323	29	147	147	178	224	125	0.505	0.522	0.482	0.47	2.222	1431	1438	-0.986	480	951	493	945	41832	87382	0	0	0
1	9	6	unmapped	UPB_049997	1530	3010	50	591	590	205	34	36	36	46	30	65	542	540	148	27	143	143	171	190	111	1.391	1.395	1.333	1.319	1.851	954	951	0.476	555	399	554	397	47180	43180	0	0	0
1	10	6	unmapped	UPB_108331	1605	3010	50	75	78	40	51	35	35	42	24	57	1023	1037	197	18	138	138	148	65	43	0.045	0.048	0.062	0.044	2.83	925	942	-4.468	40	885	43	899	6274	82963	0	0	0
1	11	6	unmapped	UPB_035391	1680	3010	55	60	72	43	59	32	32	38	19	50	895	867	189	21	144	144	160	117	73	0.037	0.055	0.065	0.051	2.674	779	763	-4.745	28	751	40	723	5766	69367	0	0	0
1	12	6	unmapped	UPB_157432	1750	3010	50	63	72	44	61	32	32	38	18	47	929	898	278	30	175	175	196	131	66	0.041	0.055	0.054	0.052	2.883	785	763	-4.604	31	754	40	723	5725	71869	0	0	0
1	13	6	unmapped	UPB_150516	1825	3010	50	51	65	38	58	32	32	35	16	45	812	816	211	25	146	146	156	77	49	0.029	0.049	0.047	0.04	2.983	685	703	-5.131	19	666	33	670	5192	65294	0	0	0
1	14	6	unmapped	UPB_097256	1900	3010	50	393	400	167	41	35	35	41	20	48	858	829	174	20	164	164	171	88	51	0.516	0.549	0.53	0.509	1.994	1052	1030	-0.955	358	694	365	665	31962	66318	0	0	0
1	15	6	unmapped	UPB_091524	1970	3010	55	702	677	223	32	39	39	50	31	62	1086	1195	416	34	164	164	189	131	69	0.719	0.619	0.747	0.605	2.09	1585	1669	-0.476	663	922	638	1031	54178	95569	0	0	0
1	16	6	unmapped	UPB_164188	2045	3010	50	731	710	245	34	47	47	54	33	61	503	548	171	31	152	152	258	668	258	1.949	1.674	2.014	1.64	2.332	1035	1059	0.963	684	351	663	396	56767	43846	0	0	0
1	17	6	unmapped	UPB_032955	2115	3010	50	1310	1216	367	30	45	45	57	34	59	921	913	219	23	136	136	218	661	303	1.611	1.507	1.506	1.489	1.501	2050	1948	0.688	1265	785	1171	777	97256	73026	0	0	0
1	18	6	unmapped	UPB_168061	2190	3010	50	66	72	41	56	39	39	46	28	60	730	722	204	28	129	129	143	91	63	0.045	0.056	0.067	0.059	2.78	628	626	-4.476	27	601	33	593	5754	57724	0	0	0
1	19	6	unmapped	UPB_058638	2265	3010	50	68	73	37	50	35	35	41	22	53	1430	1433	278	19	134	134	144	76	52	0.025	0.029	0.033	0.026	2.784	1329	1337	-5.295	33	1296	38	1299	5818	114626	0	0	0
1	20	6	unmapped	UPB_135669	2340	3010	50	51	64	42	65	34	34	40	23	57	1123	1096	295	26	144	144	151	81	53	0.017	0.032	0.033	0.028	2.711	996	982	-5.848	17	979	30	952	5086	87681	0	0	0
1	21	6	unmapped	UPB_165180	2410	3010	50	78	83	43	51	32	32	39	21	53	887	859	262	30	141	141	172	236	137	0.062	0.071	0.073	0.058	2.935	792	769	-4.019	46	746	51	718	6616	68735	0	0	0
1	22	6	unmapped	UPB_175889	2485	3010	55	72	78	45	57	33	33	40	21	52	2542	2532	454	17	136	136	163	208	127	0.016	0.019	0.019	0.015	2.694	2445	2441	-5.947	39	2406	45	2396	6274	202578	0	0	0
1	23	6	unmapped	UPB_059101	2555	3005	45	74	81	44	54	34	34	39	20	51	916	918	214	23	134	134	142	54	38	0.051	0.06	0.058	0.051	2.972	822	831	-4.289	40	782	47	784	4200	47738	0	0	0
1	24	6	unmapped	UPB_116340	2630	3005	45	70	71	30	42	35	35	40	19	47	938	908	260	28	137	137	140	54	38	0.044	0.047	0.053	0.048	2.428	836	807	-4.516	35	801	36	771	3711	47194	0	0	0
1	25	6	unmapped	UPB_128842	2705	3010	50	121	128	60	46	34	34	41	24	58	1212	1215	399	32	129	129	142	63	44	0.08	0.087	0.08	0.075	2.647	1170	1180	-3.638	87	1083	94	1086	10235	97232	0	0	0
1	26	6	unmapped	UPB_125392	2780	3005	45	178	187	83	44	34	34	42	26	61	920	921	192	20	128	128	138	63	45	0.182	0.193	0.165	0.165	2.014	936	946	-2.459	144	792	153	793	9726	47877	0	0	0
1	27	6	unmapped	UPB_214386	2850	3010	50	279	297	127	42	34	34	39	21	53	866	896	238	26	156	156	155	64	41	0.345	0.355	0.374	0.339	1.794	955	1003	-1.535	245	710	263	740	23764	71687	0	0	0
1	28	6	unmapped	UPB_077122	2925	3010	50	44	52	31	59	35	35	41	21	51	2813	2787	534	19	149	149	155	61	39	0.003	0.006	0.009	0.008	2.899	2673	2655	-8.209	9	2664	17	2638	4145	222999	0	0	0
1	29	6	unmapped	UPB_211528	3000	3010	50	114	126	78	61	36	36	46	24	52	1022	1014	346	34	145	145	149	65	43	0.089	0.104	0.093	0.085	2.86	955	959	-3.491	78	877	90	869	10076	81096	0	0	0
1	30	6	unmapped	UPB_203266	3070	3010	50	80	88	47	53	35	35	43	21	48	735	727	235	32	127	127	137	61	44	0.074	0.088	0.076	0.069	2.948	653	653	-3.756	45	608	53	600	7016	58197	0	0	0
1	31	6	unmapped	UPB_132505	3145	3010	50	128	134	82	61	38	38	46	25	54	1769	1738	399	22	126	126	134	62	46	0.055	0.06	0.059	0.051	2.572	1733	1708	-4.19	90	1643	96	1612	10729	139065	0	0	0
1	32	6	unmapped	UPB_017613	3215	3010	50	99	104	54	51	38	38	46	24	52	2890	2732	589	21	143	143	152	87	57	0.022	0.025	0.027	0.022	2.639	2808	2655	-5.493	61	2747	66	2589	8284	218575	0	0	0
1	33	6	unmapped	UPB_002081	3290	3010	45	97	104	54	51	36	36	45	26	57	723	745	158	21	131	131	146	81	55	0.103	0.111	0.098	0.081	3.2	653	682	-3.279	61	592	68	614	5413	38729	0	0	0
1	34	6	unmapped	UPB_064683	3365	3010	50	113	121	57	47	36	36	42	20	47	896	860	292	33	137	137	153	95	62	0.101	0.118	0.121	0.108	2.432	836	808	-3.301	77	759	85	723	9716	68827	0	0	0
1	35	6	unmapped	UPB_110051	3440	3010	50	76	84	47	55	37	37	44	24	54	2184	2040	509	24	145	145	170	139	81	0.019	0.025	0.027	0.023	2.336	2078	1942	-5.708	39	2039	47	1895	6685	163193	0	0	0
1	36	6	unmapped	UPB_137694	3510	3010	45	101	105	45	42	35	35	42	23	54	932	944	193	20	139	139	163	126	77	0.083	0.087	0.082	0.068	2.389	859	875	-3.587	66	793	70	805	5438	49074	0	0	0
1	37	6	unmapped	UPB_188032	3585	3010	50	89	105	53	50	36	36	47	29	61	1148	1127	306	27	144	144	144	55	38	0.053	0.07	0.065	0.057	2.714	1057	1052	-4.244	53	1004	69	983	8363	90176	0	0	0
1	38	6		NA	3655	3005	65	35	40	20	50	37	37	46	26	56	141	151	72	47	151	151	163	130	79	0.2	100000	0.211	0.283	4.878	-12	3	-2.322	-2	-10	3	0	4812	18117	-50	0	0
1	39	6	unmapped	UPB_186110	3730	3010	50	243	247	121	48	36	36	43	22	51	1164	1110	325	29	144	144	165	150	90	0.203	0.218	0.198	0.187	2.084	1227	1177	-2.301	207	1020	211	966	19787	88787	0	0	0
1	40	6	unmapped	UPB_086734	3805	3010	50	95	105	65	61	38	38	46	25	54	1241	1221	327	26	129	129	134	49	36	0.051	0.061	0.06	0.051	2.947	1169	1159	-4.286	57	1112	67	1092	8394	97681	0	0	0
1	41	6	unmapped	UPB_014808	3880	3010	50	136	140	73	52	38	38	44	23	52	796	814	260	31	141	141	158	118	74	0.15	0.152	0.155	0.137	2.163	753	775	-2.741	98	655	102	673	11179	65121	0	0	0
1	42	6	unmapped	UPB_210033	3950	3010	45	317	314	124	39	39	39	43	22	51	617	625	137	21	140	140	164	151	92	0.583	0.567	0.573	0.546	1.863	755	760	-0.779	278	477	275	485	16347	32483	0	0	0
1	43	6	unmapped	UPB_111059	4025	3010	50	297	302	124	41	39	39	44	20	45	2018	1949	428	21	133	133	146	109	74	0.137	0.145	0.148	0.132	1.831	2143	2079	-2.869	258	1885	263	1816	24186	155886	0	0	0
1	44	6	unmapped	UPB_100260	4100	3010	50	94	104	67	64	38	38	43	20	46	577	561	186	33	135	135	138	52	37	0.127	0.155	0.155	0.15	2.44	498	492	-2.981	56	442	66	426	8305	44855	0	0	0
1	45	6	unmapped	UPB_056594	4170	3010	50	94	95	56	58	36	36	43	19	44	938	885	264	29	128	128	134	48	35	0.072	0.078	0.084	0.069	3.162	868	816	-3.804	58	810	59	757	7579	70835	0	0	0
1	46	6	unmapped	UPB_030774	4245	3010	50	146	153	78	50	38	38	43	21	48	1481	1456	377	25	121	121	134	58	43	0.079	0.086	0.085	0.073	2.207	1468	1450	-3.655	108	1360	115	1335	12210	116511	0	0	0
1	47	6	unmapped	UPB_110875	4315	3010	45	91	96	55	57	38	38	43	20	46	770	773	161	20	132	132	141	53	37	0.083	0.09	0.091	0.078	2.456	691	699	-3.589	53	638	58	641	4999	40190	0	0	0
1	48	6	unmapped	UPB_055312	4390	3010	50	93	99	60	60	37	37	43	23	53	650	642	204	31	129	129	139	59	42	0.107	0.121	0.135	0.112	3.217	577	575	-3.218	56	521	62	513	7917	51328	0	0	0
1	49	6	unmapped	UPB_085577	4465	3010	50	217	231	106	45	37	37	48	29	60	1435	1424	415	29	122	122	131	54	41	0.137	0.149	0.15	0.14	1.912	1493	1496	-2.867	180	1313	194	1302	18448	113889	0	0	0
1	50	6	unmapped	UPB_227054	4535	3010	50	79	86	51	59	37	37	45	24	53	5257	5397	1295	23	119	119	130	61	46	0.008	0.009	0.011	0.008	2.998	5180	5327	-6.935	42	5138	49	5278	6896	431737	0	0	0
1	51	6	unmapped	UPB_012936	4610	3010	45	183	197	92	46	36	36	40	19	47	1198	1207	265	21	121	121	139	92	66	0.136	0.148	0.134	0.132	2.091	1224	1247	-2.873	147	1077	161	1086	10261	62786	0	0	0
1	52	6	unmapped	UPB_183951	4685	3010	50	214	223	100	44	38	38	43	18	41	1271	1291	359	27	129	129	145	87	60	0.154	0.159	0.161	0.142	2.103	1318	1347	-2.698	176	1142	185	1162	17878	103245	0	0	0
1	53	6	unmapped	UPB_147602	4760	3010	50	115	128	68	53	38	38	43	19	44	2511	2441	442	18	132	132	145	63	43	0.032	0.039	0.038	0.032	2.286	2456	2399	-4.949	77	2379	90	2309	10259	195307	0	0	0
1	54	6	unmapped	UPB_007152	4830	3010	50	98	108	65	60	38	38	44	21	47	1717	1659	509	30	129	129	138	55	39	0.038	0.046	0.053	0.04	3.386	1648	1600	-4.726	60	1588	70	1530	8659	132744	0	0	0
1	55	6	unmapped	UPB_069312	4905	3010	50	161	180	88	48	39	39	45	22	48	2048	1976	405	20	134	134	146	87	59	0.064	0.077	0.071	0.062	2.574	2036	1983	-3.972	122	1914	141	1842	14423	158041	0	0	0
1	56	6	unmapped	UPB_038362	4980	3010	50	66	74	47	63	37	37	46	24	52	2345	2369	409	17	135	135	152	89	58	0.013	0.017	0.018	0.014	3.232	2239	2271	-6.252	29	2210	37	2234	5918	189516	0	0	0
1	57	6	unmapped	UPB_216797	5050	3010	50	400	396	146	36	38	38	46	29	63	799	798	237	29	148	148	155	58	37	0.556	0.551	0.559	0.544	1.653	1013	1008	-0.847	362	651	358	650	31705	63871	0	0	0
1	58	6	unmapped	UPB_047604	5125	3010	50	233	251	118	47	42	42	47	23	48	634	634	159	25	143	143	159	75	47	0.389	0.426	0.42	0.419	1.695	682	700	-1.362	191	491	209	491	20104	50755	0	0	0
1	59	6	unmapped	UPB_204250	5200	3010	50	172	179	87	48	40	40	46	22	47	1261	1256	281	22	127	127	145	64	44	0.116	0.123	0.112	0.102	2.051	1266	1268	-3.103	132	1134	139	1129	14327	100493	0	0	0
1	60	6	unmapped	UPB_071560	5270	3010	50	196	213	102	47	40	40	50	27	54	753	756	281	37	143	143	148	67	45	0.256	0.282	0.264	0.276	2.299	766	786	-1.967	156	610	173	613	17071	60483	0	0	0
1	61	6	unmapped	UPB_189921	5345	3010	45	84	102	54	52	39	39	48	27	56	1107	1112	228	20	137	137	380	2804	737	0.046	0.065	0.058	0.055	2.285	1015	1038	-4.43	45	970	63	975	5299	57841	0	0	0
1	62	6	unmapped	UPB_006580	5415	3010	45	199	215	98	45	40	40	46	22	47	1191	1214	272	22	149	149	160	67	41	0.153	0.164	0.15	0.144	1.819	1201	1240	-2.712	159	1042	175	1065	11169	63117	0	0	0
1	63	6	unmapped	UPB_064868	5490	3010	50	122	137	76	55	40	40	46	24	52	815	869	306	35	154	154	176	123	69	0.124	0.136	0.127	0.114	2.557	743	812	-3.011	82	661	97	715	10951	69531	0	0	0
1	64	6	unmapped	UPB_023076	5565	3010	50	106	119	59	49	39	39	44	21	47	788	779	235	30	141	141	156	77	49	0.104	0.125	0.129	0.102	2.438	714	718	-3.272	67	647	80	638	9527	62322	0	0	0
1	65	6	unmapped	UPB_113076	5635	3010	50	481	478	174	36	44	44	49	27	55	882	880	245	27	135	135	135	58	42	0.585	0.583	0.597	0.559	1.795	1184	1179	-0.773	437	747	434	745	38276	70401	0	0	0
1	66	6	unmapped	UPB_010734	5710	3010	50	247	258	124	48	42	42	51	28	54	1079	1080	280	25	134	134	145	100	68	0.217	0.228	0.234	0.205	2.103	1150	1162	-2.205	205	945	216	946	20667	86432	0	0	0
1	67	6	unmapped	UPB_068465	5785	3010	50	148	157	86	54	40	40	49	25	51	1438	1391	475	34	137	137	143	69	48	0.083	0.093	0.089	0.077	2.293	1409	1371	-3.591	108	1301	117	1254	12535	111286	0	0	0
1	68	6	unmapped	UPB_017508	5860	3010	50	241	260	114	43	39	39	45	21	46	1845	1760	394	22	145	145	154	57	37	0.119	0.137	0.127	0.117	1.841	1902	1836	-3.073	202	1700	221	1615	20797	140784	0	0	0
1	69	6	unmapped	UPB_044450	5930	3010	50	192	204	109	53	43	43	52	29	55	1133	1107	294	26	151	151	159	60	37	0.152	0.168	0.164	0.14	2.285	1131	1117	-2.72	149	982	161	956	16305	88528	0	0	0
1	70	6	unmapped	UPB_206863	6005	3010	50	279	300	133	44	42	42	49	27	55	1306	1312	284	21	163	163	187	133	71	0.207	0.225	0.215	0.206	2.026	1380	1407	-2.27	237	1143	258	1149	23978	104931	0	0	0
1	71	6	unmapped	UPB_031963	6080	3010	50	192	201	91	45	39	39	45	23	51	1468	1447	465	32	136	136	154	81	52	0.115	0.124	0.12	0.107	2.216	1485	1473	-3.122	153	1332	162	1311	16102	115747	0	0	0
1	72	6	unmapped	UPB_045725	6150	3010	50	300	306	116	37	40	40	49	26	53	1102	1807	5533	306	151	151	157	65	41	0.273	0.161	0.269	0.254	2.189	1211	1922	-1.871	260	951	266	1656	24446	144547	0	0	0
1	73	6	unmapped	UPB_006217	6225	3010	50	340	346	141	40	42	42	52	28	53	928	923	281	30	152	152	159	66	41	0.384	0.394	0.386	0.368	1.81	1074	1075	-1.381	298	776	304	771	27650	73824	0	0	0
1	74	6	unmapped	UPB_172185	6300	3010	50	282	274	116	42	39	39	46	23	50	681	709	198	27	150	150	163	64	39	0.458	0.42	0.401	0.417	1.67	774	794	-1.128	243	531	235	559	21952	56695	0	0	0
1	75	6	unmapped	UPB_116929	6370	3010	50	163	166	85	51	39	39	44	22	50	1101	1045	332	31	150	150	154	51	33	0.13	0.142	0.139	0.125	2.241	1075	1022	-2.939	124	951	127	895	13248	83635	0	0	0
1	76	6	unmapped	UPB_071522	6445	3010	50	383	403	185	45	40	40	45	22	48	784	847	586	69	145	145	157	69	43	0.537	0.517	0.546	0.497	2.069	982	1065	-0.898	343	639	363	702	32236	67780	0	0	0
1	77	6	unmapped	UPB_187204	6515	3010	50	309	314	143	45	37	37	47	29	61	737	710	256	36	167	167	642	3569	555	0.477	0.51	0.508	0.506	1.938	842	820	-1.067	272	570	277	543	25116	56828	0	0	0
1	78	6	unmapped	UPB_229897	6590	3010	50	327	325	120	36	38	38	45	23	51	627	608	182	29	152	152	503	3092	614	0.608	0.629	0.608	0.633	1.622	764	743	-0.717	289	475	287	456	25967	48637	0	0	0
1	79	6	unmapped	UPB_081009	6665	3010	50	184	197	93	47	38	38	44	22	50	554	550	151	27	140	140	158	89	56	0.353	0.388	0.396	0.343	2.099	560	569	-1.504	146	414	159	410	15750	44035	0	0	0
1	80	6	unmapped	UPB_054939	6735	3010	45	621	634	176	27	41	41	50	31	62	719	713	183	25	144	144	156	89	57	1.009	1.042	1.081	1.057	1.487	1155	1162	0.012	580	575	593	569	32992	37078	0	0	0
1	81	6	unmapped	UPB_109080	6810	3010	50	153	164	69	42	40	40	50	32	64	1501	1487	440	29	154	154	161	69	42	0.084	0.093	0.086	0.085	2.316	1460	1457	-3.575	113	1347	124	1333	13111	118979	0	0	0
1	82	6	unmapped	UPB_150885	6885	3010	50	182	199	81	40	38	38	48	26	54	786	784	248	31	158	158	159	57	35	0.229	0.257	0.246	0.245	1.923	772	787	-2.125	144	628	161	626	15915	62739	0	0	0
1	83	6	unmapped	UPB_212523	6955	3010	55	389	390	146	37	37	37	43	21	48	637	658	191	29	148	148	150	53	35	0.72	0.692	0.682	0.671	1.788	841	863	-0.474	352	489	353	510	31216	52605	0	0	0
1	84	6	unmapped	UPB_141776	7030	3010	50	124	142	77	54	37	37	44	23	52	797	781	252	32	136	136	146	61	41	0.132	0.163	0.175	0.148	2.289	748	750	-2.926	87	661	105	645	11334	62463	0	0	0
1	85	6		NA	7100	3005	65	37	43	24	55	37	37	44	22	50	142	140	57	40	136	136	149	64	42	0	1.5	0.269	0.271	3.491	6	10	Error	0	6	6	4	5155	16820	-50	0	0
1	86	6	unmapped	UPB_201608	7180	3010	50	85	97	58	59	37	37	48	29	60	3829	4078	1113	27	129	129	144	65	45	0.013	0.015	0.015	0.013	2.702	3748	4009	-6.268	48	3700	60	3949	7732	326240	0	0	0
1	87	6	unmapped	UPB_189968	7250	3010	50	157	168	82	48	40	40	50	32	64	769	757	264	34	137	137	146	60	41	0.185	0.206	0.192	0.178	2.903	749	748	-2.433	117	632	128	620	13401	60561	0	0	0
1	88	6	unmapped	UPB_037203	7325	3010	50	195	205	85	41	39	39	45	23	51	907	824	294	35	151	151	151	59	39	0.206	0.247	0.227	0.243	2.358	912	839	-2.277	156	756	166	673	16401	65916	0	0	0
1	89	6		NA	7395	3005	65	35	40	19	47	40	40	46	25	54	135	145	56	38	147	147	147	56	38	0.417	0	0.257	0.282	3.939	-17	-2	-1.263	-5	-12	0	-2	4792	17455	-50	0	0
1	90	6	unmapped	UPB_144592	7470	3010	50	111	132	68	51	38	38	43	21	48	552	568	237	41	148	148	152	58	38	0.181	0.224	0.231	0.221	3.083	477	514	-2.468	73	404	94	420	10569	45477	0	0	0
1	91	6	unmapped	UPB_165032	7545	3010	50	144	163	81	49	38	38	42	19	45	1825	1843	362	19	142	142	152	55	36	0.063	0.073	0.069	0.058	2.359	1789	1826	-3.989	106	1683	125	1701	13014	147448	0	0	0
1	92	6	unmapped	UPB_021757	7615	3010	50	287	306	135	44	42	42	47	21	44	954	876	315	35	134	134	147	63	42	0.299	0.356	0.357	0.358	2.208	1065	1006	-1.743	245	820	264	742	24494	70072	0	0	0
1	93	6	unmapped	UPB_228127	7690	3010	50	180	192	92	47	39	39	46	23	50	523	528	174	32	137	137	158	99	62	0.365	0.391	0.385	0.351	2.172	527	544	-1.453	141	386	153	391	15371	42265	0	0	0
1	94	6	unmapped	UPB_211613	7765	3010	50	383	380	136	35	37	37	46	24	52	555	539	197	36	138	138	164	159	96	0.83	0.855	0.897	0.883	1.606	763	744	-0.269	346	417	343	401	30435	43121	0	0	0
1	95	6	unmapped	UPB_003748	7835	3010	45	302	308	97	31	39	39	45	23	51	865	877	199	22	136	136	154	137	88	0.361	0.363	0.373	0.35	1.723	992	1010	-1.471	263	729	269	741	15999	45625	0	0	0
1	96	6	unmapped	UPB_085779	7910	3010	50	306	316	123	38	41	41	49	26	53	713	684	274	40	135	135	348	2356	677	0.458	0.501	0.506	0.526	2.356	843	824	-1.125	265	578	275	549	25277	54707	0	0	0
1	97	6	unmapped	UPB_167353	7985	3010	50	273	264	126	47	37	37	50	33	66	509	524	127	24	138	138	381	2514	659	0.636	0.588	0.604	0.554	1.972	607	613	-0.653	236	371	227	386	21130	41880	0	0	0
1	98	6	unmapped	UPB_066619	8055	3010	45	421	430	126	29	42	42	51	30	58	721	710	166	23	137	137	139	61	43	0.649	0.677	0.65	0.671	1.423	963	961	-0.624	379	584	388	573	22370	36943	0	0	0
1	99	6	unmapped	UPB_032758	8130	3010	50	87	95	45	47	38	38	46	25	54	852	838	373	44	144	144	148	68	45	0.069	0.082	0.083	0.072	2.941	757	751	-3.853	49	708	57	694	7613	67017	0	0	0
1	100	6	unmapped	UPB_094034	8205	3010	50	434	431	155	35	36	36	40	20	50	770	774	308	39	139	139	148	68	45	0.631	0.622	0.621	0.61	1.742	1029	1030	-0.665	398	631	395	635	34482	61936	0	0	0
1	101	6	unmapped	UPB_155699	8280	3010	50	105	109	57	52	37	37	44	26	59	1473	1492	455	30	138	138	148	77	52	0.051	0.053	0.05	0.044	2.353	1403	1426	-4.295	68	1335	72	1354	8683	119380	0	0	0
1	102	6	unmapped	UPB_057856	8350	3010	50	303	309	124	40	40	40	48	26	54	716	707	218	30	144	144	152	59	38	0.46	0.478	0.496	0.457	1.808	835	832	-1.121	263	572	269	563	24695	56547	0	0	0
1	103	6	unmapped	UPB_150046	8425	3010	50	228	220	89	40	38	38	45	22	48	596	655	352	53	133	133	140	60	42	0.41	0.349	0.335	0.367	1.785	653	704	-1.285	190	463	182	522	17624	52366	0	0	0
1	104	6	unmapped	UPB_197076	8500	3010	50	76	89	56	62	38	38	46	26	56	3802	3404	1136	33	128	128	142	65	45	0.01	0.016	0.015	0.013	2.657	3712	3327	-6.595	38	3674	51	3276	7088	272313	0	0	0
1	105	6	NC2_00075021	NC2_00075021	8570	3010	45	35	38	16	42	39	39	46	25	54	1084	1081	259	23	135	135	147	65	44	-0.004	-0.001	0.008	0.008	3.726	945	945	Error	-4	949	-1	946	1965	56194	0	0	0
1	106	6	unmapped	UPB_081445	8645	3010	50	115	123	63	51	37	37	44	24	54	804	785	273	34	138	138	144	64	44	0.117	0.133	0.124	0.124	2.541	744	733	-3.094	78	666	86	647	9861	62834	0	0	0
1	107	6		NA	8715	3005	65	36	41	18	43	37	37	43	23	53	127	129	54	41	130	130	136	58	42	0.333	-4	0.182	0.233	3.988	-4	3	-1.585	-1	-3	4	-1	4931	15529	-50	0	0
1	108	6	SM_04	SM_04	8790	3010	50	36	39	18	46	37	37	45	31	68	677	665	231	34	125	125	130	51	39	-0.002	0.004	0.017	0.022	3.053	551	542	Error	-1	552	2	540	3157	53161	0	0	0
1	109	6	unmapped	UPB_138733	8865	3010	50	245	231	91	39	37	37	44	29	65	1005	1013	308	30	119	119	130	122	93	0.235	0.217	0.207	0.203	1.979	1094	1088	-2.091	208	886	194	894	18484	81056	0	0	0
1	110	6	unmapped	UPB_147573	8935	3010	50	120	129	71	55	42	42	49	29	59	681	751	464	61	130	130	144	115	79	0.142	0.14	0.157	0.138	2.298	629	708	-2.821	78	551	87	621	10312	60110	0	0	0
1	111	6	unmapped	UPB_192993	9015	3010	50	84	85	47	55	41	41	47	26	55	652	809	1219	150	129	129	148	128	86	0.082	0.065	0.093	0.081	3.723	566	724	-3.604	43	523	44	680	6829	64703	0	0	0
1	112	6	unmapped	UPB_143725	9085	3015	45	199	220	87	39	42	42	48	24	50	936	2143	8967	418	135	135	152	130	85	0.196	0.089	0.232	0.201	2.73	958	2186	-2.351	157	801	178	2008	11420	111453	0	0	0
1	113	6	unmapped	UPB_208686	9160	3010	50	53	62	33	53	41	41	47	20	42	5243	5751	1722	29	131	131	141	56	39	0.002	0.004	0.005	0.004	2.985	5124	5641	-8.735	12	5112	21	5620	4940	460058	0	0	0
1	114	6	unmapped	UPB_214313	9230	3010	45	233	264	114	43	43	43	50	26	52	853	853	294	34	130	130	137	59	43	0.263	0.306	0.283	0.284	1.892	913	944	-1.928	190	723	221	723	13717	44343	0	0	0
1	115	6	unmapped	UPB_108507	9305	3010	45	168	180	78	43	38	38	44	22	50	1575	1551	376	24	126	126	131	55	41	0.09	0.1	0.101	0.09	1.893	1579	1567	-3.478	130	1449	142	1425	9342	80637	0	0	0
1	116	6	unmapped	UPB_092652	9375	3010	50	264	276	132	47	42	42	46	21	45	614	650	425	65	120	120	124	58	46	0.449	0.442	0.506	0.483	2.436	716	764	-1.154	222	494	234	530	22119	52004	0	0	0
1	117	6	unmapped	UPB_199712	9450	3010	50	147	152	75	49	39	39	46	24	52	461	446	145	32	116	116	128	70	54	0.313	0.342	0.336	0.317	2.624	453	443	-1.676	108	345	113	330	12145	35673	0	0	0
1	118	6	unmapped	UPB_090076	9525	3010	50	74	82	49	59	38	38	44	22	50	1969	1845	548	29	123	123	127	53	41	0.02	0.026	0.026	0.024	3.099	1882	1766	-5.68	36	1846	44	1722	6584	147569	0	0	0
1	119	6	unmapped	UPB_003062	9600	3010	45	130	135	81	60	40	40	46	24	52	784	795	258	32	128	128	143	79	55	0.137	0.142	0.143	0.124	2.879	746	762	-2.866	90	656	95	667	7017	41322	0	0	0
1	120	6	unmapped	UPB_109131	9675	3010	45	91	94	50	53	41	41	49	26	53	709	694	211	30	133	133	148	85	57	0.087	0.094	0.086	0.084	2.545	626	614	-3.526	50	576	53	561	4879	36084	0	0	0
1	121	6	unmapped	UPB_066621	9745	3010	50	356	365	136	37	38	38	45	23	51	673	692	261	37	127	127	132	59	44	0.582	0.579	0.577	0.602	1.773	864	892	-0.78	318	546	327	565	29192	55386	0	0	0
1	122	6	unmapped	UPB_043294	9820	3010	50	102	104	50	48	37	37	44	21	47	1958	1756	618	35	125	125	128	50	39	0.035	0.041	0.045	0.035	2.674	1898	1698	-4.818	65	1833	67	1631	8303	140467	0	0	0
1	123	6	unmapped	UPB_028754	9890	3010	50	100	108	66	61	37	37	45	23	51	498	555	260	46	140	140	152	76	50	0.176	0.171	0.197	0.196	3.149	421	486	-2.507	63	358	71	415	8604	44403	0	0	0
1	124	6	unmapped	UPB_146759	9965	3010	50	131	140	75	53	38	38	43	22	51	1120	1068	422	39	144	144	149	63	42	0.095	0.11	0.116	0.101	2.623	1069	1026	-3.392	93	976	102	924	11207	85460	0	0	0
1	125	6	unmapped	UPB_203141	10035	3015	45	82	83	43	51	38	38	41	16	39	710	733	193	26	135	135	143	61	42	0.077	0.075	0.072	0.066	2.945	619	643	-3.708	44	575	45	598	4319	38129	0	0	0
1	126	6	unmapped	UPB_122428	10110	3010	50	181	190	90	47	42	42	44	17	38	648	695	333	47	135	135	142	61	42	0.271	0.264	0.266	0.248	2.992	652	708	-1.884	139	513	148	560	15186	55602	0	0	0
1	127	6	unmapped	UPB_220081	10185	3010	50	228	247	116	46	44	44	50	23	46	590	569	198	34	126	126	136	58	42	0.397	0.458	0.447	0.445	1.936	648	646	-1.334	184	464	203	443	19720	45559	0	0	0
1	128	6	unmapped	UPB_110922	10260	3010	50	245	259	122	47	46	46	53	28	52	809	822	253	30	123	123	161	251	155	0.29	0.305	0.297	0.266	2.243	885	912	-1.785	199	686	213	699	20757	65776	0	0	0
1	129	6	unmapped	UPB_075694	10330	3010	45	74	86	52	60	43	43	48	23	47	1032	1047	291	27	127	127	132	58	43	0.034	0.047	0.052	0.045	2.863	936	963	-4.868	31	905	43	920	4489	54449	0	0	0
1	130	6	unmapped	UPB_201746	10405	3010	50	202	202	82	40	41	41	48	22	45	500	516	210	40	140	140	140	53	37	0.447	0.428	0.441	0.454	1.902	521	537	-1.161	161	360	161	376	16176	41273	0	0	0
1	131	6	unmapped	UPB_018713	10475	3010	50	159	162	76	46	45	45	51	23	45	1068	1083	409	37	133	133	136	51	37	0.122	0.123	0.142	0.113	2.576	1049	1067	-3.036	114	935	117	950	12976	86651	0	0	0
1	132	6	unmapped	UPB_043054	10550	3010	50	84	84	49	58	45	45	50	24	48	841	891	331	37	133	133	147	143	97	0.055	0.051	0.069	0.061	2.634	747	797	-4.182	39	708	39	758	6708	71293	0	0	0
1	133	6	unmapped	UPB_052806	10625	3010	45	115	129	72	55	42	42	48	24	50	905	901	272	30	137	137	150	139	92	0.095	0.114	0.124	0.093	2.879	841	851	-3.395	73	768	87	764	6693	46832	0	0	0
1	134	6	unmapped	UPB_043400	10700	3010	55	60	67	35	52	38	38	46	23	50	2227	2172	617	28	149	149	179	146	81	0.011	0.014	0.016	0.013	2.937	2100	2052	-6.562	22	2078	29	2023	5330	173758	0	0	0
1	135	6	unmapped	UPB_046644	10770	3010	50	184	194	91	46	38	38	44	24	54	845	852	228	26	152	152	156	50	32	0.211	0.223	0.214	0.194	2.047	839	856	-2.247	146	693	156	700	15504	68138	0	0	0
1	136	6	unmapped	UPB_085167	10845	3010	50	114	130	73	56	39	39	47	27	57	981	979	426	43	137	137	142	57	40	0.089	0.108	0.109	0.096	2.842	919	933	-3.492	75	844	91	842	10409	78309	0	0	0
1	137	6	unmapped	UPB_048975	10920	3010	45	100	95	51	53	38	38	43	21	48	678	727	216	29	134	134	136	59	43	0.114	0.096	0.104	0.093	2.971	606	650	-3.133	62	544	57	593	4937	37825	0	0	0
1	138	6	unmapped	UPB_024868	10990	3010	50	343	361	169	46	42	42	46	20	43	850	863	236	27	132	132	134	55	41	0.419	0.436	0.408	0.403	1.727	1019	1050	-1.254	301	718	319	731	28847	69061	0	0	0
1	139	6	unmapped	UPB_044132	11065	3010	50	90	96	53	55	42	42	47	19	40	2302	2191	583	26	139	139	146	60	41	0.022	0.026	0.029	0.023	2.774	2211	2106	-5.494	48	2163	54	2052	7642	175315	0	0	0
1	140	6	unmapped	UPB_139470	11135	3010	50	215	231	107	46	43	43	51	24	47	925	944	308	32	137	137	144	61	42	0.218	0.233	0.244	0.217	2.112	960	995	-2.196	172	788	188	807	18517	75484	0	0	0
1	141	6	unmapped	UPB_150384	11210	3010	50	66	68	33	48	42	42	47	22	46	1147	1192	456	38	134	134	142	65	45	0.024	0.025	0.031	0.03	2.648	1037	1084	-5.399	24	1013	26	1058	5474	95385	0	0	0
1	142	6	unmapped	UPB_028209	11285	3010	45	90	96	45	46	41	41	45	19	42	733	717	183	25	145	145	152	70	46	0.083	0.096	0.108	0.093	2.196	637	627	-3.585	49	588	55	572	5012	37282	0	0	0
1	143	6	unmapped	UPB_051949	11355	3010	50	302	325	143	44	42	42	48	24	50	818	852	338	39	147	147	156	63	40	0.387	0.401	0.445	0.39	2.186	931	988	-1.368	260	671	283	705	26021	68141	0	0	0
1	144	6	unmapped	UPB_143266	11430	3010	50	108	112	56	50	42	42	47	25	53	978	977	406	41	147	147	158	63	39	0.079	0.084	0.072	0.085	2.753	897	900	-3.654	66	831	70	830	8956	78168	0	0	0
1	145	6	unmapped	UPB_084765	11505	3010	50	126	135	74	54	42	42	46	17	36	968	1002	374	37	163	163	170	58	34	0.104	0.111	0.112	0.097	3.145	889	932	-3.261	84	805	93	839	10805	80178	0	0	0
1	146	6	unmapped	UPB_230868	11580	3015	50	203	205	102	49	40	40	46	21	45	483	488	167	34	157	157	196	390	198	0.5	0.498	0.524	0.471	2.415	489	496	-1	163	326	165	331	16387	39016	0	0	0
1	147	6	unmapped	UPB_036853	11650	3010	45	112	108	61	56	43	43	48	23	47	983	1217	1419	116	166	166	196	378	192	0.084	0.062	0.084	0.074	2.699	886	1116	-3.566	69	817	65	1051	5628	63284	0	0	0
1	148	6	unmapped	UPB_085460	11725	3010	50	73	82	45	54	39	39	46	23	50	3921	4002	1199	29	172	172	178	63	35	0.009	0.011	0.009	0.008	3.103	3783	3873	-6.785	34	3749	43	3830	6541	320152	0	0	0
1	149	6	unmapped	UPB_028764	11800	3010	50	109	113	54	47	42	42	51	26	50	739	777	318	40	157	157	167	69	41	0.115	0.115	0.137	0.118	2.183	649	691	-3.119	67	582	71	620	9024	62125	0	0	0
1	150	6	unmapped	UPB_014371	11870	3010	50	122	125	62	49	44	44	48	21	43	1552	1406	544	38	155	155	162	72	44	0.056	0.065	0.066	0.058	3.341	1475	1332	-4.163	78	1397	81	1251	10018	112504	0	0	0
1	151	6	unmapped	UPB_074988	11945	3010	50	81	89	45	50	40	40	46	21	45	1834	1822	379	20	155	155	163	74	45	0.024	0.029	0.028	0.026	2.184	1720	1716	-5.356	41	1679	49	1667	7119	145748	0	0	0
1	152	6	unmapped	UPB_228960	12015	3010	50	411	394	151	38	40	40	44	19	43	649	637	277	43	159	159	169	69	40	0.757	0.741	0.737	0.78	1.949	861	832	-0.401	371	490	354	478	31486	50920	0	0	0
1	153	6	unmapped	UPB_185475	12090	3010	45	126	128	54	42	39	39	44	21	47	1126	1196	243	20	160	160	163	59	36	0.09	0.086	0.085	0.066	2.677	1053	1125	-3.473	87	966	89	1036	6658	62167	0	0	0
1	154	6	unmapped	UPB_059737	12165	3010	45	145	143	69	48	41	41	47	20	42	1328	1348	313	23	167	167	176	108	61	0.09	0.086	0.081	0.073	2.305	1265	1283	-3.481	104	1161	102	1181	7437	70077	0	0	0
1	155	6	unmapped	UPB_207632	12235	3015	50	95	103	51	49	38	38	44	18	40	791	756	286	37	172	172	193	132	68	0.092	0.111	0.126	0.119	3.37	676	649	-3.441	57	619	65	584	8243	60517	0	0	0
1	156	6	unmapped	UPB_016366	12310	3010	50	65	70	40	57	37	37	39	17	43	2279	2108	701	33	172	172	176	68	38	0.013	0.017	0.021	0.019	3.393	2135	1969	-6.234	28	2107	33	1936	5617	168603	0	0	0
1	157	6	unmapped	UPB_198163	12385	3010	50	111	115	49	42	40	40	45	21	46	938	888	258	29	169	169	184	99	53	0.092	0.104	0.103	0.091	2.13	840	794	-3.437	71	769	75	719	9199	71009	0	0	0
1	158	6	unmapped	UPB_109750	12460	3010	50	101	106	61	57	42	42	47	21	44	1292	1395	529	37	163	163	178	98	55	0.052	0.052	0.05	0.047	2.277	1188	1296	-4.258	59	1129	64	1232	8487	111582	0	0	0
1	159	6	unmapped	UPB_012944	12530	3015	45	213	214	74	34	38	38	43	19	44	1020	1003	259	25	167	167	168	66	39	0.205	0.211	0.212	0.189	2.295	1028	1012	-2.285	175	853	176	836	11130	52148	0	0	0
1	160	6	unmapped	UPB_009760	12605	3010	50	76	89	58	65	38	38	43	20	46	1907	1868	587	31	169	169	176	67	38	0.022	0.03	0.029	0.024	3.197	1776	1750	-5.515	38	1738	51	1699	7097	149402	0	0	0
1	161	6	unmapped	UPB_025927	12680	3010	50	202	195	93	47	38	38	43	20	46	1131	1135	278	24	164	164	174	64	36	0.17	0.162	0.164	0.138	2.138	1131	1128	-2.56	164	967	157	971	15572	90793	0	0	0
1	162	6	unmapped	UPB_076954	12750	3010	50	44	53	29	54	38	38	44	22	50	2592	2389	699	29	175	175	176	61	34	0.002	0.007	0.013	0.011	3.743	2423	2229	-8.654	6	2417	15	2214	4275	191147	0	0	0
1	163	6	unmapped	UPB_214917	12825	3010	50	118	126	69	54	40	40	46	22	47	572	578	142	24	172	172	176	63	35	0.195	0.212	0.216	0.179	3.041	478	492	-2.358	78	400	86	406	10048	46262	0	0	0
1	164	6	unmapped	UPB_022240	12900	3010	45	57	66	39	59	37	37	87	458	526	863	851	204	23	162	162	173	65	37	0.029	0.042	0.065	0.041	3.655	721	718	-5.131	20	701	29	689	3441	44249	0	0	0
1	165	6	unmapped	UPB_046221	12970	3010	50	57	65	32	49	38	38	85	441	518	2662	2478	705	28	174	174	181	82	45	0.008	0.012	0.013	0.01	3.909	2507	2331	-7.033	19	2488	27	2304	5211	198242	0	0	0
1	166	6	unmapped	UPB_004390	13045	3015	45	78	84	40	47	38	38	44	22	50	676	698	213	30	174	174	177	70	39	0.08	0.088	0.092	0.082	3.149	542	570	-3.65	40	502	46	524	4352	36284	0	0	0
1	167	6	unmapped	UPB_120074	13115	3010	50	53	59	31	52	38	38	45	21	46	1474	1533	537	35	170	170	183	65	35	0.012	0.015	0.019	0.016	2.964	1319	1384	-6.442	15	1304	21	1363	4759	122634	0	0	0
1	168	6	unmapped	UPB_233617	13190	3015	50	54	67	43	64	39	39	43	20	46	767	781	319	40	165	165	170	64	37	0.025	0.045	0.056	0.045	3.781	617	644	-5.327	15	602	28	616	5355	62506	0	0	0
1	169	6	unmapped	UPB_139358	13265	3010	50	185	190	95	50	39	39	43	19	44	1628	1679	545	32	155	155	167	82	49	0.099	0.099	0.096	0.084	2.275	1619	1675	-3.335	146	1473	151	1524	15206	134326	0	0	0
1	170	6	unmapped	UPB_190324	13340	3015	45	46	55	27	49	37	37	43	20	46	902	931	308	33	164	164	174	69	39	0.012	0.023	0.039	0.028	3.416	747	785	-6.358	9	738	18	767	2876	48399	0	0	0
1	171	6	unmapped	UPB_036741	13410	3010	50	56	62	35	56	35	35	39	17	43	1314	1278	495	38	158	158	166	66	39	0.018	0.024	0.027	0.026	3.039	1177	1147	-5.783	21	1156	27	1120	4946	102230	0	0	0
1	172	6	unmapped	UPB_215475	13485	3010	45	127	141	67	47	37	37	43	22	51	701	732	162	22	169	169	179	74	41	0.169	0.185	0.182	0.178	2.16	622	667	-2.563	90	532	104	563	7346	38042	0	0	0
1	173	6	unmapped	UPB_161757	13560	3010	45	68	70	34	48	37	37	42	20	47	1078	1024	240	23	160	160	173	87	50	0.034	0.038	0.05	0.039	2.613	949	897	-4.888	31	918	33	864	3623	53251	0	0	0
1	174	6	unmapped	UPB_196231	13630	3010	45	60	67	36	53	35	35	40	18	45	881	865	230	26	170	170	178	64	35	0.035	0.046	0.044	0.041	2.573	736	727	-4.83	25	711	32	695	3459	45002	0	0	0
1	175	6		NA	13700	3005	65	36	42	21	50	38	38	44	22	50	153	163	75	46	167	167	178	77	43	0.143	-1	0.261	0.313	3.824	-16	0	-2.807	-2	-14	4	-4	5088	19513	-50	0	0
1	176	6	unmapped	UPB_230974	13780	3010	55	176	176	78	44	38	38	45	22	48	1458	1446	319	22	155	155	176	114	64	0.106	0.107	0.109	0.093	2.047	1441	1429	-3.239	138	1303	138	1291	14056	115718	0	0	0
1	177	6	unmapped	UPB_034570	13850	3010	50	88	87	43	49	35	35	43	22	51	1784	1755	528	30	160	160	170	101	59	0.033	0.033	0.034	0.032	2.126	1677	1647	-4.937	53	1624	52	1595	6941	140375	0	0	0
1	178	6	unmapped	UPB_080124	13925	3010	50	47	50	23	46	35	35	41	22	53	1489	1530	318	20	163	163	164	65	39	0.009	0.011	0.014	0.013	2.578	1338	1382	-6.788	12	1326	15	1367	3974	122429	0	0	0
1	179	6	unmapped	UPB_126164	14000	3015	50	139	145	87	60	36	36	41	19	46	650	639	253	39	159	159	158	61	38	0.21	0.227	0.239	0.214	2.389	594	589	-2.253	103	491	109	480	11563	51155	0	0	0
1	180	6	unmapped	UPB_098367	14070	3010	45	47	53	27	50	35	35	39	18	46	1008	990	276	27	155	155	154	56	36	0.014	0.022	0.031	0.027	2.75	865	853	-6.151	12	853	18	835	2758	51461	0	0	0
1	181	6	unmapped	UPB_227680	14145	3010	55	54	65	41	63	37	37	45	24	53	1393	1408	339	24	161	161	166	64	38	0.014	0.022	0.023	0.021	3.588	1249	1275	-6.179	17	1232	28	1247	5193	112644	0	0	0
1	182	6	unmapped	UPB_066725	14215	3015	50	69	77	41	53	37	37	47	35	74	608	617	265	42	170	170	362	1965	542	0.073	0.089	0.099	0.101	2.863	470	487	-3.775	32	438	40	447	6125	49352	0	0	0
1	183	6	unmapped	UPB_065714	14290	3015	55	87	91	46	50	37	37	45	30	66	1275	1309	572	43	160	160	331	1806	545	0.045	0.047	0.049	0.048	2.596	1165	1203	-4.479	50	1115	54	1149	7273	104707	0	0	0
1	184	6	unmapped	UPB_120673	14365	3010	50	121	119	57	47	39	39	45	22	48	1479	1471	461	31	163	163	167	66	39	0.062	0.061	0.064	0.055	2.703	1398	1388	-4.004	82	1316	80	1308	9557	117693	0	0	0
1	185	6	unmapped	UPB_041979	14440	3015	45	91	96	57	59	38	38	43	20	46	965	989	294	29	163	163	164	70	42	0.066	0.07	0.085	0.053	3.589	855	884	-3.92	53	802	58	826	4974	51426	0	0	0
1	186	6	unmapped	UPB_147382	14510	3010	50	60	65	39	60	38	38	43	19	44	2115	2051	595	29	154	154	164	58	35	0.011	0.014	0.02	0.019	2.251	1983	1924	-6.478	22	1961	27	1897	5167	164119	0	0	0
1	187	6	unmapped	UPB_176272	14585	3010	55	93	101	57	56	37	37	42	20	47	1576	1586	336	21	160	160	168	55	32	0.04	0.045	0.042	0.04	2.368	1472	1490	-4.66	56	1416	64	1426	8056	126863	0	0	0
1	188	6	unmapped	UPB_017686	14660	3010	45	75	76	45	59	37	37	42	21	50	910	917	242	26	169	169	172	58	33	0.051	0.052	0.06	0.048	3.358	779	787	-4.285	38	741	39	748	3948	47688	0	0	0
1	189	6	unmapped	UPB_117107	14730	3010	45	67	77	37	48	36	36	44	23	52	963	990	207	20	170	170	177	61	34	0.039	0.05	0.037	0.036	2.927	824	861	-4.677	31	793	41	820	3988	51501	0	0	0
1	190	6	unmapped	UPB_179854	14805	3010	50	64	72	43	59	37	37	42	23	54	1300	1245	347	27	168	168	181	85	46	0.024	0.032	0.036	0.03	3.016	1159	1112	-5.39	27	1132	35	1077	5748	99574	0	0	0
1	191	6	unmapped	UPB_156662	14875	3010	45	277	299	107	35	38	38	46	25	54	643	652	150	23	163	163	177	85	48	0.498	0.534	0.48	0.524	1.646	719	750	-1.006	239	480	261	489	15549	33885	0	0	0
1	192	6	unmapped	UPB_048408	14950	3010	45	63	71	39	54	36	36	43	19	44	1253	1188	266	22	169	169	173	66	38	0.025	0.034	0.034	0.025	3.652	1111	1054	-5.327	27	1084	35	1019	3676	61801	0	0	0
1	193	6	unmapped	UPB_127999	15020	3010	45	306	293	95	32	35	35	41	23	56	651	638	187	29	171	171	171	61	35	0.565	0.552	0.542	0.542	1.918	751	725	-0.825	271	480	258	467	15233	33181	0	0	0
1	194	6	unmapped	UPB_226974	15100	3010	45	84	87	52	59	37	37	43	24	55	1037	1005	208	20	166	166	171	65	38	0.054	0.06	0.056	0.053	2.672	918	889	-4.212	47	871	50	839	4519	52267	0	0	0
1	195	6	unmapped	UPB_015597	15170	3015	50	63	68	40	58	38	38	42	20	47	538	605	259	42	160	160	163	62	38	0.066	0.067	0.098	0.079	3.337	403	475	-3.918	25	378	30	445	5477	48435	0	0	0
1	196	6	unmapped	UPB_212047	15245	3010	50	91	96	54	56	40	40	45	20	44	748	737	250	33	161	161	172	62	36	0.087	0.097	0.106	0.104	2.494	638	632	-3.525	51	587	56	576	7651	58938	0	0	0
1	197	6	unmapped	UPB_002061	15315	3015	45	119	124	59	47	37	37	43	19	44	754	800	245	30	179	179	182	84	46	0.143	0.14	0.13	0.114	2.972	657	708	-2.81	82	575	87	621	6438	41618	0	0	0
1	198	6	unmapped	UPB_077575	15390	3015	45	60	65	32	49	36	36	41	19	46	886	924	265	28	172	172	173	71	41	0.034	0.039	0.05	0.044	2.544	738	781	-4.895	24	714	29	752	3386	48028	0	0	0
1	199	6		NA	15465	3005	65	38	44	23	52	36	36	40	17	42	173	175	65	37	165	165	180	93	51	0.25	0.8	0.492	0.404	4.055	10	18	-2	2	8	8	10	5337	21052	-50	0	0
1	200	6	unmapped	UPB_049195	15535	3015	50	108	124	65	52	37	37	41	16	39	1099	1102	409	37	167	167	179	108	60	0.076	0.093	0.082	0.086	2.375	1003	1022	-3.714	71	932	87	935	9951	88133	0	0	0
1	201	6	unmapped	UPB_168696	15610	3015	50	104	116	71	61	38	38	43	19	44	1305	1337	263	19	165	165	174	94	54	0.058	0.067	0.059	0.051	2.892	1206	1250	-4.11	66	1140	78	1172	9291	106972	0	0	0
1	202	6	unmapped	UPB_141572	15685	3015	50	84	96	56	58	38	38	44	22	50	755	844	621	73	165	165	171	63	36	0.078	0.085	0.09	0.089	3.227	636	737	-3.681	46	590	58	679	7643	67541	0	0	0
1	203	6	unmapped	UPB_132663	15755	3010	45	196	204	81	39	39	39	46	22	47	738	724	212	29	176	176	181	65	35	0.279	0.301	0.273	0.29	2.245	719	713	-1.84	157	562	165	548	10609	37622	0	0	0
1	204	6	unmapped	UPB_215504	15830	3010	50	327	327	118	36	41	41	47	24	51	537	542	175	32	175	175	186	67	36	0.79	0.779	0.788	0.819	2.249	648	653	-0.34	286	362	286	367	26178	43335	0	0	0
1	205	6	unmapped	UPB_207663	15905	3010	50	50	54	27	50	40	40	45	24	53	2729	2713	484	17	187	187	186	67	36	0.004	0.006	0.009	0.007	3.208	2552	2540	-7.99	10	2542	14	2526	4357	217022	0	0	0
1	206	6	unmapped	UPB_003469	15975	3015	45	94	106	60	56	40	40	45	22	48	589	803	682	84	169	169	181	63	34	0.129	0.104	0.129	0.103	3.82	474	700	-2.959	54	420	66	634	5500	41739	0	0	0
1	207	6	unmapped	UPB_201151	16050	3010	55	93	97	43	44	39	39	45	23	51	921	910	220	24	168	168	177	68	38	0.072	0.078	0.082	0.073	2.111	807	800	-3.802	54	753	58	742	7751	72826	0	0	0
1	208	6	unmapped	UPB_208365	16125	3015	50	78	92	53	57	36	36	43	23	53	631	636	193	30	167	167	177	75	42	0.091	0.119	0.119	0.105	3.143	506	525	-3.466	42	464	56	469	7391	50895	0	0	0
1	209	6	unmapped	UPB_040702	16200	3015	50	171	170	87	51	41	41	45	22	48	729	773	277	35	163	163	166	59	35	0.23	0.211	0.174	0.168	2.844	696	739	-2.122	130	566	129	610	13589	61856	0	0	0
1	210	6	unmapped	UPB_208172	16270	3010	55	87	93	49	52	41	41	48	25	52	1072	1043	263	25	179	179	181	68	37	0.052	0.06	0.059	0.056	2.329	939	916	-4.279	46	893	52	864	7475	83439	0	0	0
1	211	6	unmapped	UPB_119267	16345	3010	50	98	109	65	59	40	40	49	27	55	770	777	234	30	175	175	182	68	37	0.097	0.115	0.117	0.097	2.818	653	671	-3.359	58	595	69	602	8756	62120	0	0	0
1	212	6	unmapped	UPB_006371	16415	3010	50	538	539	185	34	44	44	53	30	56	821	791	248	31	165	165	171	56	32	0.753	0.791	0.753	0.814	1.994	1150	1121	-0.409	494	656	495	626	43110	63257	0	0	0
1	213	6	unmapped	UPB_150485	16490	3015	50	275	284	117	41	41	41	48	27	56	662	687	193	28	167	167	179	86	48	0.473	0.467	0.427	0.439	1.951	729	763	-1.081	234	495	243	520	22686	54936	0	0	0
1	214	6	unmapped	UPB_111599	16565	3015	55	254	257	115	44	38	38	44	22	50	1525	1482	436	29	170	170	173	63	36	0.159	0.167	0.161	0.157	1.739	1571	1531	-2.649	216	1355	219	1312	20592	118541	0	0	0
1	215	6	unmapped	UPB_002372	16635	3015	45	142	152	77	50	40	40	42	19	45	742	743	240	32	163	163	172	69	40	0.176	0.193	0.183	0.168	2.521	681	692	-2.505	102	579	112	580	7894	38647	0	0	0
1	216	6	unmapped	UPB_112731	16710	3010	50	328	321	114	35	40	40	45	22	48	1113	1094	352	32	172	172	178	66	37	0.306	0.305	0.294	0.319	1.758	1229	1203	-1.708	288	941	281	922	25692	87519	0	0	0
1	217	6	unmapped	UPB_123742	16785	3010	45	155	161	83	51	38	38	46	28	60	849	838	227	27	170	170	173	67	38	0.172	0.184	0.188	0.173	2.424	796	791	-2.537	117	679	123	668	8348	43584	0	0	0
1	218	6	unmapped	UPB_137372	16855	3015	50	257	259	114	44	39	39	44	22	50	715	724	194	26	159	159	165	64	38	0.392	0.389	0.387	0.34	2.167	774	785	-1.351	218	556	220	565	20688	57923	0	0	0
1	219	6	unmapped	UPB_118882	16930	3015	50	194	213	93	43	40	40	44	20	45	1524	1492	560	37	158	158	161	66	40	0.113	0.13	0.128	0.125	1.9	1520	1507	-3.149	154	1366	173	1334	17067	119384	0	0	0
1	220	6	unmapped	UPB_204681	17005	3010	50	52	56	28	50	38	38	42	19	45	1257	1280	359	28	146	146	153	62	40	0.013	0.016	0.019	0.019	2.985	1125	1152	-6.31	14	1111	18	1134	4510	102379	0	0	0
1	221	6	unmapped	UPB_002534	17080	3010	50	250	253	123	48	38	38	43	20	46	708	738	280	37	154	154	157	61	38	0.383	0.368	0.343	0.339	2.692	766	799	-1.386	212	554	215	584	20200	59079	0	0	0
1	222	6	unmapped	UPB_098887	17150	3015	50	167	163	78	47	38	38	43	19	44	552	565	158	27	149	149	157	63	40	0.32	0.3	0.279	0.267	2.164	532	541	-1.643	129	403	125	416	13054	45231	0	0	0
1	223	6	unmapped	UPB_002288	17225	3015	45	201	206	64	31	39	39	45	24	53	885	885	213	24	180	180	182	70	38	0.23	0.237	0.25	0.229	1.609	867	872	-2.122	162	705	167	705	10714	46005	0	0	0
1	224	6	unmapped	UPB_154073	17295	3010	45	378	403	138	34	42	42	52	30	57	851	809	191	23	174	174	175	69	39	0.496	0.569	0.551	0.555	1.828	1013	996	-1.011	336	677	361	635	20971	42076	0	0	0
1	225	6	unmapped	UPB_099479	17370	3015	50	133	144	82	56	41	41	48	24	50	750	730	156	21	150	150	160	67	41	0.153	0.178	0.172	0.15	2.33	692	683	-2.705	92	600	103	580	11501	58372	0	0	0
1	226	6	unmapped	UPB_049281	17445	3010	50	379	378	139	36	46	46	49	22	44	770	763	254	33	138	138	146	66	45	0.527	0.531	0.499	0.551	1.756	965	957	-0.924	333	632	332	625	30276	61010	0	0	0
1	227	6	unmapped	UPB_189405	17515	3010	45	169	176	72	40	42	42	46	22	47	872	858	266	31	143	143	160	82	51	0.174	0.187	0.187	0.176	2.276	856	849	-2.521	127	729	134	715	9149	44622	0	0	0
1	228	6	unmapped	UPB_120028	17590	3010	45	108	112	60	53	38	38	45	26	57	952	907	219	24	153	153	165	73	44	0.088	0.098	0.127	0.104	2.629	869	828	-3.513	70	799	74	754	5847	47187	0	0	0
1	229	6	unmapped	UPB_040472	17665	3015	50	132	145	88	60	38	38	47	25	53	774	804	304	37	155	155	164	80	48	0.152	0.165	0.157	0.15	2.323	713	756	-2.719	94	619	107	649	11628	64287	0	0	0
1	230	6	unmapped	UPB_053851	17735	3015	50	179	184	85	46	38	38	46	24	52	1132	1089	366	33	156	156	160	77	48	0.144	0.156	0.147	0.137	2.233	1117	1079	-2.791	141	976	146	933	14733	87102	0	0	0
1	231	6	unmapped	UPB_190366	17810	3015	50	132	144	74	51	39	39	43	20	46	848	877	231	26	146	146	147	55	37	0.132	0.144	0.139	0.128	2.081	795	836	-2.916	93	702	105	731	11523	70126	0	0	0
1	232	6	unmapped	UPB_078433	17885	3015	50	170	175	87	49	37	37	42	19	45	749	758	283	37	147	147	157	84	53	0.221	0.226	0.215	0.202	2.546	735	749	-2.178	133	602	138	611	13979	60658	0	0	0
1	233	6	unmapped	UPB_157000	17955	3015	50	117	143	94	65	37	37	41	17	41	1416	1404	394	28	157	157	164	61	37	0.064	0.085	0.079	0.063	2.765	1339	1353	-3.976	80	1259	106	1247	11451	112298	0	0	0
1	234	6	unmapped	UPB_113299	18030	3015	50	602	578	219	37	36	36	42	19	45	1040	1048	269	25	146	146	147	55	37	0.633	0.601	0.595	0.559	1.553	1460	1444	-0.659	566	894	542	902	46206	83872	0	0	0
1	235	6	unmapped	UPB_075052	18105	3015	50	97	105	52	49	35	35	41	19	46	1000	1058	432	40	140	140	144	60	41	0.072	0.076	0.08	0.064	3.292	922	988	-3.794	62	860	70	918	8376	84613	0	0	0
1	236	6	unmapped	UPB_058637	18180	3015	50	198	202	102	50	37	37	44	22	50	1640	1582	401	25	154	154	164	78	47	0.108	0.116	0.106	0.101	1.941	1647	1593	-3.206	161	1486	165	1428	16139	126531	0	0	0
1	237	6	unmapped	UPB_100845	18250	3015	50	150	141	64	45	35	35	42	19	45	737	726	175	24	135	135	145	63	43	0.191	0.179	0.171	0.158	2.265	717	697	-2.388	115	602	106	591	11296	58114	0	0	0
1	238	6		NA	18325	3005	65	35	41	22	53	36	36	41	18	43	141	145	57	39	147	147	155	63	40	0.167	-2.5	0.37	0.334	5.141	-7	3	-2.585	-1	-6	5	-2	4888	17347	-50	0	0
1	239	6	unmapped	UPB_200410	18395	3015	45	252	272	100	36	40	40	46	22	47	894	988	562	56	139	139	149	60	40	0.281	0.273	0.285	0.271	1.712	967	1081	-1.832	212	755	232	849	14135	51396	0	0	0
1	240	6	unmapped	UPB_188592	18470	3015	50	217	223	103	46	42	42	47	24	51	725	695	193	27	140	140	148	62	41	0.299	0.326	0.314	0.291	2.237	760	736	-1.741	175	585	181	555	17834	55560	0	0	0
1	241	6	unmapped	UPB_103576	18545	3015	50	157	158	76	48	37	37	42	21	50	954	1066	1124	105	148	148	154	63	40	0.149	0.132	0.164	0.143	2.329	926	1039	-2.748	120	806	121	918	12655	85259	0	0	0
1	242	6	unmapped	UPB_066153	18620	3015	50	85	98	52	53	36	36	40	18	45	1954	1811	469	25	164	164	168	66	39	0.027	0.038	0.036	0.03	2.71	1839	1709	-5.191	49	1790	62	1647	7804	144918	0	0	0
1	243	6	unmapped	UPB_010568	18695	3010	45	150	167	86	51	36	36	41	17	41	1181	1143	238	20	171	171	179	64	35	0.113	0.135	0.126	0.125	1.772	1124	1103	-3.147	114	1010	131	972	8678	59460	0	0	0
1	244	6	unmapped	UPB_217790	18765	3015	50	120	124	63	50	36	36	42	19	45	597	616	196	31	180	180	186	76	40	0.201	0.202	0.202	0.197	2.389	501	524	-2.312	84	417	88	436	9921	49280	0	0	0
1	245	6	unmapped	UPB_111680	18835	3015	50	234	256	108	42	36	36	46	30	65	1757	1678	567	33	149	149	156	78	50	0.123	0.144	0.134	0.137	1.788	1806	1749	-3.022	198	1608	220	1529	20443	134268	0	0	0
1	246	6	unmapped	UPB_082911	18910	3015	50	248	253	121	47	42	42	48	26	54	1114	1108	318	28	156	156	151	57	37	0.215	0.222	0.208	0.209	1.834	1164	1163	-2.217	206	958	211	952	20216	88606	0	0	0
1	247	6	unmapped	UPB_223215	18985	3010	50	104	110	50	45	40	40	43	20	46	570	590	268	45	162	162	160	56	35	0.157	0.164	0.172	0.167	2.409	472	498	-2.672	64	408	70	428	8812	47229	0	0	0
1	248	6	unmapped	UPB_093771	19055	3015	55	303	327	151	46	37	37	44	23	52	620	615	197	32	166	166	171	78	45	0.586	0.646	0.669	0.614	1.874	720	739	-0.771	266	454	290	449	26189	49202	0	0	0
1	249	6	unmapped	UPB_057892	19130	3010	50	217	222	97	43	37	37	45	24	53	762	706	292	41	173	173	170	77	45	0.306	0.347	0.33	0.349	2.082	769	718	-1.71	180	589	185	533	17797	56519	0	0	0
1	250	6	unmapped	UPB_010864	19205	3010	45	112	115	64	55	36	36	40	20	50	804	807	203	25	175	175	181	69	38	0.121	0.125	0.137	0.114	2.585	705	711	-3.049	76	629	79	632	5982	41970	0	0	0
1	251	6	unmapped	UPB_043433	19275	3010	45	138	136	62	45	35	35	40	22	55	1391	1352	294	21	170	170	177	70	39	0.084	0.085	0.081	0.068	2.688	1324	1283	-3.567	103	1221	101	1182	7092	70314	0	0	0
1	252	6	unmapped	UPB_051599	19350	3015	50	92	106	60	56	35	35	42	24	57	1225	1224	376	30	168	168	180	85	47	0.054	0.067	0.064	0.059	2.224	1114	1127	-4.213	57	1057	71	1056	8483	97908	0	0	0
1	253	6	unmapped	UPB_112098	19425	3015	50	86	90	52	57	35	35	42	24	57	738	744	349	46	154	154	172	94	54	0.087	0.093	0.092	0.088	3.032	635	645	-3.517	51	584	55	590	7168	59533	0	0	0
1	254	6	unmapped	UPB_217818	19495	3015	50	243	244	109	44	37	37	43	23	53	560	564	156	27	156	156	164	65	39	0.51	0.507	0.545	0.464	1.993	610	615	-0.972	206	404	207	408	19516	45145	0	0	0
1	255	6	unmapped	UPB_068983	19570	3015	50	155	170	96	56	37	37	44	23	52	1844	1742	508	29	150	150	154	65	42	0.07	0.084	0.073	0.066	2.416	1812	1725	-3.844	118	1694	133	1592	13579	139368	0	0	0
1	256	6	unmapped	UPB_139176	19645	3015	55	299	273	123	45	36	36	40	17	42	772	799	190	23	137	137	145	57	39	0.414	0.358	0.381	0.327	2.014	898	899	-1.272	263	635	237	662	21861	63954	0	0	0
1	257	6	unmapped	UPB_077910	19715	3015	50	52	58	40	68	37	37	44	22	50	1224	1264	479	37	143	143	146	67	45	0.014	0.019	0.033	0.026	3.446	1096	1142	-6.171	15	1081	21	1121	4647	101104	0	0	0
1	258	6	unmapped	UPB_229473	19790	3015	50	392	409	182	44	38	38	44	22	50	1440	1422	375	26	138	138	149	78	52	0.272	0.289	0.297	0.266	1.962	1656	1655	-1.879	354	1302	371	1284	32719	113785	0	0	0
1	259	6	unmapped	UPB_165216	19865	3015	50	62	68	36	52	36	36	42	24	57	762	760	287	37	152	152	164	60	36	0.043	0.053	0.075	0.059	3.049	636	640	-4.552	26	610	32	608	5444	60794	0	0	0
1	260	6	unmapped	UPB_137182	19935	3015	50	218	223	98	43	32	32	38	20	52	704	702	180	25	168	168	174	72	41	0.347	0.358	0.342	0.317	2.165	722	725	-1.527	186	536	191	534	17802	56144	0	0	0
1	261	6	unmapped	UPB_052128	20010	3015	50	85	103	61	59	34	34	40	22	55	858	859	291	33	171	171	177	73	41	0.074	0.1	0.103	0.085	3.136	738	757	-3.752	51	687	69	688	8222	68682	0	0	0
1	262	6	unmapped	UPB_131621	20085	3015	50	131	141	76	53	32	32	39	19	48	1096	1098	325	29	170	170	175	66	37	0.107	0.117	0.112	0.104	2.176	1025	1037	-3.226	99	926	109	928	11262	87822	0	0	0
1	263	6	unmapped	UPB_089164	20160	3015	50	47	53	31	58	32	32	39	20	51	778	807	334	41	166	166	178	70	39	0.025	0.033	0.036	0.036	2.807	627	662	-5.35	15	612	21	641	4274	64565	0	0	0
1	264	6	unmapped	UPB_194684	20230	3015	55	83	91	54	59	32	32	38	21	55	2527	2651	624	23	178	178	180	72	40	0.022	0.024	0.024	0.02	2.935	2400	2532	-5.525	51	2349	59	2473	7255	212066	0	0	0
1	265	6	unmapped	UPB_225406	20305	3015	55	331	331	156	47	33	33	42	23	54	1388	1701	2847	167	168	168	183	81	44	0.244	0.194	0.258	0.189	2.814	1518	1831	-2.033	298	1220	298	1533	26487	136044	0	0	0
1	266	6	unmapped	UPB_071004	20375	3015	55	127	124	67	54	34	34	42	21	50	1782	1770	508	28	172	172	176	68	38	0.058	0.056	0.058	0.051	2.428	1703	1688	-4.114	93	1610	90	1598	9907	141603	0	0	0
1	267	6	DarkCorner	DarkCorner	20455	3015	50	34	38	16	42	33	33	39	21	53	923	926	273	29	212	212	1062	3349	315	0.001	0.007	0.015	0.014	4.749	712	719	-9.474	1	711	5	714	3045	74101	0	0	0
1	1	7	DarkCorner	DarkCorner	905	3070	55	34	37	17	45	32	32	37	18	48	1070	1068	222	20	123	123	138	105	76	0.002	0.005	0.012	0.012	3.23	949	950	-8.887	2	947	5	945	2984	85412	0	0	0
1	2	7	unmapped	UPB_078842	980	3070	50	45	54	29	53	32	32	35	15	42	757	742	192	25	127	127	132	52	39	0.021	0.036	0.038	0.034	3.183	643	637	-5.599	13	630	22	615	4333	59383	0	0	0
1	3	7	unmapped	UPB_174772	1055	3070	55	60	64	34	53	32	32	36	19	52	1397	1384	353	25	126	126	139	107	76	0.022	0.025	0.029	0.026	2.816	1299	1290	-5.504	28	1271	32	1258	5107	110749	0	0	0
1	4	7	unmapped	UPB_039700	1125	3075	50	69	72	41	56	32	32	35	16	45	564	567	201	35	138	138	137	58	42	0.087	0.093	0.097	0.093	2.953	463	469	-3.525	37	426	40	429	5746	45338	0	0	0
1	5	7	unmapped	UPB_135281	1200	3075	55	92	97	56	57	34	34	39	18	46	1383	1341	387	28	134	134	141	59	41	0.046	0.052	0.061	0.051	3.077	1307	1270	-4.429	58	1249	63	1207	7799	107252	0	0	0
1	6	7	unmapped	UPB_188008	1275	3070	50	45	53	34	64	32	32	38	18	47	1035	1044	341	32	135	135	141	59	41	0.014	0.023	0.025	0.024	3.172	913	930	-6.113	13	900	21	909	4253	83532	0	0	0
1	7	7	unmapped	UPB_188449	1350	3075	55	76	81	50	61	32	32	37	20	54	847	871	258	29	148	148	149	58	38	0.063	0.068	0.085	0.067	2.898	743	772	-3.99	44	699	49	723	6517	69712	0	0	0
1	8	7		NA	1415	3070	65	32	38	21	55	31	31	35	20	57	131	143	71	49	136	136	137	59	43	-0.2	1	0.3	0.257	5.123	-4	14	Error	1	-5	7	7	4560	17213	-50	0	0
1	9	7		NA	1490	3070	65	35	41	22	53	35	35	43	28	65	135	142	69	48	138	138	160	184	115	0	1.5	0.358	0.273	4.825	-3	10	Error	0	-3	6	4	4904	17051	-50	0	0
1	10	7	unmapped	UPB_097088	1570	3075	50	72	86	57	66	36	36	45	28	62	817	826	234	28	141	141	151	63	41	0.053	0.073	0.084	0.066	2.83	712	735	-4.231	36	676	50	685	6869	66059	0	0	0
1	11	7	unmapped	UPB_143217	1640	3070	45	88	87	50	57	32	32	38	18	47	669	690	164	23	150	150	163	75	46	0.108	0.102	0.112	0.101	2.593	575	595	-3.212	56	519	55	540	4517	35897	0	0	0
1	12	7	unmapped	UPB_126747	1715	3075	50	83	91	47	51	32	32	38	20	52	744	765	233	30	165	165	178	126	70	0.088	0.098	0.098	0.092	2.374	630	659	-3.505	51	579	59	600	7279	61169	0	0	0
1	13	7	unmapped	UPB_083572	1790	3075	50	45	52	28	53	32	32	37	17	45	912	883	228	25	163	163	167	64	38	0.017	0.028	0.034	0.031	2.916	762	740	-5.848	13	749	20	720	4144	70632	0	0	0
1	14	7	unmapped	UPB_180484	1860	3070	50	94	101	61	60	32	32	38	20	52	662	666	164	24	153	153	158	87	55	0.122	0.135	0.125	0.104	3.368	571	582	-3.037	62	509	69	513	8099	53287	0	0	0
1	15	7	unmapped	UPB_138568	1935	3075	55	1058	1046	322	30	39	39	48	32	66	647	632	139	21	155	155	160	65	40	2.071	2.111	2.107	2.09	1.609	1511	1484	1.05	1019	492	1007	477	83708	50550	0	0	0
1	16	7	unmapped	UPB_036468	2005	3075	55	873	858	281	32	42	42	52	37	71	640	623	125	20	162	162	255	700	274	1.738	1.77	1.812	1.72	1.669	1309	1277	0.798	831	478	816	461	68636	49815	0	0	0
1	17	7	unmapped	UPB_008970	2080	3075	50	1071	1007	293	29	47	47	55	34	61	747	761	209	27	154	154	266	745	280	1.727	1.582	1.603	1.573	1.727	1617	1567	0.788	1024	593	960	607	80530	60860	0	0	0
1	18	7	unmapped	UPB_127201	2155	3075	50	330	311	128	41	40	40	48	28	58	687	700	194	27	135	135	150	100	66	0.525	0.48	0.48	0.464	2.215	842	836	-0.929	290	552	271	565	24879	56017	0	0	0
1	19	7	unmapped	UPB_003709	2225	3070	50	78	80	40	50	33	33	39	22	56	819	804	287	35	128	128	140	89	63	0.065	0.07	0.08	0.07	3.022	736	723	-3.941	45	691	47	676	6398	64344	0	0	0
1	20	7	unmapped	UPB_148163	2300	3075	50	67	82	48	58	35	35	40	19	47	1041	1025	331	32	135	135	147	71	48	0.035	0.053	0.056	0.048	3.03	938	937	-4.823	32	906	47	890	6525	82035	0	0	0
1	21	7	unmapped	UPB_197194	2375	3070	50	135	139	72	51	34	34	40	18	45	799	795	190	23	140	140	154	72	46	0.153	0.16	0.17	0.144	2.052	760	760	-2.706	101	659	105	655	11085	63598	0	0	0
1	22	7	unmapped	UPB_115290	2450	3075	50	130	142	85	59	31	31	41	24	58	1609	1522	444	29	143	143	148	54	36	0.068	0.08	0.075	0.066	2.302	1565	1490	-3.888	99	1466	111	1379	11354	121747	0	0	0
1	23	7	unmapped	UPB_064784	2520	3075	50	211	214	83	38	34	34	41	23	56	1066	1072	419	39	136	136	146	55	37	0.19	0.192	0.187	0.194	2.181	1107	1116	-2.393	177	930	180	936	17130	85737	0	0	0
1	24	7	unmapped	UPB_106451	2595	3075	50	74	78	41	52	35	35	41	20	48	636	634	225	35	132	132	142	62	43	0.077	0.086	0.08	0.07	2.909	543	545	-3.692	39	504	43	502	6255	50749	0	0	0
1	25	7	unmapped	UPB_174467	2665	3070	55	123	135	86	63	36	36	41	19	46	1085	1096	290	26	141	141	150	71	47	0.092	0.104	0.11	0.096	2.564	1031	1054	-3.44	87	944	99	955	10815	87705	0	0	0
1	26	7	unmapped	UPB_149296	2740	3075	50	77	83	48	57	35	35	44	28	63	828	814	246	30	129	129	141	61	43	0.06	0.07	0.09	0.072	2.729	741	733	-4.057	42	699	48	685	6626	65118	0	0	0
1	27	7		NA	2810	3070	65	34	38	18	47	35	35	43	26	60	152	169	106	62	123	123	133	52	39	-0.034	0.065	0.185	0.204	4.34	28	49	Error	-1	29	3	46	4519	20268	-50	0	0
1	28	7	unmapped	UPB_131395	2885	3070	55	96	100	62	62	36	36	39	18	46	1859	1801	576	31	135	135	140	54	38	0.035	0.038	0.04	0.034	2.914	1784	1730	-4.845	60	1724	64	1666	7963	144041	0	0	0
1	29	7	unmapped	UPB_050624	2960	3070	50	92	104	60	57	34	34	38	15	39	893	853	268	31	140	140	145	63	43	0.077	0.098	0.102	0.087	2.576	811	783	-3.699	58	753	70	713	8324	68247	0	0	0
1	30	7	unmapped	UPB_179053	3035	3070	45	52	65	43	66	35	35	40	20	50	923	953	234	24	129	129	148	67	45	0.021	0.036	0.049	0.028	4.737	811	854	-5.546	17	794	30	824	3399	49551	0	0	0
1	31	7	unmapped	UPB_000166	3110	3075	50	123	124	75	60	36	36	42	21	50	1105	1110	403	36	128	128	138	62	44	0.089	0.09	0.09	0.078	2.813	1064	1070	-3.489	87	977	88	982	9905	88784	0	0	0
1	32	7	unmapped	UPB_022392	3180	3075	50	97	99	53	53	35	35	42	20	47	1086	1049	338	32	127	127	142	70	49	0.065	0.069	0.08	0.07	2.202	1021	986	-3.951	62	959	64	922	7926	83936	0	0	0
1	33	7	unmapped	UPB_006289	3255	3075	50	218	218	89	40	35	35	41	22	53	1342	1320	326	24	139	139	150	92	61	0.152	0.155	0.153	0.137	1.852	1386	1364	-2.717	183	1203	183	1181	17409	105591	0	0	0
1	34	7	unmapped	UPB_196858	3330	3075	50	135	138	82	59	37	37	42	20	47	735	720	170	23	149	149	157	93	59	0.167	0.177	0.16	0.13	3.101	684	672	-2.58	98	586	101	571	11075	57620	0	0	0
1	35	7	unmapped	UPB_208160	3400	3075	50	81	86	42	48	38	38	45	23	51	2426	2371	416	17	138	138	155	96	61	0.019	0.021	0.024	0.02	2.481	2331	2281	-5.734	43	2288	48	2233	6916	189677	0	0	0
1	36	7	unmapped	UPB_202430	3475	3075	50	171	186	94	50	37	37	44	24	54	824	864	299	34	134	134	157	111	70	0.194	0.204	0.187	0.183	2.181	824	879	-2.364	134	690	149	730	14887	69136	0	0	0
1	37	7	unmapped	UPB_182264	3550	3075	50	86	101	56	55	35	35	41	21	51	3179	3120	660	21	134	134	149	70	46	0.017	0.022	0.02	0.017	2.762	3096	3052	-5.9	51	3045	66	2986	8060	249573	0	0	0
1	38	7	unmapped	UPB_122728	3620	3075	50	200	218	96	44	35	35	40	23	57	1558	1504	417	27	145	145	152	73	48	0.117	0.135	0.123	0.122	2.131	1578	1542	-3.098	165	1413	183	1359	17461	120292	0	0	0
1	39	7	unmapped	UPB_031174	3695	3075	50	160	181	94	51	34	34	41	23	56	992	946	325	34	153	153	177	153	86	0.15	0.185	0.161	0.172	2.154	965	940	-2.735	126	839	147	793	14466	75681	0	0	0
1	40	7	unmapped	UPB_114142	3770	3075	50	98	106	54	50	35	35	36	14	38	1296	1254	417	33	139	139	164	155	94	0.054	0.064	0.064	0.056	2.53	1220	1186	-4.199	63	1157	71	1115	8488	100358	0	0	0
1	41	7	unmapped	UPB_062484	3840	3075	55	71	78	46	58	36	36	40	17	42	781	815	209	25	139	139	143	51	35	0.055	0.062	0.057	0.044	3.858	677	718	-4.197	35	642	42	676	6233	65170	0	0	0
1	42	7	unmapped	UPB_156196	3915	3075	50	91	100	62	62	38	38	45	25	55	1784	1722	425	24	142	142	161	124	77	0.032	0.039	0.041	0.037	2.571	1695	1642	-4.953	53	1642	62	1580	7979	137755	0	0	0
1	43	7	unmapped	UPB_183060	3990	3075	50	360	348	156	44	39	39	47	26	55	1248	1180	370	31	134	134	151	138	91	0.288	0.295	0.284	0.266	2.307	1435	1355	-1.795	321	1114	309	1046	27826	94431	0	0	0
1	44	7	unmapped	UPB_175091	4060	3075	50	62	71	44	61	39	39	47	22	46	803	777	237	30	130	130	133	50	37	0.034	0.049	0.053	0.048	3.362	696	679	-4.871	23	673	32	647	5677	62194	0	0	0
1	45	7	unmapped	UPB_113282	4135	3075	50	625	601	217	36	41	41	50	28	56	1553	1513	314	20	124	124	133	56	42	0.409	0.403	0.402	0.379	1.699	2013	1949	-1.291	584	1429	560	1389	48057	121048	0	0	0
1	46	7	unmapped	UPB_056524	4210	3075	50	128	148	80	54	40	40	46	26	56	937	927	282	30	119	119	127	51	40	0.108	0.134	0.119	0.11	2.587	906	916	-3.217	88	818	108	808	11852	74172	0	0	0
1	47	7	unmapped	UPB_117140	4280	3075	50	141	138	62	44	40	40	44	18	40	1045	1048	307	29	119	119	136	59	43	0.109	0.105	0.116	0.102	1.879	1027	1027	-3.197	101	926	98	929	11062	83826	0	0	0
1	48	7	unmapped	UPB_079391	4355	3075	50	63	73	46	63	39	39	43	20	46	2449	2430	345	14	124	124	136	58	42	0.01	0.015	0.014	0.01	3.736	2349	2340	-6.598	24	2325	34	2306	5858	194433	0	0	0
1	49	7	unmapped	UPB_066623	4425	3075	55	93	95	54	56	36	36	43	21	48	1481	1363	453	33	131	131	141	67	47	0.042	0.048	0.045	0.046	3.045	1407	1291	-4.566	57	1350	59	1232	7613	109040	0	0	0
1	50	7	unmapped	UPB_180263	4500	3075	50	113	128	68	53	37	37	43	19	44	1645	1644	255	15	134	134	141	70	49	0.05	0.06	0.056	0.049	2.328	1587	1601	-4.313	76	1511	91	1510	10207	131550	0	0	0
1	51	7	unmapped	UPB_011559	4575	3075	50	89	99	56	56	37	37	43	20	46	991	994	381	38	126	126	132	55	41	0.06	0.071	0.066	0.063	2.684	917	930	-4.056	52	865	62	868	7888	79494	0	0	0
1	52	7	unmapped	UPB_175075	4650	3075	50	142	135	78	57	37	37	44	21	47	1503	1432	411	28	133	133	137	49	35	0.077	0.075	0.08	0.07	2.622	1475	1397	-3.706	105	1370	98	1299	10835	114580	0	0	0
1	53	7	unmapped	UPB_073231	4720	3075	50	329	339	136	40	38	38	42	19	45	892	857	249	29	129	129	135	53	39	0.381	0.413	0.401	0.395	1.805	1054	1029	-1.391	291	763	301	728	27083	68532	0	0	0
1	54	7	unmapped	UPB_114028	4795	3075	50	98	111	59	53	38	38	43	17	39	1003	966	309	31	128	128	137	62	45	0.069	0.087	0.097	0.074	2.763	935	911	-3.866	60	875	73	838	8890	77266	0	0	0
1	55	7	unmapped	UPB_020765	4870	3075	50	120	129	62	48	41	41	46	23	50	1202	1179	374	31	116	116	129	71	55	0.073	0.083	0.088	0.078	2.035	1165	1151	-3.781	79	1086	88	1063	10343	94359	0	0	0
1	56	7	unmapped	UPB_043759	4940	3075	50	83	83	44	53	38	38	43	19	44	1310	1285	389	30	125	125	136	70	51	0.038	0.039	0.041	0.039	2.382	1230	1205	-4.719	45	1185	45	1160	6613	102822	0	0	0
1	57	7	unmapped	UPB_180972	5015	3075	50	260	262	131	50	36	36	45	30	66	672	671	174	25	125	125	135	53	39	0.41	0.414	0.429	0.363	2.066	771	772	-1.288	224	547	226	546	20994	53662	0	0	0
1	58	7	unmapped	UPB_100924	5090	3075	50	217	238	117	49	39	39	47	30	63	1171	1145	355	31	141	141	146	56	38	0.173	0.198	0.213	0.171	2.133	1208	1203	-2.533	178	1030	199	1004	19018	91600	0	0	0
1	59	7	unmapped	UPB_232304	5160	3070	45	77	90	50	55	40	40	46	23	50	1132	1120	183	16	130	130	137	56	40	0.037	0.051	0.052	0.045	2.53	1039	1040	-4.759	37	1002	50	990	4701	58263	0	0	0
1	60	7	unmapped	UPB_039166	5235	3075	50	144	155	84	54	37	37	43	20	46	1101	1034	344	33	137	137	141	61	43	0.111	0.132	0.144	0.125	2.165	1071	1015	-3.171	107	964	118	897	12438	82745	0	0	0
1	61	7	unmapped	UPB_170687	5305	3070	45	343	360	120	33	37	37	48	27	56	870	861	172	19	139	139	149	71	47	0.419	0.447	0.444	0.422	1.666	1037	1045	-1.256	306	731	323	722	18727	44758	0	0	0
1	62	7	unmapped	UPB_228662	5380	3075	50	339	331	135	40	41	41	48	25	52	657	681	329	48	141	141	157	75	47	0.578	0.537	0.566	0.513	1.943	814	830	-0.792	298	516	290	540	26496	54447	0	0	0
1	63	7	unmapped	UPB_155338	5455	3075	50	78	89	48	53	39	39	45	23	51	933	960	369	38	142	142	173	136	78	0.049	0.061	0.067	0.052	3.203	830	868	-4.342	39	791	50	818	7113	76769	0	0	0
1	64	7	unmapped	UPB_191675	5525	3070	45	107	115	58	50	38	38	45	24	53	959	943	218	23	142	142	168	137	81	0.084	0.096	0.09	0.07	2.951	886	878	-3.566	69	817	77	801	5963	49011	0	0	0
1	65	7	unmapped	UPB_144309	5600	3075	50	113	116	50	43	40	40	48	24	50	993	958	282	29	140	140	147	83	56	0.086	0.093	0.093	0.081	2.425	926	894	-3.547	73	853	76	818	9280	76650	0	0	0
1	66	7	unmapped	UPB_091792	5675	3075	50	260	260	115	44	38	38	46	24	52	541	625	415	66	134	134	145	100	68	0.545	0.452	0.553	0.431	2.616	629	713	-0.874	222	407	222	491	20796	49997	0	0	0
1	67	7	unmapped	UPB_019592	5745	3075	45	261	280	105	37	37	37	45	24	53	660	680	155	22	141	141	157	107	68	0.432	0.451	0.455	0.429	1.703	743	782	-1.212	224	519	243	539	14568	35372	0	0	0
1	68	7	unmapped	UPB_103215	5820	3075	50	269	275	105	38	38	38	43	20	46	939	901	266	29	147	147	151	57	37	0.292	0.314	0.311	0.301	1.863	1023	991	-1.778	231	792	237	754	22018	72107	0	0	0
1	69	7	unmapped	UPB_215807	5895	3075	50	630	620	202	32	38	38	45	23	51	807	765	192	25	147	147	154	53	34	0.897	0.942	0.936	0.927	1.582	1252	1200	-0.157	592	660	582	618	49603	61186	0	0	0
1	70	7	unmapped	UPB_166703	5970	3075	50	246	241	129	53	36	36	43	22	51	1949	1962	331	16	167	167	167	77	46	0.118	0.114	0.114	0.089	2.632	1992	2000	-3.085	210	1782	205	1795	19247	156969	0	0	0
1	71	7	unmapped	UPB_119830	6040	3075	50	212	215	84	39	39	39	44	20	45	1041	1002	305	30	142	142	156	86	55	0.192	0.205	0.196	0.197	1.72	1072	1036	-2.378	173	899	176	860	17198	80197	0	0	0
1	72	7	unmapped	UPB_096038	6115	3075	50	352	360	150	41	42	42	50	26	52	624	636	206	32	134	134	148	65	43	0.633	0.633	0.589	0.604	2.039	800	820	-0.661	310	490	318	502	28835	50854	0	0	0
1	73	7	unmapped	UPB_147447	6190	3075	50	134	144	97	67	43	43	51	27	52	1703	1694	456	26	150	150	154	64	41	0.059	0.065	0.06	0.051	2.636	1644	1645	-4.093	91	1553	101	1544	11493	135527	0	0	0
1	74	7	unmapped	UPB_068910	6260	3075	50	318	345	130	37	42	42	47	23	48	1929	1836	540	29	141	141	150	66	44	0.154	0.179	0.177	0.179	2.048	2064	1998	-2.696	276	1788	303	1695	27563	146852	0	0	0
1	75	7	unmapped	UPB_056456	6335	3075	50	235	243	110	45	38	38	45	23	51	1117	1104	273	24	150	150	571	3925	687	0.204	0.215	0.204	0.2	1.798	1164	1159	-2.295	197	967	205	954	19463	88302	0	0	0
1	76	7	unmapped	UPB_126887	6405	3075	50	351	352	142	40	40	40	47	28	59	574	564	153	27	142	142	154	90	58	0.72	0.739	0.716	0.693	1.719	743	734	-0.474	311	432	312	422	28192	45121	0	0	0
1	77	7	unmapped	UPB_229994	6480	3075	50	597	591	169	28	45	45	53	31	58	721	724	183	25	144	144	149	55	36	0.957	0.941	1.049	0.934	1.679	1129	1126	-0.064	552	577	546	580	47290	57895	0	0	0
1	78	7	unmapped	UPB_044224	6555	3075	50	133	137	70	51	43	43	50	28	56	2634	2663	446	16	151	151	158	59	37	0.036	0.037	0.038	0.035	1.974	2573	2606	-4.786	90	2483	94	2512	10921	213000	0	0	0
1	79	7	unmapped	UPB_157858	6625	3075	45	479	463	141	30	40	40	48	24	50	1131	1133	224	19	150	150	161	63	39	0.448	0.43	0.428	0.417	1.582	1420	1406	-1.16	439	981	423	983	24075	58940	0	0	0
1	80	7	unmapped	UPB_087307	6700	3075	50	185	192	88	45	41	41	51	29	56	833	855	318	37	140	140	156	62	39	0.208	0.211	0.203	0.187	2.375	837	866	-2.267	144	693	151	715	15371	68415	0	0	0
1	81	7	unmapped	UPB_048747	6775	3075	50	153	160	77	48	40	40	49	29	59	527	601	334	55	153	153	155	55	35	0.302	0.268	0.285	0.257	2.545	487	568	-1.727	113	374	120	448	12839	48116	0	0	0
1	82	7	unmapped	UPB_211630	6845	3075	50	456	451	158	35	37	37	45	26	57	1079	1048	319	30	155	155	160	57	35	0.453	0.464	0.439	0.478	1.727	1343	1307	-1.141	419	924	414	893	36115	83816	0	0	0
1	83	7	unmapped	UPB_164588	6920	3075	50	268	289	114	39	37	37	44	23	52	738	738	186	25	150	150	161	64	39	0.393	0.429	0.422	0.405	1.731	819	840	-1.348	231	588	252	588	23093	59065	0	0	0
1	84	7		NA	6990	3070	65	37	44	25	56	36	36	43	23	53	146	153	86	56	149	149	155	60	38	-0.333	2	0.289	0.326	4.978	-2	12	Error	1	-3	8	4	5240	18364	-50	0	0
1	85	7	unmapped	UPB_026028	7070	3075	50	369	355	144	40	37	37	44	23	52	556	557	153	27	140	140	147	52	35	0.798	0.763	0.707	0.718	1.769	748	735	-0.325	332	416	318	417	28392	44566	0	0	0
1	86	7		NA	7135	3070	65	35	40	16	40	37	37	43	23	53	131	141	60	42	138	138	198	628	317	0.286	1	0.216	0.238	3.093	-9	6	-1.807	-2	-7	3	3	4747	16972	-50	0	0
1	87	7	unmapped	UPB_056479	7215	3075	50	336	361	147	40	37	37	46	25	54	575	586	134	22	131	131	216	759	351	0.673	0.712	0.692	0.659	1.833	743	779	-0.57	299	444	324	455	28890	46896	0	0	0
1	88	7	unmapped	UPB_190141	7290	3075	50	170	183	89	48	37	37	44	23	52	826	880	424	48	152	152	152	60	39	0.197	0.201	0.224	0.181	2.383	807	874	-2.341	133	674	146	728	14612	70366	0	0	0
1	89	7	unmapped	UPB_134565	7360	3075	50	160	162	59	36	37	37	42	19	45	799	779	250	32	146	146	148	59	39	0.188	0.197	0.191	0.197	2.156	776	758	-2.408	123	653	125	633	12960	62343	0	0	0
1	90	7	unmapped	UPB_089915	7435	3075	50	167	172	77	44	37	37	43	20	46	1036	1070	472	44	156	156	166	90	54	0.148	0.148	0.142	0.129	1.989	1010	1049	-2.759	130	880	135	914	13734	85614	0	0	0
1	91	7	unmapped	UPB_029676	7510	3075	50	79	83	45	54	37	37	42	20	47	1212	1177	405	34	151	151	153	59	38	0.04	0.045	0.05	0.041	2.911	1103	1072	-4.659	42	1061	46	1026	6677	94149	0	0	0
1	92	7	unmapped	UPB_017728	7580	3075	50	329	332	126	37	40	40	44	23	52	1678	1669	248	14	153	153	147	54	36	0.19	0.193	0.179	0.168	1.984	1814	1808	-2.4	289	1525	292	1516	26550	133556	0	0	0
1	93	7		NA	7650	3070	65	37	44	24	54	37	37	44	21	47	152	158	66	41	125	125	135	61	45	0	0.212	0.304	0.339	5.061	27	40	Error	0	27	7	33	5307	18920	-50	0	0
1	94	7	unmapped	UPB_223466	7725	3075	50	152	168	80	47	37	37	44	24	54	886	902	267	29	136	136	285	1466	514	0.153	0.171	0.171	0.154	2.137	865	897	-2.705	115	750	131	766	13455	72128	0	0	0
1	95	7	unmapped	UPB_179867	7800	3075	50	186	194	85	43	37	37	45	26	57	1284	1265	293	23	134	134	154	144	93	0.13	0.139	0.13	0.123	1.855	1299	1288	-2.948	149	1150	157	1131	15495	101161	0	0	0
1	96	7	unmapped	UPB_161904	7875	3075	45	121	136	77	56	39	39	45	23	51	675	807	637	78	141	141	142	54	38	0.154	0.146	0.152	0.14	2.099	616	763	-2.703	82	534	97	666	7059	41976	0	0	0
1	97	7	unmapped	UPB_062347	7945	3075	50	202	214	83	38	36	36	43	24	55	1155	1165	412	35	138	138	345	2288	663	0.163	0.173	0.174	0.169	1.825	1183	1205	-2.615	166	1017	178	1027	17149	93199	0	0	0
1	98	7	unmapped	UPB_161974	8020	3075	50	86	90	50	55	36	36	43	22	51	795	823	314	38	133	133	142	72	50	0.076	0.078	0.072	0.069	3.664	712	744	-3.727	50	662	54	690	7201	65850	0	0	0
1	99	7	unmapped	UPB_000263	8095	3075	50	217	219	95	43	38	38	46	24	52	927	894	386	43	137	137	141	63	44	0.227	0.239	0.23	0.237	2.417	969	938	-2.142	179	790	181	757	17504	71508	0	0	0
1	100	7	unmapped	UPB_176703	8165	3075	50	284	294	104	35	36	36	42	22	52	550	547	166	30	133	133	135	56	41	0.595	0.623	0.597	0.679	2.129	665	672	-0.75	248	417	258	414	23488	43771	0	0	0
1	101	7	unmapped	UPB_084496	8240	3075	45	98	106	57	53	37	37	44	23	52	622	644	205	31	138	138	144	73	50	0.126	0.136	0.138	0.123	2.414	545	575	-2.988	61	484	69	506	5532	33486	0	0	0
1	102	7	unmapped	UPB_064357	8315	3075	50	351	358	119	33	37	37	42	19	45	678	632	216	34	145	145	246	955	388	0.589	0.659	0.644	0.712	1.846	847	808	-0.763	314	533	321	487	28639	50562	0	0	0
1	103	7	unmapped	UPB_139829	8385	3075	50	347	340	119	35	39	39	46	23	50	762	746	208	27	141	141	233	906	388	0.496	0.498	0.484	0.478	1.631	929	906	-1.012	308	621	301	605	27228	59666	0	0	0
1	104	7	unmapped	UPB_184834	8460	3075	50	182	186	81	43	38	38	44	26	59	837	785	288	36	128	128	139	60	43	0.203	0.225	0.23	0.209	2.182	853	805	-2.3	144	709	148	657	14898	62807	0	0	0
1	105	7	unmapped	UPB_231375	8535	3075	50	336	330	120	36	39	39	44	25	56	595	604	152	25	133	133	138	56	40	0.643	0.618	0.645	0.603	1.827	759	762	-0.637	297	462	291	471	26426	48329	0	0	0
1	106	7	unmapped	UPB_068997	8610	3075	50	286	270	105	38	36	36	42	22	52	1520	1491	545	36	133	133	185	542	292	0.18	0.172	0.183	0.167	1.805	1637	1592	-2.472	250	1387	234	1358	21626	119310	0	0	0
1	107	7	unmapped	UPB_129170	8680	3075	50	264	284	128	45	36	36	41	23	56	670	634	168	26	129	129	193	626	324	0.421	0.491	0.478	0.469	1.726	769	753	-1.247	228	541	248	505	22757	50742	0	0	0
1	108	7	unmapped	UPB_214693	8755	3075	50	112	121	66	54	38	38	42	19	45	499	506	156	30	127	127	134	54	40	0.199	0.219	0.222	0.198	3.111	446	462	-2.33	74	372	83	379	9654	40473	0	0	0
1	109	7	unmapped	UPB_037885	8825	3075	45	65	80	48	60	38	38	43	21	48	910	920	213	23	127	127	140	62	44	0.034	0.053	0.054	0.041	3.218	810	835	-4.858	27	783	42	793	4147	47858	0	0	0
1	110	7	unmapped	UPB_140298	8900	3075	50	93	99	50	50	38	38	45	24	53	592	629	261	41	128	128	144	114	79	0.119	0.122	0.131	0.141	2.914	519	562	-3.077	55	464	61	501	7941	50339	0	0	0
1	111	7	unmapped	UPB_226333	8975	3075	50	193	204	99	48	40	40	45	24	53	1171	1137	266	23	132	132	135	49	36	0.147	0.163	0.157	0.145	2.077	1192	1169	-2.764	153	1039	164	1005	16303	90978	0	0	0
1	112	7	unmapped	UPB_079156	9050	3075	50	67	74	40	54	37	37	41	19	46	2001	1955	592	30	130	130	138	58	42	0.016	0.02	0.02	0.019	2.632	1901	1862	-5.963	30	1871	37	1825	5898	156382	0	0	0
1	113	7	unmapped	UPB_193580	9120	3075	50	55	65	36	55	40	40	43	19	44	1037	1027	436	42	122	122	126	52	41	0.016	0.028	0.03	0.025	3.21	930	930	-5.931	15	915	25	905	5193	82159	0	0	0
1	114	7	unmapped	UPB_152951	9195	3075	50	98	103	58	56	40	40	46	23	50	1786	1837	391	21	123	123	129	54	41	0.035	0.037	0.036	0.03	2.849	1721	1777	-4.842	58	1663	63	1714	8271	146978	0	0	0
1	115	7	unmapped	UPB_097858	9270	3075	50	117	141	79	56	37	37	46	26	56	1314	1268	569	44	119	119	126	51	40	0.067	0.091	0.09	0.078	2.625	1275	1253	-3.901	80	1195	104	1149	11318	101458	0	0	0
1	116	7	unmapped	UPB_212340	9340	3075	50	282	283	107	37	38	38	44	20	45	648	628	221	35	124	124	136	104	76	0.466	0.486	0.491	0.502	1.884	768	749	-1.103	244	524	245	504	22646	50263	0	0	0
1	117	7	unmapped	UPB_125848	9415	3075	45	74	78	43	55	39	39	45	22	48	781	807	212	26	119	119	138	112	81	0.053	0.057	0.086	0.065	2.655	697	727	-4.241	35	662	39	688	4041	41944	0	0	0
1	118	7	unmapped	UPB_075895	9490	3075	50	109	117	58	49	38	38	45	22	48	827	817	370	45	116	116	124	58	46	0.1	0.113	0.1	0.111	2.437	782	780	-3.324	71	711	79	701	9383	65364	0	0	0
1	119	7	unmapped	UPB_054578	9560	3075	45	129	145	85	58	40	40	44	20	45	839	870	274	31	124	124	133	88	66	0.124	0.141	0.135	0.104	3.291	804	851	-3.006	89	715	105	746	7554	45237	0	0	0
1	120	7	unmapped	UPB_097728	9635	3075	50	184	208	115	55	38	38	43	20	46	860	878	559	63	134	134	152	101	66	0.201	0.228	0.222	0.233	2.267	872	914	-2.314	146	726	170	744	16671	70268	0	0	0
1	121	7	unmapped	UPB_054897	9705	3070	45	275	300	112	37	40	40	49	27	55	771	734	222	30	138	138	140	62	44	0.371	0.436	0.426	0.435	2.087	868	856	-1.43	235	633	260	596	15618	38166	0	0	0
1	122	7	unmapped	UPB_100999	9780	3075	50	109	118	64	54	42	42	51	29	56	1329	1286	573	44	119	119	124	54	43	0.055	0.065	0.076	0.06	2.676	1277	1243	-4.175	67	1210	76	1167	9409	102864	0	0	0
1	123	7	unmapped	UPB_124757	9855	3075	50	317	335	146	43	38	38	47	24	51	975	969	405	41	122	122	164	192	117	0.327	0.351	0.357	0.34	2.112	1132	1144	-1.612	279	853	297	847	26820	77554	0	0	0
1	124	7	unmapped	UPB_044644	9925	3075	50	91	95	52	54	39	39	46	22	47	1311	1220	500	40	145	145	172	152	88	0.045	0.052	0.049	0.051	2.864	1218	1131	-4.487	52	1166	56	1075	7627	97567	0	0	0
1	125	7	unmapped	UPB_192053	10000	3075	50	106	113	54	47	40	40	44	18	40	1131	1068	352	32	133	133	140	57	40	0.066	0.078	0.081	0.079	2.11	1064	1008	-3.919	66	998	73	935	9071	85433	0	0	0
1	126	7	unmapped	UPB_010198	10075	3075	45	111	126	65	51	41	41	45	18	40	858	861	190	22	144	144	150	71	47	0.098	0.119	0.101	0.103	2.43	784	802	-3.35	70	714	85	717	6571	44769	0	0	0
1	127	7	unmapped	UPB_170911	10145	3075	50	194	199	80	40	41	41	45	21	46	776	780	236	30	134	134	145	75	51	0.238	0.245	0.258	0.235	2.181	795	804	-2.069	153	642	158	646	15887	62365	0	0	0
1	128	7	unmapped	UPB_157044	10220	3075	50	181	191	88	46	43	43	49	25	51	1052	1022	351	34	127	127	135	56	41	0.149	0.165	0.17	0.156	2.384	1063	1043	-2.745	138	925	148	895	15313	81761	0	0	0
1	129	7	unmapped	UPB_081221	10295	3075	50	198	213	95	44	40	40	47	23	48	731	722	230	31	130	130	137	65	47	0.263	0.292	0.285	0.287	1.856	759	765	-1.927	158	601	173	592	17001	57723	0	0	0
1	130	7	unmapped	UPB_109905	10365	3075	45	85	96	54	56	40	40	47	21	44	700	693	188	27	136	136	146	75	51	0.08	0.101	0.122	0.093	2.894	609	613	-3.648	45	564	56	557	4999	36042	0	0	0
1	131	7	unmapped	UPB_122475	10440	3075	50	499	488	163	33	42	42	48	24	50	690	689	252	36	140	140	144	64	44	0.831	0.812	0.808	0.865	1.721	1007	995	-0.267	457	550	446	549	39068	55081	0	0	0
1	132	7	unmapped	UPB_044498	10515	3075	50	73	83	46	55	46	46	50	23	46	1074	1124	358	31	132	132	134	51	38	0.029	0.037	0.037	0.033	2.814	969	1029	-5.125	27	942	37	992	6611	89949	0	0	0
1	133	7	unmapped	UPB_177134	10590	3075	50	277	273	116	42	44	44	50	23	46	1349	1319	273	20	141	141	152	149	98	0.193	0.194	0.198	0.168	1.93	1441	1407	-2.374	233	1208	229	1178	21876	105551	0	0	0
1	134	7	unmapped	UPB_014457	10660	3075	50	102	117	59	50	41	41	47	23	48	1823	1675	562	33	151	151	180	154	85	0.036	0.05	0.048	0.041	3.003	1733	1600	-4.777	61	1672	76	1524	9341	133975	0	0	0
1	135	7	unmapped	UPB_018452	10735	3075	50	87	91	46	50	42	42	48	26	54	1124	1149	475	41	153	153	191	172	90	0.046	0.049	0.051	0.05	2.794	1016	1045	-4.431	45	971	49	996	7308	91937	0	0	0
1	136	7	unmapped	UPB_042985	10805	3075	50	85	122	179	146	39	39	48	28	58	922	2639	8748	331	135	135	141	53	37	0.058	0.033	0.071	0.066	2.417	833	2587	-4.097	46	787	83	2504	9779	211113	0	0	0
1	137	7	unmapped	UPB_166752	10880	3075	50	121	132	74	56	38	38	49	28	57	850	842	275	32	142	142	153	89	58	0.117	0.134	0.134	0.119	2.329	791	794	-3.093	83	708	94	700	10584	67393	0	0	0
1	138	7	unmapped	UPB_137231	10955	3075	50	268	269	120	44	42	42	49	26	53	731	732	195	26	136	136	149	96	64	0.38	0.381	0.378	0.335	2.045	821	823	-1.397	226	595	227	596	21480	58550	0	0	0
1	139	7	unmapped	UPB_088606	11025	3075	50	184	193	90	46	42	42	46	19	41	1641	1546	420	27	133	133	136	50	36	0.094	0.107	0.099	0.092	2.223	1650	1564	-3.409	142	1508	151	1413	15448	123661	0	0	0
1	140	7	unmapped	UPB_008836	11100	3075	50	75	87	48	55	42	42	49	24	48	2303	2178	630	28	132	132	137	57	41	0.015	0.022	0.02	0.016	3.151	2204	2091	-6.04	33	2171	45	2046	6991	174257	0	0	0
1	141	7	unmapped	UPB_227006	11170	3075	45	139	144	71	49	41	41	48	24	50	1065	1065	261	24	133	133	139	60	43	0.105	0.111	0.106	0.095	2.035	1030	1035	-3.249	98	932	103	932	7495	55364	0	0	0
1	142	7	unmapped	UPB_218523	11245	3075	50	47	58	43	74	41	41	46	20	43	1277	1315	466	35	141	141	150	64	42	0.005	0.014	0.025	0.018	3.55	1142	1191	-7.565	6	1136	17	1174	4641	105166	0	0	0
1	143	7	unmapped	UPB_106317	11320	3075	50	492	510	188	36	40	40	46	20	43	1024	1025	297	28	144	144	152	63	41	0.514	0.533	0.53	0.53	1.681	1332	1351	-0.961	452	880	470	881	40783	81990	0	0	0
1	144	7	SM_11	SM_11	11395	3075	45	42	45	16	35	44	44	52	27	51	820	842	217	25	132	132	146	64	43	-0.003	0.001	0.016	0.017	2.517	686	711	Error	-2	688	1	710	2329	43790	0	0	0
1	145	7	unmapped	UPB_071166	11465	3075	50	288	295	109	36	44	44	48	19	39	772	771	309	40	152	152	153	64	41	0.394	0.405	0.427	0.443	2.602	864	870	-1.345	244	620	251	619	23621	61670	0	0	0
1	146	7	unmapped	UPB_229566	11540	3075	50	213	221	96	43	41	41	47	22	46	783	797	241	30	145	145	152	66	43	0.27	0.276	0.266	0.26	2.12	810	832	-1.891	172	638	180	652	17703	63768	0	0	0
1	147	7	unmapped	UPB_216710	11615	3080	40	67	76	46	60	39	39	45	22	48	694	720	210	29	159	159	166	67	40	0.052	0.066	0.094	0.064	3.592	563	598	-4.256	28	535	37	561	3929	37419	0	0	0
1	148	7	unmapped	UPB_132956	11690	3075	45	117	124	63	50	42	42	45	20	44	947	940	247	26	177	177	184	79	42	0.097	0.107	0.117	0.099	2.387	845	845	-3.36	75	770	82	763	6451	48894	0	0	0
1	149	7	unmapped	UPB_209070	11760	3075	50	66	73	37	50	38	38	43	19	44	6790	7064	1811	25	165	165	168	58	34	0.004	0.005	0.005	0.004	3.599	6653	6934	-7.886	28	6625	35	6899	5873	565099	0	0	0
1	150	7	unmapped	UPB_054376	11835	3075	50	122	129	69	53	39	39	45	21	46	981	1011	363	35	152	152	157	63	40	0.1	0.105	0.107	0.086	2.968	912	949	-3.32	83	829	90	859	10298	80843	0	0	0
1	151	7	unmapped	UPB_178071	11910	3075	50	97	100	50	50	39	39	45	19	42	1845	1771	569	32	152	152	156	67	42	0.034	0.038	0.044	0.039	2.363	1751	1680	-4.867	58	1693	61	1619	7991	141647	0	0	0
1	152	7	unmapped	UPB_227243	11980	3075	50	179	186	94	50	40	40	43	17	39	842	949	400	42	163	163	182	111	60	0.205	0.186	0.185	0.187	2.178	818	932	-2.288	139	679	146	786	14854	75915	0	0	0
1	153	7	unmapped	UPB_068195	12055	3075	50	67	72	35	48	40	40	43	18	41	831	836	336	40	160	160	174	93	53	0.04	0.047	0.058	0.057	2.778	698	708	-4.635	27	671	32	676	5765	66843	0	0	0
1	154	7	unmapped	UPB_073657	12125	3075	45	85	103	62	60	40	40	45	20	44	1415	1388	466	33	160	160	173	109	63	0.036	0.051	0.042	0.044	2.305	1300	1291	-4.802	45	1255	63	1228	5355	72180	0	0	0
1	155	7	unmapped	UPB_165184	12200	3075	45	134	131	50	38	42	42	48	20	41	759	746	171	22	166	166	182	117	64	0.155	0.153	0.157	0.136	2.396	685	669	-2.688	92	593	89	580	6829	38800	0	0	0
1	156	7	unmapped	UPB_066345	12275	3075	50	81	86	49	56	39	39	43	18	41	2440	2265	576	25	166	166	180	82	45	0.018	0.022	0.024	0.02	2.823	2316	2146	-5.759	42	2274	47	2099	6882	181163	0	0	0
1	157	7	unmapped	UPB_036365	12345	3075	45	71	75	38	50	38	38	42	15	35	887	863	182	21	171	171	174	63	36	0.046	0.053	0.067	0.05	2.509	749	729	-4.439	33	716	37	692	3883	44899	0	0	0
1	158	7	unmapped	UPB_130223	12420	3075	50	184	193	72	37	42	42	45	19	42	735	752	257	34	166	166	178	85	47	0.25	0.258	0.268	0.26	1.964	711	737	-2.003	142	569	151	586	15420	60175	0	0	0
1	159	7	unmapped	UPB_136701	12495	3075	50	215	214	97	45	39	39	45	22	48	763	777	238	30	166	166	171	62	36	0.295	0.286	0.27	0.272	1.785	773	786	-1.762	176	597	175	611	17124	62167	0	0	0
1	160	7	unmapped	UPB_096574	12570	3075	45	86	97	55	56	39	39	44	19	43	779	774	213	27	176	176	186	69	37	0.078	0.097	0.094	0.087	2.688	650	656	-3.681	47	603	58	598	5042	40266	0	0	0
1	161	7	unmapped	UPB_001473	12640	3075	50	87	97	45	46	40	40	43	17	39	1455	1379	472	34	163	163	168	67	39	0.036	0.047	0.043	0.04	3.1	1339	1273	-4.781	47	1292	57	1216	7733	110357	0	0	0
1	162	7	unmapped	UPB_131134	12715	3075	50	108	111	51	45	38	38	41	17	41	903	923	330	35	159	159	167	74	44	0.094	0.096	0.105	0.093	2.5	814	837	-3.41	70	744	73	764	8873	73800	0	0	0
1	163	7	unmapped	UPB_137955	12785	3075	50	147	160	72	45	39	39	45	22	48	1546	1553	535	34	155	155	158	65	41	0.078	0.087	0.088	0.084	2.413	1499	1519	-3.687	108	1391	121	1398	12765	124203	0	0	0
1	164	7	unmapped	UPB_057151	12860	3075	50	74	85	48	56	38	38	83	431	519	1012	989	325	32	163	163	172	68	39	0.042	0.057	0.056	0.051	2.718	885	873	-4.56	36	849	47	826	6821	79104	0	0	0
1	165	7	unmapped	UPB_220883	12930	3075	45	101	113	51	45	37	37	82	423	515	625	646	172	26	170	170	180	83	46	0.141	0.16	0.168	0.159	2.569	519	552	-2.83	64	455	76	476	5857	33576	0	0	0
1	166	7	unmapped	UPB_152155	13005	3075	50	166	168	63	37	38	38	42	18	42	2383	2309	748	32	168	168	184	108	58	0.058	0.061	0.062	0.058	1.89	2343	2271	-4.113	128	2215	130	2141	13420	184694	0	0	0
1	167	7	unmapped	UPB_074969	13080	3075	50	57	60	31	51	37	37	42	18	42	2562	2619	488	18	156	156	162	60	37	0.008	0.009	0.013	0.013	2.107	2426	2486	-6.91	20	2406	23	2463	4823	209542	0	0	0
1	168	7	unmapped	UPB_030577	13155	3075	50	87	89	41	46	38	38	43	20	46	1207	1210	491	40	159	159	165	62	37	0.047	0.049	0.048	0.044	3.04	1097	1102	-4.419	49	1048	51	1051	7102	96820	0	0	0
1	169	7	unmapped	UPB_076303	13225	3075	45	59	59	29	49	38	38	42	18	42	1790	1732	458	26	154	154	171	92	53	0.013	0.013	0.023	0.019	2.36	1657	1599	-6.284	21	1636	21	1578	3048	90046	0	0	0
1	170	7	unmapped	UPB_099174	13300	3075	45	57	69	38	55	39	39	43	19	44	965	945	275	29	156	156	164	80	48	0.022	0.038	0.029	0.033	3.112	827	819	-5.49	18	809	30	789	3575	49158	0	0	0
1	171	7	unmapped	UPB_015899	13375	3075	50	46	58	36	62	36	36	40	17	42	1111	1134	488	43	161	161	164	63	38	0.011	0.023	0.035	0.024	4.009	960	995	-6.57	10	950	22	973	4611	90741	0	0	0
1	172	7	unmapped	UPB_065345	13450	3075	45	72	73	40	54	35	35	42	22	52	913	921	229	24	160	160	168	68	40	0.049	0.05	0.069	0.053	2.83	790	799	-4.347	37	753	38	761	3817	47891	0	0	0
1	173	7	unmapped	UPB_152268	13520	3075	50	103	112	64	57	38	38	45	25	55	1873	1792	507	28	166	166	171	84	49	0.038	0.046	0.045	0.04	2.72	1772	1700	-4.715	65	1707	74	1626	8975	143378	0	0	0
1	174	7	unmapped	UPB_227254	13595	3075	50	85	93	54	58	37	37	43	20	46	799	826	310	37	162	162	171	82	47	0.075	0.084	0.079	0.079	3.467	685	720	-3.73	48	637	56	664	7459	66108	0	0	0
1	175	7	unmapped	UPB_128979	13670	3075	50	64	72	47	65	37	37	43	20	46	1393	1374	501	36	164	164	176	85	48	0.022	0.029	0.034	0.029	2.895	1256	1245	-5.508	27	1229	35	1210	5783	109958	0	0	0
1	176	7	unmapped	UPB_016194	13740	3075	50	63	70	41	58	40	40	44	23	52	522	525	211	40	159	159	171	74	43	0.063	0.082	0.105	0.111	3.415	386	396	-3.98	23	363	30	366	5627	42024	0	0	0
1	177	7	unmapped	UPB_220114	13815	3075	50	101	112	57	50	38	38	46	25	54	602	591	170	28	159	159	162	63	38	0.142	0.171	0.159	0.14	2.797	506	506	-2.814	63	443	74	432	8986	47258	0	0	0
1	178	7	unmapped	UPB_211441	13885	3075	45	118	123	61	49	36	36	43	24	55	964	977	303	31	163	163	168	80	47	0.102	0.107	0.109	0.09	2.258	883	901	-3.288	82	801	87	814	6385	50799	0	0	0
1	179	7	unmapped	UPB_208260	13960	3075	50	48	57	33	57	36	36	41	22	53	809	841	230	27	149	149	164	83	50	0.018	0.03	0.031	0.028	3.637	672	713	-5.781	12	660	21	692	4592	67319	0	0	0
1	180	7	unmapped	UPB_140207	14035	3075	50	56	64	44	68	34	34	41	23	56	798	817	340	41	159	159	164	80	48	0.034	0.046	0.047	0.048	3.375	661	688	-4.86	22	639	30	658	5144	65346	0	0	0
1	181	7	unmapped	UPB_055447	14105	3075	50	44	51	30	58	35	35	41	20	48	1196	1247	353	28	158	158	164	97	59	0.009	0.015	0.021	0.014	3.824	1047	1105	-6.85	9	1038	16	1089	4088	99796	0	0	0
1	182	7	unmapped	UPB_172003	14180	3075	50	96	101	63	62	35	35	42	22	52	684	688	226	32	163	163	165	76	46	0.117	0.126	0.142	0.115	2.803	582	591	-3.094	61	521	66	525	8067	55069	0	0	0
1	183	7	unmapped	UPB_133545	14255	3075	50	58	61	32	52	36	36	41	23	56	992	1041	381	36	159	159	164	63	38	0.026	0.028	0.032	0.029	3.465	855	907	-5.243	22	833	25	882	4870	83313	0	0	0
1	184	7	unmapped	UPB_188122	14325	3075	45	66	68	30	44	37	37	42	20	47	732	749	209	27	155	155	162	64	39	0.05	0.052	0.063	0.048	3.271	606	625	-4.314	29	577	31	594	3536	38946	0	0	0
1	185	7	unmapped	UPB_174034	14400	3075	45	74	76	40	52	38	38	44	22	50	980	975	232	23	156	156	163	65	39	0.044	0.046	0.05	0.046	3.06	860	857	-4.517	36	824	38	819	3965	50682	0	0	0
1	186	7	unmapped	UPB_172149	14475	3075	50	139	144	65	45	38	38	44	21	47	1031	1116	321	28	153	153	166	89	53	0.115	0.11	0.1	0.099	2.052	979	1069	-3.12	101	878	106	963	11488	89293	0	0	0
1	187	7	unmapped	UPB_168821	14545	3075	45	159	167	73	43	39	39	42	20	47	618	628	155	24	168	168	179	90	50	0.267	0.278	0.263	0.234	2.173	570	588	-1.907	120	450	128	460	8664	32644	0	0	0
1	188	7	unmapped	UPB_200608	14620	3075	50	43	53	37	69	37	37	41	18	43	1316	1287	405	31	172	172	177	64	36	0.005	0.014	0.019	0.014	4.151	1150	1131	-7.575	6	1144	16	1115	4219	102967	0	0	0
1	189	7	unmapped	UPB_006410	14695	3075	50	217	217	102	47	36	36	42	21	50	763	790	295	37	167	167	177	65	36	0.304	0.291	0.28	0.269	2.495	777	804	-1.719	181	596	181	623	17396	63225	0	0	0
1	190	7	unmapped	UPB_164903	14765	3075	50	54	62	36	58	37	37	41	19	46	1231	1193	417	34	183	183	185	73	39	0.016	0.025	0.028	0.03	2.961	1065	1035	-5.946	17	1048	25	1010	4943	95421	0	0	0
1	191	7	unmapped	UPB_103161	14840	3075	50	74	76	35	46	38	38	43	21	48	1311	1257	424	33	170	170	177	68	38	0.032	0.035	0.037	0.039	2.559	1177	1125	-4.986	36	1141	38	1087	6105	100588	0	0	0
1	192	7	unmapped	UPB_170240	14915	3075	50	161	167	78	46	38	38	45	21	46	759	795	235	29	169	169	173	67	38	0.208	0.206	0.195	0.171	2.696	713	755	-2.262	123	590	129	626	13335	63569	0	0	0
1	193	7	unmapped	UPB_036879	14990	3075	50	76	86	54	62	37	37	44	22	50	888	943	435	46	168	168	169	62	36	0.054	0.063	0.069	0.068	2.576	759	824	-4.206	39	720	49	775	6889	75476	0	0	0
1	194	7		NA	15065	3070	25	44	44	13	29	36	36	43	21	48	233	278	125	44	171	171	213	374	175	0.129	0.075	0.083	0.109	8.114	70	115	-2.954	8	62	8	107	522	3330	0	0	0
1	195	7	unmapped	UPB_081591	15135	3075	50	56	62	32	51	37	37	42	18	42	675	694	275	39	166	166	170	69	40	0.037	0.047	0.063	0.06	3.2	528	553	-4.744	19	509	25	528	4972	55533	0	0	0
1	196	7		NA	15205	3070	65	37	39	16	41	36	36	42	21	50	143	157	72	45	159	159	173	94	54	-0.062	-1.5	0.237	0.242	3.393	-15	1	Error	1	-16	3	-2	4668	18889	-50	0	0
1	197	7	unmapped	UPB_081181	15280	3075	50	100	108	65	60	37	37	44	21	47	1053	1014	330	32	185	185	229	428	186	0.073	0.086	0.089	0.069	3.463	931	900	-3.784	63	868	71	829	8608	81082	0	0	0
1	198	7	unmapped	UPB_126458	15350	3075	45	54	62	37	59	37	37	43	20	46	814	819	193	23	186	186	216	388	179	0.027	0.039	0.05	0.049	2.427	645	658	-5.207	17	628	25	633	3240	42573	0	0	0
1	199	7	unmapped	UPB_138816	15425	3075	50	146	158	71	44	36	36	42	20	47	1133	1135	374	32	163	163	172	70	40	0.113	0.126	0.118	0.111	2.342	1080	1094	-3.14	110	970	122	972	12661	90761	0	0	0
1	200	7	unmapped	UPB_193479	15500	3075	50	61	68	41	60	36	36	41	18	43	854	871	279	32	163	163	173	80	46	0.036	0.045	0.047	0.04	3.551	716	740	-4.789	25	691	32	708	5475	69711	0	0	0
1	201	7	unmapped	UPB_030163	15575	3075	50	81	80	41	51	38	38	45	25	55	842	849	336	39	166	166	173	67	38	0.064	0.061	0.07	0.066	2.987	719	725	-3.975	43	676	42	683	6413	67940	0	0	0
1	202	7	unmapped	UPB_015404	15645	3075	45	88	104	57	54	36	36	42	23	54	797	802	274	34	166	166	185	98	52	0.082	0.107	0.103	0.085	3.135	683	704	-3.601	52	631	68	636	5423	41716	0	0	0
1	203	7	unmapped	UPB_012966	15720	3075	50	89	99	57	57	36	36	44	24	54	963	941	319	33	168	168	180	86	47	0.067	0.082	0.073	0.074	2.665	848	836	-3.907	53	795	63	773	7939	75257	0	0	0
1	204	7	unmapped	UPB_178679	15795	3075	50	62	76	48	63	38	38	45	24	53	767	747	267	35	173	173	182	63	34	0.04	0.066	0.069	0.069	2.905	618	612	-4.629	24	594	38	574	6077	59727	0	0	0
1	205	7		NA	15865	3070	65	36	45	28	62	38	38	44	22	50	176	172	63	36	171	171	178	62	34	-0.4	7	0.298	0.255	4.078	3	8	Error	-2	5	7	1	5403	20666	-50	0	0
1	206	7	unmapped	UPB_208944	15940	3075	50	127	128	61	47	38	38	44	19	43	2629	2628	443	16	170	170	177	61	34	0.036	0.037	0.037	0.028	2.934	2548	2548	-4.788	89	2459	90	2458	10230	210215	0	0	0
1	207	7	unmapped	UPB_167329	16015	3075	50	58	73	44	60	40	40	45	20	44	3126	3089	542	17	165	165	177	59	33	0.006	0.011	0.013	0.01	2.917	2979	2957	-7.362	18	2961	33	2924	5859	247098	0	0	0
1	208	7	unmapped	UPB_121581	16090	3075	45	116	117	50	42	38	38	43	19	44	962	983	208	21	165	165	174	68	39	0.098	0.097	0.103	0.085	2.4	875	897	-3.353	78	797	79	818	6100	51120	0	0	0
1	209	7	unmapped	UPB_131809	16160	3075	50	188	200	80	40	36	36	44	22	50	1308	1247	333	26	168	168	175	70	40	0.133	0.152	0.154	0.147	1.811	1292	1243	-2.907	152	1140	164	1079	15969	99762	0	0	0
1	210	7	unmapped	UPB_090161	16235	3075	50	117	125	56	44	42	42	48	25	52	1730	1779	289	16	175	175	178	62	34	0.048	0.052	0.047	0.043	2.214	1630	1687	-4.374	75	1555	83	1604	9960	142293	0	0	0
1	211	7	unmapped	UPB_002994	16305	3075	45	217	217	81	37	43	43	49	25	51	958	963	244	25	173	173	178	69	38	0.222	0.22	0.209	0.192	2.203	959	964	-2.174	174	785	174	790	11309	50075	0	0	0
1	212	7	unmapped	UPB_090071	16380	3075	50	89	93	48	51	44	44	51	27	52	499	535	217	40	167	167	170	64	37	0.136	0.133	0.138	0.129	2.771	377	417	-2.883	45	332	49	368	7424	42771	0	0	0
1	213	7	unmapped	UPB_191040	16455	3075	50	164	170	94	55	42	42	49	28	57	842	824	254	30	150	150	158	52	32	0.176	0.19	0.206	0.173	2.385	814	802	-2.504	122	692	128	674	13569	65936	0	0	0
1	214	7	unmapped	UPB_099482	16530	3075	55	144	143	68	47	39	39	43	18	41	724	711	200	28	172	172	179	88	49	0.19	0.193	0.226	0.181	2.063	657	643	-2.394	105	552	104	539	11405	56848	0	0	0
1	215	7	unmapped	UPB_117808	16600	3075	50	136	146	68	46	40	40	46	21	45	951	961	237	24	151	151	157	64	40	0.12	0.131	0.136	0.111	2.26	896	916	-3.059	96	800	106	810	11645	76881	0	0	0
1	216	7		NA	16675	3070	65	40	44	20	45	40	40	47	24	51	143	162	115	70	151	151	161	68	42	0	0.364	0.261	0.3	3.469	-8	15	Error	0	-8	4	11	5329	19492	-50	0	0
1	217	7	unmapped	UPB_113281	16745	3075	50	445	457	144	31	43	43	52	29	55	1184	1374	1453	105	164	164	173	66	38	0.394	0.342	0.381	0.384	1.785	1422	1624	-1.343	402	1020	414	1210	36591	109893	0	0	0
1	218	7	unmapped	UPB_199482	16820	3075	50	97	117	69	58	41	41	48	26	54	633	607	166	27	162	162	168	68	40	0.119	0.171	0.17	0.17	2.441	527	521	-3.072	56	471	76	445	9364	48548	0	0	0
1	219	7	unmapped	UPB_127021	16890	3075	45	348	338	96	28	40	40	47	24	51	577	586	168	28	157	157	164	64	39	0.733	0.695	0.673	0.738	1.928	728	727	-0.447	308	420	298	429	17594	30448	0	0	0
1	220	7	unmapped	UPB_189242	16965	3075	50	51	61	36	59	37	37	43	21	48	1199	1172	423	36	155	155	158	66	41	0.013	0.024	0.024	0.02	3.018	1058	1041	-6.221	14	1044	24	1017	4851	93765	0	0	0
1	221	7	unmapped	UPB_068740	17040	3075	45	160	169	64	37	36	36	40	19	47	995	980	235	23	162	162	164	68	41	0.149	0.163	0.142	0.149	1.743	957	951	-2.748	124	833	133	818	8786	50969	0	0	0
1	222	7	unmapped	UPB_078431	17115	3075	50	140	142	58	40	37	37	43	22	51	838	866	309	35	168	168	171	65	38	0.154	0.15	0.163	0.146	2.477	773	803	-2.702	103	670	105	698	11389	69290	0	0	0
1	223	7	unmapped	UPB_230540	17185	3075	50	156	174	76	43	37	37	43	19	44	664	653	157	24	157	157	167	65	38	0.235	0.276	0.279	0.26	2.19	626	633	-2.091	119	507	137	496	13944	52213	0	0	0
1	224	7	unmapped	UPB_115132	17260	3075	50	245	257	132	51	39	39	47	25	53	902	891	313	35	166	166	172	70	40	0.28	0.301	0.286	0.278	2.408	942	943	-1.837	206	736	218	725	20554	71315	0	0	0
1	225	7	unmapped	UPB_127577	17335	3075	50	371	359	159	44	41	41	52	29	55	520	619	644	104	152	152	156	59	37	0.897	0.681	0.935	0.752	2.377	698	785	-0.157	330	368	318	467	28728	49537	0	0	0
1	226	7	unmapped	UPB_231631	17405	3075	50	339	348	119	34	41	41	48	23	47	655	667	211	31	146	146	152	75	49	0.585	0.589	0.654	0.564	2.069	807	828	-0.772	298	509	307	521	27818	53336	0	0	0
1	227	7	unmapped	UPB_206184	17480	3075	50	122	133	69	51	43	43	47	22	46	795	794	190	23	149	149	160	69	43	0.122	0.14	0.12	0.126	2.512	725	735	-3.032	79	646	90	645	10633	63557	0	0	0
1	228	7	unmapped	UPB_181454	17555	3075	50	321	321	132	41	38	38	44	21	47	919	902	291	32	149	149	165	76	46	0.368	0.376	0.423	0.348	2.138	1053	1036	-1.444	283	770	283	753	25698	72170	0	0	0
1	229	7	unmapped	UPB_059078	17625	3075	45	111	114	61	53	37	37	45	23	51	1134	1089	276	25	153	153	163	69	42	0.075	0.082	0.08	0.067	2.624	1055	1013	-3.729	74	981	77	936	5941	56606	0	0	0
1	230	7	unmapped	UPB_192021	17700	3075	50	246	248	97	39	38	38	44	22	50	944	964	311	32	151	151	162	79	48	0.262	0.258	0.262	0.24	2.316	1001	1023	-1.931	208	793	210	813	19837	77095	0	0	0
1	231	7	unmapped	UPB_201551	17775	3075	50	340	342	159	46	39	39	46	25	54	1410	1440	314	21	147	147	147	57	38	0.238	0.234	0.231	0.203	1.934	1564	1596	-2.069	301	1263	303	1293	27391	115229	0	0	0
1	232	7	unmapped	UPB_148692	17845	3075	50	247	253	109	43	42	42	49	25	51	624	650	182	28	149	149	153	66	43	0.432	0.421	0.397	0.395	1.913	680	712	-1.212	205	475	211	501	20241	52005	0	0	0
1	233	7	unmapped	UPB_001548	17920	3075	50	241	238	99	41	42	42	47	24	51	643	677	351	51	177	177	177	73	41	0.427	0.392	0.435	0.413	2.961	665	696	-1.228	199	466	196	500	19062	54124	0	0	0
1	234	7	unmapped	UPB_185969	17995	3075	50	155	174	93	53	39	39	44	20	45	957	953	317	33	161	161	161	58	36	0.146	0.17	0.174	0.149	2.725	912	927	-2.779	116	796	135	792	13918	76249	0	0	0
1	235	7	unmapped	UPB_104152	18065	3080	45	210	218	78	35	41	41	46	23	50	760	769	182	23	140	140	146	61	41	0.273	0.281	0.276	0.244	2.546	789	806	-1.875	169	620	177	629	11314	39963	0	0	0
1	236	7	unmapped	UPB_065286	18140	3075	50	175	180	82	45	39	39	45	24	53	789	835	329	39	149	149	156	65	41	0.213	0.206	0.222	0.199	2.675	776	827	-2.234	136	640	141	686	14395	66791	0	0	0
1	237	7	unmapped	UPB_121602	18215	3075	45	139	128	65	50	36	36	45	23	51	729	692	183	26	139	139	150	62	41	0.175	0.166	0.166	0.149	3.083	693	645	-2.518	103	590	92	553	6655	35964	0	0	0
1	238	7	unmapped	UPB_059960	18290	3080	50	81	93	55	59	35	35	41	19	46	868	882	332	37	139	139	147	56	38	0.063	0.078	0.083	0.068	2.592	775	801	-3.986	46	729	58	743	7470	70570	0	0	0
1	239	7	unmapped	UPB_232152	18360	3080	50	83	87	46	52	36	36	44	24	54	797	785	317	40	136	136	146	70	47	0.071	0.079	0.082	0.081	3.458	708	700	-3.814	47	661	51	649	6990	62781	0	0	0
1	240	7	unmapped	UPB_026965	18435	3080	45	138	144	68	47	41	41	47	25	53	832	853	192	22	142	142	151	67	44	0.141	0.145	0.134	0.127	2.156	787	814	-2.831	97	690	103	711	7471	44350	0	0	0
1	241	7	unmapped	UPB_112747	18505	3075	45	155	170	79	46	36	36	41	21	51	1380	1380	361	26	160	160	165	62	37	0.098	0.11	0.113	0.095	2.359	1339	1354	-3.358	119	1220	134	1220	8865	71768	0	0	0
1	242	7	unmapped	UPB_217888	18580	3080	50	96	115	65	56	35	35	38	17	44	598	595	174	29	170	170	167	71	42	0.143	0.188	0.163	0.162	2.066	489	505	-2.811	61	428	80	425	9210	47580	0	0	0
1	243	7	unmapped	UPB_122592	18655	3075	50	481	475	170	35	35	35	43	26	60	564	533	157	29	163	163	169	73	43	1.112	1.189	1.129	1.213	1.82	847	810	0.153	446	401	440	370	38015	42622	0	0	0
1	244	7	unmapped	UPB_076889	18725	3080	45	78	76	47	61	35	35	41	19	46	1512	1477	314	21	159	159	162	63	38	0.032	0.031	0.041	0.033	2.785	1396	1359	-4.976	43	1353	41	1318	3946	76825	0	0	0
1	245	7	unmapped	UPB_208207	18800	3075	50	71	75	41	54	34	34	42	28	66	5357	5335	1123	21	159	159	164	64	39	0.007	0.008	0.009	0.007	2.899	5235	5217	-7.134	37	5198	41	5176	6014	426811	0	0	0
1	246	7	unmapped	UPB_115453	18875	3075	50	106	110	60	54	35	35	44	28	63	1042	1055	386	36	160	160	164	65	39	0.08	0.084	0.096	0.086	3.028	953	970	-3.635	71	882	75	895	8805	84399	0	0	0
1	247	7	unmapped	UPB_132278	18945	3075	45	165	155	73	47	37	37	43	21	48	1473	1432	329	22	164	164	172	66	38	0.098	0.093	0.093	0.077	2.752	1437	1386	-3.354	128	1309	118	1268	8054	74447	0	0	0
1	248	7	unmapped	UPB_057321	19020	3075	50	103	107	54	50	37	37	42	22	52	987	992	312	31	169	169	173	71	41	0.081	0.085	0.079	0.078	2.436	884	893	-3.632	66	818	70	823	8555	79371	0	0	0
1	249	7	unmapped	UPB_118252	19095	3075	45	169	185	79	42	36	36	40	21	52	932	934	214	22	165	165	167	67	40	0.173	0.194	0.201	0.181	1.824	900	918	-2.528	133	767	149	769	9618	48542	0	0	0
1	250	7	unmapped	UPB_004615	19165	3075	50	312	314	120	38	36	36	42	23	54	1130	1132	322	28	166	166	171	65	38	0.286	0.288	0.292	0.279	1.88	1240	1244	-1.804	276	964	278	966	25135	90559	0	0	0
1	251	7	unmapped	UPB_184376	19240	3075	50	239	258	111	43	36	36	44	27	61	1326	1377	387	28	173	173	175	64	36	0.176	0.184	0.177	0.17	1.942	1356	1426	-2.506	203	1153	222	1204	20601	110167	0	0	0
1	252	7	unmapped	UPB_080028	19315	3075	45	66	74	43	58	35	35	43	24	55	1102	1134	221	19	163	163	171	69	40	0.033	0.04	0.036	0.035	3.131	970	1010	-4.921	31	939	39	971	3855	58969	0	0	0
1	253	7	unmapped	UPB_009580	19390	3080	45	101	119	65	54	35	35	40	22	55	685	718	185	25	167	167	181	77	42	0.127	0.152	0.143	0.145	2.017	584	635	-2.972	66	518	84	551	6168	37344	0	0	0
1	254	7	unmapped	UPB_218827	19460	3075	50	115	121	62	51	36	36	38	17	44	847	845	259	30	152	152	162	65	40	0.114	0.123	0.129	0.113	2.536	774	778	-3.137	79	695	85	693	9666	67585	0	0	0
1	255	7	unmapped	UPB_153650	19530	3080	45	59	66	39	59	37	37	42	23	54	1207	1196	338	28	148	148	157	63	40	0.021	0.028	0.041	0.037	2.316	1081	1077	-5.589	22	1059	29	1048	3409	62181	0	0	0
1	256	7	unmapped	UPB_162594	19605	3075	50	141	148	70	47	36	36	43	23	53	1073	1027	313	30	150	150	157	70	44	0.114	0.128	0.118	0.116	2.338	1028	989	-3.136	105	923	112	877	11812	82182	0	0	0
1	257	7	unmapped	UPB_001923	19680	3075	50	82	95	52	54	38	38	46	22	47	494	519	225	43	150	150	163	89	54	0.128	0.154	0.145	0.147	3.765	388	426	-2.967	44	344	57	369	7583	41534	0	0	0
1	258	7	unmapped	UPB_093893	19755	3075	50	122	124	68	54	35	35	41	20	48	1145	1107	349	31	157	157	168	95	56	0.088	0.094	0.094	0.079	2.762	1075	1039	-3.505	87	988	89	950	9898	88555	0	0	0
1	259	7		NA	19825	3070	65	34	39	21	53	34	34	40	20	50	140	147	65	44	143	143	160	75	46	0	1.25	0.231	0.284	4.569	-3	9	Error	0	-3	5	4	4642	17615	-50	0	0
1	260	7	unmapped	UPB_025920	19900	3075	45	152	165	79	47	35	35	43	25	58	1033	1027	213	20	156	156	163	66	40	0.133	0.149	0.134	0.124	2.388	994	1001	-2.906	117	877	130	871	8581	53419	0	0	0
1	261	7	unmapped	UPB_120703	19975	3075	50	66	73	44	60	34	34	39	18	46	1047	1094	372	34	176	176	179	83	46	0.037	0.042	0.045	0.037	3.275	903	957	-4.767	32	871	39	918	5812	87521	0	0	0
1	262	7	unmapped	UPB_004871	20045	3075	45	72	73	37	50	32	32	36	15	41	905	903	208	23	162	162	171	85	49	0.054	0.055	0.06	0.055	2.347	783	782	-4.215	40	743	41	741	3802	46940	0	0	0
1	263	7	unmapped	UPB_078384	20120	3080	50	94	101	54	53	32	32	36	16	44	1257	1239	388	31	161	161	168	76	45	0.057	0.064	0.064	0.056	2.764	1158	1147	-4.144	62	1096	69	1078	8075	99132	0	0	0
1	264	7	unmapped	UPB_216184	20195	3080	50	88	95	61	64	31	31	35	16	45	814	783	223	28	172	172	178	73	41	0.089	0.105	0.1	0.091	2.99	699	675	-3.494	57	642	64	611	7630	62669	0	0	0
1	265	7	unmapped	UPB_143468	20270	3075	45	86	95	52	54	33	33	39	22	56	949	943	289	30	180	180	189	89	47	0.069	0.081	0.098	0.078	2.57	822	825	-3.859	53	769	62	763	4951	49019	0	0	0
1	266	7	unmapped	UPB_155714	20340	3080	50	42	50	28	56	34	34	43	24	55	825	794	242	30	156	156	170	64	37	0.012	0.025	0.032	0.026	4.011	677	654	-6.386	8	669	16	638	4004	63536	0	0	0
1	267	7	unmapped	UPB_090813	20415	3075	50	61	73	46	63	32	32	36	19	52	535	546	172	31	173	173	196	149	76	0.08	0.11	0.102	0.099	3.604	391	414	-3.642	29	362	41	373	5819	43713	0	0	0
1	1	8	unmapped	UPB_119633	945	3135	50	92	98	48	48	34	34	39	21	53	1440	1443	273	18	124	124	142	131	92	0.044	0.049	0.047	0.043	2.306	1374	1383	-4.504	58	1316	64	1319	7856	115437	0	0	0
1	2	8	unmapped	UPB_045357	1015	3135	55	59	63	31	49	33	33	38	22	57	1519	1551	428	27	123	123	141	117	82	0.019	0.021	0.022	0.019	2.943	1422	1458	-5.747	26	1396	30	1428	5037	124048	0	0	0
1	3	8	unmapped	UPB_009676	1090	3135	50	59	76	48	63	32	32	36	16	44	914	899	194	21	124	124	134	109	81	0.034	0.057	0.056	0.052	2.68	817	819	-4.871	27	790	44	775	6056	71919	0	0	0
1	4	8	unmapped	UPB_170216	1165	3135	50	45	62	38	61	35	35	41	18	43	791	814	232	28	136	136	136	55	40	0.015	0.04	0.061	0.043	3.559	665	705	-6.033	10	655	27	678	4931	65146	0	0	0
1	5	8	unmapped	UPB_049544	1240	3135	55	45	49	24	48	32	32	38	19	50	1176	1104	244	22	136	136	146	77	52	0.013	0.018	0.02	0.018	2.625	1053	985	-6.322	13	1040	17	968	3949	88350	0	0	0
1	6	8	unmapped	UPB_196136	1310	3135	55	36	46	25	54	31	31	35	17	48	1966	1956	372	19	139	139	161	131	81	0.003	0.008	0.012	0.009	3.486	1832	1832	-8.513	5	1827	15	1817	3659	156446	0	0	0
1	7	8	unmapped	UPB_217914	1385	3135	50	35	40	18	45	32	32	37	19	51	697	688	197	28	130	130	132	54	40	0.005	0.014	0.033	0.025	2.851	570	566	-7.562	3	567	8	558	3166	55027	0	0	0
1	8	8	unmapped	UPB_057718	1460	3135	50	47	55	32	58	33	33	37	17	45	1360	1324	257	19	113	113	119	53	44	0.011	0.018	0.023	0.02	2.58	1261	1233	-6.477	14	1247	22	1211	4378	105883	0	0	0
1	9	8	unmapped	UPB_139394	1530	3135	55	78	92	53	57	35	35	40	20	50	1161	1204	427	35	174	174	186	143	76	0.044	0.055	0.047	0.045	2.732	1030	1087	-4.521	43	987	57	1030	7336	96353	0	0	0
1	10	8	unmapped	UPB_009989	1605	3135	50	55	66	44	66	32	32	39	22	56	771	778	183	23	168	168	186	124	66	0.038	0.056	0.042	0.041	3.506	626	644	-4.712	23	603	34	610	5291	62277	0	0	0
1	11	8	unmapped	UPB_095269	1680	3135	55	160	165	89	53	32	32	39	23	58	2115	2169	486	22	157	157	169	70	41	0.065	0.066	0.064	0.052	2.633	2086	2145	-3.935	128	1958	133	2012	13227	173508	0	0	0
1	12	8	unmapped	UPB_223524	1750	3135	50	79	91	58	63	35	35	41	21	51	984	1017	269	26	140	140	148	67	45	0.052	0.064	0.065	0.058	3.049	888	933	-4.262	44	844	56	877	7306	81344	0	0	0
1	13	8	unmapped	UPB_027206	1825	3135	50	55	63	40	63	35	35	39	17	43	1590	1614	279	17	137	137	144	62	43	0.014	0.019	0.02	0.018	3.181	1473	1505	-6.183	20	1453	28	1477	5009	129117	0	0	0
1	14	8	unmapped	UPB_151487	1900	3135	50	56	69	48	69	32	32	41	28	68	668	679	184	27	144	144	160	84	52	0.046	0.069	0.067	0.063	2.757	548	572	-4.448	24	524	37	535	5521	54325	0	0	0
1	15	8	unmapped	UPB_199745	1970	3135	50	214	213	97	45	39	39	52	37	71	508	525	125	23	147	147	187	281	150	0.485	0.46	0.51	0.44	2.25	536	552	-1.045	175	361	174	378	17078	42028	0	0	0
1	16	8	unmapped	UPB_024364	2045	3135	55	657	640	268	41	44	44	54	38	70	908	949	290	30	149	149	189	310	164	0.808	0.745	0.875	0.686	2.559	1372	1396	-0.308	613	759	596	800	51183	75943	0	0	0
1	17	8	unmapped	UPB_180554	2115	3135	55	407	386	173	44	38	38	50	34	68	761	823	303	36	137	137	141	55	39	0.591	0.507	0.533	0.44	2.884	993	1034	-0.758	369	624	348	686	30849	65865	0	0	0
1	18	8	unmapped	UPB_146409	2190	3135	50	222	241	122	50	34	34	42	26	61	950	929	250	26	133	133	133	50	37	0.23	0.26	0.268	0.218	2.032	1005	1003	-2.12	188	817	207	796	19293	74296	0	0	0
1	19	8	unmapped	UPB_224060	2265	3135	50	75	80	47	58	35	35	41	21	51	1034	1018	252	24	137	137	139	54	38	0.045	0.051	0.054	0.05	2.865	937	926	-4.487	40	897	45	881	6430	81438	0	0	0
1	20	8	unmapped	UPB_131730	2335	3135	45	107	110	55	50	34	34	40	19	47	1090	1080	223	20	130	130	148	77	52	0.076	0.08	0.078	0.069	2.052	1033	1026	-3.717	73	960	76	950	5733	56177	0	0	0
1	21	8	unmapped	UPB_193620	2410	3135	55	58	66	42	63	34	34	40	21	52	1128	1154	281	24	147	147	154	72	46	0.024	0.032	0.036	0.03	2.925	1005	1039	-5.353	24	981	32	1007	5300	92287	0	0	0
1	22	8	unmapped	UPB_136954	2485	3135	50	208	203	100	49	35	35	41	23	56	1004	1009	261	25	137	137	147	59	40	0.2	0.193	0.199	0.158	2.41	1040	1040	-2.325	173	867	168	872	16271	80714	0	0	0
1	23	8		NA	2555	3130	65	35	40	19	47	35	35	41	20	48	129	140	67	47	136	136	152	70	46	0	1.25	0.279	0.238	4.395	-7	9	Error	0	-7	5	4	4773	16794	-50	0	0
1	24	8	unmapped	UPB_059313	2630	3135	50	47	59	40	67	35	35	39	19	48	920	935	222	23	134	134	154	79	51	0.015	0.03	0.045	0.032	3.489	798	825	-6.033	12	786	24	801	4696	74825	0	0	0
1	25	8	unmapped	UPB_232531	2705	3135	50	64	81	58	71	35	35	40	21	52	1056	1098	523	47	139	139	144	60	41	0.032	0.048	0.048	0.04	3.405	946	1005	-4.983	29	917	46	959	6447	87821	0	0	0
1	26	8	unmapped	UPB_092782	2780	3135	50	70	82	50	60	32	32	38	18	47	1166	1119	395	35	138	138	144	64	44	0.037	0.051	0.057	0.046	2.514	1066	1031	-4.758	38	1028	50	981	6581	89518	0	0	0
1	27	8	unmapped	UPB_101470	2850	3135	50	193	204	100	49	36	36	42	19	45	925	893	299	33	137	137	138	58	42	0.199	0.222	0.215	0.196	2.318	945	924	-2.327	157	788	168	756	16318	71453	0	0	0
1	28	8	unmapped	UPB_109481	2925	3135	50	67	72	41	56	37	37	40	18	45	1564	1561	453	29	131	131	138	56	40	0.021	0.024	0.027	0.022	2.873	1463	1465	-5.578	30	1433	35	1430	5753	124849	0	0	0
1	29	8	unmapped	UPB_094615	3000	3135	50	67	75	48	64	36	36	40	19	47	634	639	264	41	139	139	149	63	42	0.063	0.078	0.082	0.062	3.759	526	539	-3.997	31	495	39	500	6007	51156	0	0	0
1	30	8	unmapped	UPB_175688	3070	3135	50	68	79	45	56	36	36	41	20	48	1034	1040	316	30	129	129	142	77	54	0.035	0.047	0.046	0.036	3.477	937	954	-4.822	32	905	43	911	6336	83206	0	0	0
1	31	8	unmapped	UPB_072450	3145	3135	50	243	257	131	50	35	35	40	19	47	1124	1141	268	23	134	134	140	75	53	0.21	0.22	0.214	0.18	2.35	1198	1229	-2.251	208	990	222	1007	20543	91313	0	0	0
1	32	8	unmapped	UPB_207456	3215	3135	50	78	89	54	60	35	35	42	24	57	656	673	202	30	139	139	144	64	44	0.083	0.101	0.099	0.084	2.79	560	588	-3.588	43	517	54	534	7095	53831	0	0	0
1	33	8	unmapped	UPB_163891	3290	3135	50	84	80	46	57	35	35	42	23	54	1094	1116	462	41	136	136	140	62	44	0.051	0.046	0.057	0.04	3.1	1007	1025	-4.289	49	958	45	980	6422	89298	0	0	0
1	34	8	unmapped	UPB_217490	3365	3135	50	130	137	77	56	36	36	42	21	50	756	778	282	36	139	139	150	80	53	0.152	0.158	0.162	0.132	2.634	711	740	-2.715	94	617	101	639	10945	62226	0	0	0
1	35	8	unmapped	UPB_133074	3435	3135	50	127	130	65	50	36	36	41	19	46	1090	1111	374	33	126	126	134	57	42	0.094	0.095	0.097	0.089	2.461	1055	1079	-3.405	91	964	94	985	10383	88918	0	0	0
1	36	8	unmapped	UPB_181028	3510	3135	45	202	220	98	44	38	38	45	23	51	596	624	130	20	141	141	162	94	58	0.36	0.377	0.374	0.333	1.841	619	665	-1.472	164	455	182	483	11447	32451	0	0	0
1	37	8	unmapped	UPB_054551	3585	3140	50	86	95	55	57	37	37	43	24	55	717	728	257	35	140	140	146	61	41	0.085	0.099	0.11	0.096	2.506	626	646	-3.558	49	577	58	588	7637	58264	0	0	0
1	38	8	unmapped	UPB_076060	3655	3140	45	79	87	40	45	37	37	43	23	53	1614	1596	351	21	132	132	139	70	50	0.028	0.034	0.035	0.031	2.077	1524	1514	-5.141	42	1482	50	1464	4530	83008	0	0	0
1	39	8	unmapped	UPB_205987	3730	3135	50	58	69	40	57	35	35	40	20	50	1368	1316	355	26	136	136	145	75	51	0.019	0.029	0.035	0.025	3.527	1255	1214	-5.743	23	1232	34	1180	5493	105307	0	0	0
1	40	8	unmapped	UPB_089783	3805	3140	50	126	131	66	50	36	36	41	19	46	662	657	239	36	130	130	139	73	52	0.169	0.18	0.191	0.174	2.351	622	622	-2.563	90	532	95	527	10502	52574	0	0	0
1	41	8	unmapped	UPB_071326	3880	3135	50	124	142	70	49	36	36	44	24	54	778	763	297	38	133	133	146	85	58	0.136	0.168	0.162	0.154	2.18	733	736	-2.874	88	645	106	630	11328	61010	0	0	0
1	42	8	unmapped	UPB_160176	3950	3140	50	156	161	85	52	35	35	42	24	57	880	859	266	30	136	136	150	99	66	0.163	0.174	0.183	0.143	2.736	865	849	-2.62	121	744	126	723	12917	68710	0	0	0
1	43	8	unmapped	UPB_216759	4025	3135	50	192	216	109	50	36	36	45	26	57	719	713	210	29	126	126	137	88	64	0.263	0.307	0.305	0.266	2.428	749	767	-1.926	156	593	180	587	17300	57011	0	0	0
1	44	8	unmapped	UPB_184035	4100	3135	50	129	132	73	55	37	37	46	27	58	1932	1876	483	25	130	130	138	60	43	0.051	0.054	0.061	0.047	2.25	1894	1841	-4.292	92	1802	95	1746	10568	150067	0	0	0
1	45	8	unmapped	UPB_084517	4170	3135	45	159	163	64	39	40	40	46	26	56	596	604	159	26	134	134	144	75	52	0.258	0.262	0.259	0.261	1.802	581	593	-1.957	119	462	123	470	8470	31425	0	0	0
1	46	8	unmapped	UPB_180864	4245	3140	50	192	202	93	46	38	38	43	20	46	536	550	174	31	129	129	142	71	50	0.378	0.39	0.37	0.344	2.428	561	585	-1.402	154	407	164	421	16144	44027	0	0	0
1	47	8	unmapped	UPB_084560	4315	3135	45	124	129	67	51	38	38	42	18	42	1594	1620	305	18	128	128	133	56	42	0.059	0.061	0.06	0.052	2.503	1552	1583	-4.091	86	1466	91	1492	6689	84254	0	0	0
1	48	8	unmapped	UPB_005448	4390	3135	50	176	174	76	43	37	37	42	19	45	2459	2322	729	31	125	125	255	1531	600	0.06	0.062	0.061	0.06	2.07	2473	2334	-4.07	139	2334	137	2197	13908	185792	0	0	0
1	49	8	unmapped	UPB_031102	4460	3140	45	253	255	96	37	38	38	45	21	46	1059	1009	237	23	132	132	142	63	44	0.232	0.247	0.261	0.242	1.809	1142	1094	-2.108	215	927	217	877	13242	52475	0	0	0
1	50	8	unmapped	UPB_150941	4535	3135	45	159	163	69	42	39	39	45	22	48	782	808	225	27	122	122	135	65	48	0.182	0.181	0.2	0.155	2.267	780	810	-2.459	120	660	124	686	8462	42029	0	0	0
1	51	8	unmapped	UPB_221504	4610	3135	55	627	613	226	36	40	40	50	30	60	1226	1204	299	24	124	124	134	59	44	0.533	0.531	0.552	0.462	2.463	1689	1653	-0.909	587	1102	573	1080	49023	96297	0	0	0
1	52	8	unmapped	UPB_194054	4685	3135	50	67	72	39	54	39	39	47	29	61	2477	2392	557	23	126	126	130	54	41	0.012	0.015	0.018	0.013	3.027	2379	2299	-6.392	28	2351	33	2266	5775	191349	0	0	0
1	53	8	unmapped	UPB_070926	4755	3140	50	162	177	78	44	38	38	42	18	42	1227	1221	469	38	126	126	134	57	42	0.113	0.127	0.138	0.125	2.502	1225	1234	-3.15	124	1101	139	1095	14154	97705	0	0	0
1	54	8	unmapped	UPB_076219	4830	3135	50	91	98	55	56	36	36	41	19	46	935	900	308	34	115	115	127	54	42	0.067	0.079	0.089	0.069	3.351	875	847	-3.898	55	820	62	785	7868	71993	0	0	0
1	55	8	unmapped	UPB_181170	4905	3135	50	207	218	108	49	38	38	44	22	50	593	579	167	28	121	121	135	67	49	0.358	0.393	0.357	0.351	2.214	641	638	-1.482	169	472	180	458	17469	46297	0	0	0
1	56	8	unmapped	UPB_111867	4980	3135	50	123	136	71	52	37	37	43	22	51	1518	1414	444	31	133	133	137	58	42	0.062	0.077	0.076	0.064	2.259	1471	1380	-4.009	86	1385	99	1281	10875	113123	0	0	0
1	57	8	unmapped	UPB_133097	5050	3135	50	98	112	59	52	38	38	43	18	41	1293	1260	419	33	127	127	134	53	39	0.051	0.065	0.057	0.057	2.425	1226	1207	-4.28	60	1166	74	1133	8983	100788	0	0	0
1	58	8	unmapped	UPB_132300	5125	3140	50	292	303	113	37	38	38	42	19	45	1033	1011	328	32	136	136	142	53	37	0.283	0.303	0.298	0.298	1.723	1151	1140	-1.82	254	897	265	875	24270	80848	0	0	0
1	59	8	unmapped	UPB_180109	5200	3135	55	247	242	122	50	38	38	44	24	54	2735	2625	526	20	137	137	140	56	40	0.08	0.082	0.081	0.066	2.413	2807	2692	-3.636	209	2598	204	2488	19371	210027	0	0	0
1	60	8	unmapped	UPB_136600	5270	3140	50	213	218	114	52	39	39	50	29	58	794	791	226	28	137	137	151	104	68	0.265	0.274	0.254	0.236	2.228	831	833	-1.917	174	657	179	654	17474	63265	0	0	0
1	61	8	unmapped	UPB_016632	5340	3135	45	151	161	79	49	42	42	51	28	54	1479	1401	310	22	138	138	155	109	70	0.081	0.094	0.089	0.085	1.827	1450	1382	-3.621	109	1341	119	1263	8385	72864	0	0	0
1	62	8	unmapped	UPB_136355	5420	3140	50	334	333	137	41	37	37	44	21	47	965	940	340	36	130	130	141	58	41	0.356	0.365	0.367	0.357	1.847	1132	1106	-1.491	297	835	296	810	26622	75200	0	0	0
1	63	8	unmapped	UPB_212952	5490	3140	50	405	421	153	36	37	37	45	25	55	564	558	176	31	137	137	151	105	69	0.862	0.912	0.963	0.95	1.945	795	805	-0.215	368	427	384	421	33651	44605	0	0	0
1	64	8	unmapped	UPB_055468	5565	3140	50	135	146	73	50	40	40	48	25	52	960	934	382	40	141	141	153	103	67	0.116	0.134	0.134	0.125	2.386	914	899	-3.108	95	819	106	793	11666	74701	0	0	0
1	65	8	unmapped	UPB_037328	5635	3135	45	163	183	83	45	39	39	45	21	46	790	784	203	25	135	135	140	76	54	0.189	0.222	0.216	0.209	1.899	779	793	-2.401	124	655	144	649	9520	40760	0	0	0
1	66	8	unmapped	UPB_167211	5710	3140	55	177	196	99	50	37	37	43	19	44	2114	2115	398	18	133	133	141	71	50	0.071	0.08	0.074	0.069	2.086	2121	2141	-3.823	140	1981	159	1982	15678	169215	0	0	0
1	67	8	unmapped	UPB_191055	5785	3135	50	266	268	135	50	38	38	44	20	45	957	972	311	31	141	141	145	65	44	0.279	0.277	0.26	0.236	2.235	1044	1061	-1.84	228	816	230	831	21402	77767	0	0	0
1	68	8	unmapped	UPB_002556	5855	3140	45	212	220	94	42	38	38	45	23	51	922	956	236	24	137	137	168	353	210	0.222	0.222	0.22	0.199	2.293	959	1001	-2.174	174	785	182	819	11465	49733	0	0	0
1	69	8	unmapped	UPB_006540	5930	3135	50	328	319	139	43	38	38	44	22	50	961	924	290	31	151	151	152	54	35	0.358	0.364	0.348	0.348	1.719	1100	1054	-1.482	290	810	281	773	25541	73919	0	0	0
1	70	8	unmapped	UPB_079657	6005	3135	55	141	156	87	55	40	40	44	22	50	1692	1632	332	20	137	137	142	58	40	0.065	0.078	0.072	0.061	2.557	1656	1611	-3.944	101	1555	116	1495	12459	130535	0	0	0
1	71	8	unmapped	UPB_190724	6075	3135	45	91	104	58	55	40	40	45	21	46	839	839	235	28	130	130	143	89	62	0.072	0.09	0.095	0.078	2.899	760	773	-3.797	51	709	64	709	5418	43614	0	0	0
1	72	8	unmapped	UPB_200702	6150	3140	55	155	162	72	44	41	41	48	25	52	591	574	156	27	132	132	151	93	61	0.248	0.274	0.271	0.261	2.072	573	563	-2.009	114	459	121	442	12986	45952	0	0	0
1	73	8	unmapped	UPB_165024	6225	3135	50	190	188	95	50	38	38	46	23	50	1959	1935	463	23	133	133	140	62	44	0.083	0.083	0.081	0.071	2.064	1978	1952	-3.587	152	1826	150	1802	15067	154839	0	0	0
1	74	8	unmapped	UPB_233402	6300	3135	55	149	157	90	57	37	37	44	23	52	1180	1181	284	24	153	153	405	3051	753	0.109	0.117	0.115	0.099	2.321	1139	1148	-3.197	112	1027	120	1028	12540	94504	0	0	0
1	75	8	unmapped	UPB_097590	6370	3140	50	328	345	128	37	38	38	44	21	47	734	735	241	32	143	143	436	3230	740	0.491	0.519	0.503	0.521	1.837	881	899	-1.027	290	591	307	592	27607	58767	0	0	0
1	76	8	unmapped	UPB_156406	6445	3140	50	499	478	166	34	40	40	44	24	54	1242	1274	343	26	144	144	158	79	50	0.418	0.388	0.392	0.355	1.963	1557	1568	-1.258	459	1098	438	1130	38220	101944	0	0	0
1	77	8	unmapped	UPB_134136	6520	3140	50	333	337	158	46	40	40	45	24	53	732	729	198	27	143	143	150	59	39	0.497	0.507	0.475	0.451	2.149	882	883	-1.007	293	589	297	586	26957	58338	0	0	0
1	78	8	unmapped	UPB_130352	6590	3140	50	612	620	193	31	42	42	51	28	54	965	983	277	28	147	147	154	59	38	0.697	0.691	0.657	0.684	1.632	1388	1414	-0.521	570	818	578	836	49565	78670	0	0	0
1	79	8	unmapped	UPB_193941	6665	3140	50	105	105	59	56	41	41	48	28	58	810	779	247	31	144	144	151	60	39	0.096	0.101	0.11	0.1	2.84	730	699	-3.379	64	666	64	635	8401	62300	0	0	0
1	80	8	unmapped	UPB_090426	6735	3135	55	265	275	130	47	37	37	44	22	50	869	879	287	32	138	138	149	104	69	0.312	0.321	0.36	0.283	2.642	959	979	-1.681	228	731	238	741	21990	70341	0	0	0
1	81	8	unmapped	UPB_036108	6810	3140	50	144	152	64	42	38	38	44	23	52	1006	997	347	34	141	141	151	68	45	0.123	0.133	0.128	0.128	1.846	971	970	-3.029	106	865	114	856	12156	79763	0	0	0
1	82	8	unmapped	UPB_210126	6885	3140	55	145	151	79	52	37	37	45	25	55	1023	1061	291	27	149	149	156	60	38	0.124	0.125	0.115	0.102	2.781	982	1026	-3.017	108	874	114	912	12088	84866	0	0	0
1	83	8	unmapped	UPB_231100	6960	3140	50	210	207	97	46	39	39	48	24	50	640	676	444	65	146	146	156	61	39	0.346	0.317	0.333	0.313	2.195	665	698	-1.531	171	494	168	530	16566	54075	0	0	0
1	84	8	unmapped	UPB_070129	7030	3140	50	194	211	90	42	35	35	41	22	53	673	645	206	31	157	157	158	60	37	0.308	0.361	0.342	0.352	2.129	675	664	-1.698	159	516	176	488	16874	51577	0	0	0
1	85	8	unmapped	UPB_224071	7105	3140	50	215	232	94	40	38	38	44	22	50	680	671	246	36	156	156	212	643	303	0.338	0.377	0.351	0.376	1.953	701	709	-1.566	177	524	194	515	18586	53665	0	0	0
1	86	8	unmapped	UPB_022451	7180	3135	45	266	267	93	34	37	37	43	21	48	880	1762	6514	369	147	147	209	640	306	0.312	0.142	0.309	0.282	2.126	962	1845	-1.678	229	733	230	1615	13887	91624	0	0	0
1	87	8	unmapped	UPB_095371	7250	3140	50	234	238	98	41	39	39	46	24	52	1058	1048	380	36	147	147	159	84	52	0.214	0.221	0.223	0.22	2.051	1106	1100	-2.224	195	911	199	901	19079	83865	0	0	0
1	88	8	unmapped	UPB_070846	7325	3140	50	275	286	123	43	38	38	43	21	48	1084	1028	321	31	143	143	150	64	42	0.252	0.28	0.252	0.264	1.762	1178	1133	-1.989	237	941	248	885	22871	82224	0	0	0
1	89	8	unmapped	UPB_171386	7395	3140	55	439	451	170	37	40	40	46	23	50	606	626	209	33	152	152	167	95	56	0.879	0.867	0.891	0.869	1.691	853	885	-0.186	399	454	411	474	36105	50095	0	0	0
1	90	8	unmapped	UPB_068374	7470	3135	45	91	105	56	53	37	37	44	22	50	1720	1625	307	18	157	157	167	86	51	0.035	0.046	0.039	0.038	2.288	1617	1536	-4.855	54	1563	68	1468	5461	84486	0	0	0
1	91	8	unmapped	UPB_019896	7545	3140	50	518	512	173	33	40	40	47	25	53	743	731	237	32	152	152	154	68	44	0.809	0.815	0.842	0.814	1.531	1069	1051	-0.306	478	591	472	579	40924	58505	0	0	0
1	92	8	unmapped	UPB_085176	7615	3140	50	189	199	101	50	40	40	47	24	51	770	801	326	40	131	131	141	65	46	0.233	0.237	0.248	0.217	2.533	788	829	-2.101	149	639	159	670	15896	64068	0	0	0
1	93	8	unmapped	UPB_040679	7690	3140	50	158	160	75	46	38	38	43	20	46	684	688	269	39	128	128	240	1223	509	0.216	0.218	0.229	0.217	2.255	676	682	-2.212	120	556	122	560	12791	55028	0	0	0
1	94	8	unmapped	UPB_187439	7765	3140	55	259	268	115	42	38	38	44	25	56	1258	1202	355	29	134	134	221	1124	508	0.197	0.215	0.198	0.198	1.977	1345	1298	-2.347	221	1124	230	1068	21456	96188	0	0	0
1	95	8	unmapped	UPB_150028	7835	3135	45	322	338	112	33	40	40	46	24	52	553	568	176	30	131	131	141	67	47	0.668	0.682	0.669	0.686	1.669	704	735	-0.582	282	422	298	437	17594	29516	0	0	0
1	96	8	unmapped	UPB_138242	7910	3135	45	137	138	77	55	39	39	46	25	54	715	729	227	31	138	138	236	1124	476	0.17	0.168	0.167	0.158	2.683	675	690	-2.558	98	577	99	591	7168	37931	0	0	0
1	97	8	unmapped	UPB_013221	7985	3140	50	341	354	128	36	38	38	44	24	54	736	715	280	39	135	135	147	84	57	0.504	0.545	0.609	0.582	1.77	904	896	-0.988	303	601	316	580	28355	57179	0	0	0
1	98	8	unmapped	UPB_228408	8055	3140	45	247	264	105	39	39	39	44	19	43	559	555	145	26	135	135	147	84	57	0.491	0.536	0.522	0.511	1.794	632	645	-1.027	208	424	225	420	13714	28871	0	0	0
1	99	8	unmapped	UPB_148689	8130	3140	50	365	362	133	36	38	38	45	22	48	635	636	179	28	136	136	148	76	51	0.655	0.648	0.657	0.617	1.667	826	824	-0.61	327	499	324	500	28968	50887	0	0	0
[truncated: 241,536 more rows]
