# Supplementary material for: Quadruple 9-mer-based protein binding microarray with DsRed fusion protein
Source: BMC Mol Biol. 2009 Sep 18;10:91. doi: 10.1186/1471-2199-10-91 (PMC2754467; doi:10.1186/1471-2199-10-91)
Supplement: Additional file 13 — The third processed data of OsNAC6 PBM. The processed microarray data of OsNAC6 used to determine binding sequence in this work. [file 1471-2199-10-91-S13.ZIP › OsNac6_011809_processed.txt]

id	9-mer Seed Sequence	F532 Median - B532	Quadrupled Sequence
(-)3xSLv1		888
(-)3xSLv1		1100
(-)3xSLv1		970
(-)3xSLv1		1053
(-)3xSLv1		839
(-)3xSLv1		976
(-)3xSLv1		1007
(-)3xSLv1		1138
(-)3xSLv1		1036
(-)3xSLv1		1174
(-)3xSLv1		1154
(-)3xSLv1		1220
(-)3xSLv1		1055
(-)3xSLv1		1064
(-)3xSLv1		1183
(-)3xSLv1		993
(-)3xSLv1		1058
(-)3xSLv1		1087
(-)3xSLv1		1139
(-)3xSLv1		1208
(-)3xSLv1		955
(-)3xSLv1		1195
(-)3xSLv1		930
(-)3xSLv1		848
(-)3xSLv1		1141
(-)3xSLv1		1081
(-)3xSLv1		1230
(-)3xSLv1		1004
(-)3xSLv1		1025
(-)3xSLv1		1345
(-)3xSLv1		1063
(-)3xSLv1		1179
(-)3xSLv1		1324
(-)3xSLv1		1100
(-)3xSLv1		1142
(-)3xSLv1		1005
(-)3xSLv1		997
(-)3xSLv1		1266
(-)3xSLv1		1159
(-)3xSLv1		1091
(-)3xSLv1		1128
(-)3xSLv1		948
(-)3xSLv1		901
(-)3xSLv1		1017
(-)3xSLv1		1212
(-)3xSLv1		1065
(-)3xSLv1		1118
(-)3xSLv1		1035
(-)3xSLv1		1159
(-)3xSLv1		1261
(-)3xSLv1		1205
(-)3xSLv1		1241
(-)3xSLv1		1076
(-)3xSLv1		1009
(-)3xSLv1		1134
(-)3xSLv1		1361
(-)3xSLv1		1125
(-)3xSLv1		1212
(-)3xSLv1		1153
(-)3xSLv1		1300
(-)3xSLv1		1199
(-)3xSLv1		1221
(-)3xSLv1		997
(-)3xSLv1		962
(-)3xSLv1		1179
(-)3xSLv1		1200
(-)3xSLv1		1149
(-)3xSLv1		1127
(-)3xSLv1		1161
(-)3xSLv1		1163
(-)3xSLv1		956
(-)3xSLv1		1189
(-)3xSLv1		1085
(-)3xSLv1		1105
(-)3xSLv1		874
(-)3xSLv1		962
(-)3xSLv1		1187
(-)3xSLv1		984
(-)3xSLv1		874
(-)3xSLv1		1162
(-)3xSLv1		920
(-)3xSLv1		905
(-)3xSLv1		1074
(-)3xSLv1		1132
(-)3xSLv1		1130
(-)3xSLv1		1133
(-)3xSLv1		886
(-)3xSLv1		1280
(-)3xSLv1		1047
(-)3xSLv1		1088
(-)3xSLv1		1071
(-)3xSLv1		855
(-)3xSLv1		1062
(-)3xSLv1		803
(-)3xSLv1		1102
(-)3xSLv1		1268
(-)3xSLv1		947
(-)3xSLv1		1041
(-)3xSLv1		1014
(-)3xSLv1		1212
(-)3xSLv1		1120
(-)3xSLv1		1108
(-)3xSLv1		880
(-)3xSLv1		1008
(-)3xSLv1		942
(-)3xSLv1		1128
(-)3xSLv1		1066
(-)3xSLv1		939
(-)3xSLv1		965
(-)3xSLv1		986
(-)3xSLv1		1031
(-)3xSLv1		963
(-)3xSLv1		1136
(-)3xSLv1		987
(-)3xSLv1		1128
(-)3xSLv1		991
(-)3xSLv1		1168
(-)3xSLv1		1251
(-)3xSLv1		1058
(-)3xSLv1		1005
(-)3xSLv1		929
(-)3xSLv1		1030
(-)3xSLv1		882
(-)3xSLv1		988
(-)3xSLv1		1205
(-)3xSLv1		1040
(-)3xSLv1		905
(-)3xSLv1		1016
(-)3xSLv1		644
(-)3xSLv1		858
(-)3xSLv1		920
(-)3xSLv1		754
(-)3xSLv1		959
(-)3xSLv1		999
(-)3xSLv1		949
(-)3xSLv1		871
(-)3xSLv1		935
(-)3xSLv1		1032
(-)3xSLv1		962
(-)3xSLv1		946
(-)3xSLv1		938
(-)3xSLv1		920
(-)3xSLv1		980
(-)3xSLv1		920
(-)3xSLv1		846
(-)3xSLv1		974
(-)3xSLv1		891
(-)3xSLv1		865
(-)3xSLv1		679
(-)3xSLv1		849
(-)3xSLv1		805
(-)3xSLv1		835
(-)3xSLv1		747
(-)3xSLv1		816
(-)3xSLv1		799
(-)3xSLv1		788
(-)3xSLv1		938
(-)3xSLv1		749
(-)3xSLv1		733
(-)3xSLv1		870
(-)3xSLv1		754
(-)3xSLv1		771
(-)3xSLv1		734
(-)3xSLv1		785
(-)3xSLv1		933
(-)3xSLv1		751
(-)3xSLv1		849
(-)3xSLv1		831
(-)3xSLv1		945
(-)3xSLv1		781
(-)3xSLv1		684
(-)3xSLv1		815
(-)3xSLv1		821
(-)3xSLv1		867
(-)3xSLv1		780
(-)3xSLv1		821
(-)3xSLv1		849
(-)3xSLv1		911
(-)3xSLv1		538
(-)3xSLv1		715
(-)3xSLv1		989
(-)3xSLv1		904
(-)3xSLv1		787
(-)3xSLv1		794
(-)3xSLv1		788
(-)3xSLv1		709
(-)3xSLv1		762
(-)3xSLv1		535
(-)3xSLv1		783
(-)3xSLv1		903
(-)3xSLv1		788
(-)3xSLv1		914
(-)3xSLv1		883
(-)3xSLv1		648
(-)3xSLv1		993
(-)3xSLv1		625
(-)3xSLv1		667
(-)3xSLv1		879
(-)3xSLv1		723
(-)3xSLv1		552
(-)3xSLv1		894
(-)3xSLv1		897
(-)3xSLv1		994
(-)3xSLv1		629
(-)3xSLv1		750
(-)3xSLv1		833
(-)3xSLv1		693
(-)3xSLv1		661
(-)3xSLv1		840
(-)3xSLv1		847
(-)3xSLv1		617
(-)3xSLv1		784
(-)3xSLv1		746
(-)3xSLv1		783
(-)3xSLv1		728
(-)3xSLv1		753
(-)3xSLv1		824
(-)3xSLv1		785
(-)3xSLv1		729
(-)3xSLv1		868
(-)3xSLv1		786
(-)3xSLv1		625
(-)3xSLv1		834
(-)3xSLv1		818
(-)3xSLv1		589
(-)3xSLv1		581
(-)3xSLv1		771
(-)3xSLv1		703
(-)3xSLv1		811
(-)3xSLv1		761
(-)3xSLv1		801
(-)3xSLv1		665
(-)3xSLv1		535
(-)3xSLv1		910
(-)3xSLv1		751
(-)3xSLv1		694
(-)3xSLv1		700
(-)3xSLv1		710
(-)3xSLv1		689
(-)3xSLv1		891
(-)3xSLv1		776
(-)3xSLv1		828
(-)3xSLv1		729
(-)3xSLv1		787
(-)3xSLv1		939
(-)3xSLv1		535
(-)3xSLv1		843
(-)3xSLv1		955
(-)3xSLv1		732
(-)3xSLv1		647
(-)3xSLv1		683
(-)3xSLv1		756
(-)3xSLv1		667
(-)3xSLv1		852
(-)3xSLv1		619
(-)3xSLv1		709
(-)3xSLv1		771
(-)3xSLv1		736
(-)3xSLv1		820
(-)3xSLv1		987
(-)3xSLv1		550
(-)3xSLv1		728
(-)3xSLv1		663
(-)3xSLv1		744
(-)3xSLv1		747
(-)3xSLv1		884
(-)3xSLv1		881
(-)3xSLv1		794
(-)3xSLv1		666
(-)3xSLv1		666
(-)3xSLv1		656
(-)3xSLv1		920
(-)3xSLv1		633
(-)3xSLv1		864
(-)3xSLv1		765
(-)3xSLv1		491
(-)3xSLv1		733
(-)3xSLv1		484
(-)3xSLv1		736
(-)3xSLv1		885
(-)3xSLv1		452
(-)3xSLv1		889
(-)3xSLv1		748
(-)3xSLv1		913
(-)3xSLv1		792
(-)3xSLv1		864
(-)3xSLv1		709
(-)3xSLv1		715
(-)3xSLv1		730
(-)3xSLv1		350
(-)3xSLv1		803
(-)3xSLv1		812
(-)3xSLv1		706
(-)3xSLv1		748
(-)3xSLv1		611
(-)3xSLv1		722
(-)3xSLv1		550
(-)3xSLv1		875
(-)3xSLv1		615
(-)3xSLv1		594
(-)3xSLv1		652
(-)3xSLv1		709
(-)3xSLv1		855
(-)3xSLv1		810
(-)3xSLv1		541
(-)3xSLv1		809
(-)3xSLv1		803
(-)3xSLv1		650
(-)3xSLv1		725
(-)3xSLv1		836
(-)3xSLv1		531
(-)3xSLv1		727
(-)3xSLv1		689
(-)3xSLv1		816
(-)3xSLv1		630
(-)3xSLv1		723
(-)3xSLv1		670
(-)3xSLv1		770
(-)3xSLv1		815
(-)3xSLv1		515
(-)3xSLv1		993
(-)3xSLv1		700
(-)3xSLv1		732
(-)3xSLv1		490
(-)3xSLv1		682
(-)3xSLv1		874
(-)3xSLv1		684
(-)3xSLv1		565
(-)3xSLv1		662
(-)3xSLv1		724
(-)3xSLv1		657
(-)3xSLv1		683
(-)3xSLv1		527
(-)3xSLv1		555
(-)3xSLv1		729
(-)3xSLv1		570
(-)3xSLv1		808
(-)3xSLv1		812
(-)3xSLv1		813
(-)3xSLv1		667
(-)3xSLv1		682
(-)3xSLv1		632
(-)3xSLv1		646
(-)3xSLv1		592
(-)3xSLv1		702
(-)3xSLv1		629
(-)3xSLv1		653
(-)3xSLv1		734
(-)3xSLv1		623
(-)3xSLv1		490
(-)3xSLv1		922
(-)3xSLv1		870
(-)3xSLv1		735
(-)3xSLv1		597
(-)3xSLv1		773
(-)3xSLv1		689
(-)3xSLv1		639
(-)3xSLv1		944
(-)3xSLv1		715
(-)3xSLv1		494
(-)3xSLv1		855
(-)3xSLv1		399
(-)3xSLv1		465
(-)3xSLv1		777
(-)3xSLv1		713
(-)3xSLv1		625
(-)3xSLv1		641
(-)3xSLv1		762
(-)3xSLv1		485
(-)3xSLv1		584
(-)3xSLv1		755
(-)3xSLv1		583
(-)3xSLv1		735
(-)3xSLv1		772
(-)3xSLv1		652
(-)3xSLv1		543
(-)3xSLv1		701
(-)3xSLv1		617
(-)3xSLv1		791
(-)3xSLv1		597
(-)3xSLv1		738
(-)3xSLv1		944
(-)3xSLv1		866
(-)3xSLv1		701
(-)3xSLv1		751
(-)3xSLv1		519
(-)3xSLv1		770
(-)3xSLv1		575
(-)3xSLv1		658
(-)3xSLv1		612
(-)3xSLv1		807
(-)3xSLv1		681
(-)3xSLv1		517
(-)3xSLv1		888
(-)3xSLv1		467
(-)3xSLv1		656
(-)3xSLv1		673
(-)3xSLv1		807
(-)3xSLv1		658
(-)3xSLv1		755
(-)3xSLv1		825
(-)3xSLv1		731
(-)3xSLv1		796
(-)3xSLv1		924
(-)3xSLv1		945
(-)3xSLv1		840
(-)3xSLv1		686
(-)3xSLv1		599
(-)3xSLv1		746
(-)3xSLv1		952
(-)3xSLv1		857
(-)3xSLv1		862
(-)3xSLv1		690
(-)3xSLv1		719
(-)3xSLv1		696
(-)3xSLv1		848
(-)3xSLv1		275
(-)3xSLv1		808
(-)3xSLv1		688
(-)3xSLv1		919
(-)3xSLv1		641
(-)3xSLv1		648
(-)3xSLv1		641
(-)3xSLv1		846
(-)3xSLv1		735
(-)3xSLv1		850
(-)3xSLv1		163
(-)3xSLv1		653
(-)3xSLv1		874
(-)3xSLv1		503
(-)3xSLv1		576
(-)3xSLv1		639
(-)3xSLv1		1001
(-)3xSLv1		777
(-)3xSLv1		1082
(-)3xSLv1		745
(-)3xSLv1		520
(-)3xSLv1		781
(-)3xSLv1		1160
(-)3xSLv1		642
(-)3xSLv1		731
(-)3xSLv1		868
(-)3xSLv1		668
(-)3xSLv1		908
(-)3xSLv1		697
(-)3xSLv1		632
(-)3xSLv1		573
(-)3xSLv1		625
(-)3xSLv1		638
(-)3xSLv1		586
(-)3xSLv1		672
(-)3xSLv1		715
(-)3xSLv1		960
(-)3xSLv1		491
(-)3xSLv1		636
(-)3xSLv1		901
(-)3xSLv1		800
(-)3xSLv1		817
(-)3xSLv1		882
(-)3xSLv1		827
(-)3xSLv1		870
(-)3xSLv1		646
(-)3xSLv1		646
(-)3xSLv1		570
(-)3xSLv1		614
(-)3xSLv1		638
(-)3xSLv1		778
(-)3xSLv1		564
(-)3xSLv1		770
(-)3xSLv1		596
(-)3xSLv1		1055
(-)3xSLv1		490
(-)3xSLv1		887
(-)3xSLv1		737
(-)3xSLv1		783
(-)3xSLv1		546
(-)3xSLv1		848
(-)3xSLv1		673
(-)3xSLv1		784
(-)3xSLv1		400
(-)3xSLv1		905
(-)3xSLv1		606
(-)3xSLv1		815
(-)3xSLv1		850
(-)3xSLv1		718
(-)3xSLv1		877
(-)3xSLv1		791
(-)3xSLv1		210
(-)3xSLv1		607
(-)3xSLv1		234
(-)3xSLv1		552
(-)3xSLv1		789
(-)3xSLv1		636
(-)3xSLv1		865
(-)3xSLv1		610
(-)3xSLv1		858
(-)3xSLv1		811
(-)3xSLv1		251
(-)3xSLv1		684
(-)3xSLv1		622
(-)3xSLv1		954
(-)3xSLv1		886
(-)3xSLv1		195
(-)3xSLv1		475
(-)3xSLv1		691
(-)3xSLv1		769
(-)3xSLv1		770
(-)3xSLv1		754
(-)3xSLv1		639
(-)3xSLv1		714
(-)3xSLv1		556
(-)3xSLv1		891
(-)3xSLv1		697
(-)3xSLv1		951
(-)3xSLv1		786
(-)3xSLv1		855
(-)3xSLv1		226
(-)3xSLv1		867
(-)3xSLv1		730
(-)3xSLv1		810
(-)3xSLv1		692
(-)3xSLv1		192
(-)3xSLv1		170
(-)3xSLv1		640
(-)3xSLv1		779
(-)3xSLv1		1185
(-)3xSLv1		1085
(-)3xSLv1		873
(-)3xSLv1		724
(-)3xSLv1		673
(-)3xSLv1		775
(-)3xSLv1		639
(-)3xSLv1		785
(-)3xSLv1		835
(-)3xSLv1		962
(-)3xSLv1		717
(-)3xSLv1		386
(-)3xSLv1		672
(-)3xSLv1		813
(-)3xSLv1		811
(-)3xSLv1		785
(-)3xSLv1		1046
(-)3xSLv1		946
(-)3xSLv1		833
(-)3xSLv1		1020
(-)3xSLv1		791
(-)3xSLv1		304
(-)3xSLv1		489
(-)3xSLv1		732
(-)3xSLv1		788
(-)3xSLv1		661
(-)3xSLv1		338
(-)3xSLv1		794
(-)3xSLv1		775
(-)3xSLv1		1133
(-)3xSLv1		755
(-)3xSLv1		726
(-)3xSLv1		814
(-)3xSLv1		341
(-)3xSLv1		1001
(-)3xSLv1		806
(-)3xSLv1		990
(-)3xSLv1		764
(-)3xSLv1		612
(-)3xSLv1		804
(-)3xSLv1		555
(-)3xSLv1		761
(-)3xSLv1		756
(-)3xSLv1		604
(-)3xSLv1		321
(-)3xSLv1		500
(-)3xSLv1		551
(-)3xSLv1		868
(-)3xSLv1		795
(-)3xSLv1		830
(-)3xSLv1		900
(-)3xSLv1		870
(-)3xSLv1		701
(-)3xSLv1		721
(-)3xSLv1		717
(-)3xSLv1		668
(-)3xSLv1		1046
(-)3xSLv1		859
(-)3xSLv1		1078
(-)3xSLv1		819
(-)3xSLv1		964
(-)3xSLv1		715
(-)3xSLv1		1089
(-)3xSLv1		857
(-)3xSLv1		830
(-)3xSLv1		1067
(-)3xSLv1		571
(-)3xSLv1		1078
(-)3xSLv1		602
(-)3xSLv1		855
(-)3xSLv1		782
(-)3xSLv1		1014
(-)3xSLv1		604
(-)3xSLv1		818
(-)3xSLv1		660
(-)3xSLv1		1122
(-)3xSLv1		1102
(-)3xSLv1		883
(-)3xSLv1		504
(-)3xSLv1		639
(-)3xSLv1		741
(-)3xSLv1		716
(-)3xSLv1		860
(-)3xSLv1		1013
(-)3xSLv1		690
(-)3xSLv1		872
(-)3xSLv1		939
(-)3xSLv1		724
(-)3xSLv1		755
(-)3xSLv1		799
(-)3xSLv1		560
(-)3xSLv1		764
(-)3xSLv1		555
(-)3xSLv1		806
(-)3xSLv1		964
(-)3xSLv1		779
(-)3xSLv1		745
(-)3xSLv1		983
(-)3xSLv1		1033
(-)3xSLv1		583
(-)3xSLv1		889
(-)3xSLv1		686
(-)3xSLv1		698
(-)3xSLv1		791
(-)3xSLv1		909
(-)3xSLv1		498
(-)3xSLv1		769
(-)3xSLv1		829
(-)3xSLv1		513
(-)3xSLv1		733
(-)3xSLv1		787
(-)3xSLv1		713
(-)3xSLv1		699
(-)3xSLv1		758
(-)3xSLv1		921
(-)3xSLv1		744
(-)3xSLv1		806
(-)3xSLv1		184
(-)3xSLv1		620
(-)3xSLv1		625
(-)3xSLv1		555
(-)3xSLv1		653
(-)3xSLv1		605
(-)3xSLv1		658
(-)3xSLv1		628
(-)3xSLv1		602
(-)3xSLv1		560
(-)3xSLv1		647
(-)3xSLv1		798
(-)3xSLv1		638
(-)3xSLv1		647
(-)3xSLv1		801
(-)3xSLv1		749
(-)3xSLv1		588
(-)3xSLv1		700
(-)3xSLv1		587
(-)3xSLv1		757
(-)3xSLv1		729
(-)3xSLv1		621
(-)3xSLv1		433
(-)3xSLv1		716
(-)3xSLv1		528
(-)3xSLv1		477
(-)3xSLv1		383
(-)3xSLv1		764
(-)3xSLv1		420
(-)3xSLv1		425
(-)3xSLv1		465
(-)3xSLv1		480
(-)3xSLv1		472
DarkCorner		899
DarkCorner		925
DarkCorner		906
DarkCorner		947
DarkCorner		677
DarkCorner		746
DarkCorner		678
DarkCorner		866
DarkCorner		908
DarkCorner		930
DarkCorner		785
DarkCorner		713
DarkCorner		670
DarkCorner		872
DarkCorner		902
DarkCorner		888
DarkCorner		777
DarkCorner		702
DarkCorner		880
DarkCorner		951
DarkCorner		818
DarkCorner		834
DarkCorner		963
DarkCorner		878
DarkCorner		783
DarkCorner		920
DarkCorner		711
DarkCorner		947
DarkCorner		414
DarkCorner		529
DarkCorner		51
DarkCorner		447
DarkCorner		456
DarkCorner		738
DarkCorner		490
DarkCorner		488
DarkCorner		687
DarkCorner		670
DarkCorner		404
DarkCorner		442
DarkCorner		456
DarkCorner		775
DarkCorner		718
DarkCorner		406
DarkCorner		441
DarkCorner		438
DarkCorner		709
DarkCorner		737
DarkCorner		82
NA		-17
NA		-3
NA		-43
NA		-26
NA		-19
NA		1
NA		-2
NA		21
NA		-44
NA		-27
NA		-28
NA		5
NA		2
NA		-15
NA		19
NA		-32
NA		-7
NA		-14
NA		8
NA		25
NA		14
NA		18
NA		-2
NA		0
NA		-9
NA		3
NA		2
NA		39
NA		-1
NA		13
NA		-2
NA		-6
NA		-10
NA		-10
NA		-10
NA		-2
NA		-30
NA		4
NA		0
NA		-3
NA		-23
NA		2
NA		-10
NA		6
NA		-12
NA		-3
NA		-14
NA		8
NA		-6
NA		-5
NA		-3
NA		29
NA		-3
NA		-7
NA		27
NA		62
NA		-16
NA		5
NA		-8
NA		-3
NA		-7
NA		7
NA		-18
NA		-3
NA		-14
NA		-6
NA		3
NA		-12
NA		-9
NA		-9
NA		-22
NA		-6
NA		-3
NA		-2
NA		-7
NA		-28
NA		-16
NA		-14
NA		-7
NA		-2
NA		-5
NA		1
NA		9
NA		7
NA		-1
NA		-13
NA		-14
NA		-2
NA		22
NA		-4
NA		-10
NA		-15
NA		-33
NA		1
NA		9
NA		24
NA		-3
NA		-15
NA		-18
NA		18
NA		7
NA		-7
NA		-18
NA		-14
NA		4
NA		-17
NA		-10
NA		-14
NA		-21
NA		-23
NA		-3
NA		-12
NA		-4
NA		-6
NA		-23
NA		-1
NA		10
NA		5
NA		-8
NA		-26
NA		-46
NA		-6
NA		-27
NA		-14
NA		-7
NA		10
NA		3
NA		-22
NA		-5
NA		-18
NA		7
NA		-11
NA		-12
NA		-4
NA		-9
NA		-1
NA		-1
NA		0
NA		-20
NA		0
NA		-6
NA		-15
NA		-5
NA		-2
NA		-1
NA		-1
NA		-3
NA		-10
NA		-11
NA		-17
NA		-17
NA		-5
NA		4
NA		-18
NA		-18
NA		-2
NA		-12
NA		-16
NA		-3
NA		-17
NA		-4
NA		-1
NA		-16
NA		-15
NA		-21
NA		-7
NA		-35
NA		-21
NA		17
NA		2
NA		-29
NA		-11
NA		7
NA		-1
NA		-8
NA		-3
NA		-50
NA		5
NA		-5
NA		14
NA		3
NA		-1
NA		4
NA		12
NA		-3
NA		1
NA		-10
NA		-14
NA		-11
NA		-28
NA		-24
NA		-40
NA		-21
NA		2
NA		5
NA		1
NA		-18
NA		-12
NA		-14
NA		-15
NA		-39
NA		-16
NA		7
NA		14
NA		-13
NA		-10
NA		-5
NA		-10
NA		-33
NA		-12
NA		-26
NA		-33
NA		-24
NA		-12
NA		-13
NA		0
NA		-8
NA		-20
NA		34
NA		-19
NA		-24
NA		-41
NA		3
NA		0
NA		-19
NA		-30
NA		-21
NA		-36
NA		-45
NA		1
NA		84
NA		6
NA		9
NA		-4
NA		-15
NA		1
NA		-7
NA		-10
NA		1
NA		-28
NA		-37
NA		-18
NA		27
NA		-3
NA		3
NA		12
NA		-1
NA		-13
NA		-6
NA		-37
NA		-38
NA		-31
NA		-15
NA		-7
NA		-11
NA		8
NA		-17
NA		-2
NA		-8
NA		-23
NA		4
NA		-22
NA		-53
NA		-27
NA		-21
NA		-29
NA		-7
NA		15
NA		-16
NA		-8
NA		-9
NA		97
NA		-2
NA		-17
NA		-11
NA		-27
NA		-45
NA		-44
NA		-21
NA		-10
NA		-17
NA		-24
NA		-30
NA		18
NA		-11
NA		-18
NA		-16
NA		-44
NA		-10
NA		-32
NA		-4
NA		-5
NA		-20
NA		56
NA		11
NA		-2
NA		7
NA		-1
NA		-10
NA		-20
NA		-16
NA		-53
NA		-21
NA		-19
NA		-14
NA		-3
NA		-1
NA		-4
NA		2
NA		-16
NA		-15
NA		-21
NA		-18
NA		-1
NA		-37
NA		10
NA		-22
NA		-5
NA		-13
NA		-27
NA		-26
NA		-2
NA		-5
NA		-12
NA		31
NA		9
NA		10
NA		8
NA		-16
NA		-26
NA		-24
NA		-36
NA		16
NA		-5
NA		0
NA		-4
NA		-6
NA		-22
NA		29
NA		-17
NA		9
NA		-14
NA		-30
NA		-13
NA		-51
NA		-36
NA		11
NA		-15
NA		-14
NA		-13
NA		-34
NA		4
NA		1
NA		3
NA		-11
NA		0
NA		-20
NA		-15
NA		-43
NA		-24
NA		-18
NA		-5
NA		-55
NA		-51
NA		10
NA		-18
NA		-7
NA		-27
NA		-15
NA		-5
NA		5
NA		-7
NA		-4
NA		-11
NA		-2
NA		-13
NA		-28
NA		-36
NA		-58
NA		-7
NA		1
NA		1
NA		11
NA		1
NA		-20
NA		-5
NA		-25
NA		-26
NA		-3
NA		-4
NA		-30
NA		-6
NA		25
NA		24
NA		-3
NA		-10
NA		-18
NA		-18
NA		-12
NA		-10
NA		53
NA		-1
NA		-6
NA		-33
NA		-25
NA		-40
NA		-35
NA		2
NA		3
NA		2
NA		-18
NA		6
NA		-17
NA		-31
NA		-14
NA		-12
NA		-20
NA		-41
NA		2
NA		-26
NA		-18
NA		-23
NA		-18
NA		-11
NA		-11
NA		-24
NA		-22
NA		-3
NA		6
NA		8
NA		-24
NA		-11
NA		-23
NA		-35
NA		-127
NA		-30
NA		40
NA		8
NA		-13
NA		-10
NA		-27
NA		-22
NA		-6
NA		2
NA		-13
NA		-42
NA		-36
NA		-22
NA		-93
NA		18
NA		8
NA		3
NA		-10
NA		-12
NA		0
NA		-40
NA		-12
NA		-41
NA		5
NA		0
NA		-20
NA		-5
NA		-13
NA		5
NA		-5
NA		-49
NA		-40
NA		-27
NA		-135
NA		-8
NA		-19
NA		27
NA		-13
NA		-29
NA		-29
NA		1
NA		-12
NA		-11
NA		-23
NA		-5
NA		-2
NA		12
NA		0
NA		-11
NA		19
NA		-9
NA		-45
NA		-6
NA		-18
NA		-17
NA		-43
NA		-46
NA		-16
NA		-6
NA		-8
NA		-1
NA		-16
NA		-24
NA		-42
NA		-22
NA		-59
NA		-107
NA		-11
NA		-6
NA		18
NA		-37
NA		-106
NA		5
NA		8
NA		-4
NA		2
NA		5
NA		0
NA		-27
NA		-20
NA		-31
NA		-60
NA		-7
NA		1
NA		-5
NA		18
NA		-4
NA		-13
NA		-18
NA		-12
NA		-26
NA		-23
NA		-2
NA		-20
NA		-34
NA		-30
NA		-30
NA		-110
NA		-94
NA		3
NA		13
NA		5
NA		-7
NA		-27
NA		-9
NA		-1
NA		-21
NA		-87
NA		-18
NA		23
NA		-6
NA		343
NA		-10
NA		-46
NA		-16
NA		-41
NA		-36
NA		-18
NA		-13
NA		-9
NA		-7
NA		-19
NA		3
NA		5
NA		-18
NA		46
NA		-7
NA		-25
NA		-10
NA		-45
NA		-16
NA		-8
NA		-22
NA		11
NA		1
NA		-3
NA		28
NA		-12
NA		-16
NA		-35
NA		1
NA		-6
NA		35
NA		-15
NA		-14
NA		-33
NA		-5
NA		-11
NA		-9
NA		-8
NA		83
NA		-16
NA		-21
NA		-46
NA		-22
NA		-20
NA		10
NA		-21
NA		-40
NA		-26
NA		-10
NA		-2
NA		-15
NA		-6
NA		-14
NA		-6
NA		-6
NA		-8
NA		-22
NA		-32
NA		-18
NA		-81
NA		-44
NA		0
NA		-27
NA		-7
NA		-29
NA		-13
NA		-31
NA		-17
NA		-6
NA		-27
NA		-13
NA		-28
NA		-15
NA		-26
NA		-39
NA		-38
NA		-25
NA		7
NA		-13
NA		-10
NA		-4
NA		-28
NA		-33
NA		-55
NA		-60
NA		-86
NA		-13
NA		-56
NA		53
NA		-108
NA		-14
NA		-26
NA		-24
NA		-6
NA		-17
NA		-6
NA		-40
NA		-47
NA		95
NA		-1
NA		-15
NA		-13
NA		-17
NA		-16
NA		0
NA		-29
NA		-16
NA		-24
NA		-29
NA		-9
NA		-4
NA		-16
NA		-14
NA		-11
NA		-44
NA		-10
NA		-18
NA		-18
NA		-18
NA		-4
NA		-15
NA		-19
NA		-5
NA		-50
NA		-63
NA		-68
NA		-62
NA		-15
NA		-5
NA		0
NA		-15
NA		-26
NA		-12
NA		-3
NA		-13
NA		-6
NA		11
NA		-5
NA		-17
NA		-19
NA		-9
NA		-16
NA		6
NA		-4
NA		-9
NA		-25
NA		-75
NA		-57
NA		10
NA		-15
NA		-5
NA		-15
NA		-26
NA		-11
NA		-33
NA		-68
NA		-69
NA		-19
NA		13
NA		-14
NA		-16
NA		-38
NA		-4
NA		-43
NA		-104
NA		-85
NA		-38
NA		-7
NA		3
NA		0
NA		-2
NA		9
NA		3
NA		-10
NA		-4
NA		-5
NA		-61
NA		-5
NA		-8
NA		-13
NA		-4
NA		-13
NA		-28
NA		-22
NA		-122
NA		-23
NA		-15
NA		-33
NA		-14
NA		-9
NA		-105
NA		-97
NA		-7
NA		-16
NA		-7
NA		-27
NA		-10
NA		-11
NA		-16
NA		-25
NA		-26
NA		-93
NA		-75
NA		-16
NA		-11
NA		-14
NA		-18
NA		-20
NA		-41
NA		-22
NA		13
NA		-13
NA		-40
NA		-25
NA		-27
NA		-16
NA		-15
NA		-17
NA		-23
NA		-41
NA		-104
NA		-3
NA		-22
NA		-31
NA		-11
NA		-15
NA		7
NA		7
NA		-6
NA		-18
NA		-38
NA		-35
NA		-41
NA		-28
NA		-13
NA		-39
NA		-8
NA		-25
NA		-65
NA		-57
NA		-7
NA		-37
NA		-37
NA		-33
NA		-70
NA		-64
NA		-103
NA		-68
NA		-55
NA		-32
NA		16
NA		-57
NA		26
NA		-83
NA		-41
NA		-113
NA		-48
NA		-17
NA		2
NA		-11
NA		7
NA		7
NA		-19
NA		3
NA		-3
NA		-63
NA		-33
NA		-39
NA		-70
NA		-90
NA		-85
NA		64
NA		10
NA		-54
NA		-68
NA		-120
NA		-36
NA		47
NA		-7
NA		28
NA		-52
NA		-66
NA		-52
NA		-77
NA		-102
NA		-121
NA		-18
NA		-61
NA		-54
NA		-76
NA		-115
NA		-120
NA		20
NA		69
NA		45
NA		-11
NA		-75
NA		-31
NA		-136
NA		54
NA		8
NA		1
NA		-75
NA		-111
NA		-70
NA		-13
NA		-73
NA		-81
NA		19
NA		-79
NA		169
NA		-29
NA		-31
NA		-6
NA		-24
NA		-47
NA		-90
NA		-141
NA		-129
NA		-123
NA		-126
NA		-67
NA		-34
NA		-37
NA		-11
NA		12
NA		-70
NA		-88
NA		-89
NA		-127
NA		-131
NA		-58
NA		-152
NA		-162
NA		-68
NA		-19
NA		66
NA		-27
NA		-30
NA		-117
NA		-135
NA		-188
NA		-12
NA		54
NA		-92
NA		-109
NA		-137
NA		-101
NA		-111
NA		-139
NA		-103
NA		-40
NA		-94
NA		-117
NA		-125
NA		-136
NA		-126
NA		-98
NA		-117
NA		-29
NA		26
NA		1
NA		11
NA		-38
NA		-130
NA		-80
NA		-173
NA		-186
NA		-58
NA		43
NA		57
NA		-95
NA		-175
NA		-16
NA		83
NA		-34
NA		-16
NA		66
NA		-16
NA		-3
NA		-126
NA		-263
NA		-189
NA		-94
NA		-26
NA		1
NA		75
NA		-13
NA		-123
NA		-123
NA		-77
NA		-5
NA		-118
NA		-110
NA		-109
NA		-140
NA		13
NA		-29
NA		-29
NA		198
NA		44
NA		3
NA		-11
NA		-19
NA		-35
NA		-56
NA		-37
NA		-98
NA		-131
NA		120
NA		-54
NA		20
NA		-171
NA		-17
NA		59
NA		0
NA		-62
NA		-134
NA		9
NA		71
NA		-32
NA		-139
NA		325
NA		-139
NA		34
NA		23
NA		-40
NA		-31
NA		-47
NA		-58
NA		-115
NA		-122
NA		-83
NA		300
NA		-139
NA		4
NA		-25
NA		-38
NA		-87
NA		-87
NA		39
NA		-92
NA		-83
NA		-89
NA		-98
NA		-46
NA		-32
NA		-88
NA		-32
NA		-98
NA		-70
NA		-121
NA		-152
NA		-36
NA		-108
NA		-34
NA		-153
NA		-97
NA		-229
NA		-22
NA		346
NA		-88
NA		-11
NA		16
NA		-122
NA		-69
NA		-184
NA		-45
NA		-4
NA		-155
NA		-80
NA		-16
NA		-43
NA		-111
NA		-141
NA		-164
NA		-190
NA		-84
NA		-96
NA		-33
NA		-75
NA		-76
NA		-202
NA		-248
NA		-101
NA		-90
NA		-50
NA		-32
NA		-56
NA		22
NA		-118
NA		-123
NA		-200
NA		-259
NA		-130
NA		-72
NA		-126
NA		-190
NA		-133
NA		26
NA		-24
NA		-29
NA		-58
NA		45
NA		-44
NA		5
NA		-228
NA		-107
NA		-91
NA		8
NA		60
NA		-43
NA		-211
NA		84
NA		-82
NA		-144
NA		40
NA		149
NA		-262
NA		-179
NA		-163
NA		-98
NA		-62
NA		-139
NA		70
NA		-15
NA		-239
NA		-178
NA		45
NA		-147
NA		-205
NA		-291
NA		-236
NA		-183
NA		-145
NA		10
NA		-47
NA		-196
NA		-152
NA		-122
NA		-242
NA		-265
NA		-239
NA		-221
NA		-204
NA		-50
NA		-14
NA		-15
NA		-75
NA		-99
NA		-33
NA		-58
NA		-122
NA		-232
NA		52
NA		-34
NA		-6
NA		-170
NA		98
NA		-15
NA		-256
NA		-185
NA		-89
NA		31
NA		219
NA		0
NA		-62
NA		-120
NA		-95
NA		38
NA		-1
NA		-257
NA		-2
NA		-84
NA		47
NA		-42
NA		-44
NA		-143
NA		-147
NA		-80
NA		-107
NA		-4
NA		24
NA		27
NA		221
NA		309
NA		-23
NA		-67
NA		-31
NA		-83
NA		-263
NA		-59
NA		-124
NA		-66
NA		270
NA		-46
NA		-47
NA		-72
NA		-62
NA		-82
NA		-143
NA		-197
NA		-133
NA		-136
NA		235
NA		251
NA		-71
NA		-31
NA		-76
NA		-67
NA		-293
NA		-270
NA		-81
NA		-67
NA		-71
NA		-35
NA		-52
NA		-73
NA		-255
NA		-231
NA		-252
NA		-203
NA		-230
NA		243
NA		-19
NA		-43
NA		-62
NA		-19
NA		-87
NA		-134
NA		-66
NA		-33
NA		273
NA		-98
NA		-10
NA		29
NA		-92
NA		-218
NA		-181
NA		-166
NA		-126
NA		6
NA		-63
NA		129
NA		28
NA		-136
NA		-267
NA		-257
NA		-193
NA		-212
NA		268
NA		-42
NA		-38
NA		-39
NA		-148
NA		-195
NA		-192
NA		-167
NA		-19
NA		-24
NA		49
NA		-121
NA		-145
NA		-250
NA		-209
NA		-185
NA		311
NA		-64
NA		-116
NA		150
NA		-144
NA		-218
NA		-239
NA		-174
NA		311
NA		-73
NA		67
NA		0
NA		-128
NA		-151
NA		-89
NA		-103
NA		-152
NA		-255
NA		-91
NA		-185
NA		-31
NA		-45
NA		226
NA		-223
NA		-102
NA		-105
NA		-75
NA		291
NA		-48
NA		251
NA		-246
NA		245
NA		-71
NA		-60
NA		29
NA		-16
NA		-34
NA		-124
NA		-176
NA		-104
NA		-305
NA		-220
NA		-176
NA		-157
NA		226
NA		410
NA		106
NA		-76
NA		-16
NA		-13
NA		-154
NA		-346
NA		-213
NA		-154
NA		-59
NA		-40
NA		-32
NA		-42
NA		43
NA		4
NA		-136
NA		-2
[truncated: 241,505 more rows]
